# Supplementary material for: Next Generation Sequencing Based Transcriptome Analysis of Septic-Injury Responsive Genes in the Beetle Tribolium castaneum
Source: PLoS One. 2013 Jan 9;8(1):e52004. doi: 10.1371/journal.pone.0052004 (PMC3541394; doi:10.1371/journal.pone.0052004)
Supplement: Data S1 — De novo assembly of Illumina reads. (ZIP) [file pone.0052004.s001.zip]

Archive with 1 entries (1 files):
- Additional file 5 Supplementary Text 1.fasta
