# Supplementary material for: Next Generation Sequencing Based Transcriptome Analysis of Septic-Injury Responsive Genes in the Beetle Tribolium castaneum
Source: PLoS One. 2013 Jan 9;8(1):e52004. doi: 10.1371/journal.pone.0052004 (PMC3541394; doi:10.1371/journal.pone.0052004)
Supplement: Data S1 — De novo assembly of Illumina reads. (ZIP) [file pone.0052004.s001.zip › Additional file 5 Supplementary Text 1.fasta]

>contig_1
GTTGTTTTGCTGTTTTTTATTTCTTTTACTTACATTGCAAATATGAGTAAGACATGAATC
TAACAATCTAAGAATCTATAATACTAACATAATATGACAGACAATACCTACTCTGAACCT
ACAATGGCAATAATTAACATACGAACAAACTAGTCTGCGATTGAACTAAGTTGGGATATT
GTGTGTTAAGATAAAGGTTCACGTGTTGTGTTTGGCAAAAAGAGGCAGAGAAGGCCTCCC
CCTATCAATAATGCTGCTACGATAAATGTTGGTGCGGGACAATACTTATCTAGTAAGTTA
GCAATAACTAAATTACCAATTATACCACCAAGTCGAGCTGCCACCATTGAAACAGCCACA
CCGGTAGCCCTGAGATTCGTCGGGAATATTTCAGTGATAAGGCAATCCAGAGCTGCGTTA
CCGCAGGATATCACGCTGCTGAACACCGCTGAGACGACCAAATTGTGGAGTTTGTTGTAA
ACGAAATACATCGAAGCTGCACAAAGCCCGGAGGTCACTGTGCTGAATACTAAGAAAAAT
TTACGGCCGAGAAGATCCATAAACAGCACTGCTATTATATTGCTTGGGATTGCGGACGCA
ACTGTGATCAGAGACTCCAAAAAGACCGAACTTCCAATTTCGTCCGAACAGATGCTTCCG
TCTTGTTGGCTCCCGTGCTCGGTGACGAAAGAGGTGACTTCGCAGACGGAGGCGCTCTGG
TTCGGGTGTTTCACGGCGTATTCGTCAAAACGGTTGAACAGTTCGGGGAACCACATCATC
AAACCGTAATAACCAATGTGGAAAGTGAAGTTGATTGTGATCGAAATGACGGTGAACTTG
AGTATAGGTGTGACGAAAAGTAGCTTGCTATTTTCTATAATATCACTTATCATGTTTTTG
TATTTCCCCTTGAGGGGCGTTTTGGTATCGATGAGTTGTTGTTCTAATAGTTCATCAAGT
ATAAGTTGCTTGACTGGATATTCCTCCTTGTCCCGTCCTGTGTTGGTCGAATAGATGATT
TTGAAAATTTCGATTGCTTCCTCGCTTCGCCCCCGTGAGAGCAGAAATTTCGGACTTTCG
GGCAAGAAGAAGAGTAAGATTGCGACAATTAGTGATGGTATTGCACAAATCAGGAGAAAT
ATCCGCCAGGAGTTGTAGGTAAAGCTTTCGTAATAGAAGCCAATACCTGTTGGTATAACG
AGCCAGGCCAGGCCTGCCACGAATAAGTTGCCCAAAGTCCAGAATGCCGCCATGAAGGAC
AACATGGAGCCCCTTTTGGACTTAGGCTGGAATTCTGCAAAGTACGACCAGATGACTGGT
CCGCTGCCCCCTAGTGCCGCCCCATTTAGAAATCGGAAAAGCATGAACAGCTCATAGTTC
TGGCTGAAGCTCGAAGCCACGATGCACAGAGCGTTCATGAAAGAGATCGCGATGAGCACC
TTCTTACGGCCCAGCGCGTCGGCCACCGAGCCCCAGGCGTAGGCCCCTGCCATCATCCCG
ATGAAGATGATGGAGTTGAGCCAGCCCTTGCTCTGGGTGCTGAGGTTTAAGTCGCATTGC
GCTGAGGGGAGAATGAACGACATCGAGATGACGTCCATCTCCTCCGAGGTGCTCACGAAG
CCGCATACTGCTAATAGAATGTAGTGAAATTTTCCATATCCGGTTAGCTCGATGGCGCGC
TCGAAGTCAGCTTTGTCGGATGATCCCTTCTCGACATCCACTGGGAGTTTGTTGAGGTCT
TTGAGTGTCGCGAGGTTTGCAAGCTCAAGATCTTTGGATCCGCAGCCGTTTACAACGCGC
TCGTCCTTTACATCACAATCTTGCTTGTTTTTTGAAGGAGGTTCACTTTCTACCATTCTA
TGCTGTCGGGGGAGTTAGAAGGTTTCTGCGGCGGGCGAACGAAGGCGGACACGGCCGGGG
GCGGCTTCTACTGGGGGCAGCGGACGGAAAACCGAACGAAAGCTCTGAAGTCCTCAGAGA
TGGGTTTGGCACTCCTGCAGGGCTGCTAGCAACCTCCGCAGTTAAACTCCC
>contig_2
GTGACGTGTAACGTCAAGTGTCAGCAAATAAACACTTTTCTTCCAGTTAACATATTGTGG
CGAAAATAAGGTAGCAAGCATGTCTCAGGGTCCTGGACAGGACCCAGGCGGGGGCCCCGA
TCCGGGGGCGCCCCCCGGTTCCAGTCAAGAACTGTCGGATCTTAAAGACCAATTCGAGCA
ACAGCAAGTCTTGATCGCACAACTGAAGGAAATGATCCGGAAAAATGAGCAAACTAACGT
AACGCAGGAAAAAGTCGATGAGTATATGAACACTTTGTCGAAACGTCGGGCGAAGAAGTC
CAGCGATAACGGCGCCAAAAAAACACTAGACATTCCCGCAAGCCAAAAAATTAACCTCCT
GAGACAGCAAGTCGAGCAGAATAAGGTGAGACTTGCTGAAAGGGGGAAGAGTCAGAAAGG
GATTGAAGAAATGGTGACGCAGCTCAAGGCACAATTGGACGATTCGCAACATTTAATCAG
TCAGTCGCCTCTTAATTTATCGAAAATTGACTATAGTGAGAATTCCAGTGCCCAGGAGTT
GTATGCTGTTTTATTGACTAAGGAAAAACGCATTAGTGACCTTTTGGCTAAGGTGCAGAA
ACTGGAAACGAACGTCCTTGACTTGCAAGAAAATTTGAAGGAGAAGGATTCGGTCATTGA
TGCCAGAACTAAAGCTATCACCTTGATGACGGAAAATTTGAGTCGGAAAGGGAAAAACAC
TCTGGATACGTTGGACGAGACCAAGGAACAGATGAGGAAAATGCAGGAGAACTTTGTGGC
CTTGGAGGCGGAAATGAAAGCTCGCCAAATGAAACTCCTCGAAGATTTGAGGCTCAAAAA
TTACGAAATTGCCGAACTACAGGAAACCAATGCCAATTTAGAAAAACAAATAAGTGAGAA
AGCCGAAGATTTAGAACTGGATTTAAAGACGGAAAATTCGCGTCTCTTGGATAAAATAAG
AGAGTTGGAGGTGAAATTGGAGGAGAGTCAAGAAAGCGAAGAGGTGGCCAAGCTGAAAAA
ACAATTGGAAGAAGCCAATAAAAACATGATCAAGGTCAAGGCACAGCACAAATCCAAAGT
TAAAGAATTGACCAAGAAAATCGAGTCGTTCAAAAAAATGAGCGACGCCAATGCGGAAAT
TGTTAAACTCGAGGCGGAAAATAGCCGTTTGAGTCAGAAAATCGCCGAATTGGAGGAGGA
GAAGGGAAGTCTACAGTTGAAGTTGGTGGAATCTGATTCCAACAAAGGTTCTGAAACAGA
ACGTGAAAATGAGTTGGAAAATAAAATCCAAGATCACGAGAGAATGTTGGAGGAAAAGGA
CAAGATTATTTCAATTTTAGAATCCGAAATTTCGCGATCGAAAACCGAAATCGACAATCT
GAACGAGAAATTGAACGGTCAAGTCAAGTCTGAAATGGTTTCCATTCAGTTTGAGGAGCA
ACTCGAACGTGTTGAAAGTGAGAAGAGACAGTTAGTTGAAGAAAACGAAAGAATTTGTAA
AGAGAAAGAACAGTTGGGTGAACAGTTGGAACAATTGAAGAAGGAAAAACAAGAAGTGTC
AACAAAATTGGAACACTACATTCAGGAAAATATGGAATTGATCGATAAATTGGAAAAGTT
GAGTGCGGAAAAAGTTTCGTCGGCTGAAAGTATCGAAATTGTTGAAAATCTGACCCAGCA
GGAAAAACTCGAACTGGAAGCCTATCACAAGAATTTAGATTTGGTTGGTGGTAATTTGAA
AGCAAGCGAAGAGAATCTTCCACAAGTCGATTTGAACGAAAGTGTTAACGAATTGACTGA
AGAAACGTCCGAATTGCTTCAGAAAATCGAGTTGTTTACGGTTGAACGAAGAGAAGTCAT
GGAGAAGATGGAACAATTGAAGCAGGAAAATTTGAACCTGAATATGAAGATTAAAGAGAT
TGAGAATAACCGTGATGTTTTAGCCGAGACCTACGAACAATTGCAAAGCGAAAAGGAGCA
ACTCGATGCCAAATTGGAGAAGTTTGGAGATTTGGAGGAAAATTCTCGTCTTAATAATGC
AATTATCGACTTGAATCGAACTCTTGCCGACTTGGAAAATGATAATAAGAGTCTTCAAAT
GAAAATCGAACAGTTGGAAGAGAGCAATAACCACTTGACTGAAGAACTCGAAATTGTCAA
GAATTCAGAATCGGAAAATCGCCAACTAGTCGAAAGCAAAGGCAACGAAATCGTCAAACT
AATCAAAGAGAAGGAAAACACAGAAAGCGTGATTGAAAACTTACACAAAACGATTAGAGA
GAAAGAAGAAAACTTCCAGCACATAACTTCCGATTTCAAAACCAAGTACTTAAATCTCCA
GAAACAGTTGAACGAGAACTCGAGTAACTTTGAGGCGATTACAGCGCCACTTGAAGCCAA
AATCGAGGAACTTACGGCGAAAAACAAAGACCAACTCGAAAAAATGAAAAAAATCGCCGC
CAATTTGAAAAAGAAAACGCAAGCATGCCAAGACCTTGAAGACAAATTTAAGGAAACACA
AGCCCGACATGAAACTTCCTTGCAACAATTGGACGAAAAAATTGAACAAATCAAAATTTT
GGAAGAGAAAAACGTCGAGTTGCAAAATCTAATCACCGAAATGAAAGTCAAGAATGAAGT
TAGTCTTCAACAGGAGTTGCTTTTGACTCGTGAAAATCTCGGAAGTGTGGAAAATTCCCT
AAGGGCTAAAATCCAAGAACTCGAAATGATAGTAGAGACGCAAGAAAGTGAATTGGTGAA
GTCAAAAGAACGTGTTAATAAACTAGAAGAGGGGCTTTCTTTTGTGGAGGAGCGACGGTT
GAGTTTGGAACGCAAAGCTAATGAATTGGGGGCACAATTGGAGGAGAAAGAAATAACGTG
TGAGGAGATGACCCGAAGTGAGGATATGTTAGAACAGAGGTTGGTAGCTCTTGCTGCACA
TGATGAAGCCATCGAACGGAAATTACAAGAAGCAATTGTGGAGAATCAAGAGTTGTTGGG
GCGGAATAGAGAGTTGGAGGAAGAAGGGGAGAAAATGAAGAAGAAGATTGAAGATTTAGG
GGAGAAGTTTAGGCAATTGGAGCGGGAAAAAGAAACTATTGAAGAGTTAGAATGTGAGAA
TGAAAAGTTGAGGAAACAAGTGCACGATTTTGAAAATGAATTAAAACAAACGAATGATAT
GTTGGAGGAGAGTAAAAATGACTTTGATAAGGTTAATGCTGATTGGCAGTTGCAATTTGA
TGAAGTTTTCAAGGAGAGGACCGAACTGATGATACAGTGTGAGAAATTTGCCGAAGAATT
GAAAACAATAGCTGAGAAAGAGTTTGGTTTTAATAACGAATTAATTGAGTACAAGACAAA
GTTGGAAAAGAGCGAATCAGAAATCAGGGAATACGAGGAGAGAATTGGACAATTGACGCT
CGAGAAGGAGGAATTTGAACGGCTTAGAAATCTACTAAAGGAAAAAGAAGTCGAATTGGA
AACGAAACAATCAGAGATTAAACAACTAATCGTTGAAAAAGACAAATTACGGAAACTTTT
GTCTGATAAAGAGCCTAAGCCTGAAGCTAATTCTTTGGCTTCTTTCTTCGATAATGTACC
GGAGAAGAAGAATGAAGCACAGGTTGAAACAATTCCGACTTTTGTTTGGTCTGGACAAAC
TAACGATCCGTTTGATTTCGTCGCACAAGACACCAAAACCGAAAACACCAATCAGGAATT
ACTCGAAAAAATAAAAACCCTAGAATTCATGTTATATAACACGGAAAAAGAAAAAGAAGA
TGCCTTGCATCAATGTGCCCAACTAACAAACGAATTGACACAATTAGTTTACGAGAAACA
AATGCCAATCGAGTCACAAATATTGCAAGAGAGCGACATTAAAGACACGCCTGATACGTG
CAAACAATTGGAAAAGATTGAATTTGAGCCAACTAAAGCCCCCTTAGTTTCATCACTTGA
GGCCGGTCCTGTAGTCGAAGAACCAATCCAGGTTAAAGAGGCCTACTTGTGTTACAATGA
CGATTCCCGAAATGTTAGTATTTTTGGTGAGAATGACGATGGTTGGGGTTGTGGAGTGGA
AGAGGAAAACGTTCAGAAATCAACAGAACATGAAAGTTTGAATGAGAGAATTCGGGTTCT
TGAGCTGGAGCGAGAAAATCACTTGGAGGAGATTCGACAATTGCAAGTCAAGTCGGGCAA
ACTTATTAAAAAATTGAAGGAGTTTAAGGTGAAGAATGAAGAGCTGGCCAAGAAGAAACC
GGATGATTTCTTCAATTTGGATGATACGATTCAGGAAGAATTGAAGTTGCAGATTGAACA
>contig_3
CAAATGGAAGAGACGCTGATCATTAAGACGGAAGAGGCGCCTCAGAAGAATGAGGAAACG
GTGGTTTTGCAGAACATCCCCATGGAGAGTGAGGAGATTCCCATCGTCTTTGGGGAGCTA
ATTGAGAATAACTCCGATGGGAATCTCCAAATTAACAGCGTGCAGGAGGAGGATGTTATA
CACACTTACATCATTCAGGAAGGGGAGTATAGTAACATTGAGTATGAGGAAACCACCATA
ACCGAAGAGAAGGAAGAGGTGGAGAAGGAACATGAGGAAGGTGAAGAGAAAGAGGATGAA
CACTCAGAAGTCGAGCAAGAACTTGACGAATCAAACTCCATGGATTACTCGGAAAGTTAC
GTTGAACAAACTGAAGAAGCAGAAGATGATCCGGAGGATCACCCCGACTATGCTGACTCA
CAAGAATTTGGCGAGTTTGAGTGTGATTTGTGTCAACGGAAATTTAAAACTACTGCTGGC
CTCAAAAGACACATCACTGTAAATCACGCTGAAGAAGAGGACTTGAAGGACCCTCTAACT
TTCCAGTTGTGTCCCTGTTGTGGCGAACCAATGGATTCGGCCCACACTATCGGGGACTTT
AAATGCGAGAAATGTGACAAGCTTTTCGTCCAGCAAAACAGCCTCGATCGCCATTACAGT
ATTGAGCATTGTGAGGGCAATGCTTACAAGTGTGTAGATTGTAGGAAAGAATTCAAGCAG
AAAGAACAGTTGATTGACCACATGAAAGTTCATCCTCTGTCCAAGTCGATTAAATGCCCC
GATTGTAACCGGGAATTCACGCGCAAGTATCATTTAGACAGACATATTGACCAGACTGGG
TGCAATGGGGCGCCCAAAAAGGCATTTGCTTGTAAGGTTTGTAACAAAGTATTTCATCGC
AAAGATAATCTCGCTGATCACTTGAGAGCTCACGCTGGACAAGGAAAGAGGAAGAAACTT
TTTATTTGTGAATATTGCCAAAAAGAATTTCACGGCTCTGCTTTACTTAATATTCATGTG
AGAACTCACACAGGTGAAAAACCGTATCCTTGCGATTTGTGTCCTAAGAGATTTCCGTCA
AGTGGCGCAATGAAGAAACATAGAAGGATGCACACTGGAGAGAGACCATATTCGTGTAAA
GAGTGCCATAACAGATTCGCCGCTAAAGAGACCCTCAACCGCCACATGCGCACCCACACC
GGCGAAAAGCCGCATTCTTGCCAATTCTGCGGCAAATCCTTCATCCAGGCATCGCAACTG
CGTGCCCACATTTTCCACCACACTGGTGAAAACGCGTACACTTGCCCTCACTGTAACCGA
GCTTTCAACCGAAAACTACGATTGACAACTCACATTAAATACATGCACGAAGGAGCAGAG
CCTTTAACATGCTCCGAATGCGATAAAACCTTTTTCAGAAAGGAGGACTTAGCGCGCCAC
TTTTTATCACACACTGGAGAGCGACCGTTCGAATGCGACGTCTGCCACAAATCGTTCGCT
GTAAAATCCTCGTTGAAAATCCACCAATTGACCCACCGTAAAGAACCCCCGTGTAGTTGC
GATACGTGCGGGCGGGCGTTCATTCGCCAGGATTGCCTGATGCGGCATATGCGAGCTCGT
CATAGGGACGTTCTTGAGGATATTATGGCGAGTGCAGAGAAGAAGCGGTTGCAGCAACAG
TTGTTGAATGCTGCGACGGAAGCCGTGGCTAAGAATCAAGGAAGTTTGACGGAGAATATG
GTTTGGAACGAGTTGACTTTGACAGAGTCGATTAAAGAGTTGTTGACGATTCTTGTGGAT
GAGGCGTGTTTGCAAGATTTTGGATTTCCGGATGCTCCAGTTGATAAGATTTTGGATGCG
GTGATTAAAAGATGTGGGCACAAGCCGGCCTCTGAGGAAGATTTTGACTACATTGGGCGC
ATGAGAGAGAACGCCAAGTTGCTGTTTACTGTGGTTATTGACGACGAAGCGGTCAAGTCT
TTATTGAATAATCAGACGGTGGATGAAGTGATACTGCATGTCTTGAGGTTAGCAAAGGCT
GAGAGTACTTAGAACTAGACGTTTAGAAATTTAGGGCGTATTTTTGTAGTTAGTTACAGT
TTCTTCAAATGAATGTATGTACAGTCTTACTTTTCTTTT
>contig_4
GGTTGGGTGCGACTTTGAAGTGGCTGGTTCTGGCCCATGTGCTGGCTGCAGCCCTAGGTG
AGCCTTCATACTACCACCAAAGAGGGTACCCGTACTACACAAACAGTTACACTTACTACA
CCAATCCGTTCAGACAGTATTACAATTATTACAACAGTCCGGCTTATACTAAGTACAGAA
GTTGGGACAATTATTACAATTACAAAAGCTACAGCCGACCGACGAGCTATGATGATGATA
CGGTTTATGTTACTGATATGTATGGGAACACCAGAGCGTCGTCGGCCAGGAGTTTGAGAG
CCATGGCCTACGTTTCGTCGTGCTCGAGCGGCACTTGCGGCCAAAACGCCCAATGTTCCA
TCATTGGAGGACGTCCAGTGTGCTCCTGCTTCAAAGGGTATCTTGGAGACCCCATCACTT
ACTGCAAAAGGGCCGAATGTCTCGACAATTCCGAATGTCGGGGGCATTTGACATGTCGCA
GTGGGCGTTGCATTGACCCTTGCGATGGTACTTGCGGAGCTAATGCCCTTTGTACCGCCA
GAAACCACCTCCCGGTGTGCACATGCCCTCCGGGCTATACAGGAGACCCTTTTTCGCACT
GCCGACGTTTCGACCCCTCTGAATTATGCCACCCAAGCCCATGTGGTGCCAACACCCATT
GTGAAGTGGTCAACGAGACGCCCACCTGCAAGTGTCTTCCGGGGTACCATGGCTCACCCA
TCAGTGGGTGTCGCCATGAGTGCGACAGTGACAGCGAATGTGGGCCTTCTATGGCTTGTA
TCGAGTTTAAATGTCAAAATCCGTGTTCACAATGTGGCAAAAATGCCGAATGTGATGTCA
GGAATCACCGACCGGTTTGCAAATGTCCGAAAAATTATTTCGGGAATCCCCTGGTGTCCT
GCCAACCTGAGTGTTACGGAGATAGGGATTGTCCAGCAGGAAGGCCAGCTTGCTTCTATG
GGATTTGTAAAAATCCCTGCGATGGAGTCTGTGGAGTTGGGGCCAATTGTGAGTTAAGGG
GATTGACTCCAATTTGCTCCTGTCCGAGGGATATGACGGGAGATCCCTTCATTCACTGCC
GGCCGTTCGACAAACGTGACTTATGTGAGCCAAACCCTTGTGGGGACAACGCGCGTTGTG
AACCAGGCCACGACCGAACAGGAAAAGAACGTCCTGTCTGTACCTGCCATCCAGGCTACG
TTGGAGACCCCTTGGTGTCCTGTCGTCCTGGCGAATGCACCGAGGACTCCCACTGTCCCG
ATTCCAAAGCCTGCATCGATTACAAATGCCAAAATCCGTGTGTAGGGCAATGTGGGGTCA
ACGCTAATTGTAATCCTAGGAGACATATTGCTGTGTGTACGTGTGCCGAAGGGTTCAATG
GGGACGCTCTGACTCAGTGCCATAGGATTCAAGGGGGGACTTAAATCACTGCCAAATAAC
GTGTAATTTTATTTAACG
>contig_5
CTCCTCACCGTCGTACGACATGTCAAGCGATTCCCGGGAACCACGACGCGAGGTTTTGTC
TTTTACGCTCCCAGCCTTACGGCGGTCCATATCGCCAAGGATGTTGGCCACTTTGGAGTG
TTTCACGATGTCCAAAGCCTCTTTCCTGCTTCGCAACGCACAATCCTCCAAAGTTTCCGC
AGCTTCGTACTTCCCCTGTCTGCGGTAGAGCGCCCCTAGATTTTTCAAAGTGGTCGTCAC
CGTTGGCGAATCAACTTTGGCCGCCTTATGCCACCCACCATACTCCCCATATGGAGCGTT
CTCCCTGTTCTTGGCTTTATTCTCTTCGCGTTCCTCCGCCACTTGCCAAATCGGTTTGTT
ATCACCATCGATTGTTCCAAACTCGCGCTCGTGTGCCCGGTTCAGGATTTGCTTGTATAG
GACTTCGGCTTCTTTGTACTTGCCCTGCTTCAAATAGCAAGAAGCCAGATTGTTCATTGT
TTTGCTGACGTTGGGGTCGTCGGGGCCCAGCCGCTTCTCGTAAATCTCCAGCGCGCGCTG
GTAATACTTCTCCACCTCCTCGTATTTGCCCTGATTCTGGCAGAGCAAAGCGAGGTTGTT
CAGCTGTTTGGCGACGTCGGGATGGTCGCGCCCTAGCACTTTCTCTCGTATGTCTAAGGC
GCGTTTGCACAGAGGCTCGGCCTCCTTGTACTTGCCCCTTTTCCCGTACAAAACAGCCAA
ATTGTTAAGAGTGGCAGCGACGGCCGGATGGTTCTCCCCCAAAGTTTTCTCGCGAATTGC
CAAAGCATCGTTTAACAAATTCGCCGCCTCTTTGTATTTGTTTTGATCACGATAGACCAA
AGCTAGGATATTCAGCATCGTGGCGACGTCTGGATGGTCATGTCCGCTTGTTTTTTCCAA
ATCCTCCAGTGCCTGCTTGCATAACGGCACAGCCACTTCGTACCGTCCTTGAGAGGCGTA
TTGAATCACCAAGTTATGCAGCGTGCGAAGTCGTGCCGGAATTTCATATCCGGCATTCAC
TTGTTGTGAAAGTTGCAATTGATTGGGTGGCGTTGGTGACATATTATTTCGATCCTCGTT
ATCATCGTCTGGGAAAAGATCGACGACCGGATCTGGTTTTTCGCTTCGTGAGTGCTCGCT
AGTGTTGTCGTCGTTGACGTCCTGATCGTATTTACTAACGGAGCTCATAAATTCCAAATG
ACGTTTTTCTTCTTCTAATTGGGCCACGGTCTGTTCGCTTGCTTGGAGTCTTTGTTGGGT
GGAGGCCAATTCGTCTCTTAACCATGCGTTTTCTTGGCATAAGCGACGCACTTGAGTTCG
CAATTTTTGTTTTTCGGCCTCGATTAATTGGAGGTGGTTGGCCAAGGCCATTATCACTTG
CGCTTCTCCCAGTCCCAATTCGATCATTTCTGCACTTTGTTGCACCAGACCGGCGCGTTC
ATTGGCCACCGGATCGGGGGCTTCGTGGAGGCCATGGAGGATGCCGGCGTGCTCTGAGCG
GAGCGCCTCCAACCCCTGAGCCACCGTTCGCACAGCTGAGACGATCTCTTCCTGCGACAT
CGCCGTCATTTTTCCCAAACTTTCAATTTTCTTA
>contig_6
TGCTGGGAGTGGAGTTCCAGCAGCCCAAATGGACCTCGTCGCCACCCATATGGAAGAGAG
GGGGTTTGAATTGCTTTAACATGTCGCCGTATAAAGCTTCAATAGCGTCGTACAGCTTCT
CTTTGGTGGGGTCCAGCTGGCCACACGGCGGCTCCACGCAGTAGTTCGACCAGGGCTTGG
CGTTAAAACAGACCACGAAATCCGTGTTCTGCCACCCTTCACCGACGTGAGCTGGGGCGT
CAAATTCCGGAATAACCCTAACACCCCTCTCCAGACCATATTCCACAATTTCAGCCACTT
CTTCCGGAGCGTAAACCTTCTTGGGCGAATACGCCCCGTATTTGGTCAAATCTGGCAAAC
TTTCAGCCGTAAAGGGAAAGCTATGACTATCCGTGATATGCCAGTGGAAACTGTTCAGTT
TCGAAGCGGCCATCCCGTCAAGTGTTCTCTTTATAACATCAACAGTGACGAAATTCCGGG
AAGTATCCAAAGCTATCCCTCTGTACTGATACGCCGGCTCGTCGGTAATACTCACATCGT
TGGGCATCAAAAGCTGGTCTCTGAGATCATCGTAAATGATCAATTGGTTCAGAGTCTCCA
GCCCGTGCCGCCCCCCGAAGACATTATCAGCGATGATTGTGGCGTTCAGACGCCCATCGG
CCGTCTCGGCGACCGTCAAAGCGTACGATTCTTTCGTATCCAGGTTGAGTTCCTTAAGAT
CGGGGTCGATAAGCTTGTAATTAATTTCCAGCGTTTTTCCCCCATCTGCAAGTCTCAGTT
TTCGGGGCACCAGAGCTTCGATTTGGTTTCTGAACCGTTTTGTCGCCCCCGCCATGATTT
TATGGGCTGCTGTTTCAAAAGTAAGCCCCCCTGTGTTTATACTGTTGATATTGACTTTGA
CCAGGGTGGTCCCTACGTGGACTTCACCGGTGGGCTTGGGCCAAAGGGCTGCGGCTTCGG
AGCAAAACAGACGACATGCGGGGAGACTCAAACCTGTGGCTTCAGTGTCGGGGGTAATGG
GGGCCTTCTGGCAGTAGTTGCTCTTGCATTCCCAGCGCCATGCTCCATTTAAGGCGCTGA
TATTTTTGAGTAGCGCGAGGAAAAGTAAATATGTGGCTAATGAGTGCTTCATCTGTAAAA
AAGTGTTGGTTTAATGAAGTTGATGACCCCACGGGTAAACAAGATGTGGTAGAACTTGTT
TGCGAATTGTTTGGGATGGTTCTCCCCGCGTACTCTGCGTTGATACCAC
>contig_7
TCATTGCAAGCCAACTTCTGGACACTGCTATCAGAGTGCTGCATTTTTTTGTGGTCATTC
AGATACTGTTTGCATTTCCCCTTGTAACTGCACTGATCGCACTCAAACCACTCGACTTCT
TCAGGTGCTGTGTGGCGTCTGATGACGTGTTGCTTCAAGCACAGTTTATACGGGGTCTTG
TAGGGACAAAAATCGCAAGAGAATTTGGTTTCACGCTTCACACTTTCGTTACTTAACTTT
AAGTCAGTGTGGCGTTTTATGTGGTGGCGCTTTAAGTCGCCCCGATGTTTCGTTTTGAAC
GGACATTCCCTACACTCGTAGATAACACTTGGTGGCAAATGATTGTAACTTTTGTGTCTC
CTTAAATTATCTTGGCGATTTGTTGTATAATTGCACAGATCGCACTTGATTTGAACCTCG
TCAGTGTTGGTGTGTTGGCGTTTGACGTGTTTAGCTAAAGACGATTTATGTTTGCCTTTA
AAATCACACTGTTCGCATTGGAACCAAGCGATTTCCTCAAGCGGGGTGTGTTTGCTGACG
GTGTGCAGTTGTAGGGTGATTTTTTGAGCGGCTTTAAAAGGACAGTAATTGCAATAGAAG
CGACAGACTGGTTTAGATGCTGTGAATTCACTAATATCTAAGTTTTTTCGCAAATTGTGC
TTCAGCCATAGCAGGACTGAGCAAGTTTTAAGGTCACATTTGGAACATTTGTATTTTAGA
ATTTTTTCACGGGTTTCGTTCCCCGTTGAGTTGTGGTGGAAATTGCGGGTGTGGTGAAGC
AAAATGAGTCTCAAGTTGGTTTTAAAAGTGCAAAGTTCACAAGTGAAAGGTTCAGGCGTT
TGGGCACAGCTGTAGTTGGCATCGTCAAGCATTTTTTTTAATTGTATAATTCCAAGTTTT
TCACATGATTTGATACGTTTTTATTTTACTTTTGCGAGTAGATCAACAAACTGG
>contig_8
AGTACGCGGGGAGTGACAACAAGCTGAAAATCGTCGTTCGGAGCAAATTCTGGTGGTGCC
ACTGATGTTCTAAATAAATCGCGCAATTGGCGTTATCTGATAAAAAACCGCGTCGCGCCA
ACTCGCCCCCGAGCCAGTGTTCGAGACTATGCTGCACCGACAGCCCCCGAGCCCCAGCTA
GCACCGTTCGAAGCCAGACAATACGGGATGCCGGCGTCCACCCTCGAGCCCGTGAACGCG
GCTTTGCGCTCCGCCCTCACCAAGACCGACGACAGTTCTCTGGACACGCAGTTGGCGGGA
TCCACCAAGAAGGCCCTCCTGTCCAACATCGACTTCGAGCCGGCCGGGAGCTACCAAAGC
ACCGTCTTGGACAAACTCAAGTCGAAGTACATCGTGTTGAAAAGCTCGGAGACTCCGCAG
CCCAGCAAGCCTGAGGGAGACATGGGCGCGGATGAAACGCTCAAATTGGCTAGTTACGAG
CTGTATCCTTTTGAAGCTGTGCAATTAGGTTGGAGTAAATGTGACTGGTCAGTGGGGGCC
GGCATGATTAACATGGGAAATACCTGTTATCTCAACTCTACGCTTCAAGCACTTTTCCAC
GTTCCCGCTCTTGTCAATTGGCTCATTTCTGATAAGGAACACACAGCTGAATGCCAGGAC
TCAGGTGGGCTGTGCATAATATGTGCAATGCGGAAGACTCTCCAAGACTCCCAACAACGT
AACACAAACACAATCCGTCCTCTCCTCATCTACAACAAGCTGCGTTTGGTGTGTCGAAAC
CTCATCCCGGGTCGGCAAGAAGATGCGCACGAATTTCTTAGATATCTAGTGGAAGCAATG
GAAAAATCCTATTTAAGTCGATTTAAAAACCATTCCGAATTTGATTCAAAAGTGAAAGAG
ACCACACCTCTCAATCAAATACTAGGCGGATATTTAAGATCGGCAGTGAGATGTTTGAAG
TGTGGTCACGTCAGCACCACCTTCCAACACTTTCAAGATTTACTATTAGACATTAGGAAA
GCTCAAACGCTCGACGAGGCGTTGGAAGGTTACTTCTCTAGGGAAAAATTGGACGATGAC
TCGTATCATTGTCAGTCTTGTCAGAAAAAAGTACCTGCAACAAAACAGTTCTCCCTCGAA
AGAGCCCCTATGGTTCTTTGTATACAACTCAAACGGTTTTCTGTTAGCAATAATAAAATT
ACTAAACATATACATTTTCGACAAAGACTGGATCTAACAAGGTATGCCAGACATCGTCCC
AGTGTTCCACTGATCTATAGACTTGTTGCCTTAGTCACACATATGGGACCTACTGTTAAT
TGTGGCCACTACACTGCAGTTGCCCAAGCGCCGTCTGGTAATTTTTACCAGTTTGATGAT
AGTATGGTGCGGGTGATATCTCACCAAGCTGTGTTCAATACAAACGCATACATAATGCTG
TACGAATTAGAGTCATCTCCATTTACCAAATCAAATAACGGGACAAACAACAAGATAAAA
CCTCCGCTTTCTCCCGAAGCAAATACTAGCAACAACACATCAAAAGCTTCACTGAACGGT
ATCGGTTTTACGAGCGACAAAGTCTACGGCCCCGAACTGCCCCCCGACCGAGTAGAAAAG
AAAATCAACGGTGTTAACCCCACACCGGTCACTAACGGTAACGGAAATCACTCAGAGAGT
TCTGGAACGAGCGACAGCGAACCGGAAAATCCGCAAAAAAGTCCACAAAAAGAAAACAAA
CCGGTGGCGACACCTCCGCTTCCCCCGAAAAAATCAATGCCTAGCATAAATAACGAGGAA
ACCGCCAAATCACCACTAATGCAAAAGAATCGGACGTTATCGCCACGCAATACTAATAGT
ACAACACCGATTAGTTCAACAAATGCGGAAAAGAAAGGGTCGTTTCAGCCGGTTACCACG
AAATTGGTTCCGTATGAGACGGACGATTCGAGTTGTTCCGACGAATCGAATCAGTCGCCA
CAGGATGTGGAGTATAGAGTTTCTACGAAAGCGGCAGTGGGCGATTGGAAGGTTACTTCA
ACTGAACCAACGACGCAGAGTAAAAGTTGGGGAGAGAAAAAACAAGATGGGACTGTTAGC
GAATTGTTCAAAATGTCCCACAGTGGGTATTCGGCACCTGTTTCCTCGTGGAACGGTACT
AGGTCTCAGCTAGATAAGGAAATTAGCAACGAGAGGAGAGAAGACAGAAAGAGAGCTTTG
AGTGATAATTCGGACCAAGGCAAAGTCAAACATCAAAAACTGAATAACTCCTACAAATCT
AATCCTGGTTACAATCCCGTACAAGAATTTCACAACACTAAGAACTGGAGTCAGAACAAC
GGTTACAAGCCGTTTTATTCGGGCAACCGGCACCGTCGTAATTTCCACCACAAAAGCTTT
CATAAAAATTACCGCTTTAGGCAGTGATTAATTTTAAGGTTGAATATTTTTACATAGGCA
ATTGAACTTGTATAATTGTGCATATTATGTCACCATTGTTTAGCATAACTGAATTTGTGA
ATTTATAATGTAAGTATTTATATTTTTAAACAAA
>contig_9
CAGAGTACGCGGGGGCCTCTCACTTGTTACAAAAACTAGGTTATATCGGAAATTTTCAAA
CCGACGAAAATGTAACAAGTTCGCGACAAAATGAGCAAAGACAAGACGTTTCAAGAGCGC
CTGAAGAACATCTTCAAGAAGAAGCCAGATTTAGTCAATGTGCCCCCAAACCGCGAGTTT
ATCCTAACCGATGAGCTGCTGCGCGACCTGGGGAAGGACGCCCCCACCCACACGCGCGTC
AAAGCCATGAAGGAGCTGGCCCCGCATTTGGCCAAGCTCGAGCCGAACGGGGTGGAGAAG
TTGTGGAGTTGCATTCAGGACATGTTCCTTCGGGAGTACCCCAACGATGTGCGGCATGCC
ACCTTTGGGTTTCTCCAGAGCGTGATTCGGAGCCAGTTTGAGAGGATTGATGTGATGAGG
GCGCAGTTTTTTCGCTTTATTAAGCACCATGATAACCCCCAGGATGTGGCTCATAGGGTG
GATCTTTTGGCCGCTTTGACCAATGACGGGAAGGAAGTGGAGCACTTTGAGGAGGAAATT
GGGCCGTTTCTGCTCAATTGGATCACGGATGTGAGTCGGGTGGGGAAGTTGCACGAATTT
TTGAAAATTTTGGATAATGTGATCAAGTTTAATTCGCCGCATTTGGACGAGTACACAATG
ACCGGCTACGTCAAACACATTTGCGTCTTGTGCTGCAACACCAATCAATTCCCGATCGTT
ATTCTGTGCTTACAAATTTTGGGCACCGTTGTGGCTTACAGTATTTTACCTCCAGAGTCA
TTATCACAATTTGTGGGTACTTTATGTCGCACTGTAAACATCAAATGTTACTGTCCCGCC
AGTTGGAAGACCATGAAAAACTTGCTTGGGACCCATTTGGGTCATTCAACCCTATTCACA
ATGTGCCGTTTTTTGCAAGAACCGAACTTAAAACACGATGCTGGACTTATGAGAGGCTGC
GTTTTTTACATACATATGGCACTGTGGGACATTAATTCCATGCAAAATCTTTGTTGCCCC
CCTAGCTCTGTCCTACCCTCAGTTTTACAAGCGGTTCGGTGTAACCACCCATCAGTGGCG
TACGAAGTGATTTTAGGGATCCAAAAATTGATAAATAAACAAGGATTGGATTTATTGGAG
CCCACGTGGGACATAATCCTTGAAATAATCCTACACATAGTCAAACAAGTCGAATTGGCC
CCAAATGAAGTTCCTAACAGCTCAACAGCACTGACATTGCACGAAATTTTGAACACAATC
GAGAATTTAATTGAAGTTGGCAATTACAAGGGTTCAATGAACCAGTTTTTTGCAGTCATT
CATGAATGTTCACGTGATCGACCCGAAACAAGCGTCTTAAAACTAATCAAATACCAGTCG
AAAAATATCAGACCGACTGAAAGTGCCTGGTTACAGAACCTATTCAATTTACTTAGCAAT
TATTTCAAGCCCGAAGTTCGCACTAACATACGCTTGAAAGTCCTGAACGTGCTTGAGGAC
ACGATACGACTTTACGGTCTGTACGAGGACGAGCTAATCAACCACATTGTCATCCCACAC
ATGCAAAATATCGCCCAAGACGACAATGTGGTGGTCCGATCTGAAGTAGCGAAGCTTTTG
GTTGATTTGTGCAAAAACTACAACAGTAACATTTGCACCGAACTGCTCGAAATCCTCGAA
AAGCTACTCCAACGCCCACCGAACGCAAACAACGAATCGGATTTCCTGGACGTTGGTGTT
CTCGTCCCGGGATTGGTCCAAGTATTCGCGCGCAAAATCCACAAATTACCGTCAAGCCAC
GCCGTCTTGATTTACAAAATTTTCGTCAACTTCCTCGAACGCAATTTACTCAAACCGCCG
TTTAAGGAATTTAATCAAAGTCGGCTCATGATTTTCGATTGTTTGTTAAATATGCGGGCT
GATAGTTACTGTCGCCTCGGGCTACCTGATCCCGATACGAAACAAATGAAGTATAGTCCG
TATTTGTGCGTGAGTTACAAGCCGAACGAACCGATTGTTACGTTACCGCCGACTACGTCG
CCCAGTCAAACGCCAGTTTGTAAAGTGACGTTTCTCGCAATCGAGAGTGCCTTTAAATTG
TTGTTGAATTATTTGGAAAATGAGAAAGATTGGGAAATTTTGAAGCTTGTTATGGAAAAA
TTGCCGAAAATGTTGGGCAATAAAGCGATCGTTTTGACAAAAAGTGGTAATCCGGACCTG
AACAACCTTGTCGATGTTTTGTGTACCATGTTACAAAACCGTTCGCTGAACTTAAGCGAA
GTCAAAGTGACTCGTTTGGAGTTTCAAACCGCTGTGGTGTCAGTCATGGTGGCACTGTCG
TCCTATGGAAACAGTCTCGACCAGTACCACCAACAGTTGCTGATAAATACCCTAACTCGA
AGCACCGGCACCGACCCACGTTGTTCCCGCCAGTCGATAAATTCCCTAACAATTTGTATG
GTCGACATGCGTGAAACAATGATGAAACTACTACCTGACGTTCTCCTACGTCTATCAAAA
ATATCCGCAACTAAATACATCGCAATGCCGGTGTTGGAATTTCTATCAACTCTATCGCAG
TTACCTAACGTTTATGCGAATTTTGTCGGCGACCAATACATGGCCGTCTTTGCTATTGCG
CTCCCGTACACTAACCCGTTCAAATATGACAATTATATCGTCTCATTAGCCTATCACGTG
ATTTCGGTTTGGTTCCTAAAGTGTCGTCTGCCGTTTCGGCGCGACTTTGTCAAGTTTATA
GTGAGCGGTCTGCAAACAAACGTCATGGTTCCGTTTCAAGAATTAAGTCAATTTAAGTTG
AGCTTAAGCAGCATGAACCAGGACAGCTCTGACCGGAAGCGCAGCTCGAGTCTCACCGAA
CAGGGCTCCAGACGCCGCGTTAAGCCCGACCCTGTCAAAAAGAGCCCCTTTATCCAGAAA
ACAACCCCGAGAGACAAGACTGTTTTAACGTTCTACGAGGAATTGAACGAGACTTGTATT
GATTTAATGGCCCGGTACACATATTCCCCGTGTAGTGCTCTGCCCTCGCGACTCCCCACC
GCTGAGTTTTTGCTAAATGGGGGCATTTCCAAGTCGTGGATGTTGGGCAATAAATTGATA
ACGATTACGACGAGTGGTTGCACCGAACGTGTGTTAAAACACGGCGTTTGTGATAAGTGT
TGGTCGTTGTGCAGTTCGCATAATAATAGCAAAATTGCGAGATATGCAAGGAGCAATAGT
GGGAATGAGGAGAAAGAGTCGTTTCTGACGCGACAAGGTTCGAGTGAGGAGGGGAAAAGG
TACGATTCGGCCAATCTACCGAAGCTGATTGGCGGAGATGACAGGAGGGAGGCGCTAGTG
TGCGCGTGCTGGTGTCAGGGGTGGGCCGAAGTGTTGATCAGGAGGCCCACGGGCAACGTG
TCCTGGGTGATGAAGGTCCAGAACCAGGTCTCGTTCAAGCAGCACATTTTCGAATTCCCC
CTCAACGAAATGTCCACTCTCTACATGCCCGACCTGTTCTTCGAGCCAAGCTCAGCCATC
TCGATCGAAGAACAGGAAGAAACGGAAGAATTTGAAGAAGCTGTAGCTTCATCAAGCAGT
CGTCCGGTCAGCGTACCAGG
>contig_10
AAGGTTATATTGGTACTACTGGTTACCCAACGTGGGGAATTCAAAATGAGTGCCGAGCAT
TTGAAAAATATTAAGTTACTTTGTGCACGAATTTTTCAAAATCAGAGGGATATTGATAGT
GTGAGGGAATTGCGCAATGTTCTAAATAGGGCTAGTGGCACAATTGTGAAAACTTTGGAA
CCGATCATATTCCCTGTGTTTTTTCCGATACTGAAAAGTATTTCAGAATCAAGGGACAAT
TATAGAGAAAAAGAGAAGCAGGAAATTGTTGAGACTTTTCGGTCCATTTTTGAAAAAGTT
AAAATCGAAAAATTAGCTTTGTTTTTCAACATTTACGGATTCCTTTTATTCGAAATCTAC
GACCATAAAACACACACAGTTTTAAGCACAAGTGAGGAGTACAAATTAAGTATAGTACAA
TGTATGACATCGTTAGCCCAAAACTTAAGTTCTTCAGTAATAGAAGAATTGTACGTGAAG
CAAAACGCCCCAAAACTGTGCCAAATGATTTACGTTATGTTAGAAATGGCAAAAAATGAG
CAGTTCAAAACTTTGCGGATTGCGTCCATAAATTGCATAATGGCAATCGCCCACGTTTTG
GACGACGACGATTTCGACGATATCGTCATTAGGAACCAAATCGCCGAAGTTTTTCTCTTT
TTTCTGCCAGGCGTCGCAACTCAGCTTAAATCAGTCGCGCTAATTGATGAGAAATTCGGT
CACAAAATCCCTTCGGTAGCCCTCAAAGCTTGGGGAAGGATCGTGACTTTGCTAATGCAG
GACTACAATGCACAGGATCGTAAAATCGATCTCGGGGGAATCACAGACACGCCCCCCACT
CTTAACAAAAAATGGGAAAACGAGGCGGAGTTAGAGGACTATCTTGAAAAAACGGAACGA
TCGCCTCAGTGGTACAAAACCACTGATAAGAAACTACAAATGATAATTATCGAGTTTGCG
AAGCTGACCCATCATTGTCACCCAAATGTTCGGCTAGAACTTGCACAAATGGCAGCTTTG
CTTTTGGACAATTGCGTCCACACTATGCCAACATCAAGCAGTCATTTAATCGATAGTGTT
GTTGTTCTATCGGAAGATGGTGATGATTCGGTTTCGAGGAGAAGTAAGCAGATTTTGGAG
GAACTATCAGTCAAACTCTCAAGGAGCGAATTTAAAACTTTGCTTGACGATTTGGAGGAG
AGTTTTTACACTGTTGTTGCCAGTATTCCTCGCAAGTTTAACGCAATAGATGAGAGGGTA
CAAATCGTTGCTTTGAACTCGCTGATCGGTTACATAACTCTCTTCGGTCGGCATAACTTG
ACTCGAGTGCTCTACTCATCGGTTCATTTGAACCAACTCTTGTCAACTCTTATCCACATA
TCGGAGTTTGACAAAAGTGGGTTCAGTGTCTTAGAAGAGTATACAACTTTAGACTATGAG
TTAAGTCACGACTCGAAAATGTCGTGGAAAAAATTCCGACACTTTAAAGAAACCGAAATC
TTGGACAAAATTGCAACTGTTTGCCGACTTTTGGCCAAATACGGTGCCTCATTCATTGTT
AGCGATTTTCTATTGGACGTTATAGCCACCAATGAGGAACAACGAAAAGAGGCGATTTTT
TTACTAAATGAAGTGATAACAGGTGAATCGCATTATTAAATTATTAAATAATCACGCGGG
TTTGT
>contig_11
GGAGGATGATATGGGCCAGGAGGAGGATGATATGGGCCAGCAGGAGGATGATATGGGCCA
GGATGAGGACCATAGGCACCATACGGTCCTCCTTGGGGTGGGCCATAATCTCCATGAGGT
GGAGGGTAATACCCTTGATGATGTGGTGAGGGTCCGTGATACTCCCCCGACCCATGACCA
TAGTAGGGAGGCCCATGGGGTGGTCCTTGGTAATGCCGATGACCATCGTAAACCTGGTCA
TGATTTGGTGTTTGCGCATAATCGGGGTTTATGGAAGTTCTTTGTTGCTTAGTACCAGCA
TTCGGATGTTGCCCTTGGTAAGGACCCGAACTGTAACCAGGATATGGTGGCGGGGGTTCC
CTCCTTTGATAGGACGAAAAATTTGGACGCTGTTGGTGGTCTTGATTGTTCGATCTTTGA
TTCGAATTGTAGTTTTGGTTGTATTGTTTGTATTTATTTTTCGATTCATCGTCAGTTTTG
CTTGCCTTCTTCTTCTTCTCTTCCTTTTTATTCCCTTCAGTGTCGGTGCTTTTGCTACCA
TCTTTCTTCTTTGGTTTACTTTTCTTGCTTAGGTCTGATGATTTTTGATGCACGTACTCG
CAGCTTTTATCGTACTCGGAGTTCCTTGAAGCTTTTTGTTTCTTTAACAACTCATGGATC
TTTTTACCGTTATGTTTTAACTTGTAAAGTTGGTGAATTGTGTTCATAACGCTTTGAGCT
GTGACTGCAGACGAAATCACTGTGTTGAGGCCATGTTGTTGACTCAGTTCAAGGCTTCGG
TCAAAAGCTGATTTTAGTTCACTATACCGCTGCAACAATTGTTCCAAATGGTGAACCACT
TCTGGATCTCCACTTCGACCAAGACTCTTCTCACGTGATATTAGATATTCAATGTAACCT
TTGTAAGAATCGTTAAATGGTGCAATTGCGTTGTGTTGAAGAAAATGGGCAAACTGTGCC
GTACTTTTGATAATGGCTTCTCGTTCTTCTTCCAGTTCTCGCTTTCGTCGATCTATTTCT
CCAATTAATCTCTGACTTTCACGAAGTGCTTGTTCCTTCTGATTAATATTATCTTTCACG
ACGCTATCAACAACCTTGTCATCTATGGTTTTCGTCAAGTAGTACACATGCATATGCACC
GAAAAATCGCAAGTGCACTTCTTACACATTCTTCCTCCCATCATTGCGGCACAATGCATC
AAATTTAAATCACCCACAAACTCTTTTGACACGTTGGTTAGATAGCAAGGGTCGTGACAT
CTCTGCCGGTAGTGCCATTTCTTTAGATCTCCGACCTTCACAACATCAGCACATTTGGGA
GTTGTACACACTGTTACAGGTTGCGTCAGTTGAGTAACTTCAAGATTAACAGTGGGGATG
TACAATTTCTTCTTTAACTCATCCAAACTCTGATTCTCCATTTCCAAATTGCGTCTGTGA
CGCTCCAAAATGCGGATGTTGTCGTAAATCAGTTGGGAGATATCAGCTAAAGGCTGCGAC
AACTGAGTAATAATTCTCCTGGCTTCATTAATGCTGATAGTGTTCAACAGTTGATGAGGT
TTCAATGGATCGTGTACCGCATCTCCAACAATGTACGAAATAAGCTTCCTACACTCCTCT
GTCGATTTATTCCAACTATCGATAAACCGCTGTTGAAGCTCTTCATCGTATTTGATGTTG
TTTTTCATGGCCACGAGGAATCTAAACGCCTCGTTGTCCACCGAAAAGATATTACCTTTC
AGAGGGATATCAACATGTGGCGGTTTGGTCTTAATGTCATCAACGACAGTTTTCAAGCAG
GGCAAAGTGTCTCCAGGAGTATAATTCGTGCCTCTGGTATTGGTAAAAATAAAGATGATG
TTCTTGCTGGCCGATTTCTCCAATCGTGACAAAATCTGCTTGACGCAATATTCAAACAAG
ATAGTTTTTCGGGTTGTTGTCGGCTTCATTAGAAAACATATGGCGTGGAGTTCGCTCAGT
TGGGACAAATAACCCAAGATATTTTCACAGTTGATGTCGTCTTGTTCGATGCCTCTGGGA
TCACCCATTCCGGGAGAATCGATCAAGCGAAGGCGCGTTTTTCCTCCCCCGATTGGGAAA
ACGTAAGTTTTGACGTCTTGGGTTCCTGCTGCGCCCACTTCTTGGAATTCATTTTTATCA
GAGCCGATGGTAAGAGTGACTTGTTCGAAATTTTCGTTAGTGACTGTGATAAGTGAGGGG
ATTAGGACGAGCAATTCTTCGGCTTTGTTGGCTTTCTTGAAGCTTTTAAAGTGCAAATAA
TTGGCAATGGAGTTAATGAATGTTGATTTTCCGACGCCTGTTTCGCCAAGTAGTAAGATG
TTGATGTCTTGGCTTTTCTCCAAATTGAGGTTTTGTAGTTTCTTAGAAATGTCCTCAGTG
GTCATCTTAGACTAAAGGTGGGT
>contig_12
GATTATCGAGTGTTTGCACTCTTTTTGCAGAAGTTGCATCGTTAAGTATTTGGCGGCGAA
TAAGTACTGTCCCGTGTGCGATGTGCAAGTACACAAGTCGAAACCGCTGCTTAACATCAG
GCAAGACAGAACTTTACAAGATATCGTCTACAAATTGGTTCCAAGACTGTTTCAAAATGA
GGTTCAAAGGCGACGCGATTTTTACAAAACGCATCCAGAGGCGAAACCTAACCTAGAAAA
AATCCTGGATAATTACCAGCACATCATCAGTCCAGAGGAATCGATTTCGTTGACAATGTG
CTATTACGGGTGTAAAGAATCGTCGCGTTATCTGCGCTGTCCCGCCGCTGTAACAATCGG
GCATTTGCAGAAATTAATTCGGGCCAAGTACGGTCTCTCTGATAATCATCATGTAGATAT
TTTGTAC
>contig_13
TGGCATTGTGCATTTTATTACTTAACGTTTTGTACATAAAAAATCATCAGTCGGCTTCAA
AACAACAATTTTTGCTTCTCGAAAAAATAGCCCGAAATCACAATGAACTACACGAACTAG
CAGCTAAGTAAGATCAACCGATGCTATTTGGATAATCAATAATGACTAGTATGTCTTCAG
TGAAAGAAAATTTAATGAATTCATCACAAAAACAAAGTTATTTACACACAATAAAAAATA
ATCTTTGGGGTATTCACTTATTCTTAACAGTCACATGAAGAGCCGGCGAGTATTAAAATT
TTGTTCTATAAACATGCACTAGACCAGTTTACTAAATGGACATGTTTACGTCTTAAATTA
AACAACATAACGCTAGAACTTTGTTACTGTACAAGGAATAGAGGCTTCGCACACTAATTC
ATTACTTTGGAACACCAATCAATAACAAACTACTTGTTAATCTCAATAAAAATTGGCTCT
GGACACTTTTGATTCTAATCGTTTTGATTTTCTACAACAAAATCCGCTTATTTAATGGCA
AGCTACAGTGGAAGCTAGTGAAGAATGCAGGAAACGGTGAAAGAAAATACGTATTTCGCG
ACTCAGGAACACATAAAAAAGCCGAAGTTTTCGATAAGTCGATACTTGGTCCTCCCGTAG
TAAGGTAATTGTTTTGCACCGAAATGGGGGAGTTTATGGAACGTATAAATCTTGATAAGG
CAGCGTTTTAATAAAGCTGTCCGTAATAAGATGGAAAAAAACAATGTTTGCGCTGTTTCC
AATTTTGCGTAAATACTAACCCGGCGATTTCATAATTGATAGTGAAATGAATGACTCGTA
ATAAATACATGGATGAGGTGGCCAATTGTGAAACCGCTCCGTATTAAAATACCTGATCTT
TAATACATCGTATATTATAAAAGGACAACAAAGTAAAAATTTTCACTAGGCGGAAAATGA
GAACCCGTCCGAGTTCCGCATTGGGCGTTTCTCAATTTCTGCATCCACCTTCAGCCTCTA
GACCGTCACCTGCGGCCGCGCGTTCTTATTAACAACATAAAACTTATGTTTCTTGCCGAA
AATCCCCCAAATGACCGCGACGTTTTCGATAACTAAATTAAAAGGTATAACGAGTACCGC
TCCGCACAAACATAGCACAAACCGTCCCAGTCCGAACCTGTAAACCGTAAACGACTTTAT
GACACCGAACACAAACATGTAAATATTCACAGCACCGATAAATGCACAAATAAAGTCAAT
AATCGGCGGACAGGGGATGGGGAACTTCGACGCCAGCACCAGGTTGGAGACGGACAGCGG
TAGCGTGAGCCAGGAGTAGCACGAGCAGGCCAGCAGGAGCTTGTTCCTGAGCGGGATGTC
CTTGGAGTGCACCACCAGCAGGATGCCCTGGATCCAGCGCTTCCGCTGCTGGATGAAGTC
CCAGAAGGTGAACGGGGACTTCTCCCACATCTCGCCCTCGATGAAGTTGAAGCTGTAGCC
TTTGCTGAAGGCCTTCATCGCGAAGAAACAGTCCTCGGCGATCGAGCCGTCAAGGCCATT
GTCGAAGGAAACCTCGCGTTCTGCGCCGACCTGCGTGACGACAAACGACCCCTTCCAACT
GAACAACGGCTTGTGGAACATCCGAAATTGCAACTTGAGCTTTCCCATATCGTCCGTGAC
TCTAAAAGAATCCGCTAAGGTGGTAATCCAATTAACCACTTCTTCGTTAGCGTAAGTGAT
CAACCCCTGTCCGAACTGATGCTTGCCATCCCCGACGAAGTTCAAAATCCCCCGGACGGA
ATTCTCCGTCAGGAGAGTCTCCTCGTCCAGGTGCACGATCCAGTCGTTTGGCGACAAGAC
ATTGACGTCGTCCTCCAGGCAATACTGCAGCGCTCGGGCTTTGAAAAGCGCCCCCGACTT
GGTGCGGTAGTCCTGGGGGACCACAATCTCCCTCACCTTCCTGTGCTTCTCCATCCCCAG
TTTTTTATCAGTCACGACTTCAATGAGGAAGTTCTCCAGCCCGGCGTCTAGACACTTGTT
CATGTTCCGGTTGACGTTGTTTTTGACCAGCTGGGGGAAGTCGCCCCTGGTCACCACCCT
AATACAGATGAACGGCGCTAAAATCGGCGACGCTTTTAAAACGACTTTATCCGGGAACGC
GTTGTAGTAAGTCAGTCCGATGAAATTAAACAACACTTGGGGTAAGGGGAGGAAAGTCAC
TAGTCTAAGCAGGTAGAGCACCAACGCGCCCAAGTACCCGTAATGCACCCAGGGGTTGAT
GTCTTCGGCGGGGACGAAAAAAGCGCCATCGAGGAGTTTGATCCCTCCGGTGAAGATCTC
GAACATGAATATCACATAGATGAAGAGACAGCAGTGGAGGTAGTGCTTCGCTTTGCTCGT
CAGCATTGTCATTTCGGCAAACAACCCTCGCACTGGACACTAATCACGCAAGCAGGAATT
TCACCACTCGGTGCCCGACGGCCTGTACTACCAAGGGGTGGAACGTCACTTTACATATCA
CAGATAAAATGTGACGGATTTGCAAAAGCCGGGTTCGAGCGTCCAACTACACCATCATTC
GGCACCAGACATGGAGGCATGCGCATCGCAGAAACCAATATTCCACATTTAATGGGTGTA
GCTCGGCAAGGTTTAATACAGCGCTGATAATTCTATTGCATAAACATAGCCAAATTGTCC
CAAAATCTA
>contig_14
TGTACCTCACCAACTCCTTTAGCAGAAGTTGGTAATCGTTGATGCGTTGGATTGGGAGCT
TGAGGTGCTCGGAGATGGTCTTGTCGTCGCCCAAACGTTGGGATAAGTCGTCGAAATAGT
CGTGAGCTTCGTCACAAGCGTCCAGAAAAGCTTGAGCTTGCGGTTCGTACATGTAGTAAT
CGACATGTTTATCGAAATCGCGTTCCAGTCGCAAAAAGGCCTTGCCTAACAAATGGGGCT
CGTTGGCGTAGTACTTCACACCTTCCATCAACACAGTTCGGTGAAATTCGGCAATTTCCT
TCAAATTTCCAAAAATAATGTCGAAATTGTCTCGGATGACTTTTGGCACGTTTTTGCTTT
CGGACAGGAGGAGGTACTTCTGGACGACAAAGTCCAAGTCTTTGACGAACTCTTGCTCGG
TTTCGACCAGTTCCTTGACCACAGCTTGTCTTCGGAAGAGGGCATCTCCAGGAAGTCCGG
CACCTCCAGGACTCGGGTCATCGATAGTTTGGAGAACCTTGCAAGGGACCCATCCTTGTT
TTTTCGAGCCGGTGATTTCACGCACCAACCATCTGGCGCTCAAGTTCAGTCTCGTAGGGG
AATGTCTGGAGCTTAAATGTGTCCTTCTGGGCTTCACCGAGAGCTTATGCCGTGCGGCGG
AGCTGTCCAAAAGCTCGCCGGAGACGGTGTCCAGTTCCGGGTCAAGTTTTGGCTTCTTTG
AAGCCACCGGGTCGTCGGTATCGAGTAGTTCGACCACATCGCCTTCTTTCAGTGTGATTT
CGTCCGAA
>contig_15
GAATGCCTCGTCTTCGGACACCCTCTCGTCGCGTGGGAAGGGCGAAGACTTCGAGACCAA
ACTCGAAACGGACCGCAGCCGCCGTTTCGATTACCTGCTCAAACAAACCGAGATTTTCTC
CCACTTTATGAACCAAAACAAAACGCCTTCGAAACCGAAATCGGGCCGTCCCAAGAAAAT
CAAGGAAGACCCAGTTGCGGACCACCGCCATCGCAAGACCGAGCAGGAAGAAGATGAAGA
ACTGCTGGCCGAAAGCAATGCCAAGGCCAAACCGACGATTCGGTTCGAAGCCTCGCCGCC
TTTCATCAAGAACGGGGAAATGAGGGACTACCAAATCCGGGGGCTGAACTGGATGGTGTC
TTTGTACGAAAACGGGATCAATGGGATCTTGGCCGACGAAATGGGGCTCGGGAAGACGCT
CCAGACCATTTCCTTGCTAGGTTTCATGAAACATTATAAAAACACGCCGTCTCCTCACAT
TGTGATTGTCCCCAAGTCGACTCTAGCCAATTGGATGAACGAATTCAAGAAGTGGTGCCC
CAGCATTCGCGCTGTGTGTCTCATTGGGGACCAAGAGGCCAGGAATGCTTTCATTCGGGA
CGTGATGATGCCAGGCGATTGGGACGTCTGTGTGACTTCGTACGAAATGGTGATCAAAGA
AAAATCGGTTTTTAAGAAATTCAACTGGCGCTACATGGTAATAGACGAAGCCCATCGTAT
TAAAAACGAGAAATCGAAATTATCGGAGATTCTCCGTGAGTTTAAAACAACAAATCGTCT
CTTACTCACCGGTACCCCCTTACAAAATAATTTACACGAACTTTGGGCCCTCCTTAACTT
TTTACTCCCTGATGTTTTTAACTCTGCTGATGATTTCGACGCTTGGTTTAACACAAACCA
GTGTTTGGGTGATAACCAGTTAGTCGAACGCTTGCACGCTGTCTTGAAACCGTTTCTGTT
GAGACGTCTCAAATCCGAGGTCGAGAAAAAATTAAAACCGAAAAAAGAACTCAAAGTTTA
CGTCGGTTTGAGCAAAATGCAGCGCGAGTGGTATACTAAAGTCCTGATGAAGGATATTGA
TGTGGTAAACGGGGCCGGTAAAGTAGAAAAAATGAGACTACAGAACATTCTCATGCAATT
GCGTAAGTGTTCAAACCACCCTTATTTGTTCGATGGGGCTGAGCCTGGGCCCCCGTACAC
CACCGACGAACATTTAGTCTACAATTGCGGGAAAATGGTGCTTTTGGACAAGCTTCTGCC
CAAATTGAAAGAGCAGGACTCGAGGGTTTTGATTTTTTCACAAATGACACGAATGTTGGA
CATTTTGGAGGATTACTGCCACTGGAGACAGTACAACTATTGTAGATTGGACGGACAGAC
GCCGCACGAGGACCGGCAACGCCAAATCAACGAATATAATGAGCCAAATAGCTCGAAATT
TATTTTTATGTTGTCGACGAGAGCCGGAGGTTTGGGTATTAATTTAGCAACAGCAGACGT
TGTCATCATCTACGATTCGGATTGGAACCCGCAAATGGACCTCCAAGCCATGGACAGAGC
GCACAGGATCGGCCAAAAGAAACAAGTTCGTGTGTTCAGACTTATCACCGAAAATACAGT
CGAGGAAAAAATCGTAGAACGGGCCGAAGTCAAGCTGAGACTGGACAAGTTAGTGATACA
ACAAGGGCGTCTAATCGACAACAAATCGCAGTCTTTGAACAAAGACGAGATGTTGAACAT
GATCCGGCACGGGGCCAATCATGTCTTCGCATCGAAAGACTCGGAAATCACCGATGAAGA
CATCGACACTATCTTACAAAAAGGCGAAGCAAAGACAGCGGAACTGGCCCAAAAACTCGA
AGCTCTCGGCGAGTCATCGTTGCGCAACTTCACTGTGGACACGCCAACAGAGTCCGTTTA
CAAGTTCGAAGGCGAGGACTATCGCGAAAAACAGAAAAACATCGGTTTGAACACCTGGAT
CGAGCCTCCGAAGCGTGAAAGAAAGGCCAATTATGCTGTCGATGCCTACTTCAGGGAAGC
TTTACGTGTCTCTGAGCCCAAAGCGCCGAAAGCACCACGTCCTCCAAAACAACCTATCGT
CCAAGATTTCCAGTTTTTCCCTCCCAGGCTTTTCGAGCTTCTTGACCAAGAAATCTACTA
CTATCGCAAAACTTTGGGTTACAAAGTCCCCAAAAATTTGGAGTTGGGGCCGGAGGCCGC
CAAGCAACAACGAGAGGAACAGCGGAAGATTGACGAGTCGGAGATGTTGACTGAGGAGGA
ACAGCAGGAGAAAGAAGCGTTGCTCACTCAAGGTTTCACCAATTGGAGCAAGCGTGACTT
TAACCAGTTTATCAAAGCGAACGAGAAATATGGAAGGGATGATATTGAAAACATCGCCAA
GGAAGTTGAAGGGAAAACTCCTGAAGAAGTGATGGAGTATTCGGCGGTGTTTTGGGAGCG
GTGTCATGAATTACAAGACATTGACCGCATTATGGCACAAATCGAGAGAGGAGAAACGAA
AATACAACGCCGTGCTAGCATTAAAAAAGCCTTAGATGCGAAAATGGCCCGATACCGGGC
ACCGTTCCACCAACTCCGAATTGCTTATGGGACAAATAAAGGCAAAAATTATATGGAAGA
CGAGGATCGCTTCTTGGTTTGTATGTTACACAGACTGGGGTTCGATCGAGAGAACGTTTA
CGAAGAGTTGAGGGCTGCGGTCAGGGCTTCGCCCCAGTTTAGATTCGATTGGTTCTTGAA
GTCTCGAACAGCAATGGAGTTGCAAAGACGTTGCAATACTCTCATCACGTTAATCGAGCG
CGAAAACGCGGAATTGGAAGAAAAGGAACGGAATGAACGGAAGAAGAAAGTGTCCAAGTC
CAATGCAATATCAGGGACACCGACTCAAGTGTCGTCAAAGAGTGGGCAAAAACGTAAGAA
TGACAGTACTGGCGGTGCGGTGGAGAAAAAGAAGAAGAAGAAATGAGAATTACTGTACTT
TTAGGTTCTCTCTTCAGTTTAATTAATTTTTGTATTGCGTGAAAGCTTCGTGTGAATGTT
TGGTATTTATTACTTGATGTATTTGCAACCTCAATAAATTTAGGTACACCACTCAAAAAA
GAAAAA
>contig_16
AACATCATATTAATATTTTTCCGCCATTCTTGTTCTAACTGATTTTACGTAACATTCACC
ATTTAATTTGCTGTTATTTTTCTTTTAAATTAAAACCAGATTTTGTGGTTTAATAACGAA
CAAGACCTTGTAATATTCGAAAACACCAGAGTTTTTAACTCTATCTCAACACCTAACTCA
TTAATACAAAATAAACGTCGCTCGTAGCTTGTAATCTTTTTCAAATGGATTTTTCTTAAG
TTGATTTATTTAATTTCCAAGTAAGTTTTCGCCGCAATATTAACATAAAGACTTTCTACC
ATCGAATAAAAGTACGCAAATCCTATAACAAGAACAACTGTATTGTATTTTTTCGCATAA
AAGAGGCGCTAATTACCTTTGTAATTTTCAATAACATACTTTCAAGATTTTATAGTAAAT
TGCTATGGTTTATTATAATTTGTTAAGCCTTACGTAGCGTTGTATAAAAAAATTGGCGCT
ATAACCGAATATAAATACGACTTAGTTATTAATACCTAATACGTTGTGCGTTTTGATTTT
TACACTTTTTACGATTTTTTGTGAGTCTTTTATTATTGTGTAAGCTTACACCAACTAATA
ATACAGATGTTAACGTAAAATATTTGTGCTACATTCAGGATTATTCAGTCTTATATTAAC
GCAATTTCAGAAATACGTATGATTACAAAGATCATGGTCCCGTTTTTAATATCTCATTTT
ATCCCAAATTTTATTTATTTATAAATTATCACCTGTTTGCATAAACTTAAAATGTTCAGA
TCGTGTATTTAGAATAATAACCTTGGGTCATATTATACGGTATCACATTTCGGATATTTA
TACCCATTGTACACTAGCCTTTTGTTATAGTTTTTCAATTAAATAATTATATATACGCTT
ATACCCATCATAATTGACGCAGAATAGAACCTGGGGTGGTTTTCTGTATATAACGCTACC
GCCTAAAATATATTTCAGTACCTCATCACACCCTTGAATACCTAATATACCATTTTGTAA
CGCAATTTAAAAACTTTTCGTTCCGCAAACCGCATTTGAAGTGCTTTCTACCAGTGTGCA
GATAATAGACAATAAAAAATGTAGAAATGTGCTAAGCTTTCGTGGTCTTCGGAATTATCC
CACCTTTAGTGCCTTGAAATCGACAATTAGAAAGAACTCATGCAACAAATTGCAACACCA
ACGGAAAAATACAACAAAACCGCTTTCACTTAAGTGGGGCCGCATTTTATTTCCGCAAGC
ATGCTTATTTCACCCTTCAGTGGCGCAGAAATCTTAAATCTAATGTTAATTCTATCCTAT
ATAAAACATAAATAAAGCAACTTTAATTATATCTAAAAATCAAGTACTTACTTTACGATT
AGGCCCCCTTTTTAGAGATGAATTCTTGGTCAATTGTAGGGGACTACGGAACTATGTCCG
TGTCCCACCTCTTTTTAGTATTTCCAATTGTAACAATGCATTGTTTTCTTTTTCAATTTT
TTGAGGCAAGGATATTGGTATACAGATCGATTGTGCAATAACTTAGAACTAATTGGTATT
GAAAATTGTAAGTATTCTTTATTAAGAATCAATTAGGGTTCATTGTACAAACGCCATCGA
ATTGCTTGTTCACCTAACAAGTTGTTAAAATGTAATAATATATCATGAACATTAGAAAGG
GTGTAGTAGAGATTGCTAATAGAGTGTTAGTGGTTGTAATAGAATAATAACAAACTAGTC
AGTTCACTATGAAAAATTCCGATCAAAGTCCAAGATTCATCACGATAAAATCACAAACGG
GGGTCTATCTCTAACCAAGGGTTGAATCCTTTCCGAGTAAACTAAACCCGCCATCCATTT
ACTTCAACCGTTGCTGAGTCTAGAAAAGTCTATTAAAAAATTTTTGCCCGACCAGATGGA
CAGTGGGCCGTTGCAATTATCCGGAAATTTTCGACCTTTTCACCCTTTAACACGATCTAA
ATCGTAGATTTTAGCCCTCTGTCTGCGTGTTATTGCGATATTGTGTGTCTACGTGACTTA
AAATCATGATGGCGACCGCGCCCTAGGCGCCATATTGGATTACGATCTCTGAAATTAACC
AACAGATTTGCATACGAAAAACGAGGAGGGCAACACTTGCTAATTTTGTGACTTTCGCAA
AGGGCACAGCCCCCGACAAAATCAGGTCTGCTTAAATTTGGCCAGATTTAAACAGACCTT
ACAACAAAATTAAAGCAAGTACAATTTTTATGAACGCTAGCGAGTTTTTACTTTTGTGCT
ACTACTCTATACAAAGCCTGTGTGATCCAACGACGCCATCTTGGAACGGCTTCTTCTTCT
TTCTTGGCACACACTATCGTACGTACGATTTCACTTCCCCGCGTACTC
>contig_17
TTTTTTTTTTTTTTTTTTTTGTTAAGTAATGGCAGCGACCGTTTTAATGCCTACTTGTAA
AACAAAGAGACGAAAAAGCAACAAAAAGTCAGTCTTGAATAAGTTAAGTAATGTATTCGA
ATATAAACGGGAATGTACAAAACAGTAATACAAGGGAGAGAAAAAAATTTAGATTTTTAA
TTGAATAAAGCAGCATTTTAGTTCTCGTCAACTTCGGCTTCTTGTTCCTCGTCGAATTCG
GCGTCTTCATCGGCGGTCGCCTCCTGGTACTGTTGGTACTCGGAGACCAAGTCATTCATG
TTTGATTCGGCTTCAGTGAATTCCATCTCGTCCATACCTTCGCCGGTGTACCAATGCAAG
AAAGCCTTACGTCTGAACATAGCAGTGAACTGTTCAGAGATGCGCTTGAAGAGCTCTTGG
ATGGCGGTGGAGTTGCCGATGAAAGTGGCCGACATTTTGAGACCACGTGGGGGAATGTCA
CAAACGGCCGTCTTGACATTGTTGGGGATCCACTCAACGAAGTAGCTGCTGTTTTTGTTC
TGGATGTTGAGCATTTGCTCGTCAACTTCCTTCATCGACATCCTTCCTCGGAAAACAGCA
GCCACTGTCAAGTACCTCCCATGTCTGGGGTCACACGCCGCCATCATGTTCTTAGCATCG
AACATTTGCTGCGTGAGCTCGGGAACAGTCAACGCACGGTATTGCTGACTTCCCCTTGAA
GTCAAGGGCGCAAAACCAGGCATAAAGAAGTGCAAACGCGGGAATGGTACCATATTGACC
GCCAATTTGCGCAGATCTGCGTTCAATTGACCGGGGAATCGCAGACAAGTAGTGACTCCC
GACATTGTCAACGACACCAAATGGTTCAAGTCACCGTAGGTCGGTGTTGTGAGTTTCAAC
GTTCTGAAGCAGATGTCATAGAGAGCTTCGTTATCGATACAATAGGTCTCATCAGTGTTT
TCTACAAGCTGGTGGACTGACAACGTGGCATTGTACGGTTCCACGACCGTGTCGGAAACT
TTAGGTGAAGGTACTACTGAATACGTGTTCATGATCCTATCGGGGTACTCCTCCCTGATT
TTGGAGATGAGTAAAGTGCCCATGCCGGAGCCGGTGCCGCCTCCAAGCGAGTGTGTCAAC
TGGAAGCCTTGGAGGCAGTCGCAGGACTCGGCCTCTTTGCGCACCACGTCCAAGACTGAG
TCGACTAGTTCGGCGCCTTCTGTGTAGTGGCCCTTGGCCCAGTTGTTTCCGGCTCCGGAC
TGGCCGAAGACGAAGTTGTCGGGGCGGAAAATCTGGCCGAAAGGACCGGAACGGACTGAG
TCCATGGTGCCGGGCTCCA
>contig_18
ATAACTATAATAGTAATTATAATAAAATCCTTTATATAACATCTCATATAATATTGTGAA
AAGAAAAACACTTGTAATGAAACCTTAGAAATGATACAATCAATCAATTTATTCGTGAAT
GGAAGTTTTGTTACATTAATGTCGGGTACCAGAAAACAGTTTCGTAACTATCTGATAACA
AAATGTGTTCAAACTTTACTTGCTAAACATACAACCATTTGATGATAAAAATAATGCGAA
TCATTTTTGAGACAAAAAAGCCGAGTGCGTGAACCCGAACCAAAAAAAATTACACTCGGC
ACCCTGTTATCGGGATAAGAACTCTTTAAATGGCATCAATGTCGACGTCATCCTCTCCAT
CATCTTCGACACGTTCCGTCTTATTGTTTGTAGTGGAAGTCGGTTTCAATGGAACGACTT
GAGCTCGGTCGTTGTATTCAATTTCGACATCATCATCACTTTCTTCTTCGCTTTCGGACT
CTTCCGTTTCGGCTTCCTTCAACCACTTGACAAACGGCGCGGCCTTATCATGAATCTCCT
GACTGACTTCCTTTGACACGTACTTTTTCGACACCTTCTCCGCCCATGCGATAATCGTAG
CTTCGCTCAAAACATCCAAATCGTAGAGCGTTTTGAGCAAAACCGGTACCTTATTGAGCA
AAGTATCGCGATGCAAGGCAATCACTTGCTCGAACCCTCCCATTAAATATCTCTGTGCCT
TTTTATCATCATGACAGAAACGCAAAAGCAACAACCTATAATCGGACAACTGGTTTTTCA
TATTCTGATCGAAGAGAACCTCGGCCAAGACCAGAGGGGCCTTAGTCTTGATTTCCAAAC
GATCGGCTTCATTGTACAACTCCTTATACACCTGTGGGTTGTCTAACTGACCAGCGTCGC
GCTTCGACTTGACCAACTCGTAGAAAATATCCATTCGGTCCTTTTCGCTCTTTTCTAAAT
CATCATTGATGGTCATATTTTTCGCACCTTCGGTCAAATCCTGCATTCGGGCGCGAACGG
CTTCTTCCGACACGTCAGCTTGCCATTCGTGTGCGTCGTCATCATCGCCGTTCTTGGAAT
TTTCATTAATTGATGCCTCCAAGCTTTCGTTTTGATCGTCGACTTGACTGGTGTCTCCAT
TGGTGTCTCCGTTGGCGCGTTTGCTCCTCTTTGATCTCTTACCTTCAGTCAATGACGAGC
CCTGAACGGCAGGATTCAAATTTGGCGGATTTTTCAAAATAAAAGTGACCAATTTATGGT
TGGATTCTAGCGGGCCGTGGTAGCCACATGCCTTGCAACCTTGAGAAATGGTGCTGCGTT
TGGTGGAGACAAGCAGCTCGGTTTCAGGGTTCTCACATTCGGGACACAAAACGAATTTCC
GGATGAAGCCATCGAGTAGGTCTTGTAGTTTGCCCGCATCGTGCGATCCATTGACGATAA
ATCTTTCGTTTTTGAAATCGAATTGAGTCTGAGCGCCCAACTCGCAGCCAAAGTACTTCG
TCGGATAGGTGGGGGGTCGGCCTAGGGCCTTGGCCACTTCGGCCATATTAACAATGACCG
TTTTGATGCCGTTACCTTTGCCCTCCACTTTGGCCATCAGCCGGGGCATCTTGTAGCGAT
AAAAGACATCGCTGACGCTGCGATTGACGTTGACGCTGCCCATGATTGTGGTGCCAGTGG
CGTACCAACGACGATTTTAATGTCAATGGTTGCGATGATTTTATTATTTTGATTACTGGT
GGTGAAAGAATTTTTGCTGCTGTTTTTCGCAATTCGGACGTCAGTCACGTTTCTCTGAAG
GGCTGGAGTTTCCGATGCCTATTTGTCGATGAAAATTTTGTCGTCCTATAACAGGTGGGC
TCACGTCGCTGCGAAGTCATACACCTCGCTGGCTCGGGCCCTAAACTCCCAACTATGCTT
TTGGTTAATAATGTCTCTTTAACGCAAAATTCGCATCGAATCTGCCTGTTTTCCGGTTAC
CATATGGTCTGTTTGTAATCACAACTTGCGGTAATAAACTGGTTGCGTGACCATTGAAAA
TGCGACAAAACCGTCCGTTTCGTGATAATTAAGTACCATAATAGGTCGGTGGTACATCGA
GACGATGAAAAATTTCGAACGGAACTACATTTGACGAAAATTTTTTGACATGTGCCAGAC
CATCATTCCCCGCGTACTC
>contig_19
ATACATTTCACAAAAATAATAGCTAATGTAATTTATACTGTCAATGAGAAATCTAATCAC
TGATAACTATTTGACAATTCCATCAAGCTTATTAAAAAAAATTGCTAAAAATGCGACGTT
GGCGTTATTGTTGTTTTGAAACATCTAATATATGTTTAAAAATTATTACAAAATAATTAT
ACAGGTTCAATAGTAAACACTTGATTTGGTTGTCCTTTTTTCTTGGGATTGGCTACCAAA
CCACTTCCTGGAACAAAATTCTTGGCATTTATTTCTATAACAAGATTGTCATAGGTCGCA
GCAATATGACCAGTGCTATGATCAATGATCCATTGCTGATTTCGTTTGCAGTGTTTAGGA
AAGGCGATTATATCTGAACCAGCTCCCTTGTTGTACCGTATATCCAAAACCCTCCCTGTG
GCACGATTAATAATTATAAACTTTCCAAATTCTATCATTTTTAGTGACCATAACTGTGTC
ATTGACTTGGTTGCAGTCTCAATTTTAAGTTGATCTAACTTTTCACCCTTTCCATCAATG
ACTAAACCCGATTTCTGGTGTTTTATCATGAAGTACTCACTGCTTTCACAGTATTTCGTC
TTATTGCCACCAGTGACAATAGAGACACCAAACAGAAGCACAAATGCACAAATGAAATTC
ATTTTCCTTATTCCAAAATTCAACTCCC
>contig_20
AGAAACCCGCGATTTGTCGTCAGTAACCAGCTAGTGGTAAAAATGGTACAAGAAGACGAC
CGATTTGTGATCCATGGCCCACCACCCCTCCAACCCTTGCCACGACTCTCCCTCGGGAAA
CTAGTCTACGACAGCCTGCTCGCAAACATAAAAAAAGGCGACGCTTTCGTGGATGCGGCC
AGTGGCGAAACCATTTCGTATCTCGATCTTTTGAAAAAATCGTGTTTTTTGGCAGAGAGC
CTCCTAAAAAGTGGATACGGCCGCGATACGATTGTCTCAATCAGCAGCGAGAATAACGTC
CAGTTTTACATCCCGGTCATTGCGTGTCTTTACATCGGGGCTGTGGTGGCCCCCATCAAC
CACAACTACACCGAATACGAGACCACGCACTCTCTGAATATTTGCAAACCTCGAATTGTT
TTTTGCTCGAAAGCGGTGGCGCAAAAATTCGTCCAACTTAAAAATCGGTTAGGTTTCACC
GAAAAAATTGTAATAATTGACGACGATTTCTGCGATATCTACGGGACCGAGACTTTGGCC
CACTTCATCGAAACGGGGTTGAGGGGCTTCGCCCCTCTGTGCCGTTTCCCGGGGGTTGAT
TTCGATCCAGACAAACAAATCGCCTTCATTATGTGTTCGTCTGGAACCACGGGCCTTCCG
AAAGGCGTCATGCAAACGCACACCAACCTAATGGTCCGATACATGCACACAATAGACCCA
AGGTATGTGCAAAAGGCGGACACTTTCCTTGGAATTTTGCCGTTTTTCCACGGCTTTGGT
CTCGTGACGAATTTTTTCGCCCTAGTCCAGGGCGAAAAAATCGTCGTTATTAAACGGTTC
GAAGAGAAATTGTTCCTGAAGGCCGTCCAAGACTACAAAATCCCGAGTTTGTGGCTTGCG
CCCCCTTTGGTCGTCTTACTAGCCAAGAGCCCCCTTGTCGACCAGTACGACCTGTCTTGC
ATTAGGGAAGTGACAAGTGGGGCGGCCCCCCTTAGCAAGGAAACCGAAGAACTGGTCATG
AAACGATTGAAGATAAAGGGGATACGACAGGGTTATGGCCTTACTGAGGCCACTCTGGGC
GTTATCATGATGAGTGTCGGGGACATCAAGCACGGATCTTCCGGAAAAGTCGCCACGTAC
ATGAAATGCAAAATCCGGGACCCGGAAACCGGAAAATCGCTGGGGCCCGGAAAAGTCGGA
GAGTTATGTTTCAAAGGACCCATGGTGATGCCTGGCTATTACAACAACGAGGAGGCTACC
AGGAATTCGTTTACCAGCGATGGGTGGCTTTTGACCGGAGATTTGGGTTATTATGACCAA
GACGAGTATTTCTATATCGTCGATCGGTTGAAAGAATTGATCAAGTACAAGGGTTTTCAG
GTGGCGCCAGCTGAACTCGAAGCTGTGATTTTGAGTCATCCGAAGGTGCAAGATGTGGGC
GTTGTGGGCCTCCCTGATGAAAGTTCCGGGGAATTACCGGTGGCTTTCGTCGTCAAAAAG
CCGGGGGCGAATTTGACTGAGAAGGAAATCATCGATTTTGTTGCCGGAAAAGTCTCATCG
CAGAAACGCCTTCGAGGAGGAGTTATTTTCGTGCCTGCGATCCCCAAGAACCCCTCCGGC
AAGATATTGCGCCGCGAACTGAGAAAAATGCTGTCTGAATTCAAATCAAAATTGTAATTT
TCTACCAATAAATTAAAATTCTCAACATT
>contig_21
CCTAGGCGATATTTTAGCTGAATCTATGGCATTGGAATTGTTGGCTTTGAATCCACACTT
CTGAATTTTCCGGCTCAGTTTGCACACCCATTGCTTTTGGTCGTCTATCGAAGGGGCAAG
CAGGAGGAGTTCTTTGGCATAAGAAGGGTCATAGTGTAGTTTACACGGAGGCACGGTGTC
CTCCTTCTTTTCTAGGTGGTCCTTATGGATCTTTATCCTACACCTTCGACACTCTAAAGC
AGGGGGAGGTCTGAACATGTTCCACATAGGTTTAGGACAGACTTCACAAGTCGTGGGCAT
GTGGTAGGAGATATTTAGGAACTCGTGACCCTTGTGTATCGTAGTACCCGGTTTGTCTTC
AAAATTCCGCATCGAACTAACATCAAGCGAGTTGCTTTGCTCGTCGGTTTTCCTCGCTTC
GCCTTCTCCGGCATACAACAATTGAAATATCCTAGGGATGTCTTTGGAATCGGCCCTTAT
AACGTCACCCTGAGTGACCGAACGGACGTGAAACACTTTGCAGAGATCAAGAACAATCAC
AGGATCGGTGTTTTGTTTGTCGCTCTCCGAATTGTAGAAAATTATTTTGCGACTTGACAC
CACAACGTATTGTTTCTTCCAGCCGTGTCGTTTGATGTTTTGCTTCGACGGAATCGACAG
CCAACCCTCGATCATCGAATCGGTGTTGATTTCGTCTCCTTCGTTATCGGCTGAACTCAA
AGAAGCCGTCTCACTGTTAATGGCAGCTAGTTTCTTTTGGAGCTGTTCGATTTCAGAATC
TTTGCTGTCCAACTCCATCTGGAGCCTTTGCTTGGAAGTGATTTCTTCATTACATTGCAC
CGTCAATTCCTGTATGCGGGCCTGGAAGTTGCTAATAGTTTGATTGAACTTATCCCTTTC
TTGACTCAATTCCTGCTGAAGCTTCTTCAGATCTTTCTCTTTTCTCCTCAAATCGGCGTT
TGAAATCTTACTCTTCCCTTTGGTCTCCCTCAAATCCTTGCGATTCAAAACCTCGTGCAA
CTTATTCACGGCTTGCTGCTTCAACAGGGATTCAGTCTGGAGCTTGCTTTTCAACTTATC
AATCTCTTCATTATTTCCAGACTTTTTACTAAACTCTTCCTGCAACTGTTTCAATTGCCG
GTTTATATCTTCCCGTTCTTTGGACAAGTGCTCGTTCATTTTCTTCAATTCCATTTCTCG
ATCTTTCAACGAATTAATAACAACTTCCTTCGAGTTGACTTCGCTTCGATGTTTGGCCAA
CAAATCCTTCAACTCAAGCTCTTTCATCGTCTTTTCCTTTTCAAGATCAGCGATCGTTTC
CTCGGCTATCGACCGTGCTAACGCCTCTGAATCAGCTCGAGCCAAAGCAATCTGGCACTG
GTGTTTCAACGAAGCACATTCTTCCTCAAACTCTTTATTAATTTTATTCTTCTCTTCCAA
CTCTTCGCGTAATTCGTTAGTCTGTGTCTTGTACAAAGTCGAGAAATATTGCTCGGTTTC
AAACGAGTCTTGCAATTCTTTCATTTGGAGCTGTTCCATCTGCCAGTCCCGTTTCAACTT
GAACAAATCCTCCTCCAGCTTCTTCTTAGCCTCTTGAACTTGGTTCAACTCAATTGCCAG
CTGTGATTCCCGAGCTTTGAGTTTGGCGACTTCGGAAATATGTTGACTCATTTCTGACTG
TAAAATGGTCTTTTTTTGTTGCTCCTGCTCGAGCTGACTGTGCAAAGCTTTGACTTTTTC
CACTTCTTGGCGATGTTCGCCTTCCAGCTTCTGAAGCCGTTGCTGGATTTGCCGATAATC
GACCGACAACATTGAAATTTGCCGCTCCTTCTCTTGGGTGTTTAGATCGGCCTTTTGCCG
GGCGCTTTTCTCCTCGTTTAGTTTTGCTTGCAGAGCTTTAACAACCTCCAGATTGGCTTC
TTCCTTGTTCAGCAAGCGACTCCTCTCGGTCTCCTCATGTGCCCTAACCTCTTGCTGATA
CCTATTTTGAGCTGCCTTCAGTTCGAGACACAGAGAAGCGCATTCCTTCTCCAGAGTCGA
GACTTTTTCAGTAAGTTGCGTGTTATCGGTTAAGATTTTCCTCTCGCGTTGCACACTCCT
CTCCAGCTCGGAGTTGACATTCTGGAACCGATTTTCCATCACTCTATACTCCTCCGACGT
CTGCGTCCTTGCTGCAATTTCCTGGGTGAGTTGTCCTTGCAAGGTGGCAACTTCAGCTTG
AAGACTGTCTCTTTGCGCTTGTAAGTTCTGTAACACAGCCTGATACTCAGCCACCTTTTG
CTCGAAAGCCGCCTTTGCCATCGTCAATTCGGTGGTTTGTTTCCGCAACCTTTGGCAGTT
TTCCGTCTCGACTTTGAGTTTTTCCTGCATGTCGTTGACTTGCTTCTCCAAAATGTTGAT
TTTGTCATTGTGTTGCTGGTTGTTGTTCATTTCGCGCGTTCGCTTATTCTGCTCCTCTTC
GAGCGTTCGCTTGATGTCGGCCAGGTACTTTTCGGTTTTTTTCCTGAGCTCGTTCTCATT
TTCCGCCTTGCGTTGCAGTTCCTTGTAGTTGTGTTTCAGGATTGTTAGTTCTTTCTCGTA
CTTGGACGACTCCTCCCGGATGGCGGATTCGTTTTGAGCTAAGCTACTGATTTGAGCAAT
TAATTTTCGTTGTTTTTCTTTCAGTTCTTCCACGGTGTTTCGTTCTTGGTCTAGGAGTTG
TTGTAGTTTAGTTACTTGAGCATTTGCGTCTTTATCGTTGAGATGATTCATTTTGCCGCT
ATCTACAATATCATTTTTTCGATCTGATAACAATTGGTAATCAGAATTGTAAGTGAAGCC
TACGAATGGTAAATGGTTTCCTATGAAACTAGTTGGCACTGGAAACACTTCTTCAGACGT
TTCTTCTTTCTCGTAATCATCAAAATTACTAGTGTCGTCATCGCCTGATAATTCAGGCAC
CACAGGAGGTACAGAGTTTCGTAAATTCTCAAAAGTCCATTGATCATTTTTAAAAAACGG
ATGCTTCTTTATCTCATCAACGTTATTCCGTCCTAAACGTTTAGTCCTATCACATAATAG
ACCCTGTATTAAAGCTATAGCCTCTTTAGAAATTTCCACTTCTTCAGGAAACGTTAAATT
ATTCTCGTGATACATTATCTTGTTGTAAGTACCAAGTAAACTATCTGCGTAAAAAGGCGT
CTCGCCTACCAACATTTCGTAAAGAAAAATCCCCACGGACCACCAATCACATTCACGCCC
GTAGATGCCCTTCCCATGACTTTGGAGCACTTCAGGGGAAATGTAATCAGGTGTACCAAC
CACATTATTCGACCTAACAAGCCCATCCTCATCCATCCGCATACAGGTACCAAAATCGGC
CAGTTTCAAGTGACCATTCTGATCCAAAAGCATGTTATCTGGCTTAACATCGCGATGGAC
AAACCCCATCGAATGGATCACGTCTAAGGCAAGCACCACCTCCATGGTGTAAAATTTCGC
CCATTTCTCTGGAATCTCATAATTCGACATCAAGTTGACGATGTCACCACCGGGCATATA
ATCCATGACCATGTACAAATGCTTGGCGTCTTGAAACGCGAAATGCAATTGGACTATCCA
TTCGGAGGAGGCATGGGCCATGATATGTCTTTCTTCCCAAAAAAATGCAGAGTCTGATCG
TTTGATTAAGTCAGCTTTGCTTAAGCGTTTCATTGCGTAGACTTGGCGAGTGTGTTTATG
GCGAACTAGCTGGACTTTGCCGAAAGCTCCGCGTCCTATCACTTTGATGTGCTCGAAGTC
GTCGGTTTTCATGCGGAGGTTGACGACTTCGGTGGCAAAATCGCCGTATCTGTTTAGGTA
CATTTCGATGTTCTTGATCTTCCTCATGGCTGGATAGTCGCAGTCTGTGTGGAGGGCCTG
CACAGTATCCAAGAGGGAGTCGATGTTGCCTATCCCTCTTGGATCCTGGATCTTCTCCTG
GAGGTGGCGTAGCCGCCGCCGCCTGTCTTCATCTTGTATCAAATCCATAGTTACAGCTAT
GGTAACGAGCAAAGTGGGACCATTCACT
>contig_22
AGAGTACGCGGGGAATTTGACAAGTGACAGAAAATGTAAAGCATCGACATGGCGGGTATT
CGTGAAATAGACAAAGCATTATTCCCAATAAAGAATATACCATCAGTTATCCAACTGTTC
AAGAATCAGTTAGAAGACGCCTGCGAGCCGGATTTGGCTCTACTTTCAGTAGTTGCCGGC
GCTGTCGAGAATTCGTTGACATGCCGGTCGAACACGAGCTTGCAGGTATGCGAACCCGTG
GAGCCGACAAGCCTCCCAATCCTGGAATTCCACACAATCGAGACCCTCTACAACAAGTTC
CACACGATCATGAAGAGCGCCGTCGAGTGCAACAAGGGTTTTAAGTCGTACGCCACCAGA
GAGCTCGTCAAGAAAGTCTCCGACGTCGTCTGGAACTCCCTCACACGCAGCTACTACAAG
GACAGGGCGCACTTGCAGAGCCTTTACAGCTACCTGACTGGGAGCAAGCTGGACTGCTTT
GGGGTCGCCTTCGCCGTGGTGGCCGGCTGCCAGGCTTTGGGGTACTCTGACGTGCATTTG
GCCCTCTCGGAAGACCACGCCTGGGTTGTCTTCGGCGAGAGGGGCACCGAGACGGCCGAA
GTCACGTGGCACGGCAAAGGCAACGAGGACAAACGGGGCCAAGAGATTGGGAAAGGCGTC
TCGGCCAGGTCTTGGTTATACGTAAATAATAAGCCGGTGGTTTGCACCCGACATATGGAA
GTTGCCGCCTTAGTCTCAGCTATTAATCCCTCTCTAAATGCCACACATGACGCTTTCGAG
GTTGCGCTGCTGCAGCAGGATTTGTTATGGCTTTTGTATGACTTGGGGCACCTGAAGAAG
TACCCCATGGCCATTGGGAATCTGGGCGATTTGGAAGAAATTGCCCCAAAGGGGGGAAGG
ACACCCTGTAGCGTTTTATTTGAAGAGGCCATATCGTCTGCACGTACCTATTACAATAAT
CAACATGTATATCCGTATACTTATCAGGGAGGTTACTTTTATCGTAACAAAATGTACAAA
GAAGCTTTTGAGAGTTGGGCAAATGCCAGTGATGTCATTAGGTTGTATAATTATTCGCGG
GACGACGAAGAGATTTACAAGGAATTCTTAGAGATAGCGAACGAACTAATACCTCACATA
ATGAAAGTGGAAAGCTCAGGTTTCAGTGCAAACACAATCCTAAAAAAGCCCGAATGTTTC
GCAAACCTGTTGCGTTTTTACGACGGCATTTGCCAGTGGGAGGAAGGAAGTGCCACTCCT
GTCCTTCACATAGGATGGGCCAAACCGCTAGTAAATACAATATCAAAATTCGATGCTGAA
GTGCGAGCCCAAGTCGAAATCGTCTGTGGTCGGCCTGAAGACGACACCAATAAACGATCA
AACGGTGGCTATTTCAACAACAACAACTACGAAAAAGAGAACGGAACCAACGAAACAGAC
ATCCTGACTTCGCTCAATTCGAAGGCACTCAAAGACGACCAATCAACCTCGAATTTTCAC
CCGAGCATTGAGGCTTTGACCGCCGCTTGCTCGGAGAAAATTCTCAACCCGGAGTATTTG
CTCCAAGGAGATGGATCGCCTTTTGTTGGTGGAGATGAGGCTGTGCCATTGGAAAAGGAA
AACGGCAAACCGAGCACTTCCAAGCAAGAAACGGAAGAGAAGAAAGAAGAGGTGCCTCCA
CCTGTCGTCGAAAAGGAAGAACCCGTCGAGAACAAACGGCCGACAATCATTCTTCACAGC
CAGAAAATGAAAGAACTGAAGGATCTTCTGCTAGCGGAAAAATTGAATACTCACGCGATT
TCGCTCCATTTAACGGCGCAATCTCAAGTACAAGTCGGTAAGAAAGGTCGCAGCGATTCG
GACGGGGGCATCAGACCCAAGAGGGCCAGGCGCGAGTAAGTGTACATTTTCGGCGAGGAT
TTATACAGTACTTAATTAGTAATGCAGGGCATTATATATTTAAATGCAATATCATGAGTG
GCTTTGAAGAGGTTTCCTAAAACAAGCAAATAATTTTTTTCGCGCTATTTACAGCCAACT
TTGTTAGAGTAGTACGCATGGCCTCCGTTCTAAATCTGATGACCTCTTCACTTCGAACGC
AAAATAGTTTCGCGAGCTTGCCATTTGATCTGTAGTGCACATTATGATAAAAGGATCAGT
ATTATGTTGAACAGAACTGATAATTCTCATAATTTATTGAGTCTTTTGACTTTCTTCTCT
TAAAACATAGAATAAGATATTGCAGTTAATTTAATTAAGCGAACGCCTCATTTACTTATG
TGATTGCACCTCCCGCTTGACGCTTGTTCTTGTTCTGGATATTTTACTTGCACGTTAGTT
ATCTCCTAGTTAGCGTTAGGTTATTGTTAAACATTCCTCGTGATTAGATCACAAATTGCC
TAGTATTTTTCGGTTGTTAATGCATTTTATGCATCTAAATGTTTTATTGTGGTATTTATT
GTGTATTTTATTAAGTGTTGTAAGTTATTTCATTCACCATAATCAAACGCCGAGCAATCT
CTACATATTCACGCCGCAATATGACGATGCATACACATAATCCAAGGCTGTTTAGTAGTT
TTTTTGAGGTAAGATTTGTTTGCTGCTACCTCCCCCGTATTTTTAGTGCAGATCTGTGCA
ATCGATTGCCGATTTTAACACGAAATCATTTGCCAAATCGTCGATTTGTGTTGTTTGCAA
TAGCATTAAATAGATCAAGTGTAAACTATAGGAAGAAATCAACTTTTAGAATCATCCTTC
TTGTTTAGGAATAAGATAAATTTAGTGAGTAGCTTGAAAAGCTGATTTTATTTTTATATT
CGGTATTATAGTGAAACTGAGAAATGGTACAATAATTACGAGATTCAGTGAAAATTTTAC
AATCGCGAAACAGAACGGTTTTAAGGGCGCTAGTATACTATTACTATTTTT
>contig_23
AGCGTCCAAACGCCGCTCCCGTTGGGATGAAACTCCCTCTGTTCAGACACCGTCGGCGCA
CATGACTCCGGGTGCTATGACGCCGCAAACGCCGCACGGAACGCCAAGCCATGCCACTCC
GATGCTGACTCCGGGCGGGTCAACTCCGGTCGGAGTCAAGGCGATGGCCATGGCGACGCC
CACTCCGGGACACTTGGCGTCCATGACTCCGGAACAACTCCAGGCCTATCGATGGGAGCG
GGAGATTGACGAGAGGAATAGGCCGTATTCGGATGAGGAGTTGGATGCGATGTTTCCGCC
GGGGTACAAGATTTTGGCACCTCCAGCTGGGTATATACCCATCAGGACGCCAGCAAGGAA
ATTGACAGCCACGCCCACACCCATGGTTAATACTCCCCAGGGATTTTTCATCCAACAGGA
GGATAAGACAGCCAAATATCTGGATAATCAACCAAAAGGGCAGAATTTGCCGTTCATGAA
ACCAGAAGATGCGCAATATTTTGATAAATTATTGGTCGATGTTGATGAAGAAGCTTTGAG
TCCTGAGGAACAGAAAGAACGGAAAATAATGAAACTACTCCTAAAGATAAAAAACGGGAC
CCCTCCCATGAGAAAAGCCGCCTTGAGGCAAATCACAGACAAGGCGCGAGAATTCGGTGC
AGGGCCCCTTTTTAACCAAATTTTGCCCCTTTTAATGAGTCCTACTCTGGAGGACCAAGA
ACGTCACTTGTTAGTCAAAGTCATAGACCGAATTTTGTACAAATTGGACGATTTAGTCCG
TCCCTACGTCCACAAAATATTGGTGGTGATCGAACCGTTGCTCATCGACGAAGATTACTA
CGCGCGTGTGGAAGGCCGTGAGATTATCTCAAATTTGGCCAAAGCCGCCGGGTTGGCAAC
CATGATTTCGACCATGCGGCCCGATATTGACAATATAGACGAATACGTCCGAAATACAAC
CGCTCGTGCGTTTGCCGTCGTCGCTTCAGCTCTGGGAATCCCCTCGTTGTTGCCGTTTTT
GAAAGCCGTCTGTCGGTCGAAAAAATCGTGGCAGGCCCGGCATACTGGTATTAAAATCGT
CCAGCAAATCGCAATATTGATGGGGTGCGCTATTTTACCGCATTTGAAATCATTGGTTGA
GATTATAGAGCACGGTTTGGTCGACGAACAGCAAAAAGTTCGAACGATTACGGCGTTAGG
TATCGCGGCATTAGCCGAGGCTGCGACACCGTACGGTATTGAGAGTTTCGATTCGGTGCT
TAAACCACTGTGGAAGGGCATTAGGACCCATCGCGGGAAGGGTTTAGCTGCGTTTTTGAA
AGCTATTGGTTATTTGATTCCGCTGATGGACGCCGAGTATGCCAATTATTACACAAGGGA
AGTAATGTTGATTTTGATTCGGGAGTTTCAATCGCCTGACGAAGAAATGAAGAAGATTGT
GCTCAAAGTGGTCAAGCAGTGTTGTTCGACTGACGGTGTCGAGCCTCAGTACATCAAGGA
GGAGATTCTCCCACAGTTCTTCAAACATTTCTGGAATCACAGGATGGCGCTGGACCGGCG
AAATTACCGCCAGTTGGTCGACACGACTGTCGAAATCGCAAATAAAGTCGGAGCTTCTGA
AATTATCAACCGGATTGTGGACGATTTGAAAGACGAAAACGAACAGTACCGGAAAATGGT
CATGGAAAGTATCGAGAAGATCATGGGCAATTTAGGAGCGGCCGACGTTGACTCGCGATT
GGAGGAGCAATTGATCGATGGTATTCTGTACGCGTTCCAGGAGCAAACCACCGAGGATGT
GGTCATGTTGAACGGTTTTGGCACCATCGTCAACCAGCTGGGCAAAAGAGTCAAGGCTTA
CTTGCCCCAAATTTGCGGTACCATTCTTTGGAGACTGAACAACAAGTCGGCCAAGGTCCG
CCAACAGGCCGCCGATTTGATCTCGCGGATCGCAGTCGTGATGAAGACGTGTCAGGAGGA
GAAACTCATGGGGCACTTGGGCGTCGTATTGTATGAATATTTGGGCGAGGAGTACCCCGA
GGTTCTGGGCTCGATTTTGGGCGCCTTGAAGGCCATAGTCAACGTGATCGGGATGACGAA
AATGACGCCACCGATTAAAGACTTGCTGCCACGTCTGACCCCGATTTTGAAGAATCGGCA
CGAGAAAGTACAAGAGAACTGTATCGATTTAGTCGGCCGGATTGCCGATAGGGGGCCGGA
GTATGTCTCCGCGCGCGAATGGATGCGTATTTGTTTCGAGTTGCTCGAGTTGTTGAAGGC
GCACAAGAAGGCGATTCGGCGCGCGACGGTCAACACGTTTGGTTACATTGCTAAGGCTAT
AGGCCCACATGACGTGCTCGCCACTCTTTTGAATAATTTGAAAGTGCAAGAGCGTCAAAA
TCGCGTTTGCACGACTGTGGCTATAGCTATAGTTGCCGAGACCTGTTCGCCGTTTACTGT
TTTACCGGCTTTGATGAATGAGTATAGAGTGCCGGAACTTAACGTCCAGAATGGTGTCTT
GAAGTCGCTTTCGTTCCTGTTTGAGTATATTGGTGAAATGGGGAAGGATTATATTTATGC
TGTGGCCCCCCTGCTTGAGGATGCGTTGATGGACAGGGATTTGGTGCACAGACAGACGGC
GTGTGCGGCTATTAAACACATGGCCTTGGGTGTGTACGGGTTTGGGTGCGAAGACGCCCT
GATTCATCTTTTGAATTACGTGTGGCCGAATATTTTCGAGACGTCGCCGCATTTAGTGCA
GGCATTTATGGACGCGATTGAAGGCATGAGGGTGGCTTTGGGGCCAATTAAGATTTTGCA
GTATACGTTACAGGGGTTGTTCCACCCTGCTAGAAAAGTGAGGGATGTTTATTGGAAGAT
TTACAATTCTTTGTATATTGGAGGACAAGATGCGCTGGTTGCGGGGTATCCCCGCATTGC
GAATGACCCCAAAAATCAGTACATTAGATACGATATGGATTATGTTTTGTAACTTAATGT
AGTAGTGGCTTGTAAGGATATTGC
>contig_24
AGGGAGCATCTGCGACCAGATCGACCAAGAGGAACACAAGGCGAAGAAAGTCAACTTCGA
GTGTGCCGAAGGGACGAAAAATGCCGAAGTTCAAGTTGAGTGCAAGTGTCCAACTTGTCC
CGGCCAGGAAGCTCCAGCACGAGTTAAGAAAAAGCGAAGAAGGAGTCGGAAAAAATCACC
AACGACCACAAGCGACGAAAGCACCGATAACGAGAGTGACAACCGGTAAACACTGACAAA
TTTGACGTGAAAATGGACACAAAAAAATACACTTTTGGCGATTTGGGGCATTTTGTGGAC
GGGCGATTGTGCGAGTTGCGAGATTGTGAACAGTATTTCTTCAGGAATTTGGAGTTTGTT
ACACAATTGCTTTATTACGTGGCAAATTCGAGAAGCAAGTTGGAGGTGATTTACCAGCGC
TTAATGAATTGCAAAATGGCACAAGATACTCTCGACTCTTTGTTATCGTGCATTCAAAAC
AATCAAAATAAATGGGAGGAAATTTTGCAAAGCTTTGAAAATAAATGTTATTGTAACGAA
ATCATTGATGAAAATCGCGCTTGCATATACAAACTCGCTGATAATTTATTCGCAACCTTG
TCCAACCACTACGAGATGCTTGATAGTATTGAGAGTAAAGCAACCGACTGTTATGTCAAA
AATAAGGAAGAACCGATCTATTTACTATTCCAAATCATGGACATGAACTTAAACATGTTG
GATAAAATTAACATTCACATCGAGAAACTGAAGAATCGTGTGGATTTCTACAAAAACATT
TGGGCGGAATGCAACAAACGCTGCACTTGGACGTGACTTATTTATTTATATT
>contig_25
CGCCGTTTTGATTCGGGTTGAAAATGACCGTATTGGTCGAGCTGCCGCTAGCACCAGAGT
TGTTGCTATGAGATGGGTCCGTATCGTTTGAATTCGAATGGAACAATTCCCCGGAGGACG
ACGTGTTCAACAAGTTGGGGTCTGAGCCCCGGCTGCTGAAACTCCGGTTAGCGCCCGGAC
TTGCCGCTCTTCGGGCTATCGTCAGCGTGATGTTGCCCGGAACCGGTCCCTCAGTGTGCA
GCATCGCCTTCCGGAGCGTCTCCATGGCGTCACTGTTCGACTGCTGGAGCAACGAAATTC
CATTGACGTTGAGCAACTGGTCGTTGGTCCGGAGTCGCTTGTCTCGAGAGGCCGCACCTC
CGTGTATGACACTCTTGATGAATATTCCCAGGTCTTGGGTGCCGCTGGTCTTGCCTTTGA
CGCTAATCCCGAGACCGGCTTTCTCCGAATCGTGGACGGGGATGTTTAGGGTTAGGATCT
CGCGGTGTTTCCAGGGGAAGATCAAGTCGTCGGATTTTTCCGGGGGATTGTTTGCAGCCT
CTTGAAATTGTGACACTATTTTAGCTACTGAACCGTTCTTTTCCGAGCGGTTTTGGAGAG
CTTGGAGGTGACTCTGGGGGAGTGGAGGTATGTTAGGTGGTACATCGTTACCATTAACAA
CCTCGGACGAGTCTTCCACTTCTTTTTCTTGCTCAGAGTCTATTATCCTTGGAAGCGAAT
TATCGACAACATCCTCTTGCCTGGACACCACAATCCTCACCGTGCTCCCCAGCGGCGCAT
TCCTCAACACCGCCACAGCCTCAGCTTGGCTTTTCCCAGTCATTTCCACCCCATTGACCT
CCAGAAGCCGGTCCCCAATTTTAAGTCGACCATCTTCAACCGCAGCCCCTTTCGGGATGA
TGTTTTTAATATAAATCGGACAGTTCCCACCAGCGGGATTATCCCTCGTTGTTATGCTAA
ATCCCAACCCATGTGGGCCCTTAACTAGATCGATTTCGTACTTCCGACCGATCTTGCGCG
TGTTTGCACTAAGAAAAGTTTTGAGATTTTTGGAAATCGCGGGCACTTTTTTCGTCGGCG
AAACCGTCGCCACTTTAGTATTTGTACTTTGTTTCTGCTCGCATTCGACCATGGAGACGT
TTTCCTTGTCGTCCGGAAAGCGGGGGTAAATGGGGGCTGGTGGCTTCCGGAGACTGTCCA
AGCCGGAGTTTTTGATAACTTTCAGTCTTAATTCGGGCGAATTTAAGTAAAGTTTGAATA
TGTCTTGCACCCTTTGAAATGGCATATTTAATAAATTTTCACCGTTGATTTCAATTATTC
TATCGTAAATGGCTAATCTCCCGTCACGATCTATCCTCTTCCCGGGTTCAATCCCTTGAA
CCAGGAGACCTCGATCCTTCCCCAACCTATCATAATCTGGAACAACGTGGATTCCAAGCG
GTCCAGGTTCATTCCGAATCACTATAAGTTCGGCATTATCACTCGGAGGTGGAGGACTAG
TTGAGTTGTTCGCCTGCCCTAAGGGCTCCTTCCTTTTGCTCTCCCTCGGTAGCGAAGTGC
TGGCCCTTGACTGGGCCGCCCGTTCGGCGGCTTCGGCCCATCGATACCCAGCCCCATCCC
CGAGAAATTGCATCGAAAGTCGATTACTTCCATCCCTGCGTCTGAAACCCGCGTTTGTTC
CTTCCTCCTCCTTGGGGTCTTCGTTCCAGTCGGTGTTGTTGTAACCGATTTGGGGCGGTT
CGAGGATTAGGGGCGCAGCGCTCCACCTTTTGGGGTGTTCGGGAGGTGCGGGTGGCCCCA
CTGGGAGTTGGTTGAGGGCGGGTTCGCTCCCCCTCCGGACCTGGAGGGCTCCGGGGACTC
CCGAGGCGATTTGCTCGCCAGTCACTTCGATGTCGGTTCGGGGGTAGTTCGGGCCGTATT
TGTGCTCGCCATCATGGAATATGTCGGGACTGCCCGTTCCGACCG
>contig_26
TTTTTTTTTTTTTTTAGTATTAAAACTGTCCCTTTATTAAAACTTTAGACATAGAAACAA
CGTAACAAAGCTTATATCAGTCCTTTAATTATATAAAGCGGAAAATTCCAATAAATAATC
TGAAAGTTGTGACTACAGTGCTTTGTTGTCTTCGGCAATTTTGGCTTTGATGTCGTCGTA
GGACTCGAGGGAATCCCAGAAGTCGGGGTTCCAGCTCGGGAACACGGAGGTGAAGGCTTC
GGGTTCGTGTCCTTGCGCTATGGAAGTCACTGCGGTGTCCTCACGCCCGTATTTCTTCAA
ATGCATCTTTGCAAGGTCGTTCGCTTTGGCCTTCTCCTTGACACTGGCCCCGTTTCCGAT
CCAAACAAAAAGATCCTTCCCAACATCCAGCAGCATGACATCGTCCTCATTCAAATCGCT
TTGCTCGAAATCGATAATTTCCTCAACTTCGAATTTGTTGGTCTTCGCCTTAATTTCGGC
GTGGAAAAGACGCGCTTCGAACGAATTGTATTTCTCAGTACTCGGGGACCGGATAAGTCT
AGTATGTAGTTCGTTCCGGTTCCTCCAAGACTGGAAATACTGTGTAAAAGCCGTAGGTTC
TGCCCCTTCAACGATTCTCTGGACGTGCGTCCAGGCCGGGTATTTTTTCGACGTGAGGAA
GTTCTGGGCCTTGACCATAGCTTCCTGTTTCTCCTTGTTGTTACATTTCTTGCCAATCCA
AACGAAAATGTTGGAGTCGGAGCTGTCGAGGATGAAACAGTCGTTGCCATCAAGCAGCGA
CTGCTGGAGCGGCTTCTGGGCAACAAGATCCACCTTGAGGCTGCCACTGTTGTCCGAAAC
GCGGTATAGCGACACCACGCGCTCCTGATTCGACTCGAACTGGGCGTCGTCACCCCCTGC
GGACTCATCGGGAACGCTGGCGGCGCTGCCGCTCCCCAAAGCGCTGAAAAACTCGGCGAA
ATCGTGATCGGGGCTGTACTCGTCGATGATGTTGACTTTGGCCTTGCCGGCGTGGTCCTG
GTCGCGGATTTGGTTGGCGGCCGAGATGGCCTTAAGCCGCTCAACTCGCTTGCTTTTGGC
CCCAACGTACACGTAGATATCGCGGCCTACGTCGAGGATAAAGCAGTCGCCTTTGTTCAT
CGAGCTGACGACGGGGTCCACTTGCTTCACGCGGATGTTGCGAGAGCCTTTGACTTGGAA
CAGGCGCTTTTCGAACGCGTTGGGGTCCACGTGGGTGAAGCCGGAGGCGACGCCTCCGGG
GAGGTAGCGGACGCCGTTTTTGAAATATGACAGGAATAATTGGGATTCGTGCTCTTGCGT
TTCCCGGTATTGGATTGGAACGCCGCCAAGTTGGTCATCGAGTTGGACTGCGAAGATTGC
AGCCGAACCCGCCTCATCCTGACTGGTCTGCGAACCTAGCCAATAGTGTATATCCCATGA
TTTTTCGCCCCGTTTATTGATTTTCGTACTTAGGACAATGTAGGAGTCTCCTGAGTAGAA
TTTCCCGTATTCGTTTTTGGGGTAAGCTACCGGTTTGAAGTTCTCAATCCTCCAAATTTG
AATTCCGGCGTTTTGACCGGCATTTGCAAATGCGGGCTCCATAACTGTTGCTTGTTTTTT
GGCTGGGTTTGTTGCAATCGATGGTGATGCTGGTCTTTTACCGCCGACTGTTGCCGCCGA
ACAACTCAGACAACCCCCGCGTACT
>contig_27
CTTGGGTAGAAAAACCAAAAAGTAATTCGAAAGAATTTATTTAATATTTTTTTTACATTT
TGTGGATGCTCGTATAAATACTATTGTAACTACAAATAAAAATTTGTGATCGCGTTTCGA
TTACGGTAAACATTCTTTGGGCATTTCCATTTGAATGGTCTTGGACACTTGTTGCAAGCT
GAAGTCGGGACTAGCCCCCTTCTGGATCTCGTTCTTCCACAAGTTGGTGCTGCTTGTGGA
CCTTGAGCAATAGACTTGGACGTTCTTGTAGATTGTTCCGCGCTGTTGGCACCGGCTCTT
GCACACAGGCAGTGGACGGATGGTGAAACAGATCTCTCCGTTCTCCTCTACGTAACGAGT
CTGCAATTTGCTGCATGAGCCCCTGCCTCTCCTCTCAGCATCAATAACACGTCCAGCGTC
CTGATTGGAAATATAGTTAGCGTAGTAGACCTTCTTGAAGTAGCATTGTTTCTCATCATC
GCTGCGGCGCATTTTGGAGCCACGCTGCATCAGCTGTTGGCCGATGGTGTAGCTTTCGAT
GAATTTTTCCGGAGCGTGGATGATGCAGTTGTCAGGGCCCAAAAAGTCGGTTTCTTGTTC
ACCGGTAAACGTGCCGCAGAGACCACGGGAGGCATCCCTGAATTTGCTGTTAGTGGCCGT
GAGTTTGAGGGTTTGGCCGTTGAAGATCGCGTAGAAAGCGTCACGGATTTCCAGTTTGAC
TTCCTGGTTGGGCAAGCCGTAGATCTGGATGGCACCGTCGTAAGCGTCCGACGCGTGTTC
AGTGTCGTACTTGACTTCCTGTTCGTCGATCAGGACTTTGGGGCCTTTGCTGGACGGCTT
CATGGCGATTTTGACGACCTTGCCGTTGGTGCAGGGCATTTGCAAGACGATTTGGATTTC
CTTCTGCGAGTGGCTTTGTTCGGAAGCCCGCGCGTAGACAATGTAGGACTCAACGAGTTC
GTTTAGTTGTTCTTGGACCGATTCGTACGGCTTGTTTTGACTGGACGATGGCCGACGTGG
GACGTAGTGCAGAAGCACGGTCCAGCCGTTGGAGAAGCTCGAGGGGTAGGTTTTGTTGTC
CCAGGTGCTGGTTTGGGTCTTGTCAACGACGCAAATTGGTCTGTAGGTGTCGTATTTGAG
TGCCTGTCCTTGGAGACGGGCCCTGGCGTGGAACACGGGTTGAGAGACGAACAGGTCTCT
GTACCACTTGTTCACTTGGACGTTCTTCACTTGCACATTGCCGTATTCGCTGTTGATTGA
GAAGTTAACAGCGTGCAAGTCTGGACTGAACTGTCCTTGGATGTCGAGGTGGTTGTCAGA
CGATGGTTCAACAATATTTTCCTCAACCCTCGGGTACAAGAAGTGGCGCAAGACGCTGTA
CGTCTTGTAAGTGGCATTGATGACACGAGGGTCCATGTCACTGTACTTCATTTTAATCGA
GAAGGTGTCCAGAAGGTTGGCCCTGATGCCCATCTTGGCACAAATCGGCAGTTGGGTGTT
GCCCTCCTGCATTTGGTGTTTGCACTCTTTGTACTCCTCTTGTTGCTTCAAATACTCCTT
ACGTTGTTCACTCTTGCTCAATTCGATGTGGGCATCCACTCGGGAAAGGCGTTGCTCCTT
ACGGAGTAATCCTTGGATGTAGGCTGTGCTTGTGGGGTCGAACTCCATGGCATAATCCAG
GTTAAGGCCATTGGTGTTACGAACGTGAGACACTCCTTGGACGTAGGCCAGAACTTGCGG
ATTTTGTTTCTCGACTTTGCGAGCGTACCCCATAAAACGACTTTGGGGGTCAACATTGCT
CTTGGCAACGCCGAAAGTGGCGGAGTATTTGACTTTGTATTGCCCTTGGAAGTCTGCAGT
TGCGTCAGCAACGAAGACGTGAGGGTTGTTGATATATTTGCCAAGTTTGTCCACAAACTC
TTGCTGCCTCTTTTCGGGACTGTCGGCGAAAGCCGGAATGTCGGTAATCTGATCGTTGGC
GTTCTTTTCCTGGGCTTGAGTCGACTGGTACTTGTATTTGTAGCCCAGGTGGAGGTTGAC
TTGTTGAGCGGTCGACTTGCCGGAGTCAATTCCCACGTCGATGTGGACGTACTGGATGGT
ATCATCGATCCAGGGGTCCAAAACGGCGGAGACCAAATCGTGATGGTGCAGCCTTTCGTA
CATGAAAGCGGGGTCGATCCTGTGGTCACTGGTGATCTGCAAATATACTGCGACTCCTGT
GGACTTGTCTCCCACCACGGTGTTGATTCTGTGAGGGCGCTGCGAGTGAATGATCTTCAA
GTCGGGCTTGGGGGTGTAAATGTCGCCCTGGGAAGTGTACGGCCAGCTGCTGTAATGCGC
CAATCTCACGCTTTCCTGGCTGCCAGGGTTTTGCAATTCCATCTTGAGTTGTTTCTTCTG
GACGTCCAATTCCATCTTTCCGTTCAGTGGGACAACAAGTTGGAAGTTCTTGTTGTAGCC
AGCGCTGTAGCGTTGGTGGTCGAAAGGAGTGAAAATACAAAACTGGGTCTGAACCCTGCC
GGAAATAACAGCGTGGATGTCAAAGTCAACGTTGACGTTGTCAGGCTTCTTTAGGCTGTC
TCCGGATGAGATGTGGGGGTTGGTTTCAACTTTAACATTTCCCTCAACTCGGATCAGGGC
CGGGCGGTCGTAAGTGTAAATGAAGGGCAACCCTAAGACAGTTGGGAGGGCGAGCGATGA
TTCCTGCGCAATCATCATTTTGCTGTAAGCGTAATGTTTGTTCTGTCTGAATTCGTCTTC
CCATTTGCGAACCAATTCAGGTAAATTCTCCATGGTGTGATTATCGAAGGAGAAGATGGT
TTGCAAGGCCCCCATTTGCAAGTACAAGCTGCCTTCAAGTTGTTCCCTTTGTTCGTTCTG
GAGGTGCAAAAGCTTGGCGATGTTTTCGCTGGACCAGGGGTAGTTCACAGATTGTTCGTG
CTGTTTTTCCTGTTGCTGTCTCTTGTACTCCTCGGTTTGTTGTTGGAAAACACTGACTAG
GTCTTCAATGCTTGAGACCATAGCGTGTGCGTTGATAACTTGCTGGTAGACACCACCAAA
TTGTTTTTCCAGTAGGTATTTCATTCCGCGAGGAACGGCGTGGTCTTCACCACCCAGCAT
TTGCAAGTTTTGTTCGAAGAGGGAGTGGGACTCCTTGGTAATGTAGTTGCGCAAGTACCC
TTGGGAGTACTGAACACCGTATTGTTTGCTGGTGAGGAGAGGTTTGGCCGAATGGGCAGC
TTGGCGGAATCTGTAATGTTCTGGGGCTTCCAAATCGGCAGCAAACTCAATTGAGGACTT
GACAGCGGCGTTGACGTAGTCACTGGTATCAACATTGGTGTACGAAGCCATCCTTTGGAG
CATCGCCGAGGTTGGTTTCGTACGCATCAATTGGTACACGGCGGCAACACGAACTTGTTC
GTACTCGCTTGGGTTTTGGTAAATTTTGAACAAGACGGACCGGGCCACCCTGGGGTTGGC
TTCCACGAGCCGATCCAACGCCACGACCATCAAAACGCGTTGGAAATGCGACGCCTTCTT
CTGCCCCTCCAAGTAGGGTTCAAAAGCCTCCAGGATCTGTTGGTGCCCAACATTGCCAAG
AGCCCGGATGTAGATGTGTATTTTCTGGGTGTCAGCGCTGTTGATCGCCTCGTTGAGTTT
CCTGGTCAAGTGCGGGATGACGTTCTTCTTGACGTATTCCTGGCCGCGGGTGGTCCGGAA
CGAGCCGAAACTGTAAACCGGGTACTTGGCGTGGGAGTCTCCCCTGTTGGCGTACACCTG
GCGCACCAGGTTGGTGTACGACAAAAGGGCGGATTCGTTCAGGTGCTGCTGGGACATGAT
CTTCTCGTCTTGAATCATGTCGTTGAAGAACTTGATGTACTCCTCGGTCGGTTGACGCGC
GGCGTTGGCGGCGACCGCGATGACCTGGGCGGCTTCCCTGCCGTCGATCTTCCCGCTCAG
GATCCATTCTTTGATGTTGTAGAGCGCGGGGCCGGTGCCGGCTTGGGCGACGGCGTCGCG
GAAAGCGACCCATGAGGGCGACTTCAGCCCTTGGGCCTTTCCGCTGTACAGCTGACTGGC
GACTTGCTGGATTTCGCTCTGGGTCATGGTGCGGACCAGGCTGGCGAGGGTGACGAATTT
GCCGACGGTGTGTTGGCGGAGGATCTCCTTCTCATGGGGGAACTCCTGGCCGATTTCTTC
GGCGAGTTTCCGCACGGTTTCGATGATGTTTTTCTGTTTCTTGAAAGCCTGGCCGTCGAA
GCCGACGGTGAAGGGCAACAGAGGGGAGGCTGGGGCTTCGTTAAAGTGGGGTTTGTCTTG
GTGCCAGTCCTCCTCTTCGATACTGTCGGGTTGGTAGTTGTCAAGGGAGAAGGAGGTGTA
TTGGAGGTTTGGTCTCGTGATGGCACGTTTGGTTCGTCCGTAGTATTGGTTGGTGTCGTA
TTGGGACTCAGAACTTCCGGGGGCGACTCCATGGTCGTACTGTTTCGCTGGGCGGGGGCT
GTTGTCAGTGCTGTAAGGGCTGTCGTAGGCGTAAACGACACCGACGTCGACAGGGCTCGT
GACATCGTATTCGTTTTCACTGACTGGCTGTGCAACTTGCAAGAGAGTCACGTTGAGTTT
GCTGTTGACTGAGCCCTTCTTCTGATCGGCCAGAGTTGGGCGAATGACAATTTGTTCCAC
GGTGACTGAACTTTGAACGGTGTATTTGTCCAAAGTGCCGGTGATCACAGCCTGGCTGAC
GGAAGTCCTTGAGAGGAATTTCCCAACTTTGTTCCCCGGTTGGTAACCGTAGATGCCATC
AAGCCCAGCGTGGTAAGAGGGTGATTGTTCAGAGTGGGTGAAGTTCTTGTTCTTGACAAT
TTCAATAACATCGCCATCTTCAATCAAGTGTTTGTGGGGCACAACCCACGGTTTGGACTG
AAGGACGTACTCAGGATAGGGATGGATTTCGTACAAAGTTTCACAAACTCCAGTAACGGT
TTCTTCCATTGTTTTGAAAACAGCAGTGTTCGAGTCTTCCTGAGTGAGGATGTTGATGGA
GCTGGGGATCAAGTTGGTGGCTTTGGTGTCAAGCTGGAGCTGACTGACGATACTCTTGAT
CATATTGGCCTCCCAGTTCTTGATCTGTTTGTCGACCATCACATTCCTGATCACTCCCTT
GTATAAGCCAATCTGGAACGGCTTAGACGACAGGGGCAGCTGCTGGTAGCTGACTTGGGA
GTCGGGGATTTCGGTCTCCCAGCCTTCGCTCAATTCCTCGTGAATTTTCGCATACTGGGC
GTTCGAGATTTTGGCGCCGAGGTTTCCGTCAGATCGGGGTTGGATGTAGAGCTGAGCTTT
GAAGATGATGCCACTGTATTCGTTACTGACTTGGTTGAGACCGGCCAGAGACCGACCCCG
AACCTCGTACACGTAGTGGTAGTTGTTGTTCCATCCCGGATTTTCAGAAGCGAAGGCAAG
GCCCACCAAAAGGCACAGTAGTATTTGCGACCACATCTTGGACACAGACTAGGTCGAAGA
AGTGTCC
>contig_28
GGATGATTACGTTAAGAGTCCGTTGGAAGCTGGGGAAGAAGGGATAGTAGTGAACACTAT
TGCGATGGTGCTGGTGGCACTTGGTATCTTAGTATCTTTCGCTGTTCGTAGTCCGACACT
GCGTGGTGATGCAAAGGTGTGTGTTACTGAAAGATTGTAGGACAGTGCGCTTTCAAGCGC
CAAAGTCTCGGATGTGAACGCCTCTCAACAACCCGAACGTTTCTAACACCAACTAAAGGA
CTCTCAAACAGACATGATTTTGCATGTGTAAATTGTGTTTGTTTTGGTGTTCATTTTTTC
ATAAAAAGTATGCCAAAATAGAGATCAGCATTACTAAATAGCATCGTAGCGTAGCTAATC
GTCGGGAGATCGAACACACCGCCGTGTGCTCTTTCGTCCCTCTGTTTTAATTTTCTCATT
ATCTTTAAATATTAACCAGTCTATTAACATTGTACAGAAACGAAATTTGTTAACACGAAA
GCTCAAGACCTACTGAATGTATTATAATCAAATACTCATAGCTGTGTGTGCTATTCTATT
AAGACTATAACTATAATAGAGCATTTTATAAATATTTAAGGATTTGTTGAGAT
>contig_29
ACCACTGCTTAAGCAGTGGTATCAACGCAGAGTACGCGGGGAACATTCTCGACTTCGCAA
GCTCGTCCCTAACCTATCAAAAATCAAAATCGTCGCCTCAGCAAACAGCTCCATTCCTCA
CCACCACCGACTATGATCGAATCCTGCCCCAAAAAGCGCATGTTACTCGGCATCACCTGC
CTTGGCGTCTTAACCGTTCTAGTCTTGATCATTGAGTCCCACTGGACGGACTCACGGGGG
CCCAGCCGCAAACGCACCTTCCCCGTCGAGCAGAACTCAACGTGTTGGGAGAAGGAAAAA
TACGAAATCATCAAAGACTGCGAACCGTGCTCAGCCTTTGAAATCGCCAGTCAGAGCGTG
GGGGTCTGCATCCACACCCACTTCAAGGAAGTCCTGAGGTGCGCCAGCGGCGAGACCGTG
ACCCGGAGCTGCGACCGCGCCGCCTTCATCGACGAGAGGGCCTTTTGGAGATTTGAAGGT
TTTATGTTTGTTTGCGCTATTATCTCAACTCTTTGCGTCTCCGCCCGGAAAAGGGTGCTG
AACAAGCGGATGCTGCAAAGGGTGCAGAGGCAACTAGCCAACTGTGTTTAATCATGGACC
ACATTTACATTGGGGCTCAGCGGGTCGGGGACGCCCAGTTGTCGCTTGATATTGAGTCGC
TAATTGTCCTCAACGTTTATAGAATCGCAGGGAATGATAATATTAAACTTAGGGTTAAGA
TCCTCGATGGGGGGACTCAGGGGGCGCACGTTACGGTCGACATGTCGCGAGTTGTGCACG
AAATCGTGGAAAATATTCCCGAAATTGCGAAATATTGCGCATGGCCGGTCATCGTCAAAC
ATAATTATGTCATAGCGGGGTTGTGTTCAGTCACCCGCCAGATTATTAAATTAAGCGAGC
ATAAAAAAGTCCAAAAGTTGTTGGGGTTCAGGGATGCCTGTCTTATGGCGTGTAGTGAGA
GTTCAATTTGGACGAAATTCTGCGAAGTCGATATGATTTCAACCATCAAAAGTGTTGTTC
TAGACCCAATGGGTCATTTCAATGGTAATGTTTTTAAATTACCACGGGACTTCCTCCGGT
TCGAGTACCACCTAGGACAACCGGTACGTATGCACAATGTTTACAAAATCGCAAGAGAAC
AAAATAAAGCAATAACAAACGACACCCCAATCGAAAAATTAGACCTGAAGCACACGTTCG
GCGAAGGCCCTTTTATGACGCTTTCCGACGTTATTTTGTTTTCTTGCGTCCAAATTTTCA
TGACGTTGTTTCCCGAACTCAAATTTCAAGACAAGTTACCACTGACCCTAGCCTGGTACC
ACAATATGAAAGAAATGAACGTAAACAAACTAAAATTTGATTTAAATCCACTTCCGGTTG
AAATAACCGAAGTCGAGGAACCGGAAATCGTGAAACAGAGTCTCTACACAGCTGATCCCT
CGCGCTACAAGCCGGAAAAACGCATCTACACTAAACAAAAAGACATAACAAATTCGCTAC
GAATCATAAACAATAACCACATCGAAATTGCAAATTCTCTGTACCCGTACGGTGACGAAA
TTGAGTTTGATTGGTCGAAAATCCCCGAGGAAGCGAATCCAATGAGTGGCGCCCTCCCGG
AAAACCGCGCGTACCGGAAATGCGACCAACTGGAGAACTTGGCCAAAGCCGTGATTAAAC
TCACCGGAGGCAGACAAATGAAAATTGTTGATTTTTGTTCCGGGAGTGGTCATTTGGGTA
TCTTGCTCGCGTTCCTCCTGCCTCAGTGTACAATAATCCTGGTCGAAAACAAGGAATTGT
CACTCGTGCGGGCTAAGGAACGCATCGAGAAAATGAATTTGACGAATTTGGTGATTTTGC
AATCGAATTTGGATTATTTTGTCGGTACTTTCGATATTGGCGTGTCGTTGCATGCGTGTG
GCGTCGCGACGGATCTGGTGATTCAAAATTGTATCAAAAATAAGGCGCATTTCGTGTGTT
GTCCGTGTTGTTACGGTGGGATACACGATTGTTATCATTTAACGTATCCGAGGAGTTTGG
AGTATCAGAGGTTGAATATGGAACATAAGGATTATCTGACGTTGGCGCATGCCGCAGATC
AGACACACGACCCGAATAATAGGAAGACGACGCAAGGGTTTGTGTGTATGGATGCGATTG
ATACGGATAGGCGGTTGTATGCGGAAAGTTGCGGGTATGAGGTGCATTTAGGGAAGTTGC
AACCCGCTTCGTGCACGAATAAAAATAATTTGTTAGTTGGAATTTGTAACGGATAGGTAT
TTATTTGTAACTAGGTTGTAGATTGAAC
>contig_30
AATTTTTTTATGGTACTCACTTTAGGAACTTTTTTCTCCGTCGCAACTTTAGTCTCCGGT
TTTTTAACACTCGCACTAGAAAAACTTTTGAAAATATCATCATCATCCTCGTCGTCAAAT
AGCGACTTTTTAGCTTTATTTGACTGAATTGGCATTTTTTTCACGTTAAATAAATCATCA
TCGTCGTCTTCATCACCGAAAATGTCGCTTTTGACTTGACTTGACTGTATTTTTGGAATG
TCACGTGACTCAACAGGCTTAACCTCACTTTCGACTTTAGTACCGAACAAATCATCGTCT
GAAACTTCATCAAACAATCCTAAGTCCGCTTTGGGTTCACTTTTAACACCCTTTTCGATC
GTAGACTCAAATAAATCTGGAGGTTCCTCAAAAATATCACGTGACGATGTCTCACTTTTA
GCTTCAAAAATATCACGTGACTGTTTAGTTTCACTCTTGACCTCAAAAATGTCGTC
>contig_31
ACTGCGTTCGACAACAACCAACCGTTTGATTGCCTTGCCTTGCGTACGGTGAATAAGTGT
CGAGTGTGGAGTTTTCCGGCCTACGCAGACTGACTCCACAGCAATGTCTCCCACAATAAC
CTGCGGAATTCTAACAGTTAGCGATTCCTGTTATAAAAAGGAGAAGGAGGATACTTCCGG
CAAAGAATTAGAGCGTGCTTTCAGACGAGCTTTTCCCAGTTTTAAAGTTACCCACAAAGA
CATAATCCCCGACGATCGTGACAAAATAATCAATACACTCAACAAATGGGTCGAAGACCA
GTGCAACATCGTTCTAACCACTGGCGGTACCGGCTTTTCTCCCAGAGACGTAACCCCGGA
AGCAACACGCGCTGTAATCGAAAAGGAAGCACCAGGGATTGCTTACGCCATGATTACGAA
AAGTCTGGCCATCACTCCTATGGCGATGCTTTCGCGAGCTGTCGCCGGCATCAAAGCCCA
ATCATTGATCGTGAACCTCCCGGGGAGTGCGAAGGGGGCAGTTGAGTGTTTCTCTTTCAT
CCAGGAGTGTATCCCCCACGCTTTGGCTCTAATAACAGACAATAAGACTGAAGTTACGAA
AAAACACAGAGAAGTCCAGAAGAGGGTGAGCTTTGTTGACGGCTGCGGTCCGAGCAAAGT
TATTACAGACAATGTGGCGGAAAGGCCGAGGGAATCTACTTATGCCATGTTGGAGGTTGA
TGAAGCGTTTGAGTTGGTTTTGAAGGAAAGTGAAATTCGCGTCGAGACGGAACGACTGGC
GGTCGAAAACGCACTTTTCCGGGTCTTGGCCGAAGACGTGTTGGCTTATGATGACGTTCC
GCCGTTTGATGCTTCCGTCAAAGACGGATATGCTGTGCTGGCGTCTGACGGTGAAGGGCC
CCGGAGGGTGCGAACTGCTCTGGGAGCTGGAGACGCTCCCCACACTTCTGCCTTGCAACC
TGGCGAGGCAATCCGTATTGGCACCGGCGCTCCGATCCCCCCAGGAGCTGACGCGGTCGT
CCAAGTTGAAGATACGAGCGTTTTGAGGAAAAGCAAAGGCGAAGAAATCGAAATTAACGT
TAACAAAGCGCCGGTCAAAGGTCAGGATATCAGACGTATGGGATGCGATGTTGCTAAAAA
TACCGTGGTTTTGATGAACGGCGAACGTTTGAAAGCTCCACATGTTGGAGTTTTGGCAGC
TGTGGGAAAATCAACAGTTACAGTCTATAAACCAGTTTCCGTTGGAATTTTTACAACGGG
GAACGAATTGAAAGAGCATTACGAGGAGTTGCGACCTGGCCAAATCCGCGACAGCAACAG
GCTCGCCTTAATTAATCTTCTGAAAGAATGCCACTACGAGTGTGACGATTACGGGATAAT
CAGAGATGACCCGGACACCATCAAAAAGGCCATCGCTACCGCTTTGACAATCAATGACAT
CCTAATTACAACAGGGGGAGTGTCGATGGGGGAATTCGACTTTATAAAAAGAGTGCTAAT
TGAAGACTTCAACGCGACTGTGCATTTCGGTCGCGTCAACATGAAACCAGGAAAACCCAC
AACGTTTGCCACTTTAAGCCACGAAGGTGCAAAGAAGATTGTTTTCGGATTACCAGGAAA
TCCGGTGTCGGCTAGTGTAACATGTTTATTGTTCGTAATTCCACTGTTACGTCACTTGGA
AGGTGCGAATGTGTGGCAGTGGCCAACCATTCCCTATGTTGTGTCCGTCAAAAAGCAGAG
CACCGATGCACGGCCTGAGTACGTCAGAGCTGTGGTTTCGTACCTCCACGGGAAAATTGT
GGCTGAGCCTAATGGGGGGCAAATTAGCAGCCGATTGAACAGCTTAGTCGGCGCTAATGG
CTTAATTTTAATGCCGCCGTCGATGATACCCACGAGGGAGTATCTTTCGCACATTATTCT
TATCGGGAATCTACAAACGTAGTAATTTTGCACCGATTTTGTGGTTTTTGGCAAGGGTTT
TTTGTACTTTTGTAATGATTTCCTATTTTTTTTT
>contig_32
CTTTAAAAATGAAATTGTTCAGTCACAATAATTTTGCTCACTAAATAACTTAAATTACCA
TCGTTTTTTGTGCTCGTCCATTGAAACCCCTCCTGGACCTAAATATACAATCATGAGAAG
ACCACCAATCACCGACAAAGTCTGGAAGAAGTCATACTTCAAAAAATCACGTAATGGCTT
ATACGACGGAATGTTCCACCAAGCATTATGATAAAAGTTCAACGTTGTGAGTAACAAAAC
CAAAATTAGCGCTGATAATTTCGTTTTGTACCCTACTGTCACTAAAACCATAAGTGCTGA
TCCCAACAAATCCAACAAAATCTGTAAAAAGCTGAGTTCAAAGCGTATCAGTGTGATGAA
CATGAAGGCGAGTAAAATACGTCCTGTCAGTTGCAAGTAATTTTTAGGTTTGTTTTCGCC
TAATGAAGGTACACCTGCAAATAAACTCTTGGCTTCGCCCCTACTCTCAGCCAAGACTAG
TAAAAGTGCACCAATTAGAGCGAGATTTCTGAATAAGAATTGCAAATCCCATAGTATGCT
GTATGCTAAAGTTTGTAAAACAACAATAAAAAAAAGTACACCACACGCAATAGCTACTTT
GTATCTTATAATGACCATCACACAACCTCCTAACTGACCAATCAAATTGACTAAAACAAA
AATAGTGGCTAGAAATTTGCCACAACCCCATGACATGTCCATGTATTCCCTTTGTTCGGA
CCATTGGAACCACATTCGTAAACCATCCTCCAAAAATGTTGAAATGAGACATAAACGAGC
GACAGTTGGAAGAATATGTTTTAGTTTTCTGATGACCTGATCTGCTACATCTTCGGCACT
TGAAATGTATTCATTTGGAATATTCATTTTTGATTGTAGAGAGCCAAAAGCTCCACGCAG
ACACGT
>contig_33
TTTTCGATGCCAAGATGAGCAGCAGTTCGCAATACATGCAAAATTCAAACGCCAAGAACT
CGACTGTCGTCCGTTTGGGGGATATTGAGCACCTGGCTCAGCTGTCGGAGAATCTGTCTG
CGTTGTGCTTGAGCCACGAATATGCGGATATCACGCTCGTAATCGAGGGGCAGAAGCTCT
ACGCGCACAAGGTGATTTTGGCGGCACGAAGCGAATATTTCCGCGCTTTGCTCTACGGCG
GTTTGAAAGAGTCGAACCAATCGGAGATCGTCCTGCCCGATGCCCCCGTCAAGGCTTTCA
AAATCCTATTAAAATACATCTACACGGGCCACATGTTCTTGATGACTTTAAAAGAAGACG
TAATTTTAGACACTCTAGGTTTAGCACACCAGTACGGCTTTCAAGACTTGGAAACAGCAA
TATCCGACATTCTCAAACAATTGTTGGCCTTGCGCAACGTCTGTGCGATTCTGGACACCG
CACATTTGTACGGCTTAGAGAAATTAGTTGATGTTTGTCACGCGTTTTTAGACAGACATG
CCTCGGAAATACTGCTTCATGAATCATTCCTGCAGCTTTCACAAGCTTCACTGGTCGAGT
TGTTACAAAGAGATTCTTTTTTCGCACCAGAGGTCGAAATATTCAGAGGAGTGTGCAACT
GGTGCACTGCTAATGACGATAAAGACGATCGCGTTATGAAATGTGTGAGGTTGCCTTTGA
TGAGTGTCGCTGATTTGTTGTCAGTTGTAAGACCGGCTGGATTGGTCAAACCTGACGCAC
TTTTAGACGCGATAGCTGAACGGACCAATGTCAGGTTGAGCAGTCTGCCACATCGCGGAC
AATTAATATTGGAGGAAAACGTAGCCTCGCCTAGAATGGGCTCGAAAGTCGTTGCGGGGG
AATTACTTGAGTATTTGTTAGACGGTGACTATTACACCTATGACATGGAGAAGGGCTATA
CGAGGCACCCTATAAACGGGCCGGGGGATCAAGGGATTATCATTAAACTGGGAATGCCTT
CAATCATCAATCACATCCGCATGTTGTTGTGGGATCGTGATTTGAGGTCATATTCGTACT
ACATTGAAGTGTCCATGGAGCAAAAAGACTGGGTCAGAGTGGTGGATTATAGTCATTATT
GTTGTAGGTCTTGGCAGTATTTGTATTTCGAAAATCGCGTCGTGCAGTTTATTCGAATTG
TCGGTACACACAACACTGTTAATAAGGTGTTTCATTTAGTTTCGTTTGAAGCTTCGTGTA
AATTAAGCATTCCCAAAATGGTAAACGATATCATTTGTCCGAATTACAATGTAGCGACTT
TGGATAAGAGTGCTGTGGTTATAGAGGGCGTTAGTCGGTCAAGAAATGCGCTACTGAACG
GCGACACGAAGCATTACGATTGGGATTCGGGTTACACGTGTCACCAGCTAGGCTCAGGGG
CCATTCTAATCCAACTAGGCCAGCCGTACGTGATCTCAAGCCTGCGCCTCCTGCTGTGGG
ACTGCGACGACCGCACTTACAGCTACTACATAGAATCGTCGGTAAATGTATGGGACTGGG
AGATGGTGGTCGACCACACGCGCGAAAACTGCAAATCCTGGCAGCTGATCAGATTCCCTC
CGCGACCAGTCGTCTTTATCCGGATCGTAGGAACGCACAATTCGGCCAATGAGGTGTTCC
ACTGCGTCCACTTTGAGTGCCCCTCGTGCGAAGACCAGGGCAGTTCGGGCTCCGCCAAAC
CGTCAACTAGCAAGAGTATTACTCCAGAGAAAGACGTGTCGATGCAAACGGCGGAAATCG
CCACCGAAGCCGAAGAGATGAATTCGGAGGAGGAGGACAAAATATGAAAGACAGCATCAC
GTAATTTGTTTATTAATTTCTTTATGTATTGTTGGCTTTCAATAATGATCGTGTCCAGTT
TTTATTTCATTATGACTACTTTGTTTTGAGGGATTAACACAACACTAATCGCGGGCGTAA
AATGATATTATTTCCGGGGGGGAGTGAGGGCAATGTGTGATATGCATTTGGGTAGAGAAT
TTGTGATAATTTGTTGGAAAATTAAGTGATGAAGATTCCTTTTCCAAACGTTAGCAATAA
ATTATTCAAAATGTGACTATAATGTTTGTCGGGTGTTATTGCTTAGACTTTTAACACTGT
ACTAAGAGTATTTTTATGATGTTTTATGTGGAAAGAGAAACTTTACAAATAAAGGTAGAG
A
>contig_34
TAATGCCGAAAGTTTATTTAAGTTATTAAAAAACAATTGACAAAAACATCAATTTTCCTT
TTGAGTCCTAAAAAAATCAAAATAAGAGGCAGGTCTGTTACTAGATAGGGATTTATTTAC
CTGCCCAGTCACATGGTATAGTTACAATTAAGTAAATGATAACAAATTATAAATAAATAT
ATTCAAAGATGTTAATTGATAAGATGTTTCATATAAAGTCTGTCTGGCAGTACAACCACG
GTCGCAACAATAATAAATCTGTAGATGTAATGATACAGGTATAACAACATATGGCGAATA
AAAATGCAAAACAGCTTAGAAGCACTTGCGGTGGACGATTCCAGGGCCGGATTCGTCGTA
TTCTTGCTTGGAGATCCACATCTGTTGGAAGGTGGAGAGGGAAGCCAAGATGGACCCACC
GATCCAGACGGAGTACTTCCTTTCTGGGGGAGCAATGATCTTGATCTTGATGGTCGAGGG
AGCAAGGGCAGTGATTTCCTTTTGCATGCGGTCAGCAATACCAGGGTACATGGTGGTGCC
TCCGGAGAGGACAGTGTTGGCGTACAAGTCCTTACGGATATCAACGTCGCATTTCATGAT
GGAGTTGTAGACGGTTTCATGGATGCCGCACGATTCCATACCCAAGAAGGAAGGCTGGAA
GAGGGCTTCAGGGCAGCGGAACCTCTCGTTGCCGATGGTGATGACCTGACCGTCAGGGAG
TTCGTAGCTCTTTTCCAGGGAGGTGGAGGCGGCAGCGGTGGCCATTTCCTGTTCAAAGTC
CAGGGCGACATAGCAGAGTTTCTCCTTGATGTCACGGACAATTTCCCTTTCAGCGGTGGT
TGTGAACGAGTAGCCACGTTCAGTGAGGATTTTCATGAGGTAGTCGGTCAAGTCGCGACC
AGCCAAGTCCAGACGGAGGATGGCATGGGGGAGAGCGTAACCTTCATAGATGGGGACGGT
GTGGGTGACACCATCGCCAGAGTCCAAGACAATACCGGTGGTACGACCGGAGGCGTACAA
GGAGAGCACGGCCTGGATGGCGACATACATGGCGGGGGTGTTGAAGGTCTCAAACATGAT
TTGGGTCATCTTTTCGCGGTTGGCTTTGGGGTTCAAGGGGGCTTCGGTGAGCAAGACGGG
GTGTTCCTCTGGGGCGACGCGGAGCTCGTTGTAGAAGGTGTGATGCCAGAT
>contig_35
TTTTTTTTTTTTTTTGGATTCCAAACGAATTTATTGAAAAAAACTGGACAAAAACTGAAT
TTCTTTGGTGTTAACAAACAAAACCATGTAATACTGTAAAAAACTGGAATGAAGCAACGA
CTTAATCGACCTCCTCGATGGTAGGTCCAGCACCTCCAGCTCCAGGTGCAGCACCTGGAG
CGGCCCCTCCAGCCCCTGGAAAACCGGGCATACCTCCTGGAGCACCTCCTGCGCCTTGAT
ACATCTTGGCAATGATGGGATTACACAAATTCTCCAACTCCTTCTGCTTATGTTCGTATT
CCTCCTTCTCGGCCAATTGGTTAGCGTCCAACCAGGCAATAACCTCGTTGCATTTATCGA
GCACGCTTTGCCTTTCGGAGTCACTGACCTTATCCTTGACCTTCTCATCTTCCATGGTAC
TCTTGATATTGAAGCAGTACGACTCGAGACCGTTCTTCGCTGCAATGGTACTCTTCTGCT
TCTCATCTTCGTTACGGTACTTCTCGGCTTCGTTGACCATCCGTTCGATATCTTCCTTGC
TCAAACGTCCCTTATCATTGGTGATGGTGATTTTGTTCTCCTTGTTGGTGCTCTTCTCGA
TGGCTGTGACGTTCAAAATCCCGTTGGCGTCAATATCAAAGGTGACTTCGATTTGGGGAA
CACCTCTTGGTGCCGGTGGGATTCCAGTCAATTCGAATTTACCCAAAAGGTTATTGTCTT
TAGTCATCGCTCGTTCGCCTTCGTACACTTGGATCAATACACCGGGTTGGTTATCAGAGT
AGGTGGTGAAAGTTTGCGTTTGTTTGGTTGGAATGGTAGTGTTACGCTTGATCAAAGCAG
TCATCACACCGCCTGCTGTTTCAATACCCAATGAAAGTGGAGTAACGTCCAAAAGTAGCA
AATCTTGAACCTCCTCCGACTTATCACCGTGCAAAATGGCGGCTTGGACGGCAGCTCCAT
AGGCAACAGCCTCATCAGGGTTAATCGACTTGTTCAATTCTTTCCCATTGAAGAAGTCCT
GGAGGAGTTTTTGTACTTTGGGGATACGTGTGGATCCTCCAACCAACACTATATCATGGA
TCTGACTCTTGTCCATCTTAGCATCACGGATTGACTTCTCCACCGGTTCCAT
>contig_36
AAACACGTGGAGGAGCTCCCAGTGGTCGTGGAGTTCCCGATTCTGAAACACGTGGAGGAG
TTTCAGGAGCAGGTGGACGTGGAGGAATTCCCGACTCTGAAACAGGTGGTCGTGGAGGAG
TTCCCGATTCTGAAGGACGTGGAGGAACTCCAGGTCTTTCAGATGCGAGAGGACGTGGGG
AAATCTTTGATACAGGACGGGAAAAAGGAGCTGCAGAAACAGCAGGAACCGATGGCAAAG
GAACGAAACCTGGAAGTCAAAAGACTGAACTTTCAGATCTTGATGAATACGAAACAGGGA
CTACAAGTGGGACTGATAGGTCAAAACGAAGCGCTTCACCGCCTCGAGGACAACAAGTCG
GCAGCAAAAAGGGTGGCCCAAGCGGGCAATATCAGGGTGAAGATTCTACCACAACTGGCG
GTACTTCAACTCCAGGTTTTGTTACCGATAGTAGCGATTATGAGGATCGGTCGTCTCCAA
GATTTCGACCGGTTTCCAAAGAAGATGAGAAAGCAGCTGCAGCTTTGCTTGCAGGAAAAT
CACCAGATGATCAATTGCTTGCTTTGAAGAGTGCACTCGCGGATGCTGAAAATTACTACA
ACGACCAAAATAGCATTGCTCACGAAGCGATCGAGAAATTAGAAAACATTAAAGATATAG
TAGATGGAGGTGAGGGCAACTTGACTCCGAAACGACCCTCACCTGCACACTCAAAGAAAC
AGTCGTTTGCTCTTGGAAAATCACCCGACGAAAGGAAAACTTCTCCCTCGTACGCAGCTA
AGGAATCATCTGGTGGTGCCAAAGCAGCCACTGGTGCCTACGATGACGGAAGATCTAAGA
AGGGACAATCACCAGCTGCTGAACAAGCACCAGGTGGTGGAAGAGCCTACGAAGATGGAG
GAAGATCGAGAGCAGCAACGGATTCGTCAGCTCCTGGTGGAAAACCATCAGCGAGAGGTT
ATGACCAAATTTCCGACTCGTGTAAGAACGAGATCGAAGCCTTGGAGCGTGAAATCGCAA
CAATGAAATCAATGTCGTCGCCTGAATCAAACATCATCAAACGTGAAGTTGATGTTTTGA
AAAAATACTGCTCCCAATTGGCTGCAATTCAACAGGAAAATGCCGACTTGAAGCGAGAGC
GTGATATTTTGAAAGATGGACTAACATCAGCAGGTGGTGCCGATAACACCCTCAAAGACA
AGTTGAAGAAACTTGATGATGTTACCCAAGAACGCGATCGTTTGAAAGCTAGAGTAAAAG
AGTTGGAGCAACAATTGGGTGGTTATAGTGGTTTGCCTGAGGAAGTGGACCAGTTTAGGG
AGAAAGAACCGGCTTTGGATTCGTTGAGGGAAGATGTGAGTGATTTGAGGAGGCGTTTGG
ACCGCTTGGAGGGTCTTGAAGATGACGTCCGATCCTTAAGGGATAGAGCGTCAACCACCA
TACAACCGGCGGGTGATTCACTTGAAAAAGATAAACTTTTGGCTAGAATTGCCGAATTGG
AGAAGGAAAACGATAATTGTAAATGTAAATTGAAAGAGATTGAAATATGTAAGGTCGAGA
AGAACTGTATGAAGATGCGTCTGGAAGACTTGTCGCGCATTCAGAAAGACTACGAAGATT
TGTTGAAGAAGACGCAAGGTTTTGACGCACTTAAGGCCGATTGTGCCATGTATAAAGCAA
AATATGAAGAACTGAAGAAGATGGAAGCTGAATGCAACGAACTTCGGGCCAAGTGTCAAC
GAGTCGAAGAGCTCGAAAACGAGAGAAGACTTTTGATGAAAGAAATTGAAAATTGCGAGT
GTTGTATGAACAATCAAGAGGACGAAATCAAGCGCCTGGCCTGCCACATTGACTGTCTAA
CCCAAGATTTGGACAAGAGACAG
>contig_37
ATTAAATTAACGTCAGTTGACCTCTAGCGCCTCACACGGTAACCATTTAGAACTCTCGAG
GGCATCCCAGAGATTGCAGTCTTGCTCGATACGTTCGCGGTTGATTTTGTCGACATCAAG
CGGAAGCGAATGATCAATTAATTCAAGCAAATCTTCCTCCTTCTTCTCCATCATAACGTT
CGACATGTCATAGGCTTCATGACCCGTCCCGTCCCCTTGTTCGTAGTAACCCGTTTGCCA
ATTGGCGTAATTTTGCCAATAAGTCGAGGGATCGTAAAACTGGCTATAATCAGCTGCTGT
GTATGTGGAGGTGGTGCTGGTGGCGGACGGGGTCCCGGTCGTGAGCGCGCCCTTGGGCTT
CGGGACTGCGTTACAGATTTTGAGGGCCTTGGTCCCGAGCCCTATGTACCCGTTCATCGT
GGTCAAGCTGTCCCTCATCTCGTCTTCGCTGCCAAACCGCACGAAACCGTAGCCTTTGCT
GAACCCACTGCTGTCTAAAATCACTTTAGCCGTTTTAATCGTGTTGTATTTGGATGAAAA
CACTCTGTATAAGTTATAATCGTCAACATCGGGGCTCAAATCGCCCACCCAGACTGAAAA
CTCACGATCTAGAAGCGTCCGCCCTGTGTTACTTGCGTTATTGAGTCGGAACCTCACAAC
CGGGGTGGTCCCTGGAATGGGTTTGCCGTTCAGCTTGTGCATGGCGTCGATTGCCTCCTC
GTCGTTGGCGAAGTGCACGAAGCAGTAACCGGCGGCTTCGCCGGTGAATTTGTTGCGCAT
TACTTTCACATTGAGGGGGTTTTCCCCCATTTTGCGAAACGCCGAAATTATGAACGTTTC
GGTCATGTAGGGCTCCAGACTGCCCATCCACAACTGGCAATGCACCATATTTGCCATTTT
GGGGCTGTTTTACACAAAAACAAACAAAGCTTTAAGGTTAATAAATGAGAACTTAACCA
>contig_38
AACTCATCCGACCTGGACTCGTCATATATTTATTACTATTATAAAGAGTCGAATTTGGTA
AAACATATTTTTGACGTTTTGATGACGATTTCTGCTTAAATCCTGCTTTGCGAGCCGTTT
TTAATAAAGTTTTCTTTGCAAATCCTCTCAAAGTTGCATTTTTCTCCTTGCCTTTATGCA
ATGGTGTCTGACTTACAACAACTTGGCCCGTAAACGCAAAATGGTGAAAAACATCGGGCG
GATGCCGAATTTTATGAATAAACTTTCGCAATGTTTCGACATTTTCAGCGGTAACTTCTT
CGTCAAACGCCAATTTCATCAATTGAAATGTACACGAACGCACCTGTAGTCCCTCTTGCA
ACCATTGATCCAAGTGTGCTAAATATTGCACTGCAACTTTTTTTTCTTTAGTCAACGACG
TCACTGGAAATGATCTCACAACGATTTGCTCGCAAGCAAACGAATCACAGGGAATTCCCT
TGAAAATAATACGATAGTTTGTGAGAAAGATGGCGCCCTCTGCTGGAAGAAGCGGTGGAC
CACCGAGTAATCCCGGACTACTTTCTTCTCTACCATCAGGAAGAAGATAAACGCGCAAAC
CTTCCATTATCAGTTCTTCACCGGCGAGCATATTTGGTGTTAGAATTTTCGGTTTTTGAA
TCGGTGGAAGTCGTTTCGATTCACGATAGACCGCTTCAAGAGTCTCAATGTGCATATGGA
CGACTCCAGGAATCATTTGATGAAGATTTCGGATGTGTTCCCGTGTCACACCACCTTCAT
TGCACACTTTATCGATGAAACGAGAAACGAGACGAATTACAGTCATTCCAGTCTCCCCTG
GATCTTGATCTTCGAAACCTGACTCAGCGTCTACACTGTCACTTTCAGCGACACTATTCG
CCATACTATTACTCGCCCTCTCATCATCAAACAACTCTTGTTTACTTGTCTTATTTCCAA
TATCCAAAGGAATTAGTAAATAAACCATACGATTCGCATAATGAATTGCTTGACTGTACA
TCGTATTCTCCTCGCACGTAATTAACTCTTTCTGTTTTTCCCCATCTATGGAACTCCAGA
TTCTCATTTGCTCAGCTGCTATTTCTAACGCAGTTGGTTCGTGGACTCGATTCAAAATAC
TCCTTCGATTCGTCCAATTGTAATCCTTACTCTCTCTCGGCGAAGTTGGACTCGATAACA
ACTCCCCTCTCACACTTTCACACCTCGCCGTATACAAAGCCTTAATATCTTTCTGTACAT
CTTGATAGAAAGCAGCTTCCCAAAATTGTTGATTTTGCCAAACTGCATGCTCCTGAATAC
AAGTATATGCAAACTGTATAATCCCCGTACAAAGTTTCCGACAAAAAATTGTCGAAAGTG
GTAAAAGAGCAGCAGCAACGCCATGCTCGTCCATTGACGAATCATCTTGAAGACCACAAT
TCATTAAACGCACAACAAGATCGAATTGTTGATGTTCGAGCATTGCTTTCGTACCGCTAA
CGTGTTGTGCAAGTTCATTACATAAGGCTAAACGGGCTTGTTTCGATTGGAGGGCTCGTA
GCACTGCTGGGAAAGTTTTACGTGCATCCGAAATTTTATTCTCAAAAATGCAATTGATAC
AATTGCGAAGTACTTCAAGACGACGTGCTGAATTACTGACAATGTTTTTGTTCTCGTTGA
GGTTGGAAATATGCGGACCAGAAGGTACAATTCGCGGCTGGATGGGGCGCAGTGATGCCA
ACCTCGATTTAAGATTATTTTTGGACAATCCTTCATCAATAATCGTTTGTACTTGTTCTC
CGTTGATTACAGGTAAAACCGGTTGATGTATTCTTGCAAATGCTCCTTCCGGAGGCACTA
AAATCTTTTGCGAGTACGATTGTGGATTTGGATTCTCGTTAGTGTACAACTGTTGCGCCA
ATTCTTGTATATGAACCAAAATTAATCTAGAATCCTGTCCTTCAGCCTTCATGAGTTCAC
CCAAACTACTATAGAGTTCATCCCAGACGTCACACGGCCGCCATGGTGGCCCTCTTTCTG
CCACAAAACTTGTGAAAAACATACAATCCAAAACACGCGTTGTAAATTCGCATTCTTTCA
AATTGCGTTCACCGAGAAAAGCTGCTTTGTGAAATGTTATAACTGGTTTTGGATGAATTC
TAATCAAAGTGAGACAACTTCGATAGCCTTGGAGAAGTTGGGCAAAAGTTCGCATAAAAA
CAGCTCTGATTTCCTTATCTAACATAGCGGGCTGTGGAGCCCGCACTGCTAACGGAGGGA
ACGCATGATCAGCACAACTGAGTTCAGGTTGAAGAATCAGACTCAGATTTTCCTGCGTGT
GACTCAGGAGCGGCTCTGGAAGTAGCGGAAGGGAAATTCCATCAGGAATTGTAATTGAAC
CGCCATCTAGATCGGCAATAATCACATCCATCAATTCGGCGACTTCATATTTCAAGGACG
AATGCACCCCCATGATAAAAGGCGTTGGAGTTGATAAAAACTCGACCAAAGCAGCTGGTA
ATAGAGGTATGTAGACGTGTGAGTACCGAAAAGGGTACATGAGAGCAGTTAACGCGCGAC
ATGCTTCAGTTAACCGGTTATAGCTCTTTGAGTGAAACAAAATCTTATGTTCGGTCATTA
TGGCACAAAATAAAACTAAAACATTGCGAATTCCCAACTGATGGAACAGTAAGTTAACGG
AAGTGTGCGTCACTGGCAGTGAGGGGCTCAATGGGGGCGGTAGCGCTTGTCTGTCCCCAG
>contig_39
AGTAAAATGGCAAATACAAAACCGGAGCAAGTGGACGAGTCGCTGGAGGACTCCTCGCCC
GAGGAGGAGGAGGCCGAGCAGAAGACCCCCAACAAGTTTCTCGACTTCACCAACGTCTTG
GCCACGCTGCAGAGCCAGCGGAACACCGACAAGCTGGGGCAGCTGCCCCCGGCCGTCAAG
CGGCGGATCAAAGCCCTGAAGAAGCTCCAGCTGGAGACGACCAACATCGAGGCCAAGTTC
TTCGCTGAGGTGCACGCGCTCGAATGTAAATACCACAAATTGTACGTGCCCATGTACGAA
AAGAGGAACACTATCGTGACGGGGGCTTACGAGCCCACGGAGGAGGAATCTCAATGGCCT
TCGGACGACGAAGACGAAACGCTGGGGAACCAGCTCAAGAACAAGGCCAAGATCGAGGAG
GAGAAAACGCCGGAGATTATACCCAAAAACCCCGAAACTAACGATGTGCCCGACCCCACG
GGAATACCCAACTTCTGGTTGACCATCTTCCAGAACGTTAACCTTCTATCCGAGATGATT
CAGCCCCCAGACGAACCCATCCTTAGCCATCTGCAAGACATCAAAGTCGACTGTTCCGAA
AGCCCAATGAGCTTCACTCTATCATTCCACTTCTCCTCCAACCCCTATTTCACGAATTCG
GTCCTCACGAAAGAATACTTCATGAAATGCGAGCCGGAAGAGGACGATCCGTTTAATTTC
GAGGGCCCGGAAATTTACAAGTGCAAGGGTTGCACCATTAACTGGAACAAGGGTATGAAC
GTGACGCTGAAAACTGTGAAGAAGAAGCAGAAGCATAAGAGTCGCGGTGTGGTCCGTACT
GTGACCAAGACCGTTCAGAACGACTCGTTCTTCAATTTCTTTGCGCCGCCTGAACTCCCC
GAGAACGCCAAAGGGGAGGAAATCGACGACGAGTTGCGCCAGTTACTCACTACTGACTTT
GAGATTGGGCATTACATTAGGGAGAGAATTGTTCCAAGGGCCGTGTTGTTCTACACAGGG
GAAGCGATTGAAGATGAGGATGAGGATTACGAGGACGACGACGATCTGGAGGACACCACT
GAGGAAAGCGATTCCGATAAGGAGGAGAACGATAAGGCGGCCAGAGACGCGAATTGCAAA
CAACAATAAGTGGGTTATTTTCTTCCTATTCTGCGCTTATAATTGTAACTTATTTAATTT
CTTTTGTGACTAAATTGTTAGATTTGGTTGGAAAACTATTGTTGATGATAAAGGGTTTAT
GGACCGTTGCAAGCGAGGTTTCTCTCGGGGAACGCGCTCTCAGAGTTTTCCAAATTGATT
TGTACTATTTTGCAAAATAAACAATTTTTTTAAAGAAAAAAAAAACAAAA
>contig_40
TGCATCACAAACTTTTATTGTTCTAGAAAACCGAAATCGCTTGCCCAAACTCAGTTTCCA
AATTTTTCTCGTCTCGAATTTTCGACTGGAGCAAAATACACTCCAAAATTCCAATCCTTA
CATCCATTTCCACAATCTCAGACTTGACCTTACCCAACTGTTTCTTAATATTAACCAAAG
GGGTTCCATCCGTCATCGAGCTCCCTCTCTCCTCCATTTGCTGTTTGACTGTCTCCAATC
GATCCGTTAGCCTGAACAGCTCGCGATTCCTCTCAGCAACCCCCTCGCTGATCCCCTTAT
AAGCATCTCTGATTTTCGAGAGCTGATCTTGCAGCATTCTATATTCATCCAAATTATTCT
CCAGCTCCCGATTGAGAAACTTCTCCCGACTTGCGATTTTATCAAGCGTTTGACTTATCT
CCTTATGCAACTTCTCCAACTGTGTTTTAACCACACCAAGTGACGAGTCAACACTGACTT
TGTATTGCTTCATTTGCTCTAAATGCGAACGCCAATCACGGTTTTCATTCTTAACTGTGA
TTTTTAAATGCGGGAGAACTCGCTCCAGTTCCAATTTCCACGCTTCTTCATTTACGTTCA
TTTTGATTTCGGCCATTTGGGGCTCTTTCCGGGCCACTTTCACGTTATCAAGGAGGAAAA
GGTTTTCTTCGTCGGAATCGTCCGTGTAAGCTGCCAACATTTCCTCCTCCACACGGTCAA
GGTTTATCTCGGATTCGTCGTTTATCAGCTCGCTTTCTTCCGCTTTTTCCTCGGGAAGCA
AAGGCTTTTGGAACATGAAATTTTTCTCCAAAGCCTTGCTGGCCAGACTGTCCAAAATGT
AAACCACTTGTTCGCCCACACCTTGCATCAGCTTATTGGCGTGGAAATTAACAGCAATTT
CATTTTTTCGCACCACATCCAGTATTTTTTCCACGGTCACATTCGGGTCATCATCCTCTT
GTGGCGTTTGGAAACTAATCCCAATCTTCTGTATTAAATAAGCCGCCAATAAGGCAAACA
AATAAAATTGTTCGCCCGGGTTTTTGGTAACAACAAAATAATACCTGTGGATGGGCTTTA
GCTTAGTTTCCTTGAAAAACTCAGCTTCGTAATTCAACAATTTCAACTTATCTAGAAGCC
CTTCCATTTGGCTAAAAGCCGAAAACGTTTGTTCACTCTCTTCTGACATTTTAAAATTTT
GTCAATTTGTAT
>contig_41
TAAATATAAAATTACACAATTTCCTGCCCTAACAACGAAAGTTGCTTTAAAAACTGTTGC
GCGTTGGCGAGCGTGGACGACCCGTAGGTGATCCGTTTGGTGCTCCCTGCCGTCGTTTTT
TGCCTAGCATAGTCCACCAAATTCTGATACTCAATGTAATTGCCCCCACCGACAATGAAA
ACGATAGCGTCCTGGAACGGCGAGCGGTTACGCGGAATTTCAGTCACTTTTAACTGCTTA
GGGTCAAGGTAGTGGTACTCGTCCATCTCCGGACTGTTCTTAAACTCCATCAAATGATCC
ACAATACGTGTCACCGGTAAATTATGTCGCTTAATAACCAAATTTTTCACCCCTTCCATC
ACGAAATTGGAGCCGTGTGAGACAAGCTTTGAGAACATGTTGACTGTTTTTGTACCGGCG
CCTTCGTATTGGTTCGAACCGGACGCCATTTTTGCGTAACTCTTCCACCTTTTTATGTAA
TGGATGGGTGAGAGGTCGCACCCGGCCTCTGATAAGGCCGTTTCGTAGCGTTTTAACTCA
CTTTCGCTCATATGTGGGCTGCAAATGTAAAAAATGATAAATAAGCGGATCTTGTCTTCC
GGAACGCCCGTTTCCGGGTCCACGATCAAGTCGTAGATCGTCTTCTCCAACGCTTGGGTT
TTACTCATGATTTTCTCCTCCAGCTCGAAGAAGTTGTCCAATTTCCGCGATTTTATTCCG
TTAAGAAGTGCCGTCGCGAGAGTCGTGTGCATGTCAATTAGCCGTTTCTTCTCCAACAGT
TGCGGAAGCGAGTTAACAGCTGATGTAATTTTTGCCGTGTTATCTGAAACTAGCGACAGA
GCGATGTCGCTCTCTCCGTCAATCCCCATCGAACTTTTCAACTTCTTCACTTCCTCTTCC
GACGACTTGTACTGCTCTAGCTCTTCCTGGATCGCTTCCGCAACTGTGGGAAACGGCGAG
CCTTTATGTGTTGACCAGAACTTGTCTTTCGTGTCCAACTCACACACCCGGTTTTTCGAG
CGGACGCCTCCGCTTGGCACACTTTCTTCGATAACGACGCGGTTTAGGTTTAGGTTGAGT
AGGTCGTGCGCTAGGGCTTGATAGGTCCAAGTGTGGTGAAGGGGCGTGGCCATGTCCACA
TTTCGGTCCAAGACGATTAAAAGGGGCCTTTGGAAGTTAAAATTCCCCACTTGGGCGTCC
GAATGGAGCAAGTTATTTCGAGCATCGGCCAGATTTTCGCGCAGTTTTTTGTCTAATTTC
CTCGCGACCATTTCAGCGGCGTTGCCTTTGGGGCTCCGGATTATGGGGACTGTGCCCAAA
GTGACAAACACGGAGAATAAACAGTCGACGATTTTGTCCATGATTTCGTCCATTTCCGTG
TCTTTGGTGTCGCCCCGATTTATCGCGTAATATGATAAGGCGTCACTGTTTTGGTTTTTT
AGTATAAACATGTCATCGTCTAGCGAAATAAAATTAACATACTGATCGTAAACTTTGTGT
ATGTTGGCCACGCAGTTCGCTTGCAAGGCCGCCGAGGCAAGATCTTCCAGTTTTTGCCGT
GAAATGGCAGAAATGAAATTCAAATGATAAATATCGTAGACCCCCTTTTGAAAATCTTGT
GCTATCCGGCCGAGATTTTCCTCAGTGGGGGCACAGAAATAAACCGCGGGGACTTCAGGT
ATAGGGTCCCGGTCTGAGTGCAACTGGACAAATAACGTGACCCCTAGTTCCCTCAATTCC
TTGACTGATATTAATACCGAAATAATGTCCTGTCCTACGTTGTCGTATACTAATACTTTC
CATTTTGGTTCCGAGGCGCTTAACTTACTTTGGGGTTGATTCAAGTTTAACATTTGTTTG
AGGGCATTGATTTGTTTTTGACGCAGTGAAGTCATTGTGGGGCGAATTTGACACAAAGGG
GTGATTTTAGTGCTGTCTTATTTTCGGAGAAAGATTTTTTTTGAAAATTACGCGATAAAC
AGCTGACGTGTTC
>contig_42
GATCAAAAGTCATGAATGCATAAAATAGTTATCCAACTGGGCAAAGTTCATTACTCGGCT
CATTTTGAAAAGCTGGGGAAGTGTAGGGAGTGTTGGTGTTTGTAGTTGCTCGAAAATTCA
ATTAAAATTGGAACCATGTCGACACTACGGTTTTTTGGGGCCTTATCGAAAATTTCCCGT
ACTAACATAAAGTTTAAGAACACAGCACAAATCCGCGGCATGGCCTCGCAGGAGAGGAAG
CACACGAAGCTCAAAGTTGTGGATAATATTGGAGTCATAGTCTTAGACTCGCCAGGAGTC
AAAGTGAACTCTTTGAATGGCGAAGTAATGGGCGAGTTCGGCTCCGTCCTGCACGAGATC
GAGTCCAACCCCCAGATCCAAGCCGCAGTATTAATCTCCGCCAAACCCAACTGTTTCATC
GCAGGCGCCGACATTACCATGTTGGAAAAGTGTCAATCGGCCGAAGAAGCCACAAAAATA
TCACGCGAAGGTCAAGAAATGCTCGCCGCTATCGAAAGTAGCAACAAACCGATCGTTGCC
GCAATTCAAGGCTCATGTCTTGGTGGTGGGCTCGAAGTTGCACTGTCCTGCCATTACAGA
ATTGCAGTCAAAGACAAAAAAACCGGGCTAGGTTTGCCGGAAGTTATGTTGGGGCTTCTG
CCAGGAGCTGGAGGCACTCAGCGTTTACCCCGTCTGAGCACCGTTCCAAATGCTTTAGAT
ATGAGCTTGACTGGAAAGACTTTGAAGGCGGATCGAGCGAAAAAAATGGGAATTGTTGAC
TTATTGGTTGATCCTTTGGGACCTGGGTTGGGTGAACCCGAAACTGTCACGAGACAGTAT
TTGGAATCGGTGGCGGTTGATGTTGCCAAACAGTTGGCCAGTGGAAAATTGAAAGTTGAT
AGGAAGAAGTCCCAGCTTACAGATAGGCTTTTGGAGTTTGCTTTGCAGTACAATTGGGTC
AAGGATCAGATTTTTGGAAAGGCCAAAGCCCAAGTTATGAAAATGTCCGGAGGGCTGTAT
CCAGCTCCGCTTAGGATTTTGGAAGTTATTCGAACTGGGATTGACAAGGGCCCCAAGGCC
GGTTACGAGGCCGAAGCTCGCGCTTTCGGTGAGCTTGCAATGACCCCGCAGTCTAAAGGT
TTGATGGGTTTGTTCCGCGGCCAAACCGAATGCAAGAAAAACCGTTTCGGAAAACCGTCA
AAAGAAGTTAAAACTGTTGCCGTTTTGGGAGCTGGTTTGATGGGTGCCGGCATAGCCCAT
GTCTCAGTTGATAAAGGCTATAATGTTATTCTGAAAGACACAAATCCGGTGGGTTTGGCA
CGTGGACTTGGACAAATTCAAAATGGTTTGCAAAATGCCGTTAAAAGGAAGAGACTTACT
GGACTGGAGAGGGACCGATTTTTGTCAAATCTAGACGCAACTCTTGACTATAAAAATTTC
AAAAAGGCTGATATTGTAATTGAGGCTGTTTTCGAAGACCTAAACATTAAACATAAAGTC
GTGAAAGAGGTCGAAGCGATTATTCCCCCAGAATGCGTTTTTGCAACAAACACAAGCGCT
ATTCCAATTTCCAAAATTGCGGCAGCTTCGTCCAGGCCAGATAAAGTTATAGGCATGCAT
TATTTTTCACCCGTCGACAAAATGCAGCTTTTGGAAATCATCACCACTGACAAAACGAGC
AAAGACACCACAGCCCTGGCCGTGGATGTAGGTCTAAAGCAAGGAAAAGTGGTGATTACG
GTGGGAGACGGCCCTGGTTTTTACACAACTCGCATTTTATCCGCCATGATGGCAGAATCC
GTAAGACTGCTCCAGGAAGGTGTCGACCCTAAAGAACTGGATTCCTTGACGAAGAAATTC
GGTTTCCCTGTAGGTGCCGCCACTTTGGCCGACGAAGTCGGTTTGGACGTAGCCTCACAC
ATTGGACCCGACCTTCTTAAAGCTTTTGGCGAAAGATTCGGAGGAGGTGACATGGGGGTC
ATGCGGGACATCGTCCAGGCCGGTTTCCTAGGCCGCAAGTCTGGCAAAGGCATCTACGTG
TACGAAAAGGGAAGCAAGAGCCGTAGCGTGAACCACGAAGCTTTGGATATAATCAAGCGT
TATTCGGTCGAGCCGAAGGGTGCGTTTGAGGATGAGGATAAGCAGTTGAGGATGGTGTCG
AGATTCGTGAATGAGGCGATTTTGTGCTTGGAGGAGAAGATTTTGGCGAATCCTCTCGAG
GGAGACATTGGTGCAGTATTCGGGTTGGGCTTCCCGCCATTCACTGGAGGACCGTTCCGC
TGGGTGGACTCGTTCGGTGCTGATAGGTTGGTGTTTAAGATGGAGGAGTTCCAGAAAGCC
TACGGATTGCCCTTCAAACCGGCTCAAACTTTGATGGATATGGCGAAGGATAACTCCAAG
AAGTTCTATCCGCGCAAGTGAACGATGTATTAACGTGTGCCTTACACCCTTCGGAATATA
TTTTCTTTTATACCCGAAATCTATTTCATACTTTTTTATATGTCAGTAATGCAATAGCGT
GTTCATTGTTATTGGACATATGGTCTATTTTTCTGTAAATAAATTTTATTCTATTTAT
>contig_43
AATGAAAACCTAGCCGTCCATGACGACACAATTTAGTGAGTCGGTATGAAAATCGTGTGT
TTATCATCATAAAAAAGCGAGTTGTGGTGTGTGCCCCGTGCGCGTACAAGACCCCCATCA
GACGTTTTTGTCGCCTCGCCGCCGAAATGTTTTGGTTCGCGATCTGTGCCCTCCTTCTGA
CACCCATCGCTTCTTCGACGGAGCCGTTCGACGAGTACACAGCTCCCAAATTGGACGTGG
ACAATTTGGAGAACGGCTACCACGGCCTCGTGAAAGAGAACGAGACGTTGGTCGAAGTGA
CGCCGGCGATACGCGCCATCGGCGAACAAGTTTGCAGTTTTCGCATCGTAAACAAGCACC
ATGGCGAAGCTCCATTTGAGATCGTCTCGAAAGAGGACGGCTATGCCGAACTCAGGGCCA
GAAGGGTGCTCAACTGCGAGAAAAGAAGGAACTACAAGTTCGACATTGCTGCCGTCGGCT
GTAACGGCAAGCAGAGCGTCAGCGCCACCGTTCACATAACCGTCTCAGATGTGAACGAAT
ACGCACCGACTTTCTCCGAACCAAGCTACGTAAGGCAAGTCGATGAAGGACGAATCTACA
GCGAGATTGTTCGTGTCGAAGCGACCGATCGTGATTGTACGCCGAAGTTCGGCGACGTCT
GCAAATATGAAATACTTACGTCAGATCAGCCTTTCGTTATCGACATGGATGGGGTTATTA
GGAATACGGAGCCTTTGGACTATGAGAGGTCGCATAACCACATACTCAGTGTTGTGGCTT
ACGACTGTGGAATGCGTCAAAGCTTGCCCGTCATGGTCACCATCAAAGTCAACCGTGTCT
GTCGACTCGGCTGGCGAGGACTTCCGGAAAGAGTCGATTATGCTCCGACCACCGGAAAAC
AGGAACTATTCCCTTCAGCCAGTTTGGAATTGTGCGACGTTCCATGTAACGTGAGGGAAT
TACGAACGAGGGTTGATTTAGCCACCAGACATATCGGCAAAGGTTGCGATCGTGACACAT
ACAGCGTCCAGTCTCAGCGTAAATTATGCGGGGCTTCCCCGTCGGCTATCGATCTACTTC
CGAGTCCGGGAGTCGGTGCCGAATGGACGAAGCCGCTGATTTCCGACGAGGGACACGAAT
CGGATCAGATGTTTGAATTTGACGGCTCCAGCACTGCCGTTTCCATTCCGAATTCGGTTT
TGGATCATAATTTGCCGTCAACGTTCACGATAGCCACGTGGATGAGACATGGACAGCATA
ATGGGCAGGATAAACGCGTCAAGGAACATATTTTGTGTTCGGCTGACGACCATAAAATGA
ACCGCCACCACTACGCCCTCTTTGTCCGCAACTGCCGCCTCATCCTCCTCCTCCGGCGCG
ACTTCTCCGAAGGCGACCTCAACATCTTCCGTCCGGCGGAATGGCGTTGGAAGATCCCCC
AGGTCTGCGACGACCAATGGCATCACTACGCCGTCAACGTGCGTTTCCCCGACATTGAGC
TCTACGTCGACGGTCAACTCTTCCGTTCCGAGAAGAAAAACCCGGAAGTCATCGACGATT
GGCCACTCCATCCCACGAAAGGCATCAACACCACGTTGACAGTCGGCGCCTGCTGGCAGG
GCTCCGACAACAAGATGAAGCACCACCTCAAGGGCTATCTGGCCGGCTTGAGCGTCCTCG
TTGGCGAGACGGAAAAGCCCGAAGTGTTGAGCTGTCTGCATCAGTGCAAAGAGAGTCTTC
AAGTGCCCGCAATGGAACTCCTTCAACCTGGAATGGAACTGTTGACGAATTCGGATCTGA
CGGAAGTTACAGTCGAGGGAGATAATCGCACGAATTTGGAAACTTTGGTTCGGAAGATCG
GATATGCGAATAGTCGGGAGTTTCCGACGCCGGGAAGGAGGAATTTGCGGCTGACGACGA
CGGTTACGTGCGATAACGGGAAGACGGTCAAGGTGCCCGATGCGCAAACTTATGTCATGG
TTTTAAGGCCGCAAACGCCCTCGATCAATCTCAATGGGACGGGGAACATGGCGAGGAAAT
ACGAGGATTTCAGGATGGGGGTTCGCGTCCTGGCCGACATCCACATATCCGGGGAACAAA
AGCTCGACAAATGCTCCTTAACCATCTACCCTAACTTAAACCCCGACCATGAGAACTTGA
GCGTACCCGAAGAAATGTTAAAAAGACTCGGAATGGCAGCTCGTGTATCAAAAGATGGTG
TTACCATCACCGGATCCGACATGGTCTTCAACTACCAACAAGTACTCAGACAAATCGTCT
ACACCAACCGAAAACCCGCCTACTACCTAAACCGAGTGTTCAAACTAACCTGCTCCGAAT
TAAACGGACGATTCACCTCAAATGAATACGTGCAAACTCTCACTGTGATCCATCCCCAGC
CCAAAGAACCCATCGTAGCTCATGCAACTGTGAACAAACACAATGTGGAATTACGACCAG
CGTCGGTCGTTTCACGTGATTACATTCCTTCGGAACATTTGAATTTGGTCGCAAGTGGAG
GATCACATGCTGTTACAATAATCGTCGTAGTGTGCGTCGGATTTTTGTTGTTTATGATTG
TCTTGGGTGTGATCAGGATCAGGGCGGCTCATCATAGAAATGCATCCGAGGAGGCGCAGG
ACAGCGAGATGACTTGGGATGATTCCGCGCTGACAATCACCGTGAACCCAATGGAGAACG
CTGAACGCAAACTGGAAGGCCACTCAGCCGACTACAGCGAAAGCGACCAATCCGATTCGG
ACAGTTCATCGGACGACGACAACATCGACGGTCCGTGCAGAATTCCCGACTCTTCGGACG
ACGAAGAGGAGCAACCGGCTCGTAGTCGCAAACACGACTATCAAAATATCAGCCAACTAG
AATGGGACCATTCTACGATGTAAAAATTCCATCTAAAAAAAAAACAAGAAACGGGAGCGG
ACGTTTCACCTGGTGAGTTTTATTTGTAATTCGCGCCGTTTGAAGCGTCACGAAGGCGGT
ATATATATTATTAAACATAAAACACATACGCAAAGGTTTGAGCCGTAGCGAAGCCTTTTC
GTACGGGAAAAAAATATATATTTCGCGGAGCGGTCGCAAAACTGCCGAAAAAAAACAATC
AGCGGGAGCTTTGCGAACGCGTCGCGATTGATAT
>contig_44
ATCACAGTTATCGTCTTGGTCGTGGTTGCTCTCAACATCCAGCAGATTGTTCATCGACTC
CGTCAACTCCAAAGTCTGCAACAGCGGCCTCTGTACGTTCAGGTGCGTCTCCAAACTCGA
AAACCTGCCATGGTCGCTCTCAATCCCTAAATCAGGCGAAGAGTTTGCTTCGTGTCTTTC
AATCTCGAAATTCTGGTTTGAGACCAATCTACTGAAACTCCTAGTGCCTCTCCCATCGTC
CATTACGAACTGTTCTTCAGACAAATACCCGGAATTGTCAGAATGTTGGCGTCTGAACGA
AACAATTTGATTGACAAAATTCGGACTTCCGGATAAAGACGCCACATTATCGCCACAACC
CGCTTGAATTTTAACAAGTCTGTTGTGCAACTCCGCATTAGACGATTCCAACTCACTAAC
GCGCACTTCAAGTTTAGATTTTTGCACTTGGAGTAACGACACTTGGCGCTGGTGGGCTTG
GCGCAACTCTTGAAGCTCATTTTCGACCTCATCCAGTCGCTTCTTCGTGTCAATTTCCTT
CAAAACGCTTCGGTTGAGTTCCTGTTCCAGGAGCGCCTTCTCGTTTGCTATTTTAGTTTT
GTCCAAAACGGCTTCGGAATACTGCAAAGTGGCATTATCTAGATCACTTCGCAGTCCATT
GATTCGTTCCTCATAATCGGAGAATCTCTTATTAGTGCTTTCCTCCACTCCGGTCATTTC
CTCCAAACGTTCCTCCAGCGAATCAACTTCACTCTTCAACCGTTCAATCTCCTCAAGAGC
TTCCTCAACTTCGCACTTCTTCACATAATTCAACTGATACTCGACTTGCAACTGCTGAAT
TGTGTTGCGCAAATTCTTAATTTCTTGCTCGGCACCACTTTGCATTTCATTAATTTTCTT
CAACGATTCTTCCTCCAAAACCTTGACTTTTTCCTTTAACTGGTTCTGGTACTCGTTTCT
CAGCTCCTCCTCCAGTTCGTTCATTTCGTCCTGTTTCTCCCGCAATTTCGCTTCAAGTGT
GTTCATCTCATTTTTCGCAATTTCGAAAGCTTCTTCCGCCACTTTCGCAACTTTTAAAGC
TTCAACCTTTTCCAATTCAATCTCGTTGATTTTATCCTCCAACTTTTTATCTTTCGCGTC
CAGATTTCTGAACTCTTCTTCAAGCGCTTGCACCTTCCTGTCACATTCGATTTTATCTTG
CAGTGTTTGGGCCAGTTTCAGTTCGGTGTCATTTAACTTGATTTCCAAATTGTCCAATTC
TTGCTTCAATTTACTGTTGTTCTTCAGCACGTCACAATAAGCCGACTCTTTTTCGTTCAA
TTTCTGGCTGAGTTCGCACACTTGTCGGTGCAATTCCAGGATTGTTGTGCGACTTTCATT
AAGAACACTCTTCTTAGAAGCACGCGAACTTCGGTCTTCCTCATCTTCAGTCGAGTCTGT
TGAAGCGTTAGCCGACTTTTTGCTCGAATTTGACTTCAAACTTCCATCCATAAGCCCGAT
ACGAGCTCGTGAAACCGACCGATCTGGCTCAGACCATGCTTCAGACTCCGATTGGTTCTC
ACTCTTGTACTTCAAAGTGGTGGAAGTTGTGTTCAAGTTTGATTTGTTCAAACCCTCGTC
GTCTTTTTCGGACGAGATTTCCGTAAAGTTGTCACAAACGCTCATTTTATTCAACTCCAC
GTCGCGTAACTGGAGCTCATACTTCAGATTAATAATTTGTTGGCGCAAAGTTTGGATGAT
TTGTGCGTTATCTTCCTCGTCTTTCTTGTACAGGTGGCTTTTGTAGGTCAGACTCATATT
GGCCGGCAGTAAACTAGCCTCACTTTGGTTAGTGTCGTTCAAAAGACTTGAAATATTGGT
GAGTTGGAGTAAACTCTTGTCTGGGTTAATGATCATGCTCATGGTGAACGTTCTGGACAA
ATCCAGGCTTTGGTCGATAATGTGACGTATTCTCTTGTTCTCCTTGTTGCCCAAAAAGCC
CAACACTGATTTCTGCTTCAGCAAAGAGTCGAGAAACACAGCCAATTCTTCAAGTCTTCG
GCTCAAGACTGCACAAACTTCGTTCGCTTCCAGTCTCAACTTTTCGGATTTTTCTAATTC
GTTTTGTAAGTTGTTCTCGACACTGATCCCTCCATTTTGAATGTCGATTTCGATTCCAAG
TTCGGAAATCTTCTCCTTGATCAGACTCAACTGTTTTTCCTTCGTGGTCAAGTCATTTCG
CAGCTTTTCGATTTCCGAAGCTTGTTTCTTTTGGAGTTTTTCAATTTCCCGATTTTTCTC
CCAAAGTTCTTTATTGACGAGTCCTTGCAAGTCAGAGTTGCGTTGGACGAGGATTCCGTT
CAGTCGCTCAATCTCTTCTTCCTTCTCCTTCAGTTTTTCTTGACTGACTGTCAGTAAATC
AAATTCGAGATCGACAATGTGTTCTTCCTTTTCCTTAATTTTTTTCACGATGTCTTCGTA
CTGCTGTTGCAATTTCTTCATTTGGTTGTCCTTTTCCTTCAAAGTGGCCGTCAAGATCCT
GTTCTTCTCATCCAGTTCGTCAGTGAGCGCTTTATAATGCTCAATTAACTCTCCGCTTTG
TTCGTCCATCGAATTCTCATTGGACAAAGATTCCGGTTGTCTCCTGTCGCCCTTTGCAGC
CACCTCTTCAAGTTCCCTCGCCAACTCTTCATTTTGCTGCTTCAAGGTGGTGATTTCGCT
GTCGGTCTTGTTTTTCGAATCGATCATGCTCTTGATTATCTTACAAGCCTTCATTTGTTC
GGCTTTGAGTTTGACGATTTTCTGGTGTTGGGCATCGCGTTCGGTCTTCAATTGCTCGAT
GATTTGCTTAAGGTCGAGGTTATGATCGAAGGGGAAGCTGACAGAGGGTGAGGGTGAGGA
GGTGGGCGTTACTACCGGCGAAGGGAGTGTTGGAAGAAGGTTTGTGTCTTTCGACGGAGA
TCCAGGAGATGTTGCTGGTTTTTGAAC
>contig_45
TACGCGGGGAAAATGGTGGTGAAAAGTGAGCAAGATGGCGCGTGATGAATTTTAGCACAT
GTCAAATATTTTTGCGAAATTGGAGGCGCCCTGAAAAATGAGGAGGAAATGTGAGGAGGT
GTCGGGCTCTTCGGCCGATTACGGGCCGATGAGTACTGAAGATGTCCAAGTCGATGTGAA
ATACAGCGATGATCTTGGGAACAAAACTCCAAAACAACTGCTCCTGAACTCCACTACGAC
AGTGTCGAGTATTGAGATGTTTGTCCGAGATGAGTTTCCAAACGATCACGAAAGTCTTGA
TCTCGTACTCCAGTATGAGGATGGAAAAGAAATTTGCCTCAGCGACCACAAAACCAGCTG
TATGGCAGACCTCGGCATAACCCTAACACCTGGACATAATTACACAATTCTCGTTTCACC
ATCAGAAAAACGCAACATGTCTTTGTACGTTAACGACGTCACCGAAGATGATTTACTATT
AGGAGCTTCGGCTAGTCCAACAACCGGTGAAGTTTTATCATCTAGTGCAAGCGATAGTGC
TGCCCCTATCGACGATTATCCCGAACATGGTCATTGTTCGAGATGTCGTATTGGACCGAC
TGGTGAAGAATCGTCCAATAATGTTGAAGCAATGAGTGTTGTTGAAACTACGAATTATGT
CGGTCTAGTCAACCAAGCAATGACGTGTTATTTGAACAGTTTGGTTCAAGCGTTGTTTAT
GACACCAGAATTCAGAAACGCCATCTATAATTGGGAGTTTGATGGACAGAATGAGGCCAG
GTCTATACCCTATCAGCTGCAGAAGTTGTTCCTCAATTTACAGACGTCAACGAGGTCAGC
CGTTGAGACCACCGACCTAACCACCAGCTTCGGTTGGCAAGGAAGTGAAGCATGGCACCA
GCACGACATCCAAGAGCTGTGCCGTGTCATGTTCGATGCGTTAGAGCGCAAATTCAAAGA
CACCAAACAGGCAAATCTAATTAACGATTTGTACGAAGGCACCATGTTAGACTACGTCAA
GTGTTTAGAGTGCGGTACGGAAAAATCCCGCGAGGATACGTTCCTAGATATTCCGTTGCC
GGTGAGACCGTTTGGTAGTACAGTAGCGTACAATAGTGTCGAAGAAGCGCTGAGAGCGTT
TGTCCAACCGGAAACATTGGAAGGAAACAATCAATATCATTGCGAGAAATGTAATAAGAA
GTGTGACGCACACAAAGGTTTGAAATTTATAAAATTCCCTTATTTACTCACATTGCATTT
AAAGAGGTTCGATTTTGACTACAACACTATGCACAGAATCAAGTTGAACGATAAGGTTGT
GTTTCCTGAAAAACTTAATTTAAATTCTTTCGTGCCTAATAATAGGAGTGAAAATGATGG
GTTGGAGGAGAGAGATACGGTTGTAAGGTGTGATGAGTGTAGTACGACGGATTCTGGATC
GGCTTTGGATGATGAGAGCTGTCAGGGTACTGATTTGTCTTCCACTGTTAATGATCATGA
CGATAACTGCGAGGATAGTGATGAAGGAATCGACGTAAGTTCCGGCAACGCACACCACGA
AAACGACGCCAAAGGCCCCTACATTTACGAACTGTTCAGCATAATGATCCACTCAGGCAG
CGCCTCTGGTGGTCACTACTATGCTTACATCAAAGATTTCGACAAAAACCAATGGCTGTG
TTTTAACGATCAGAGCGTAAACCGCATCACCGAAGAAGACATTAAAAAAACCTACGGTGG
CGGCCCCCAAAAAGGCTACTATTCAGGCGTCTACACCTCTAGTACAAACGCCTACATGTT
AATGTATCGTCAAATCGACAAAGACCGAAACTGTGGCGCAATGAAAGTCGAAGAATTTCC
ACCGCACATGCAAAAATTGCTCCAGAATATGCGAAATAAGGAGAAGACCGATCGATTGAA
TAAAGAAAAGCAAAATAATTCGTTCCGGCTGACGGTTAATTGTTACCATCCATATACGGA
GGAGATGATGGATGTGAGGATTAGTTTGTACTTGGATTCGACGCTGGAAGATGCCGTCCA
GATGGCGCATCGTCGGTTCAAGTTGGAAGGGATTGTGAATGTTGATGATTGCAGGATGGT
TATTTTTAATAAGAAACAATCATGTATCGACTGTAGTTTCGAGTCCGATGACCTTAAATT
CTGTGATATTGACGATAATTATAAAGTGTGTTATCAGGAATGGCTGTTAGACATCAGGGA
GCCAGGAATGGAGTTTACAACCTACAAGAAAGGAGGAGTCAACAAGAGAACATACTACGT
AAATATCGAAACAGAGGATGTCAGGGAACCGTTTATGGTGCGAATCGACGTTGGCGATAC
TGTTGGTGATGTAAAAAATAAAATTGCCGAACAGTTGGAAACGAACGTTAATAACATCAA
GGTTGCAATTGCGAAATTTTGCAATGAGGGCAAATACTTGGATGACGACAACGCGACGCT
TGCTATCGATAATACCTCCCCTGATTTCAAACTGTACGTTACAAATGCGATAGATGAGGA
TCCAGATAAGAGTTTTGAAAATTCTAAGTTTAAGAAAATTATTGATAGGTTTGAGAATAT
CGTTTATTTGAGTGTTTTGTTGCCGGATACTGATCCAGTGACTTTGGACGGTTTGTTTAT
ACCAAATTTGGATCCTGATAAATTGGATGCTGTAACGACTGATCGAACCAACTCTCCTAG
TCTTAGGATTTCGCCACAACCGGGCGTTTTGAGTTGTGGCGATAATTTCGGTGATCAGAG
CAACAGTGAGGATAGTAGTTTGAGTGATAGCGATAGGACGCTTGTAGGAGATGCACCAGG
TGAATGCCAGGGCATTTTCTCGAGCAGTTCCACATCGCCCGCCGACCAGCACATGACCTC
CCCCATGGACCCCGCCGAGGACATGTACAACTACGACGTTCTCGGCAATCCGTCCGAAGA
AATGAACTGGGATTCCCACGCAACTGGCGTCATCCGCAACGCCACCTTCTTCAAACTCTT
AACCACGCGCGATTGCCGGCGCGGCGTTTCGGACGCGAATTACGCGAAAATATGCAAAGT
GTTCGTCGATAATCGCATGACTTTAGAAACGTTTAAAAAATATCTAGAATCGGTAGTTAG
GGTTCCTAAGGAATATTTTAAAATTTACCGACAGTATCCGAGTCCGGACGAGGAATGGTC
GAACTTATCCGACACTTTACGACTGGCTCGCGACGGTCAAACGCTCACTGTTAAGTTGGG
CCGAGCGTTGGCGATCAACGAATTCAGTTGTAAGGTTTATTTGTTGCGACCGGAAAGCAC
CGAAACCAATCACTTCCTATTCGAACATATCTTAACTAGAGGACAATCCGTAGGCCAAGT
CAAGAAGGAGATTTTGTTCAAGGCGAAAAAGCAGCACATGTTGGATATACAGTTTAATAG
ATGTCGTCTGAGGGAGAAATGTTTGAAAAAGCCGAGGAAAGTGTATCTCGATGATCAAAC
CTTCTCGGATGATATTCTAGTGTTGAGCAGTTACGAGCTGTACCTCCAGGAGTTACCATA
TCCGGAGAAAGTTACTTCAACCAATCAGCTTGTTTTATTTGCGCGACATTGGTGTCCGGC
AACGATGACACTTGAGCCGTTTCAGGAAGTTATTATTGATACTCCGACCATGTCCGAATT
AAAAACGAAAGTGGCCGAACTGTCGAATATTCCCGTCGAAAATGTCCAAGTAGCATTTGT
CAAAAGTACATTTCCTTGCGATATGCATTTGTTAGATATACACACTGAGTTGGAGTGGGA
TCCGAACGTGACGCATTTGTATCAGTGGCCTCTGCAGGTGGATGATGGAACTGCCTTTTT
CTACAGAGATGGGCGCGAGGAGCTGAAAGAGTTAACGTATGAGGAGAAGAAAGAGATTAA
CATAAGGGAGAACACGCGCTTGGGTCGCGTCCCCTTGAAGAGTTGTGCCACGTTGGAGAA
GTCGTTGCGTATTTATTTAGATAATTGGCCTTCTGAAACAGAGGACAATTGTATAGACTG
ACATGCCAGTAAACAATACAATAATTCGTTACCTTACTGCATCCTAAGCTGAATCGACGA
CTACGATGCGCCGGATAAGTTGTATGGACTGTTTTAAATAATACAATGTTTTTTTTAGCG
GCGGACGTCGAAATGGCATTGTTGTATTTTAATTAATTTTGTAATTGTTTTTATGCCATG
CATTCATTCATGCTCTCGATTTTTCATTAATATTGTTATTTCGTTTGTTTCATTTATATT
TATTTGTTTTAACGTTAGACAATAGTTTGGAAAAGTTTAAATTATTGTACACTTTACTTT
ATCGTACGATTTGTAGTTTAGTTTTTTTTTTCGTTTTGTCGGACTTGTCTGTTATCGTTT
ATTACTGGCATGGTTGAAACCCCATTTTATAATTTCCCAAAATGAATTCTGGGGCAGAGC
CACCTGAAGACAAACGTTCATTTTGAGGAATTCATTTTGCTAACGCTTGTCATTATACAG
CTACTTTGTAAAAATATTTATTTGTGACTGATCAATAAAATCTTTATCTACAGACAGAC
>contig_46
GGGGCGTGTATTCTGTTCGGGTTGGCCTACAACGGCAAAGGGGCCAATGGGGAGTCGCTG
TGGAACGGGGTGGAGAATGTCAAGTTGGGGACGTTTGAGAATACGACTGAGTTTACGCAT
TACATTCAGTCGTTTAATATTAACACGAATCACTGGTCCGCCCAGTATATTTACAAGAGG
TTGAAGTTTTTGGGGAATCGGCATGTTAGTCAGTTGGCGACGCTGCTGTTTTTGGCGGTC
TGGCACGGGTTTCACTCCGGTTACTACGTTTGTTTTTTCTTTGAGTTTATGGTCGTTTAC
ATGGAACGAGAAGTCAAATCAATCGTTAATAATAATGCGCAATTGAGTGAGTTTTTCTCG
AGGCCTTGGGTGGGGCTTGTTGTTAAAATTTTCTTGAGGATTTACACTTTTGTGTTTATG
GGTTGGTGTCTTATGCCGTTTGCGCTCTTGAAGTTTGAGAAGTATTGGGCGGCGTTTAGT
GGTGTGAGTCATGTTGGCTCCATTTTCTTTCTATTGTGGCCTGTTGTTTACGGACCGATT
CTTAAAGCCGTGTTTAAGAGGGACAAGAAGAAGGAGCGAAATGAATGAAGGAGAGTGTGG
GTGAAAAATTACTGTAGTCGCACGTACTTATATGCAATTTTTTTAAATTGTGGTGTCACA
GCACAATTAACGTGGTTTTTATTTCGACATATTTATTGTACGTTATTGTTACCAATAAAT
ACTCTACGCAAAAA
>contig_47
ACCACTGCCTTAAGCAGTGGTATCAACGCAGAGTACGCGGGGAAGAATGCGTCCCGTCAA
ACAGCCTTCAAATAGTGCAGCGCCCGAAACGGCCGAAAAAATTAAGCTGGGAAGGCCAAC
TTGATTCGACCGACCAAAACAACAACATCACGATGACTTCCGAGGATCTTCTACAGCCAG
GACATGTGGTCAAGGAAAGGTGGAAGGTGGTCAAAAAAATCGGTGGTGGTGGTTTTGGGG
AGATCTACGAGGGGCTGGACCTGATAACTAGGGAACAAGTGGCACTTAAAGTCGAATCGG
CGAGACAGCCGAAACAAGTGCTCAAAATGGAAGTGGCGGTGTTGAAAAAATTGCAAGGAA
AAGAACATATTTGCAGATTTATTGGCTGTGGTAGGAATGATAGGTTCAATTACGTCGTGA
TGCAACTCCAAGGCCGCAACCTGGCAGAACTCCGAAGGGCTCAGCCCAGAGCCGCCTTCA
GTCTATCGACAACCTTACGACTAGGTTTACAGATACTCAAAGCTATCGAAAGCATACACT
CCGTCGGTTTTTTGCATCGTGATATCAAGCCCAGTAATTTTTCAATGGGCCGACTGCAAT
ACAACTGTAGAAAGGTTTATATGTTAGATTTTGGACTGGCTAGGCAATACACGACAGCAA
CGGGGGAAGTACGGGCGCCACGAGCTGCAGCAGGGTTCAGAGGAACCGTCCGATACGCCA
GCATCAACGCGCACAAGAACAAAGAAATGGGACGTCACGATGATCTCTGGAGTCTGTTTT
ATATGCTAGTCGAATTCGTTAATGGTCAGTTACCGTGGAGGAAAGTCAAAGATAAGGAAC
AAGTCGGTTTAATGAAGGAAAAATATGATCATAGGTTACTGCTCAAACATTTACCGTCCG
ATTTGAAGCAGTTTCTTGATCATATTCAAAGTTTGGAATATGCAGATAAGCCGGATTATC
AGATGTTAATAAATTTGTTTGAACGTTGCATGAAACGAAGAGGGGTTAAACCGTCGGATC
CCTATGATTGGGAGAAGACACCTGCCGGTGATAACGTCACAGTTACGCAAACGACGGAAA
ATCAACCCCCCACAGCCCCCACAACTCTTCCGAGACATACCAAACATACCACTACCGATA
ATAACCAAGAAAATATCGAACCTACCGATAACAAGGACGCCCAGTTGGAGGCCCGCCGCC
GCCGCATCGAGACCGAAAACACCGTTCCCCTCGCCACCGACCTCCAAACCAACGCCTCCG
TGCGCCCCTCCGTCGATAAGAACTGCAATGCCACCCCCACCGAGCAAGCCGCCCCTCGCC
GCCGCGCCACCTCCCACCTCGAACAAGCCCCCGAACGTCTCGACAACGAGGCGGTCGCTT
CAGCAAAATCTACATCGGACGCCAATCAGAAACCGGCACCGTTACGAAAGAGCCAATCCG
GTGTGGCCACGTTGGGTCGACTGCGTGTAGTCACGCCCGCTCAAAGTGGCGGCAGTTTGG
TTGAATCA
>contig_48
TTGGATTGAAATAATTTTATTAATGTACACCATGTACAAGACAAGCAGATCTCATACAGA
TTTGTTGTAATTTGCCATGTTAAATTACAGGTTAGTCTAGAATACAAAGTCATTTGTAAT
TGACTGTACAGTATAACTATGCGGAAAGTATAAGATTCATTCTCTAAATAAGATAACAAT
TAAAATCAACAATAAGTAGTTGACATGAACAGTTCAACATTAAAGCGTTTCAATAAGAAT
AAAGACTCGCATAAGATGCTGTTCACTCTATCACAGTATTCCGAACGGATTCAGAAGCCT
GAGCAAACACATTCATGCAAATGCGAGTTCTGACGGCTCGCACAGTAATACTGAAGTGGG
CAAACCCCGCACTCTCTCCAAAACAGAGAATACGCCATAAACCACCTTTAACTCAACTGA
ATCGATTAAATAAAAATCTGACACTGATGTGATCTAGTTTATGAATAAAGGGCACTTTCA
ACCGACACCCTAGACTTACACTCAGACATCGCCAAACCATCATCCCTACTACTACAAGTC
TTAAGTCAATCATTGTTGCACACCAACAAAAATCGACCGCTGGATGACACTGAACCGTAA
AATTAAAAATAAAGTAATAACTATATGTTCATAGTATGTATATACACATCTAAAAAAATA
CATTGCAAGAAAAAATATTATCTTAATGATATAATAATTCAATCTAGATATACATATATA
CAGCATCCCGCGGGACATTGGCAATAACAAGTTAAAATAATTTCAGAAACTGACAAAGTC
AACCACAAATGAGTACAGAACAGCATGCAGTGGTTGCTGATTTCCAAATTCTTAATCTAC
CAGTGCTATGTAATAAGCTCAAGAGATAAGATATTGTCATGTAATCAGTAAGTATTAACA
TGTAGGACAAATCTGGCTCAACTAACTCTCACCTACGCCGCATCTCTTGTAACTTTTTCC
ATAACACTGCTAAGCCTCTGCTCCGTCACACTCGGCATCAACTTCTTCACCATTTCGCTA
ATAAAACTCTCCGTAATTCCCGGACTCGCTCTCTCTGCGATCTCAAACGCGTTTCTCAAT
TCTTCAATGGCATCGTTTGATTTGTGAGAACTATCGGCCGCGCGGCCGTTGTAGTGATGC
TTCCTCTGCAATTCGGATATTAGTGGATAGATGACACCTGATAGACATGGCGAACGGGCG
TCGCTTTTGCCGCCGTTTGAATGTTCCCTCCTTCGATTCAACTTCTTCTCGATTTCCAAC
TCTCCTCCTCGATGATCCAGCGGACTCAACTCTCTCGAAATCCTCTTTTCCCTGTCTTTG
CGATTATCGGAAGGCGACTGAACAACCGACTGTTTCGACGGAGTGGCCTTTTCAGGTCGG
TAATGATTCAAGTTTGAATCTTTCGGCGGCGATTTGGCGATAGTTGGTCCAGAACCGTTC
TGAATTTTATTTGGAATCTTGTGATTTGGAGTTAGGTCTTCTTGGGGTAATTTAATCGAA
TGGTTGCCTTTCACCGTCATTATCCACGGATCGTCCAAATCGCTCTCTTGTTTCGGCTCC
TCTGAATCCGAATTTTCCGATTCGGTTTCGCTCTCCTCGTTCCTCGTACATCGCCACTTT
TTGTACCTATCGATCAGGTCTATTAAATACGAATTCTTCTTGGCTTTCCTAATAAATGGA
TATTTGAGCAGTTCTTTGGCTGTGGGTCTATTTTCGGGATCTTTATTCAGACACGCTTCA
ACGAAGTCCTTAAACTGTTTAGTGTAGCTCCCGGTCAACTGTGGCGGATTATTTTTCGGA
ATGAGAAACAGCACTCGCATTGGATGCAATTCTGAATTAGGGGGTTCCCCTTTTGCTAAT
TCGATCGCCGTTATGCCCAAACTCCAAATGTCGGCTTTGGAATCATAAGCCGATTGTTTA
ATCACTTCAGGTGCCATCCAAAAAGGCGTGCCGACAAAAGTGTTGCGTTTGCTTGTGGTG
TTGGTGAGTTGTCCGGCGACACCGAAATCGGCCAACTTCACATCGCCCATTTCGCTCAAT
AAAACGTTGGCGGCTTTAATGTCCCGATGCAGTTTCCGTTCACTGTGCAGATAATCGAGA
CCTTTGAGGACTTCACGAAGGATGATCGCAATGTGCATCTCTTCGAAATTCCCAGCTTTC
ATCAAGTCCAGTGCTGAACCGCCGCCCAGGTACTCCATGATGATCCATAGTTTGGTTCCC
TTGAGGTACGATCCAAAGTATTTCGTGACGTAAGGACTGTCGCATTGTGACAGCACCATA
ATTTCCTGTTGGATATCTTCGATTTCATCTTCGGCTTCTTCTAAATCTATGATCTTGATG
GCGACCACCTGCGTCGTTCGATTGTCGATTCCTTTAAACACTTCGCCGAATGATCCTTTG
CCGATTCGCTCCTGTTTCGTGAATATCAGTTCTGGATCGACCTT
>contig_49
CAAGCAAATTGTACGANACAGCGGCATAAAATTGGCTTCGAGCGATGAGCCCAATATTTT
GACGCAGGAGCAGGCACTGGTTGTGCGAGATGTTGAAAGGGCGATTCAGGAGGGTGTCTC
AGGCGATAATGTTGAGAGATTCATCAAGGGTTTCCGTATTTTGATCAGGAAGGAGAAATA
TTTGAAGAAGGCTTTACTGCCCACTGTTTTTCGGATGAGGCGCAGTGGGGGTGAGAGTTG
TGAGGATTTTGGGGCGATGGAAGTGCCACAAGACAGTCTATTTCGGATATTCCTGAAGGT
GCGCTCCCTCCAGCCACCCATCGTGGAAATCCTCCTCAACGAGCTCACCACGACCACAGC
CGTGGACACCTTCGACCCAGGTCACCTCCGTCTCCTCCTCAAACAACTCCCCTACCTCCC
CTACATCAAAACTCCCGAAACGCTCACAACCAAACTCCTCGACATCATCGACATAGCTCC
CTACGGCGCCCAACTCGAACTCCTCCACTCCATCCCCGACATAATCCCCGACAGCGAACA
CCACACAGTCGTCAAAGAACTCGCCAAAATGCTCGACAATACCAACATCTCCGGGCCCAT
AATCGACTGTCTGAACGCTTTAAACCTAACCCCCGACATGCGTACGCACGTACAAGACCA
CATCTTGTCCAAAATGTTGGCCACCAAACTATTCCCAGTGTATTTGGACTTTTTACTAAC
CGACTGCACCAGCAAGACTTTACCCGGAATTTTGCCCAAGCTCCGGGACGCTTTAAACGA
CATCATGTCACGTGATGAAGACGCCGAATCAAAAATCTCCATTTTCACAAAACTACAAAA
ATGGGCGAATTTGAAACCAGTCTCCGAAGCGTGGTTAAGTCTCATTGCAAACACGAAAGA
CCACAAATACATCGACTTGCTACTCTTGTCCATGCTACATGCCCGCAAAAAACGGACCAT
TGAAAGCACAATTCGCAAAAAAATCAAAGACGGCCAGTTCAAGTCACTCCAAGTGGAGCA
ACTTTTCGCCCGGGATTTCCCCCAACAAGTGTTCCGCGACTATTTTGGTACGTTTTGCGA
AGTCGGGTCAAGTCTCCTACGCACGTCAACCGCTCCAACAATCGTGGAATTTGCATCGAC
ACTCTTCAAACTCCTCTTCACACACAAGCGCACCGTTCGGATCTACCGCCAGGAAGTGCT
GGAAAATCTGATCGTCTTGGTTGGCTGCACTGACAATAAGACAGCGGTCCTCAACATTGT
CAATGACTTGGTTCCCCAAATCCTCCAAGCACCAAACCATGCCACGATTTTGATGCGTCT
CCTGGAGATTGATTCGTTCGAACTGAAGGACATTAAGCTCGTGTTTGAGATTTTGTGCAA
AGTGACGTGTTCGGATGATTCTTTGATCGGCCTACGCGAGGAAATACACATGTTGGTGCG
CAAACAATTGTCCAACTTTAAACAAAGTGCCAAAGAACGCGGCATCATATCGGCCGTGGT
TTTGGCCAAGAACATAGCTAGTGTTAGTGGTGACCAAAGTGATGTGTTGTCCGAGGAGTC
AATTGCCAGTATTGGACAATTGACAGGTGGGGCGAAGGACGCAGCTAACTTACTCACTGT
GGTTCAGAGCTCCACGGTTAATACGCCTGATCTAGTCAGTCTGTATTACGACCAGTTGGC
AGCAATGATTTCCAATAGTGATGGGTTAGATAAGCGCTTCCTGGCCTGGCTCCACGAACG
CATAACCACCGACTTCCAGAATTTCTACATCACGGAAACAAGCGACACAACAATTGGTGA
TTTGGAAGTGACCAAACAATATGATCTGAATGGTGACGAAGAAATGGATGCGCCAATTTC
AATCAACATTGCTGAATTAACCCTCAGGCCGGGCAAACACTCGATCGTTGCCCTAGCGCC
CCATTTCCGACTGTTGCGTTTGGTGCACTTTCGGCAACAAAACGGCGACTTGGACACGAT
CGATGCCTTGCTAGGCTGTGGGGTCATTCTGCCAAAACAATTGCAAACAACCGACTGTCT
TTTGCACTGTATCAACTGGTTCCGGGAGATAATTAGTGGTTTCGTCCTCCAGAAACGTGA
GAAATTGAGACGCAAGGTGCTCCAAAGAATCGATCATTTGATCGAGTTGGAACAACTGTT
TTCCGAGTCACTTGACTCAATCCCCAAAAAACTGAAAAAAACCAACCGGGAACGGGAAAC
TGTCCTTGACACAACCTTCCGGGAAATGGACACCGATCTAGTGACACTCCTCAAATACCC
TCTCGAGGCAACACATCAAGTTAGCCTGAGCGTGAAACAACTGAACTTCATTTTGGGGGA
TTACGTGCGCAAGCTGTCACTTGTGACGAAAGGGGGCGACCTCGGTTTGTCACACTTGGG
GGCGGTCAGCCCCTTGCATGTGATAACCGATTCGGTTAAAACCCTTCCGCACATCAAGCG
ACACTTGACGGCGGTTTTGCCCGAATGTCACACCAATGACGAGGCGAAAGCCACCTTCGG
ATTGGTTGTGGAATGTTTGTGTTTGATTTTTAATTGGCCCGGCTTACAACACGCCAAACG
TCTCGTCCTAGTTAAAGACATCATCAAGGCGTTCCGTTCGGGTGACAGTGAGCTGCACTC
GGCCAATCACCTCGTCACCGAACTGGTGGAACAACTAGCCGACTTGACGCAATTTTGCAC
GTGTCTAACACACGCAGTCCACTTGATTCAAACAATGGAAGCCCTCCATAGTATCACTCC
GGTGGGCATAGTACGGACAAAAATCGCCAAAACTGCGAGAGAATTGCTTGAGAAACAGTG
GGATAATTACAGTTCGTCAAATATTGATGTTCTAGTCCGCTCATATCTGAGCAGTGCTAG
TGTTAAAACCCTGTGTGGGATTGTTGGTACGGTCCAGGAGCAAGCCCCAGGTCTCACTAA
GAGTGAACCGTTGGAGATGCTCAAAAGTGTGACTAAGACCAACTTTTTCGTTTTCTACCG
CAATTTATGGGCCTGTTTGCACGATCGTGTCAAAAGCGAGACGAATGCGCAACATGTGGC
GACCTGGCGCACTATTGCCCTCACAATGCAAGGCTTGATGGCGGTGGCCAAGGCACAGAA
AACCAAACCGAACCTGGTCTATTGCCTTAAGAAGTCCACCGCGATTTTGAAGCTTTTTCT
CACGCATGGAATCCCAATCTTGGAAATTGAGTTCAAAGCAAAGTCGGAGCTTGTGATTGA
GATTTTCAAAACCATGCATTCGAATGCACGGTTCTTGCACCATTTGTGTTGCTATTCTAA
AGCGACTAAAGACGTTGGTTTAATATCGCACGTGCCGCAGTTTCGGTTAACTTTCGAGAC
GCTGGTGTACCGGGTTAAGGCCGCTTTGGCGGCAAATGGGTGTTCGGCGGCGTTCTGGAT
GGGGAATTTGCGGAATCGGGACTTGGATGGGGAGGATATTTTGAGTGAGAGTAGCGATAA
TTCGAGTCATGAGGGAGGGGGTGAGGAGGAGGGGGGAAGTGAGGGGTTACCGAGTGATGA
TGAGTCGGTTGGGGATAAGTCGTCGAGTGAGGTTTTTGAGTAACTTACTTTCTCG
>contig_50
CGTGAATTTGCCTATGAAATATTCGCTCATTATCCGTTCGGTCTGACGTCTTTAAAGCTA
GAAGGTTTAGAATCGCCTCGATTGCACTGCCGGCTTTTTGACGAAGTCTCGAAAATGCGC
TGGAGGTCCTGAAATTTCGACGCTTTCAGGTTCGAATTGGAGTCTTCTTCGTACGTTTCT
GGCGGGTTTGATTTCTTCGCAGAGTGGCCGTTGCATTCGAGCATGTAGTATCGGGGATTT
TCAGTGATGTGAACAATGCCGTTCGGAACGTGACCGTTTGTGTATGGCTTGGCTGATCCG
TTTAAGTGGCCGTTGGGAAATCCATCTGTGCCCTTGGNNNGCTAATGCGTGGGTGTATCG
GGCGGAATATGATTCGAGCCATCATCACTGACCAAATGCTCGATTTCATGAATCGCCGAG
CCTGGATTTTCCAATCTAACTTGCACTGAACTTCCCTCTGAAGCGTATTGTGCAACAGCC
GGATAATAATTATTCGACGCTGCCATTCTTGCTCTTGCAAATGCTCGCGATTTCA
>contig_51
CAGAGTACGCGGGATACATATGTTTTATTCGATGCATGTGTTGTGTGTTGCGTGAGTCAA
AAGATGATTCTGGTAAATTAAAGTGGTGAAAAGTACATTAAAGATTCGATGATGGTCTTG
GACCATTTAAAATTTAGTTGTTTTTCAAAAATACATAAGACTTTGTGGATAAAAGCCCCG
TGCATACCTAAGAAAGCTTCAAAAGTATTTGAAGCTTTCGAGGCCGTGTTCATGGAACTA
TGAACCTAGACTCGTTGTCTTTTACCTTGTCACAAATAAGTTATTTAGTTGCATCATTAA
CCAAAAAGAACTACAAGCAAGTCGTTGCCGAACTCTCAAAGTTGGTAACTTTGCATGGTC
TGGAGGCGGACCGTCACTTGCTCCAATGTCTATTTTCATCAGTGGACTTTTCTGAATCTA
CAAGCAAAATAACCGCTCCATCTCCCCAAAATCAAGCATTGTTAGAGCAGTGTTCGAACT
TGTTGAACAAACCCTCGCTGCTGACGTCTGTTTGCTACATCACAGACAATCCATTGAGCA
CCAACAAGGCTTTCAAATTCGGACCCCAGTTCTTCCAGCAGTTGAGCAAGTGCCTTCGCC
TCTCAGCTGTCCAGGAAGTCGTTTTCGCTCTCGCCCTTCGCCACTCTTCAAACCAGGAAG
TTTCGTCTTTAGCCCAGGCACATTTACGGCTAACGGTTCCGACTCTCATCCAGTCGTACA
TCGAGACTGAAGGCAGCACCCGCCAGCACGAAGGGGGCCTCCACGAGACCACCCCCGAGG
TCCTCCACTTGATCCTCTCCGCTGTTCTGAAAGCCCCCAAAGACGTTGGGCTCACCAACA
ACGCGCACCGGGCGTTTCTCGACACTCTCCAGCGCGACTTCCCCAAAGACCTCGTTCCTG
TAGTGTTAGCACCGTTAGTTTACCCCGAACATTGTGAATTGTCGCCGGAAATGTCATCCG
AGGGCCCCGGTTTATCCGGGGGCATGTTAGAGACTTCGCTGGCCGATCTGGTGGCTGAGA
TCGGTTTCGGTTTTACTTCGTCGGTGGAAGAATGTCGGAACAACTTGATGAAGCTTGGGG
GACGCGACATCACCCCTGCAACAGTCGCTCGGATCCTTACCGTTATGTGCCGAACACACA
GTGGCCTTGAAGATTCACTCAGTCTACAATCGCCAGGCAGTTTTAATAAGGGCAATGAGG
GGCGCACTTGGAACGTGGAGGTTTTCGTTCAGGCGTTGAAAGAGGTTGTGCCGAACTTTC
AATGGGCCAACACTGTGGCCGAGTTGGACCATCCCGAATTTATTATTAAAGATAGACAAG
GACTCATTATTCTAATAAGTGCACTTCGACATGGCCTCCAGACGCTGGGATTCCACCCGG
AAACTTTTCCAATTGACCAATTTTATAAGAGATGGACGAACGTCGAGGGGCAGTTCAGTC
TCGTTCAACATGTTCTCAAAAATCCAGATGTGTTCTGTTTTGCTGACTATCCCGCGATGA
CCGTCAGTGTTGACGTTCTCAAAACACCACCGGAACAAGACAGCAAGGAACTGGCCAATT
GGAGATCGTTAAATCTGGTCGAGTTGCTCCTGCACATGTCTGAATGTGGCTTGTTCACTT
ACGTCCAAGAACTGTTCAAATATCCGATGCACAACTGTCCTGATGTCTTAGTCCTCGCAT
TGTTACAAATACAAGGGCCTGTAACGCTCCTCAGACAAGAATTACTCTCCAACTTGATCC
CAATCTTTCTCCTGAATCACCCAAACTCTGCCATAATACTACACCATGCCTGGCACACCA
CCAACATCAATATCAAATCCATAATAATGCATGCCATGGCCGAATGGTACGTGCGAAGCG
ACTGCGATCAAACAAGACTGTCCCGAATTCTGGACGTTGCCCAAGACCTGAAAGCCCTCT
CAATGCTCCTAAACGCCCAAAACCAACAATCTTATCCGTTCATCATCGACTTGGCTTGTC
TTGCATCCAGACGTGAGTACCTCAAGCTGGAAAAGTGGCTCTCGGATAAAATCAGAGAAC
ACGGCGAGCCTTTTGTCCAAGCTTGCGTCAAGTTTTTGCACCGCCGTTGCCCGCAAATCC
TGGGCAAAAGTGACGACGCTATGACCAAAGCTTCGTCCCTACCCAACGAAACTTTGACCA
CGATTATGATTTGTTTGCAATCTTGCATGAACAGCGTCAGTCCCGAGTGCCAAGAGGCGA
TAATCAACGTCACCACCGGTTGCAGTATTTTACTGAAATCGCGTCAACAGCCGGCTCTTG
TTAGATCCAGGGGCGTTGAAGGGCCATTTAGTGTTTCGGCAATGTCGGGACAGCTTTACA
ACCACTCTGCTGTCGATACTATTCCCGGTTTGACCACGAATTTGGCCAGCATGACAATGT
CGGGGCCCACTAGTTCGGCGTTTAATTTGCAAGGGGGACTCGGGCCGCTAGTGCAGTCTC
CCGGGTCTCCTTCGCGGATTTTGGGTGCTGGTCCTTCAAACAGTCCGTTTCCGATGATGC
CGTTGCAACATCAGGGACCAGTAGGGACCAGTTCGTCGCTGGTTTTGGGAGTTAATCAAA
TCGGGAATATTGGAAGGATGGGCCCGGCTTCGAATATTGATAAAAGTAGGATTCCTGAAT
ATAACTTGTTCCCGGAAATGTCGCCCAACGTATCGAAGGATATTGAAGACGAAGCTAATA
GCTATTTTCAAAGGATTTACAATCATCCGCCTCATCCTACTTTGTCCATTGATGAGGTGT
TGGATATGTTGAAGAGGTTCCAGGATTCGCACAACAAACGGGAGAGAGAAGTTTTCAACT
GCATGCTGCGAAACCTGTTCGAAGAATACAAATTTTTTCCGCAATACCCGGAGAAGGAAC
TGTTTATCACAGCCCAACTCTTTGGTGGCATAATCGAAAGGAGCATCGTAACATCTTACG
TCGCATTGGGGTTGGCTCTGCGTTTCGTCTTAGAAGCCCTCAAAAAACCAGAGGGATCCA
AAATGTATTATTTCGGCATAGCAGCGCTGGATAGATTCAAGAGCCGATTGAAAGACTACC
ACAAATATTGCGAGCACGTACGAGCCATACCTCATTTTTCCGAATTTCCGTCACATTTAC
AAGAATATGTCGAGTACGGTTTGCAAAGTGTTGAACCACCAAATAAGCCACAAGGTTCAG
TTTTACCCGCCAGTATGGCTTCGATGCTTGCGCCACCAAGCACTCCAGTTTCGCAAGTGT
ATAAACCGAATTCGACGATAAGTTCGAGTGCCCCGAGCAAGGCAAGTACTACGACCACTA
GTACTTTGGGGAGTAGACCATCGATAGCCAATGCAACGAATATTGACACACTTCTGGTCG
CCACAGAAAAAGATGAGAAAGTAATTGCGCCACCCGAAGCTCTCCAGGATAAAATTGCCT
TCATTTTTAATAACTTGAGTCAACTGAACCTTAAACCGAAGTGTGACGAGTTGCGTGAGC
TAGTTTTGGAGGAATACTGGCCTTGGCTATCGCAATATTTGGTAATGAAGAGGGCGTCAA
TCGAGTTGAATTTTCACGGGCTGTATTCTAATTTCTTGGACACTTTGAATAACAACGAAG
TATACAGAATGGTCACTAAAGAAACGTACAGAAACATCAAAGTTCTGCTACGATCGGATA
AAGGAATCGAGAATTTTTCTGATAGATCATTATTGAAGAATTTGGGACACTGGTTGGGCA
TTTTAACTTTGGCCCGCAACAAGCCAATTCTTCAAATCGATTTAGACCTAAAATCGCTGC
TAGTAGAAGCGTACAATAAAGGCCAACAGGAATTGCTGTACGTGGTGCCATTCGTAGCGA
AAGTGATAGAATCGTGCGCTAAAAGCAAAGTCTTCAAGCCACAAAACCCCTGGACCATGG
CCATCATGAACGTCCTCGCCGAACTCCACCAAGAGCAGGACTTAAAACTCACTCTGAAAT
TCGAAATCGAAGTGTTGTGCAAAAACCTCGATATTGACATAACTCAACTGAAACCGACCA
TGTATTTGAAAGACCCTGAACGCATCCACAAGATCGAGTATCAATTATCTCAACCATCTA
AGAAAGAAAACGTTTTAATTCCGTCAACGCAAGGCAACATCCCTCAGGGCGCTATAAACG
AACCGGAGTTGGTGAACATGATTCCGGGACAGGCGGCTAATTCTCCAGTCACACACAATA
ACAGTACCACTCCAACTTCGGCATTGTCTGCACCTCCGGAGCCCCGTTTCAGCTATGGGG
ACATCCAAATTGCCGGAATGACATCTTTTCAGACACACACCGTCGTTAGTCCTTCCATCC
TGCTGTTCCAAAACCAGCCACAGTTGAAACCTCTAGTTCGGTCGTCAATTGAACATGCTG
TGCAGGAGTGGATCGCACCTGTTGTTGACCGCTCCATTAAAATCGCTTTGCAAACGTGCG
AACAAATCATCAGAAAGGATTTTGCTTTGGATCCTGACGAGGGACGAATGAGACTAGCGG
CGCACTTTATGGTCAGGAATCTAACCGCCGGTATGGCAATGATAACGTGCCGAGACCAAT
TGCTGTCTGCCATAAATACCCACCTGAAACAGGCCCTCTTGGCGAATATTGGTACCCCTA
CTTTGCAACAAAAGGAGATGATTGAACAAGCGGCCAGTATTATTGCCAATGACAATATGG
AGTTGGCGTGTGCCTTTGTTCAAAAAACGGCGGTGGAGAAGGCTATTCCCGAAATTGACA
AGCGGTTGATGAGCGAGTACGACCTTAGGAAGATGGCGAGACAAGAAGGACGGCGCTATT
GCGACGCCATTGCGCTGACTTACCAGGCCGAGCGAATGCCCGAGCAGATTCGCCTAAAAG
TGGGCGGAATTTCCAACAGCCAAATGGCTGTGTACGAAGAATTCGCCCGAAATATTCCAG
GATTTTTACCGAACGAACGCGATTCGAGCATTTTGATGCAAAAACAAAACTTGGCACCGA
TTGAAACCCAGATACATCCAACCACACCATTTCCCCTACCACAAGCAGCGGTGCTCAACG
ATGACTTGACCATAACTTTCGAGAAATTGTGTCTCGAAATCGAACAGTTTGTCCAAGCCA
CATCCGGACAACCACAATATTCGCACATGAGTTCTAATTTGCTTTTGATCAGAGAATGTC
TTCTACATACTTCGAGAAATAGGGATCCGACTCCGCCACAAGCCATGGTACAAAAATGCG
TGGAGAGTCTGCAAGATTCCCTTGGTTCGACATTGAGCGAAGCCGACCCTGTTGTTATGC
GTTTCAAGGAGATTATAGTTAGAGTTTTGAAATCATTCCAAGATCCGCGTGTTTTCGGAC
AACAGTGGACTAACAAACTGGTTACGAGATTTTTGACTGAATGTCGTGAAGATTATCGTT
ACAATATCGACGCTGTTGATACGTTGATCAAGTCTGGTCTTGTTCATGTTCCTCAGTATG
ATTTGGCACTGGCCCAGTGCATGGAAAACGGCGTGAATTACATGGGAGTCAACTTTGCCA
TGCAATTGGTCCAGTTGTATCTGATTGACGATCGCAATAACCAGTTTGTGACCGATAATG
ACCTTTGTAATACGATCGAAATGTTGGCCAAGATACAAACCCACATGAGACAGCCACCTG
AAGGTTTGGGCAATATCATCGAGATACTGAGACAAAATCCTGAAACACCGTTCTTTGGAG
ACCGCGCGCCCGTTGGACCTACTCTTCACATCCACAATGGAATTCTTCAGGTGCGCGGGC
CGTATCACGATGATCCTCCGGGATTTGTCGAGAAAACCGACTTCCTGTTAAGGGAGTGGA
TAAGTATCTACAACCAGCCTCAAGGCCGCGACTCAACGAAAGCGTTCGGCGTATTCGTGC
ATCAAATGAACATGCATGGGATTCTAAAAACCGACGAATTGATTACAAGATTTTTCAGAT
TGTCCACACAGTTGTGCGTGGAAGCGGTGTACAGAATAATTTCAGATAAGACCAACGCAC
AGTTACCAACAGTCAGAGCGAAATGTTACAACACACTGGACGCGTTTGTTCGTCTGGTGG
CCCTCTTGGTGAAACATTCAGGTGATGCCAATAACACCACTACAAAAATACATCTTTTGA
ATAAAGTTTTGGGGATCGTCGCCGGCTGTTTGCTCCAAGATCACGACACAAGAACCATCG
AGTTCAATCAGCTGCCCTACCAGAGGATCTTCACCATGTTGTTCCTCGAGTTGAACTCCC
CCGAACCGGTCTTAGAAGCCATCAATTTCCACGTGTTGAGCGCTTATTGCCACACTCTCC
ACATCTTGCGTCCGACGAAAGCCGCCGGTTTTTGCTACGCCTGGTTGGAGTTGGTGTCCC
ATCGAATCTTCATGGGGCGCATGCTAGCGGGGACTCCGCAACAAAAGTGTTGGCCTTTGT
ACGCGCAACTTCTCATTGATCTTTTCAAGTATTTGTCGCCGTTTTTGAGGAACGCCGAGT
TGGCCAAACCTGTCACCATGCTCTACAAAGGCACCTTGCGCGTGCTCTTGGTCCTCCTGC
ATGATTTCCCCGAGTTCCTATGCGACTACCATTACAATTTCTGCGATGAGATTCCACCAA
ATTGTATTCAAATGAGAAACTTGATTTTGTCGGCCTTTCCGCGCAACATGAGGCTCCCTG
ACCCCTTCACCCCCAACTTGAAGGTCGATATGTTGCCAGAGATTGCCTTCGGTCCCAGAA
TCCTAGCAAATATTCCGATCAACATCACTCCAGCTCAGTTCAGAAAGGATCTCGATTCGT
ATCTGAAAGCTAGGGCTCCGGTGACTTTCCTATCGGAATTGCGGAGCAATCTTCAGATTT
CCAACGAACCTGGAGTGCGTTACAACATCCCCTTGATGAACGCGCTGGTTCTGCATGTGG
GCATGCAAGCTATCGCCTATATCAGAGGCAAGGGACACCCCCCGAACATGACCACCATCG
CACACAGTGCCCATATGGACATCTTCCAGAACCTCGCCGTGGATTTGGATACCGAAGGGA
GATACTTGTTCCTGAATGCCATAGCGAATCAGCTGCGTTATCCCAACAGCCACACGCACT
ACTTCTCGTGCACTTTGTTGTACTTGTTCGCCGAAGCCAACACTGAAGCCATTCAAGAGC
AAATAACGCGAGTTCTTCTGGAGAGGTTGATCGTCAACAGACCACATCCGTGGGGGCTGC
TCATCACCTTCATCGAGTTGATCAAAAATCCCACCTACAAGTTTTGGAGCCACGAGTTCG
TGCACTGCGCTCCCGAAATTGAAAAGTTATTTGAGTCGGTTGCCAGATCATGCATGGTGC
AGAAAACAGCAGTGCAAGCCCAAGAAAATGAAATCCAAGAGTGATAACATGTCTTTGTGA
TTTGTATATAATGAAATGGTTACATATTGTGAACTCGAATTATTTTAATTTGCTTTTTAT
TAATTTTCTTTCTGGTATTATGCGATTAATTAATTTCCTTTATAGGTATAAGGATAGATG
TAGATATAGCTCTGTAAAAATTAGTTATTTTTAAGNAATTTTCACGTATTTGTAA
>contig_52
TTAATATTACAATAACCACAAAAAAGGTTACAATCAGGAAGTGTTTTTCGTGAAAAAATT
TATAAACAGCCCACAAAACATTTATTTAAAATTATTTTTTGGCCTTCTTGACCCCGTACA
CCAAGTACCAAACGTAACTATTCTCGTCTAAATCAAAATTATCATAACTCAATGATAAGG
ACACGTCTCTGGTAATGTAATAATTATCGGGATCGACCAAAACCCGCCATTTATACTCTG
GGTACTTCTTGTTGTATTCAGTCGCCAAGTGCTTGGGAATACTGTCTTTGGGGTACTGTT
GCGAAATCTGGGCAATAATTTGCGGTCCCTCAATCAGCATGTCATCTGTGGCCTCGTAAT
GTTCCAAAACGTCGCCCAACATGTGTGGTCTGATATTACTATGGTCCACTATCAGGTGGT
TGTCGACGTCATATTTAAGTACTGAGGGTTTCCCCAAACCGGCAGGTTTCAAACTGTCGA
TAAAGTCGCTAACTTCTTTCTCAGTCGCGACTGCAGTTTTATTGTAAACGGCAAAACCTT
CAGCTTTGCCATACAACTCATCCTTATCCATGTACAGCATGTACTCGCATTTGCCTTTTT
TATCGTACGTCTCCATCGTCATACTTAGGGGAATCCCAAGTTTCGCCATTGGCTCGAACA
TTTCCTTCATTTCGTTGATTTCGTCGTGCGGCAAAAGCCGGTCGTCGTCCTCGTCACTGT
CGTCGTCGTCGTCATCGTCGGTTCGCGCAATGTCGATCTCGGTTATCGGTTTTGGGGGAA
TCACCATCTGAATGGTTGCCAACTTTGTGATTTTCCCCGTTTCGTCGAACACGCGTTGCC
AACCTATGACAGTCATATTGGACTCGTGGTTAGTCTCGTCGGTCAAAAAATCGCTCAACA
TCGCCTTCTTGTCCTCCTCCCAGGCGGCCGCGAT
>contig_53
TACTTATAAAAATATCTAAATAGTAAGATTATCAATTGTGGAATTCTTTCAAATGGAATA
TAAAAACTCATATGGCACCAAGAATAACATATTAGTCACAAAGTCCGTGCAATTCGGCAT
AATTTACAATAGCTCGATGTAGGAATTCATACTGCGCGTATGAATTTATAAGTCCGTTTC
TTTGTGAACGCAATTTTCGCGTTACTGTAAACACGTCGACTCGTTTTTCGGTACGTAGTT
GCTGGACCAGAATTGTTAGTCCTACAAACATCGAACTTCTATCCGACCCTAGACTACAAT
GAACGACCATAGAGGGCGAACAGTCGTTGTGCACCAGAGAGGCCTGAGAATGATCCACCA
ACTCGATCAAGCCCCGCGTCACCTCGGGCACCTCGCCGTCTACCGTGGGCCACCCATGGT
ATTGCAAATGTATGACTCTCTGGTCGTCACAGTCGCGACTCTTGATGTACATTTCGCGCC
TCGTGTAATAGGGACAACTTTCCGCCTGTTCGTATCTCACAGTAATGTGATCGTAAGTCC
CCTCATCTTCATCGGGCCAATACCTTGGACACTTGCCTTCGCCTAACTCTGACAACATCA
CGATAACACTAATCCCCTGCTCGGAAATCATCCTCCAGAAATCATTAATGGTCGATTCCG
TCGGATCTTGCGTTATAATAAACGATTCGGTGTTGTCGTACCCTTCAATAAACGAGGCGT
TTATGTAAGTGGAATGTTCCTTGCCTGATAGCGGGGTTAATATAACCCTGTTCCTATCGT
ATGGAATGACTACATCTGAGCGATTCTTTTCCCGATTTTCGTCGCCTTTCGCAACCGAGC
ACGATTTCCGGTCCTCGAACGCGTTCAGTATGTTCTCAAACTCCTCCTCTAATTTACATT
TCGCTCTGTCTTTATCACATTGTCTTAATTTGTCTACTGTTACTTTGAGTTCGTTGGCGC
CGATTTCCGTGTCGCCATATTGAGCTACTTCCATCAAAGCGCGGTAAATAAATATGTACT
GTTTCAATGACTGGACCAGGAAGTTCCGTTGGTGTCTCAAATCACATATCGTGTTGAAAA
TCGAGACATGCTCCTCCTCCTTCAACTGTTGCAAGAGGCAGTCCAGTGCCACCAAAGTCC
CGGTTCTGCCAACCCCCGCGCTACAGTGGATCAAAATACACCCCTTCTCGATCGAATATG
CCTCATTGACGCGCTTTATGAATTTAATAATGCCGTTCGGATGTTCCGGAGCCATGAAGT
CCTTCCAGACGAGGTAGTGGTATTGTGTGATTTGTCGCTCCTCCTTGTCTTTTCCCGGCG
CATTCCGTGAGATCCGCAACTCCCTTACAATATAATCCGAGTATCTAGTTTCCTGTACAT
GAGTAACCGTTATATCACCAAAACACTTATCACCGTCGCATTTATCGGGCCAGTATTTGG
CACACTTCGTCTTGCTATACTCCTCTAAGTTCGTGAGCATGAGAATCAGTTCGAGGTGTT
GCTCCCAAATCATCCGCCAGAAGTCGTTGACGGTGGTGTCCATGGGTCCTTGTGCGCAAA
TAAATTTTTTCCGCTCCTTGTACCCCATCACAAAGTTTGCGTTTACGTAATCGGACCCTG
CTATGCTATCAATTTGCGATAGTTTGACTCTTGTCTGGTCGTAAGCCTTGATATCGGGAT
ACCGATTTTTGTAAACGTTTTCTCTAGCATCGGACGCTCGCGTCGTCCGGTCGGAAAATC
GATCTGGTAGCAATTCGAATTCTTGTTGGAAGCCATAATCCGAGTCTCTGTGTCGCTCTA
TATACGCTGCGACGAGCTCCCCTTTGCTAATGGGGCACATATCGGGAGGATTTAGAGATA
CTAAGCGTTGACGACCCCGCAGGCTCCTG
>contig_54
GTACGCGGGGAGTCGTGTTGCGAATAACATGGCGAGAGTGCCATGTCTGGTAACGGCAAA
TATTCTTCTTATTTTGAGTGTATTTTTAAGCACAAGCATTGTCAGCAGTGAAGACAAGTT
CGCTCCTCATTTCGACGCGTTGTTACAATCAAATAATTTCACAAAAAATGAAAACTTTAC
GAAAGTGCAGTTTGAAGTGCGCGGTAGGAATATTTACTCCGATTTGCAAATTAAAACAAC
GAAGGAGAAAGCCGCGAGGGGTGCCCCATGCACCGAAGACTTGAAATACCCTATTGTGAA
CGTTGACATGCGGAAAGAATCGGCCCTTTATGAAATTCAAGTGCCGAGAGGTGTCGGTGG
TGAATTTTACTTTTGTTTGCCGCACCAAAATCCCAATTACAGGGAAAACGAGAACAAACT
GCGGCCGAACGTGCTGCAAGGGGGCCGGTACGAGTGGCACCACCAAGGGCCGGAGGTTGT
CATCAGAGTGCCGTTTGATAACAATGACGTTCACCGCGACCGCCGCCAGAAGAAGCCCGA
CGAACTCCAGATCATGGGCCTACGTCTGGAAGTCCACGAAAAGGAAGCCGAATACGACGA
GGACGGAATTCCCGAAGTCCTCGCCGAAGCCGAACACACAATTCGTATTTTCGGCATTAA
CTTTGCCAAAAGCATGGTAGTAACATTCACCGATCGTAAAAGCACCCCCGATCGGTCTTG
TCAATTTCCGAAAAGTCCCCGGGAATTTCCGTTGATTAAAGGTTCCTTTTCGTCCGTCAC
GGGCCGGATCAAGATCAAGCTCCCTGCGATGGGCGACGCTGACACTCTGTACATTTGTGC
CAAAGAAACCAACTCGTCGTTTTTCGTGCATCAAGGGGATGATGTGTGGTTGCAGATCAG
GAGTTACGAACCGTTGCTTCCTCTAGGGGTGACGATTCTGATAATTGTGGTGTGTTTGAT
GTTTTCGGCGCTTTTCTCCGGTTTAAATCTCGGTTTGATGTCTTTAGATCGCACCGAATT
GAAAATTTTGTGCAATACGGGGACGCCGAAAGAGAGGACTTTTGCCAAAATTATACAGCC
GGTGCGCGATCACGGTAATTATCTACTGTGTAGTATTCTGTTGGGTAACGTTTTTGTTAA
TTCGATTTTCACGATTCTTTTGGACGGTTTGACTTCGGGTCTTGTGGCCGTTATTTTTTC
CACGATCGCGATCGTACTTATCGGTGAAATTACGCCACAGGCGATCTGTTCAAGACATGG
ATTAGCCATCGGTGCGAGGACTATTTACATCACCAAGTTTGTTATGGTGCTGACTTTTCC
CATGGCATATCCCGTCTCGAAGTTCCTGGACTGCGTTCTAGGGGAGGAGATCGGGAACGT
CTATAACAGGGAGAGACTGAAGGAGCTGGTCAAGGTCACAACCGGCGAAAATGACTTGGA
CAAAGACGAAGTGAACATAATCAGCGGTGCACTCGAGCTCCGCAAGAAAACCGTCGCCGA
CGTAATGACCAAAATCGAAGACGTGTTCATGTTGGACTACGACAACACGATCTTAGATTT
TGAGACAGTGTCGGAAATTATGAAATCAGGTTACTCCCGAGTTCCCGTCTTCGAAGGCAA
CCGTCAGAACATCGTAACGATGCTTTACATTAAAGATTTGGCGTTCGTCGATCCCGACGA
CAACACGCCGTTAAAAACCCTGTGTCAATTCTATCAAAATCCGTGCAATTTCGTCTTCGA
GGACGTTACACTTGACGTCATGTTTCGCATATTCAAGGAAGGCAATAAGGGACATATGGC
GTTCGTCCATCGAGTCAATAACGAGGGCGAAGGTGATCCGTTTTATGAAACAATTGGGTT
GATAACACTGGAGGATGTGATCGAGGAGCTGATCCAAGCTGAGATCATGGACGAGACGGA
TGTTTTCACCGACAATCGAACGAAACGGAGGAGAAACGCCGAACGGAGGCAAGACTTTAG
CGTCTTTGCCGAACGTAAAGGCGAGCCCAGTAAAATACGAATCAGCCCACAGTTGACTCT
CGCAGCGTATCAGTTTTTGAGCACTGCCGTTGAACTTTTCCTCCCGACTGTAATATCTGA
GACGATTTTGAAACGTCTACTACGCCAAGACATCATCTACCATATTAAAAAAAACAAAGA
GTGGCGCACTGACCCAGCTAATGTCATTTACCAACAAGGGAAGAATGCGGATTATTTCGT
CCTGATCCTCGAAGGCCGGGTCGAGGTGACTATAGGTAAAGAGAATTTGACCTTTGAGGG
TGGGCCTTTCACATTTTTCGGCACTCAAGCCCTCGTCCAAACGATCGGAGTTGCCGAGAG
TCCTTCGGCGCCCACTTCGACGCTGGGCAGTTTAGAGTCGCTGAATTTGGACGCCTTGCT
GCGTCACACTTTCCAGCCAGACTACACGGTTCGGGCCTCCAATGAGGTGATTTATCTTCG
TATAAAGCGCAGTCTGTACTTGGCAGCCAAAAGAGCGACTTTGATGGAGCGGTCTCAGCG
CGACTTGCAGCAGAGCAACGATCAGTTTGACGAGGAAGTTGATAAGCTTCTGCACTCGCT
GGAGGAGGATGATACGGAGAGTGCCGGCCGACGGACGCCGCGGAAACAGTCGTCGAAGAA
TCTGCATCACAATCAGGAGGCGAATTTGAGTCCCAAAACACCGTCGATTAATTCGAACGT
TAGTCCGCCGCATCGGTTGAGTCACGATATCAACGGGTCGATTATTGCGAGTCCTGTGGA
GGACTGCCATAATGCGAGAGAGGAGGAGGTTTCGCTTTTGGCGAAAAAATCATAACATAG
ACACTTTGGCTCTGGTCGAGAGTCACGATTGTACTTAATTTATTTGTTAAAGATTAGTTT
AGGGTGATAACAATTCCGTACCTTATAACATCGTGTAGGTGCATATTTATTGAAATTTTA
TCGTTAGAAATTGTTGAAATTATCCAAGTTGATACGTAAATAGTGACAATTTTATCAAAA
TGGTTTTATTTTTAGTTTGACAAAAACTAGCCTGATTCCTTAGTAGAGTAATAGGCGGGA
CAACGTCGCCACTTTGCCCATTATTTTTATATTACTATTTATTAAAATCA
>contig_55
CCTAATTTCCTCCGAGGAAAAAGGCAAAAACGTCTCAATAATACTCCAAATGAAGTAATT
AGCTTGCGTTCTTTTCGGTGTTGAAACTAGTAATTGATGTAACTCGTAAAGGTAGTTCTC
CGAGTCTAAATAAATTGGGGTCGAGTTAACAAAAACTGAGTAGCCGCGAGCTAAGTCGTT
CAAGATTTCAACAAGTGAATTTTCCGGCCATATTTCATTCAGTCTCCCGACTGAAACCTT
CGTGTAGTTTTCATCTTGGCCTAAGTAACTTATCTGCAGTAATCTGTCTTCAAACTCGAT
CATTTGTTTGAGCTGATTTAAAGCCAAATCATTTGCTTCAAACCTATCAGCGAGATTTAT
AATACATTCCTGGTAAAAATCAGTCTTGAATTGATAAGACGTTGCTTTGATTCGCGGTGG
TCTCAGCAATAATTGATTTATACCACTTTCGTCCTCGTGGTAATCGAAATGTAACAACCA
GTCAGATTTGAGTCCCAACGGGCGGACTTTTACCATGAAT
>contig_56
TGTAAATTTATTGCCGTTTAAAAACATATCACAGGTGCATATGAGATCATAAAACGTATA
AATAGAAACGATACAACTTATAATAAAATTGATTGTGCTATCCGCCCACTTCCTCACTCC
TTAAATTGGCAAGTAGCTCGATTAAATTGGCAATTTTCAACGCCAACTCTTTGCTTTCCG
CTTGCAGGGCGACAACGCGTCGATCGGCATCACTGTCACTCCCGCTCTTTTGTTTTTCCA
GCTCACTTTCGACTTTTTCGATTAGAGCATCCATGGCTTCAAGCCCCGTTGTCAGATTTA
ACATCTTCAAATGTTTGCGGGGCTCTTCACTACTCCGCACAAAATTGATTTCGTTCGATA
ATTGTTCCTGTTGTTGATCAATTGATAGTTTTGTACTTGTGACAACTTTATCAGTGTTTA
GTAACTTTTCGATTTTGTTCTTGTTTTTCAAAAGTTCGGCATAGTGGAAGAGGAGTTCGT
CCTCGGTCTTGGTCAAGGCGTAACCTTTCTCGCCTTTTCGGAACCTGACATCGTCCATAA
TCGACGATAGGTATTTTCGGCGGCTTTTCAATTGCTGTTCCTTCGCTATTTGGTGTCTTA
AGGAGGCCAAAATTTTGTCTTCTTGGTGGAATTTTTTACGCAGGTTGGCCACCCTTTCGT
AGTACTCCTGGACACGGGTTTGCTCCTCCAACAATTGATTACGAATCGCGCGTTCCATTT
CCAAAATTCGCTTATTCTCTTCTTCCTCCACTTCGAAATTTTGCAACCGCTCCAAACTAA
CCAATCGGCGTCTGAACAAATCAACCTCGTCTGTTTTCAACCCCGCCATCTCTCTCTTCA
TCTCGGCCTCCTTATCCGACTTCTCGATCATGGTTTTGGGGTAATCACAAAAATTGGGGT
ATTCCCCCAAATTAATTTTCTTGAACATGTTCAAATATTGCCGTGGGTGCACGGCCTCGC
CCGTCTTGGCCAAAATGTGGTAACTTTTCGTTAGCAATTTTTTAACATCTATGGGATGAT
GCGTTTTGTAAAAACACCGAAATTGTTTATCGTCTTTAAGACTCAAAATGGAGGTTCGTT
GTAAAATATTGTAAGCCACGACTCCACACAATAGAAACGAAGGTTCGTTTGTTAAAACAT
GGTCCCAGAAAATTTTCCAGGATGGCGCTGTCAAAACCTCGGAAAATGCAGTTCGCAAAA
TCGGCCATGCGTACAATTCGGAAGAGACTTTTTTTCTGGTTAGGAAGTCCAAAAGTTCGG
GGTCGTGTGCCATTAGGACGTTTTCAACCATCGCAAGTATGTTGATTGGAGGGAGAGGGA
AGTACTCGAACCAGAATTGACACCAGTTCAAAATTATCGTGCAAACGGCCTCAAAACACG
TCAACGGCTTGTTAATAAAAACCTTGACAAAGGGGAACACAAAAAGTGGCAAATAATCCA
CGTTGAGGAAGAAGGGACACCACGTGACCAAATTATCCAACAGTTGTTTGAGGTTTTTGA
GGTTTCGCTTGTTTTCAAGCGGGTATTTGCGGCACAAATCCTCAAATGAGACTATCATTC
GGTGGTTGATAATCCCATTGTAGAGCTCCCTATTATTGGGAAGTGCCAACAAGTGTTCCC
AAATTTTGGTCCGGTATGAATCGGGAAACTCGCCACACTCTTTCAATATCATTCTCAATT
TTTCAATCTCGAGAATCTCCCTAATCTGCTCCTTGACTATGCCCATTTTCTCCAAACATC
GCTTCAATTTGACTTTTTTTCGCGCACTTTCTGCCCGAACGGCCTTCAGTTTGAGTGGCA
CAACCACGTAGTGGGTCACATCGTAGATATTGACGTCACCGGACGATAAAACACAGGCCA
TATAACTCGCCGAAAAATCGTATTTTGAAATTTCGTAATTTGCAACTAATTCGCTCATTA
GAACATTTTGGTGGCTGTCGTAGAAATAAACAGTGCCACGGCCTGATAAAATGGCTAAAA
TATTATTCGAGCCGCCGTCGTTTGGCTGGGGGATGAAATCAATGTGTTTCAGTGACTGGA
TGTGTTCTGGCAATGTTATAAATTTAAGTAGTTTGAAGTTTGAGAGTAGGAAGAGGGCGA
GGTGTGGTGAGCGGCAACCAATCACCATCACTTTGCCGTCCTGTGTGAACGTGATGTTTT
TCACTTCGTGGTTGAACCACACCAGAGGTGGTATTTCAGTCTTCATCTCAAACGTGCCAA
ACTGCCAGATCTGGATCACGTCGTCGTTGAAACATGTCAAAATATAGGAGGAAACGGGAA
TGAAGCACACATATTTCAGGGCGCAACTGTGCTGCAAACTGAGCACCTGCAGCTTGCTGT
TGGTGTTCAAGTCCCACAAAATCGCCTCACTTGTGGACCCCGTGAGGCACAAAAAGTTAC
TACCAAACGTCATGCAATTAACAGGGCTCTGGTGGCCCCTCAACTGGCCGCAGACGAAGC
CAGTTTGGGCCTCAACCACGTACACAGCGCCACAATGTGCCCCCACTAAAATTTCGCCCT
CTTTGAAGTGCGAAAACTTGACCATAACGCAAGTGTTTGTGAATTTTGGGATGTTCCAGA
ATTTGGTGCTCGTGAAGTCGATCACAAAGATGTTGCCCTCGTAGTCGGCCAAGGCCAGTG
TTTGACCATTTTTGCTGAAACAGCAACTGAGAAAGCGGATCTTCTGCGCGTTTCTGTCGG
TGTGGTGGATGTTTAGCACTAAGCCGTCTCTTTGGGAGGGTTTCAAAGTGAAAAGTTTCT
TGTAAATGCGATTTTCCTTGGTTAGGTTTAGAGTCATGGTGGTTGTGGTTGTTTCAAGGG
TTGGTTTGTCTTTATCGATGGTCACAGATTAAGGCAAGATAACCTCTAATCTGTGTCAAT
ATTTTGTAAAATCGAGTTCAAGAAACCTTTGTGAACTTGTCATTGCATGTTGCACTAGCA
CACCGAAAGGTCCCGCGTAC
>contig_57
AGAAATACAAAAAACTTATATTCGAATAAATAAATTAGTTAGTCCCTAACAACTCTAATT
TCGTTCCCTTCAAACACCAGATCATTCTTGGACGGGTAAACCACCCGTAAATTCCCGTCC
GGATCCGTGCTTTTGACTTGCGTGACCTCCAAGTCATGCCCCACCAGACCGATCAACTCC
CTCAAAAGTGCCTCCATTGCAACTTTACACAAATGCAAAGACACGGAACTTGTCACTTCA
ACCAGCAAATTTTTCGTCCCCACTTCAATTTTGGTCACTTCCGAGTTAGTGATTGGCGGG
AATGAGACGACAATCCCTTGCGAATTGACCAGACAGGGGTATCGGGACTTCCCCTCGATT
AGATACAAGAACTTGTGAATCCCCGAATAAGTGTTACGTTTCTTCTCTTTGCGTAGATTA
TTAGCCTCGGTTTGGAGCTTGGTGAAGAGGTCGGCCCCCGACATGGCCGTGGGGCGGTTG
AGGGGCTGGATTTGGAGCTCGGAGGGGGGCAAAGTCGTGTAGTGTAAATCCCCGGGGGGC
AATTTGTCGTAGTCGTGGGTGGCGATTGTGGACGAGTTGCGTTTAGAACACACGGTCTCG
TGTAATTTATTCTGAATTTGGATAAATTTTTTGAACGTTTCTTCGGTGAAAGTGACAGAC
ACGAGACAAGCGACTAGGAATTCTCGCACGCTTTTCACGCTCTCGTCTAGCACTATTTTG
GGGCTGTCTTTGGCATAGTGGACCCGAATGGTGTGTTTGTACTCGTCGGGGTCACTGTCG
GAGTCTTGGGTGGCCCTAGGGGGGCCCTTTTGTTCGCTCTTTTGCACCACAGTTTTGGGG
CTGTGGGCCTTGACGTAGTCGATGATTTGTTTAGTGCGACATTGGTCGATTAGTTTAAGG
AGGCGACGGTCGGAAATTGGGTTGTTTTTCAAACCCAAAACTTTAAGTTTTGTACAATCG
GCTAGTTCGCCCGGAAGCGACTTGATTTTATTGTGCCCCAACTCTAGCACCTTCAGGCCC
GTTAATTGGTTAATTTCCGGAGGGATTGTCTCAATTTCATTCTCACTGAGCTTCAGTTCG
GACAAATTAGCCAACCCTTCATTACAAACCCGCGGAAAAATTTTCAATTTATTGTTCGAC
AAGTCCAAGACTGACAATTTCCGCGTGTTGCGCAACTCGGGGAAACCCCCAAGACAGTTA
AAAGTGAAATTAAAGGTCACAATATTGGCCAACTTGTCAATCTCAGGAGGGACTTCCCTC
AGTTGGTTTCGTGCCAAATCCAAAAGCTTCAACTTCTCCAGCTTGGTGACCGCACTGTTA
ACCCCCTCGAGCTTGTTCGAGTGAAGCACCAGCGACTGCAAGTTCACCAATCGGGCGATT
TCGTCCGGAATAGCCCCCAGACTGGTCTCGTGCAAATCCAGGTAGTTCAGCCCTGTCAGG
GCAAAAATCCCCGGATCTAGCCCCTCCTTGGCAATGCGTTCGGCAATCTCGTTGCCCCCG
AGCACCAACTCGTGCCGGTTCTCACTCCTAGCCCTCTGGACCTCGGGCCACATTTCAAGG
TTAGGTTCACGAAACTCACCCAATTGGCACCAAACGCTCGGGACACGACCCTAAAAGGCC
CAGTTGGGCAAAATTGCGCAATTTTCGCCGAAATTTCGGAGAAAACCCCGGCGGGAAACG
GCACCAAATCGAAATTTCCCTAACTTTCCCC
>contig_58
CAAATAACTGAGACCGAAGCTGTTGCGGTTCTTGGAGTGTCGTGCGTGAATATTATGTAG
TTGTGTTGTGGGGTTTTCGAATCCGCCACCCTTTTGAGTGCGGTGTGCGAGTGTGTGCAT
CTTTCTTCCTATGTGTGTGTGCATACGTCAGAGGGGGATTAAGTGACAATCCGGGAGGGT
ATGTTTGCAAGCCATGGGCGCCCAAAACACCAAGGAACGACCAGTGATCGGCACCCACCA
TTCGATTAGAACGGCCAGAAGTAGACCCCGAGCAACGAAAGATGGACGGCAGATTGTCTC
AAATATTTTCACCGAACACAGCGAAGCTCTCCTTCAGAGCCGCCCGCTTCCGCACATACC
TAGTCTACCAGAGACCGACCCCCCAGGAACTCTCAATACCAACACGTTGGGTTCCGGAGG
GATCGGTACTTTGTCGGGTTCTTCCGGTTCCGGTGCACCTTCCACGCCCATGTCGCTCGA
AACCGCCAACAGATGGACGTCGAAGGAGAATCTCCTGGCACAGGAGGAAGACGATCCCCA
ACTGTTTGTGGCCTTGTACGACTTCCAGTCGGGCGGCGAGAATCAGCTCAGTCTCAAGAA
AGGCGAACAAGTGCGCATCTTGAGTTACAACAAAAGCGGCGAATGGTGCGAGGCCCACTC
GACATCGAACCAAATCGGTTGGGTACCGTCAAACTACGTCACTCCGGTAAACTCCCTCGA
GAAGCATTCCTGGTACCACGGGCCGATCTCGCGAAACGCCGCCGAATATCTGCTCAGTTC
GGGAATAAACGGAAGTTTTTTGGTGCGCGAATCGGAGAGCAGTCCCGGCCAAAGGAGCAT
ATCCTTGCGGTACGAGGGCCGCGTCTACCACTACCGCATCAACGAGGACGCAGAGGGTAA
AGTTTTCGTCACAGCTGAGAGCAAATTCAATACATTGGCGGAACTGGTGCATCACCATTC
GATGCTAGCCGACGGACTAATAACACAGCTGTTGTATCCCGCGCCCAAACACAACAAACC
AACGGTGTTTCCACTGAGTCCAGAGCCGGACGAATGGGAAATTAATCGGACTGATATCGT
GATGAGGCATAAACTGGGAGGCGGACAGTATGGGGATGTGTATGAGGCGGTCTGGAAGAG
GTACAACATGACAGTGGCGGTGAAGACGCTCAAAGAGGACACCATGGCTCTGAAGGATTT
TCTGGAAGAGGCGGCGATTATGAAAGAGATGAAACACCCGAATCTGGTCCAGTTGATGGG
TGTTTGTACACGGGAACCCCCGTTCTATATCATTACGGAATTTATGAGTAAAGGAAACCT
TCTGGATTATCTCCGGAATGGAAACAAGGAGCAAATTAACGCCGTGGTTCTTATGTACAT
CGCTACGCAAATCGCAAGCGGGATGAGCTATCTTGAAAGTAGGAATTTTATTCATCGGGA
CTTGGCGGCTCGGAATTGCCTTGTCGGAGAGAACCATTTGGTCAAAGTGGCTGATTTTGG
ATTGGCGCGGTTGATGCGCGACGACACTTACACAGCTCACGCAGGTGCCAAATTCCCCAT
CAAATGGACCGCTCCCGAAGGCCTCGCTTACAATAAATTCTCGACGAAATCGGACGTTTG
GGCTTTCGGGATTTTATTATGGGAAATTGCAACGTACGGAATGTCCCCATACCCTGGAGT
AGATTTAACCGACGTCTACCACATGCTGGAGAAAGGGTACAGGATGGAATGTCCACCCGG
ATGTCCTCCAAAAATTTACGAATTGATGCGACAGTGTTGGCAATGGCACACCAAAGATCG
GCCTACATTCAAGGAAATACACAATTCGCTTGAAAACATGTTTCAGGAATCGAGCATCAC
CGAAGAGGTCGAGAAACAGTTGCAAGGAAATGAAAGTGCGATGCCTTTAGGGACGCCACA
TATGTCTTATAAAAAATCGCATTCCGGGAGCACGGGGAATATTCATGGACTGGTCGGAGT
CACCGATCAATCGGCGGCAGATAACATGAGCGTAACATCAAAATTGTCAACATTTACGGG
CGGTTCTAAAAACAATTTGGTTCAAATGCGACGCACCACCAACAAGAGGGGTAAACAAGC
ACCAGCTCCGCCAAAACGTACAAG
>contig_59
GAGTACGCGGGGACAATTTCTGACAGTAATGAGTTTTCAAATTTTTGTCGTGACTGAACT
TTGGCGACCGCTTAAAATTATGTAATGGAAGTTGGAGCTTTCCACATCACCTAACTCATC
GTAACTCATCATAAAGTCCATCGAGGCGAAGTGAAGCTTCAGATTACGATGCGTTATTAT
GCAGAAGCAACTTCAAAAGTTTGGATTTTTCGCTTCAAAAACTTTAGATGAAGAAGCAAG
CAGAGCTAATGACAAATTGGTTAAGTACTTGTACAAGAAGGAAACTGGGGCTTCGTATAA
ACGGAAAATTAAAAGTGCCAACGATACTGACACCAGCCCGAAGCACACTCTCAGGCGACA
GCCACCGGACGAGGACAAACATCGCAGGAAAAACTCTCCCGACTCTGTGAGGAGACACAG
AAGGGACGCTTTCGCGAGCGAGACTGAAATTTTTTTCATATCACCGGAAGACATCAAAAA
GCACCGCAAAAAAGCGACCAAACACCGCGAGAAATCACCGGAAATTTCGACCGAAGCGCG
GAGACACCACAAAAATCATGACTACGACCCTGAGGCTGAAAAACGGAGGAGTCTGAAGCG
GGACATTGATATTGCGAAACTGATCTCACCTCAGAAACACAACAAGGACAACGACTACCA
GTGGTTGACTAAGAAAGAGATTGTTAAACTGATTGCTAACAACGATGCGAAAGAACTGCC
GAAGAAGACGTCCACCACGTCGAATTTTTTGAAGAAATTTTTTCTGTTCGAGAAACACGA
TGAGTCCGATTTTTCCAAAGACAAGCCACGGAAGGTCAATCGCTACGCTGAAGACAACAC
CAACATGCTCTTCACGCCGTACAAGACCGGGGCCGATGGTCCAAAAAAAAACGAAAAAAT
CAGCAAACTGCACGAGAAGAAGCACAAGGAGGACCCGGTCGATGTTGTCTACACGCGTGA
GACTAAAAAACACCGAGATAAACACAAGTCGGAGGACGGCCGAAAACCAAAAATTAAAGA
TAACGGGAGTTTGGTGTTCGAAGAACTCAAAATTCTCCAAAAGGCGAAAGAGAGATTCCA
CACGACTGATAGTTTCGAGAGCAGCACAATAAGCTCGAAACCGAAACGTAAACACACCTC
CAAAGAATGCGACTTAATTTTCGACGACCTGAAGACCCAAACTAACGAAAGTGGGAGTCA
AGGGAGCGACAAAACGAAGCAAAAATCAAGGAAAGACGCACATAAGTCGATTACACCAAG
CGTTGCCACCGAAAGTCAAGTGAGCAGTGTTGTAAGCTCGAAGAAAAAGCACAAAATCAA
TCAAGATGAAGAAACAAAGATACGCAAAAATGTAACTGAAACGATTCCCAAACTGGAGAA
AAAGAAGAGTAAGATTAGAAGTCGGGAAAATAGCATGAGTTCGAGACCTAAACCCAGGGA
AACAAGCCAAAGTCGTGGCCCAAGCACCGATCGAGGAGAGTCTTCAGATACCAGAAAGAA
GATAATACCAGAGAAAAAGGAAAATATTTCGCGGACTAATCCTCTGCGTCACCAGACTTG
TTTAGTAGGAAGGACTTTCCCGGTTGTTGATATATCGCCGTGGGTTGTCCGTGAGAATAC
TTTTCTCGAAAAGAAGAAAAAACACAAAGTTTTTAAGCGGTATTACAAGTACCATAAAAA
TCTTGACCGGGATTGTGACCTAACTTCGAGTGGTACCAACCACGCTTACAGCGACAGTCA
CAAAATGTATCAAGGGACGTCCGAACACTCAATTGAGGATTCCTCGAGGAATCGGCGCAA
CAAGCGATCAAAATTCAAGGTTGAAACCCACATTTCTGCAATTGTTATTGACCCACAACC
ACAAAAAACCCACAAAGAGGCTGATAAGAAAATCCGAAAATCCAGAAAGTCGAAAATACC
AGTTTTGAGCAACATTTGCAGGATGGCCGAAATGGCAAGAGAAAAATCGTACACTCAAGG
CGACGAAGAGGTGGAAGTTGTCGAAAAGACAAGGCTTTCAAGATCGCCATCGCGTGATCA
CCAAGTGGACAATATCGCCGTTGAGCGAAATAAGGAAAAAAAGACGAGTGAAAATGAGTA
CCACGACCATTCTCTCAGAAATAAGCACAGAGGGGACTCCAGGTCCTCAATGATGTCCAA
GCAAAGTAAAAAATCGGGGCTCAAATCCCGCCGAACTCCCAGCAAGAGCCCCCTTCGTAC
TCACCGCAAACCGTCGAGTGCCAAGCTTCTAAAATCGAACGCTTCCAGTACCTGGAGCCG
AAGCAGCAAACACTCGTGTAAGGGCTCGTTTAGTTCCAAGTCCGACATCAAAATCCGAAA
ACGGGGTAAAATAACCACGCCGAAGAAGAAATACAACACTTTGGCGCGGACCTCGGCCAG
CAATAGCACGTGTGGCGACAAATCGATGGAGTCCTCAAAAACCGGGACGTTTTTCGGGAC
CAAAACCTTCAAGGACGAGGAGAAGCTAAGTCGCTGGCAACGAAGCAAGCTTTACTCGGA
TTCTCTCCGGAAAAGTGTAATTAACAAGAAGAAATCGCCGGCGATTCCACCCCAAGTCAT
GGAAGTTAGGTATCTGAGTGTGAGCAACCAGAAGTTCCAGTCGGAGATGTCCGTTCCGGG
AGTTGCCGAAACGAAAACTGAAGTTATAAGTATTGAAGACGTTCCCGACATGAGGGCGGA
TTTTTATGACGAGCTATCACATCCTTCCTTCGATGATAAAATTAAAGAGGTGCTAGAGTT
GCCTTTTGACGAGATTTTGAACGAAAACGACAACTTTTTAAAGAAGGATTTTACACTGAA
ACTGGACAAATCCACGACTGATATAAGTTCGGACGATTTGTCTCTGCCCGAGAAACAAAT
CACCGATTGGTATTCCGAGTTTCCGAAGCGGGAGACCGGCAGTTTGAGTGAATTGTCGTG
TCCGATAAACAACCACCAGGATGTGGATTTGGGGAGTCAAGACCACATTATGGATTCTTT
GAGTGCCCCCGGGTCTGAGGAAAGTGGCTATGCCACAATCAAGTCGCGTCAGCTTTCGCG
CACTTTTTTCCAAAGACCGTCGATAAAGGCGCTTTTTGAGCCGCCGCTCGAAACGACGTT
CTGTGTCGAAGTGCAAATTGAGTCGAAAAGCTCAAGCGGTGGGCTTGAAATACGTTCCAT
CGAAA
>contig_60
ACTCTTAAGTGTTTTTCTCTGAAGTATTTGCAATATGTTGAAAATATTTCTTTTGGCGAT
AGTCACTACGGCCCTCGCGGCCCCCCAGCCCCCTTTGCAAGCCGCCGAAGCTTGCGACGC
TTCCAAGTGCAAGCTGCCTGAATGCAGGTGTGCCTCCACAAACCCCCCTGAAGGGCTCGA
CCTCGAGCAAATCCCCCAGTTCGTTTTCCTTACATTCGACGATGCCGTCCAAATCACAAA
TTACGAGATCTACACCGAACTGTTCTACAACAAGACCAATCCTGACGGTTGTCCCGTCCA
AGCAACATTCTTCTTGTCCCACGAGTACACGGATTACACCAAAGTGCACGAATTGTACGT
AAACAAACAGGAAATCGCTCTGCATTCGATCACACATCAGGCTTTGACCGATTATTGGAG
GAATCTCACTCTGGACGGACTTCAAGCAGAGTTCGGGGATGAAGCGACTTTGATTACACA
CTTTGCTAATATCCCACAGGAGGCCTTCAAGGGAATGAGGATCCCCTTTTTGCAGTTGTC
AGGAGATAACAGCTTCCAATTTGCCAAACAGCTCGGTCTGACCTACGACTGCTCGTGGCC
GACCCAGACCTTCCGGAAGCCCGGACTTTGGCCCTACACCCTTGACTACAAGTCGAACCA
GGACTGTCCCATCGGCCCATGCCCGCAAAGCTCGATTCCGGGCGTGTGGGTGGTGCCCAT
GATCGACTGGACTGACTTGAGCAACAACGTGTGCTCCATGGTCGATGCTTGTGTCGACAT
TCCCGACGATGACGCCGACAAGCTTCTCCAGTGGTTTATCGACAATTTCAACGTCCAGTA
CAAAGGCAATAAAGCACCATTTGGGTTCTACATCCACGCTGCTTACTTTGCCGTAAATCC
GGTGCGTCTTGAGGCGTATAAAAAATTCGTCGATTATTTGCAAGGTCTGAATGATGTGTA
TCTTGTGAGTCCGAGTAAAGCCATCGAGTGGATCAAGAACCCTGTGCCTATGGGGGCCGA
AGGCTGGCCTGCGTGTCCTGATGTAGAGGATTTGGGTTGCACGTCTCAAACTTGCCAGTT
GATGAAGGAGGATGATCCGAATCCGAGGTATATGACATTCTGTGGGTCCGAATGCCCAGC
TGTGTATCCCTGGCTTGGGAATCCGTTGGGGGAGAAGTAAATATTTTTCGTAGATTTGTC
AAAATCAATTGAATAAACAAATAATGTTACTGGTAAA
>contig_61
AGTTCAAGACATGGAGAATCCCAGATTACAGTTATCTTAATGTAATTCCCAGTTCATTAG
AGAAATAACAATCCTTAGTGGCAGAATGTTCGTTAAAGGAGTAGTACTGTTGCTATTTCT
TTCGACACAATTTCTTTGTTATGAACAGTTTGTGATCCCAGATGTTACGCTAGAAGCCTA
TGCTCCTAAAGGATTCAGGGCATCTATACCTGCTTTGCCAGGTATTCAGATGTTCGCATT
TCACATGAATGTAAACAAAAAGATATCACAAGTTGATCCCGGCGATTACAGACAGGACTA
CACTTCGCCTGACGGTAATGTGTGGTCTTATTTCAATAGTGATTTGTCCCTCAATATCGG
GGACACCGTCAACTATTGGATTTTCGTCCAACATGAAAAACTGGGGTACCGAAAAGACAA
CGTAGAATGGACTGTTACAGAACTTCTCCAATTGCCAAATGGTACTTGTGAACCGCCTTT
AACTGTGGTTAGTGGACAAACCCAGGTTTGCAAAGGCCAGGTTGTGTTCGAAGAGAATTT
TCGAGGTGATAAAATCAATGAGAATAAATGGACTCTCGAACAGTACATACCAACATACAC
CAGTGTGGATTCGGAATTTGTTTCCTACCAGAAAAAACAATGTTACATTTTTGGAGAGAA
ATTATTTATAAAACCAAACCCTGCGCAAAACGACGACGACGTGAACGGTGAATTAGACTT
CCGTGGAAAGTGTACGCGTGCTACCGAAAGGGCGTGCCACATTGTACGAGAGATCTACTT
AATAGTTCCACCAGTAGCTTCGGGTAGAATAGTTTCAAAATTTAAATTTCGATATGGTAC
AGTCGAAATTAAAGCCAAGTTGCCAGCAGGAGACTGGATTTATCCGCAAATTTATTTGGA
AAAAGTTAGCGACCCTAAAGATAAAATATGGATCAGTTATGCCAGAGGCAATAATCAACT
GTTATTGAAAAATAAGCAAGATCTTGGTGGTAACTTACTTTTTGGTGGACTGGTAATTGA
TCCAGAGGAGCCTGGAAGAAGCCAGTTTTTAAAAACTAAACGCAGCAACACTCCGTTTTC
GAGGGAAATGCATGTCTACACGGTCATTTGGACCAAAGACAAATTGTCGTTACTACTCGA
TGGTACTCAGTATGGTGAAATAGACAAGGAAGCCCTCAGCCAATTTAACTTTTCAGACGA
TGATTTGGTCCAAATAGTTTTGGGAGTTGGCGTTGGTGGAAATAATGACTTCCCCGACAG
TGTCCAGTCGGGGAACCACAAAAAACCATGGGTTAATAAAGATCCCAAAGAAGTGAAATT
CTTCTTTAACGCAAGGTCTGAGTGGCTTGGGACCTGGAAGGGTGATAATACAGCTTTACA
AGTCGATTACGTCAAAGTTACGGCTTTATAAGATATTAAAATCGTGTAAGTTACTTAACG
AAACACTTGTGCCATATCAATTTATTGTCC
>contig_62
ATGACCCAAAATTTTCAAACAATGTCACCTGTCAAAACAAAAAACATTCAGAAAAACCAC
AATTAAACCGTGAAATGATCAAATTCGCCCAAAATCAGCACAAATAATGTCACTGACGTG
CCCCCTGTGCCAGAAAAAACTGTCTTTGAAGCAAGTCAATTACAATCTGGCCGTCTACAT
TTGCGAGGACTTGAAATGCAAATACCCGGTCGGTTACGAGTGCATCGTTGTCGAGCGAAA
ACTGGAAAACATGCACGAAAATCCCGCCGAAAACGACGATCTGGACGACTGGATTGAGGA
CGTTGTGGAGTCGAAAAACGACCCCAGCGACTGGATTGATAACCTTGTGGAGGAGGCCGC
CAAAAAGGCCAGCAATGAGGTAACTGGCGATTGCGACGTTAGCGACTTTGACGAGATTTT
AAACCTAATTTGTGGGTGAGAAAGAAACACACCGTAACTTGTATGATTTATTTGTGAAAC
AAATCTATGGTTAACATTTGGAAAAAATAAAAAATGCACTATAAAATCACAGTTAAATAC
TATACATCCAATTATTGCTATCGTCCAGCAAATGTTCCTCAGCTACACAAAACACTAAAT
ATTCAAGCTAAAACATTTAAAACAATGTAAAATAAGCCATCCCGAACGAATAACTAAGTA
CAGTAGGTGAGATTGAGACTGGCAACGGAATCGTAGTGGGCCGGGAGCGTCTTAAGGGCC
TCTTCCCGCGTGCGTCCCTCGGAGCAGTTCAAGGGCTTGGCCCTGTTTGTGTCGACGCAA
TCGATCGGCATTTTGACCGTCTCCATGTTGTAGTTATAGCCTTGCAAAGTTATCTTGATA
ATTGTGTGGAGGGGCACGTGGATGTAGGGAACCTCCTCGATGGGGGTGTCCAGGAAATAG
GCCAAAATGCAGCGCAGCACGGCCTGGTGTGAAATCGTGAGCACGTTCGATTCGCATTCG
AGCTGATTCAGCACTGGGACAACTCTCCGCATCACGTCCAAATAGGACTCCCCCTGAGGG
TAACGGTATTTGAGCTTCTCGTGGTCTCGGCGGGCCAATTCGCGCGGAAAACGCTCCTGC
AGCTCCTCATAAGTCAAATTCTCGCAGTCGCCCGAGTAGATCTCGTCCAGTTCGGGCAGG
TGTTGTTTGGGGGCGTTGATGTGAGCACTGGTGGCTTTGGTCCTTTGGAGTGTCGACGTC
CACACTTGCAACGAGGGGAGGTTTAGGGCTTGGATGTGTTTGGCCAAGGATTGGGCGTAC
ATGCGCCCCCTTGGTGATAAAGGGGCGTCACCTCCGATTTTTCCAAGGACGTTGAATTCG
CTTTCGCCGTGCCGACTGAAATATAACGTTTGTTGGATGGGTTTGGGGGTTGAGATGTAG
CCTAGAATTTTGCTTTCTTTTGTTCCGACTACTCCATGGGCGACTACGCCTCCTTCGCCA
CTATCCAGGACTTTGATCATGGGACAGGGTAGTTCCCAGTGGCTTCCCAATGATGGGCTT
TCGTATTGCGCTTTGTAGTGGGCCATTTTTTGGGTTAGGTCTTTGAGGGCTTCTTCGGTG
GCCATGTCGCAGTAGTCGGCACTGTATTGGAGGATTTCTTTGAAATTGCGTTCGAGTAAG
ACCGGGTCTTCGCACACACACTCGATAAACATGACCCGGAATCCCAACTGACAGTAGACC
AAATCATAAATTTCCTCCCTTTGTGCCCGCGAGACATTAGGGCCGTCTAAAATCGCCACA
TGATGGTTGGGTTCTTGTAACCAGGAAGCTGCCTCTTCTAAAGCTTCCCGAAAGCTTTGT
TGGCGGATACGCCAAGCTGGGAGATTATCGGCACGAAAAATCTCATGTGAGGCGTAGGTT
TTGATGTGTTTGCGACGGTAGTCACTAATGTCATACACTTTGCATACGTCCCCGGTGTAG
TTGAGATAGCGGGACAGCCGCTTGGCCATGAGACTCTTCCCCCGCCCTGGCAGCCCCACC
ATGGCCACCATCAAGGGGGCGAACTGCCTCAAAGGAGCCCTTTTGGGTGCTTGGGCGCCT
TTCGGTTCGTCATTGTTGCCGTTCCTCTTGTTGATTGAATCCATTTCGATATCCGGTTGC
AGAATTGTAGAAAAAGAACACCTTCTGAATGAATTTGCCGACTCAAAAAAACAATTCAAA
CACACTTCGAATCACTCAATAACAACAGAAAATTGAAGAAAAAAAAATACAAAAAACGAA
ACAACTAAATGTCGATCGCTCCCTCTGAAAAATGATCTGAAGACGTATGTATGATAAACT
TTTTCAAGATGTGTCGCATTCCAAGTCTGTATCTGATTTCAGTCGCCAGATTTACGGACT
TTTGAAGACTCTTGACGGAAATCAATGCGATGTTCGACCGCACTTTACGTCTTCCAACAT
TTATACACGCGGAGAAATCTTTTTGTGTTTCGTTTAACGTAACCACAGCCACTGCACGC
>contig_63
GATGAGACTTTACTCTTCAGTTGGGTACAATCGAGCAAGATTCAAAAAGACGTTACTAAA
ATCGGATTATACTCATTTTCGACAAATGACTTAACTGTAATACATACCTTTGAAACTGTA
GTTAATTGTATTCAAGCTTCCATCGATAGTAGTAAAACTTACCTTGCCTATGTTATTAAA
AGAATCGATCCAAATGATAGCAAAATTTTCACATACAATCCCTATTTATTAANNNNNNNN
TCAAAAAACGAAATCTGTGATTTGGACCTTGAACGGTCCAAACAAATATTGGTACAGTTT
CTCTACCAAAAATATTCCGTTCTATCGGAAAATTCTCCAGTGAAATTTCTTATTTTAATC
CACCAGGAATGCATTTTGCAATATCAGATAAAAAATGATAACGAGTTGAACGCAGAAAAT
TTCTTTTACGAATCGCTAGTGCGAAAATTTAGTTGGGCCCAGTGGGACCCAATCCATCAA
ACCCTTTACTACATACACAACCGGAAACCTACGAGATGTCTAGTCGAAGGCGAAGAAGAA
ACACCTCCAAGCCTCACAAGCAAAACATCACCGACTTTGTCGGGATTACAATTCCATGAT
GACCTGCCACATGAAAGTGTGCTCAACATCCCGCTGAATTTACCCCACCTATCGACTGTC
TCGGGCAATTGTGGCATTTACGAAGACGATTCTGTCCCTTTACGCATTCACGATTGTTCC
CTTGATTTAATTGTTTTGACCAATTCAAACGGTTACGTTTGCGTGTGCCACCACTACTTA
TATCAACCAATACAGCCCACAACTGAACTCAAAGATGACGATACGAGTTTAGTCCATTTT
GCTTATTCTGTTACTGTGTTACACCAAAGCTGTGTCATACATTGTGTAGTTCCTGGACTT
CCCTGGAGTAAAGCGAAAACAATACGCCCTCTATTTAAATACCACGGTGATCATATGCTG
GTTTTTATACCAGAAGTGTGTACACATTTATTGGATATTGGAGCAATGCATGAGCCCTGT
TGTCATGTGATAACAAAGCCATTATTAACCAACTTAGAAACGCACAGACTTTGTCTTACA
TCACTTGTGACCGTAGGGAGCGATTATGTGATTAATTTAGCGACTTTAGATTTAATTGAC
ATGACAATGCCAACAAATTTGCTTGTGCAAACGTTTAAAAATAATCCTCATCTCGGAAAT
AAATTGTCAATAATACATTATCTTATTTTGCATCGAAGTGAAATGGAGATCGTTTCGGAG
TTAATTGCATGGCAGGCTGAGAAGCCTTTGAGTTTGGGTTTGCCACAATTCTTGAGGGAA
TTTTTGATAGGAAGTTCGTACGCTTCAGTACAGAGGAACTTGCCGTCTGATGCCAGCCAC
TTAGTGAATTTATTACCAATAACTACCCAACATATGGGTAATGAATTCGAAGTAAGGATT
AATGATAAGATGATATGTTTATCACAAGACGTCCTTTGGAATGCTTCTATGATGTTGCTT
TCGCCACAGCAACGCATAGTTCCGTACAGAAGTGACATTTGGGTAAAACTTTGGGAACAA
CTCGCAAAAATTTCAAAAGGAAAGCAACGATTTCGGCCTACTCAAGTCGTCGAAAAATTA
TTAGTGTCCCTCGTGTGCTACCAGCCAGAAGCGCTGTCAAGATCTAGCACTCCAATGTCT
CCGACTGGCTCATCCGCAGTCCTAAACGACTTTCTTTCAATTGGAAATCAATGCGGCCGA
AAATTGCTCGATGCGTTACCGTTTTATGAAATCGAAAGCTGTACAGCGAGTAAACAAGAA
CACATCATCTCAGTTAATTTGCGTGAACTCAGTATGCATTTATTGAAACAAAGCGCTGAA
AACAAAATCAGCAAATTTCAGTGGCAATCACAAACTCCAATGCACGTGCATGCCGTTGCC
ACAAGATACATCACAGCTCAACTCGAACAGTCGCGATATTTGTGCCAAATTTTGTGCAAA
GCCGCTACTTTTGACCCGCGACAGGAGCTGGAAAAAGGATTTGTTTACATTGAGCAATTA
CAAGAAGAAAGGCGATATATTTTGTTCACAATACTCGAACGATATTACCTATCTGTAGAA
TCAATTGCATTTCCCCTACCTCAAGGTTTTACTTCGTTTTTTGCATATTTGGGCTACAAA
ACCCTAAGCTTTGATATGTTTCTGCAGTACATTCAACGAAATGTTCTTGAGTTACAGGTG
GATGTTATGAAAATTATTATGGCAGATATCGATAATTGCAAAAGTGGCTTACACCAGAAA
CTAAAACTTTTAACTTTACTACCGAGATCAAGGGCCAAAAGGCTTCTAAACCAATGGAAT
CATCCTGTAAGTCTCATGTTGCGGGCTAGAGAACACGCTTTGAACGTGTTATCGGGAGTT
GAAACTGGTACAACACGTTTACACGGAATTCAGAAAAACAAAGCTTTCAGAGGTCTAACT
GCGTTTCCGTCAGGTGACAGGCTGTCACCATTAGACACATTCCTTGATTTACTTACAGCT
AAAGCAAGTTTAACAGAGCTGGACTTTGGGTTGTTAATTGAAGCAAC
>contig_64
GGGGCACGCCGAGACGAAATCGATTGGTTTTTTTCGGTCCAGTTTTGTGTGAAATTGTCG
AAAATGGCCAATTTTGTTACAGACCGCGAACGATTCCAATCGAGCAGCAGTACGGACGAA
AATGAATCCGGATCCGAACAAGAGGATCATCATCAATTGATGCAAATCGCCAATCTGAAT
AATCTTTCGGTAGAACCGACGAGGAAACGCAGAGGGAATTTGCCCAAACATTCGGTCAAG
ATACTCAAGAGGTGGCTGTACGAGCACAGATACAATGCATACCCGAGCGACGCCGAAAAA
ATGACCCTGTCTCAGGAAGCCAACTTGACCGTTCTCCAGGTGTGTAATTGGTTTATAAAC
GCGCGTCGTCGCATCCTTCCCGAAATGATAAGACGTGAAGGTCACGACCCACTCCACTAT
ACAATTTCGCGACGCGGCAAAAAATTGACCACTTCGGGTTCGATGGGAGTGGAACAAACG
CGCGCACAATGGGACGAAGAAATCGCAACGGTTGGAGGAAAACGAATTCGTCTCGATCAC
GATTACGACGATTCAATGAATCTCATGTATCGCTCGGAGGAGGACAGTCCCAATGAATAC
GAAAGCTCGAGTCCGAGCGAAGAGGAGAAATTCAACCCGTGGCAGACGGTCATTCGGTAT
GGGGTGGCCAAGGAGGCCCCCTATCCTACCAAAAGGTCTGACGAGGGCCAGATCACGGCG
AACCAGTATTGGACGGCGCCGCACCCCCAGCTCTCGCACTTGCCCCAGCTGCCGCACCCC
TTGAGCACCCCGAAGGTGCAAGTAATGCCAGCCCATCAAATCAATCCGCTGCACACGGAG
TCGGACCCTCTCAGCACAAACGACGAAGAGGACAAAGACAAGTTCAAATGTTTGTATTTG
TTGGTGGAAACGGCCGTCGCTGTACGACAGAGAGAGAAGGAGCAAGGAAACGTCCAAGTA
TAGCCGTTAAAGGGCGTCGTTGTTTCACTCGTGCCTTGCTTAAATTTCGTTGTGAGTCAG
TTCTATGGCAAAAAGTTTTACGAGCGTTGTTGTGATATAAATTGCCAAAATTTGAAAGAG
GGAAAAGGGTGAAACTTTTTGTTTTGAATTATTTGGAACGGTTCATGTAGTTGTTTAATT
TTTCTTTCTCCTAGCTTTAGCGAATTTGGAGTGACTTAGTTGTAATTTGATGAGTGATAT
TAATGATTGGATGAAAGAGTTGCGTTTTTTTTTCTTAATTTTTCGGAGTGGATTATCTCA
TTAAAATTTCACTCGGATGCATTGCTTTTCTCTCTGTGATAAAACTGATACGAACAAGGC
TTACTACTCTCCGGAATTCATGACATTTGCATAACTGTGCCATAAGATGTTTGATGGGAT
AATCTGATTGTACTTAGTGTAATGACGTACCTGTCGTGGCATTTTCGGACTTCTCTTCTT
CAAAATTTCAGAACGTTTTAAAGTGTAGTTTTCTAAGGAATTTTTATATACCGAACGGTT
GTACATTTTGTAAAAGTATCATGTTTATTGTTGATAAGATGTAGTAGCAATTGCTTATCA
ATTTTTTAAGTTGTAATCATGAGGTACTCTGAATGATTTGTAAATACCCGTCATTTCGCA
CATATTTCTCGCGCAAATTGCTCAAACGTCACAAGTACAAAATCACGTATTGTAAATAAG
AGAGAACGAAGCAATATTTTGTGTATCGTATATATTTTTTAGATAATTTTCAGCCACTCA
AACAGGAGAAACATGTGCGAAATCACCCACCACTGCCAGCATATTGAGGGCGGTTACCTC
ATTTGTATCTAGAGGTAGAGAGTTGTTGAATAAATATGTTTGAATCGCTTTTATTTCTGA
AG
>contig_65
CTGTCCGCTGAGGGAAGCCACCCGACCACCGTACTGTAGTTTAGGAGGTGGGAGAACCCT
ACCGCGAACTTCCATCATGTTGTTACTGATTGTCAAGCCGAATTCTTGCACGTAGGGGTC
GTTGTTGAAATCAGCCCTCCTTACCAAGTTGTTGATTTCACGTTCTCTGTCCGGTGCTGA
TCTTGCTGTAGCTTTTATCATAGTGGATGTTTGCATATCCGTTAGTTTCTTGATGCATCG
TTGGCCAGCTACAATGTTACAGACTTCTAACGGCAAATAGGTGTGTTTGTGTTCCTGGCC
AACCTGGAGGCACGGTAAATGGGGGTATCTTAATTTCATTTTGTACTTGTCGAGGAAATA
CTTTGCTACGGTACACTCTACGGTCTGTCCGTTGTCCAGTTGGAGGGGGAAAGATTGCAT
CTGAGCCGGTCTTCGTGTCACATTGCACACCCTATACTTCCGCCTCATGGTCCCACAATG
TGTTATTTCGATTTTCAAACCTTTGATTTCTTTCGTAAATTTGACACGTTGACTATCAGT
TAGCGGTTTTCTCTGTTCGTTGATATCTCGAATATCCAAAACTTCGCACATAAATTCGAT
AACCGGCTGTGCTTTGTAAAAAGCAGTTGCAGAAACATCAATATTCAACATCATTTTCCA
TTGGCTAGGCCTGACCGACTGGTGAAACCCAAACCAAACCTCTCGCCCACCACCCAACGG
ATGATAATACCCTTCCGGACTGCTGAAGAAGCTTCGACCAACTGGCGTGTAACTCATCGA
CGGTAAGTGTCTCATTACGACATCAAGCGCCAGAATTGCCTCATACGGTATTTGTCGTGT
TCTCCCTTCTAGCGCTTCCTCGAGTCCGTAAAGCGACACTTGCGCCACCCATTTTATTGT
CACCCTAAACAACCTATCCTTGCCTTCGCCAGGCAACGTCACTTCCAACTCCTCGCGTGA
ATTACCAATCGGTAGAGGATCACGCGTGTAGAGATTGTTTCTACCGTCGAAGACCGGCTT
CAAGTTGCCGAAAATTTTACCATAGGCGTGTACCATAGTCTCGATAATTTCCCGATTGAC
CTTTCTGGGGCATTTATCGGGCTGTATGCTCACGTCGTAGTGATGGACGAAGCCACGCGG
CATCGTCACTTGGAAATGGTTGGCTTTCAAGCCAATGGGACGGCCTTCGCGGCCGAGATT
TGGCCGACGGGGACATTGGAAGACCGGCGGATCTGTCGTGGGTGGCACGGTGGCGAGGGC
CGTGCTCGTCGCCCCCACGACGGCCACGGCGGTGCTAGCGGTTCCAGGGGCGGTTGCTGG
AACAACAAACCCATCTTTCAGACCAATACGTGGGGCTGAAATCTTAACCGGAGTGTCGAG
CTCGTCGAACACCTTCAACACGCTCTGGATGATGTCGGGAAGAGGTAAACTCATGGTTGG
AAACGTCACGATTATTAAACAATACAAATAATAACACACGAACGATCACACACATGAAAG
TCCCCGCGTACTC
>contig_66
TTTTGTTAAGTATTTTTTATTAACCAAAATTTACAATAATTATAAATTATGGTATTGAAA
CGGCTTCAATACGAGTAATGGGTATCTACAAACTTAATGTTGTGAATATGATTATTATGT
CTAAAACTGGAATCACACAATTATTATTTTGATTGTGAAGAATCATCATCGGTGGACATG
TCAGTGCGACTCCAGACCATTCATTAATTTCACTATGAAACACACAAGTAAAAAACCCAA
CGGTACAAACGGTCTAGTCTTATCACCAATACAGTCATTAAATCGAATTACAACGTACCG
CAAGGTGAGTAAAAAACTGTCAAAAATAAAATTCAATTCCGAAATAATTCACAACAATTC
CAAGCGAAAATATACAAAGAGAAAGCAAAGAGATGTAAATAAAACATAATAAAACAATTA
GTTACCAGTCCTGAGGTACGACATACCACAAAAATCAACAACCTATGCGACAATTTCATT
AAAACACTTTTTAACCGGATGATACAGTCAGCACTTGCACACTAAGACACCGGTTAATTC
CCTGCAAAGTTGTAGGCGCAGATTGAACGGCGGTCATCAGTTGCTGTTGCAGTTGTCTTG
GTCTTGGGACACGTGATTGCTCTCGCTTGGGGACGCCGACGCCGGTTTAAAATCGGCGGC
GAACGGAAAACGGTTATGGCATTTCTTTATGTAATCCTCTAATTGAGCGTCGCAACTTCC
GAAGTCGCCTCGTCGCAAAGCCTCCGCCACATTCACGCAGTTTTGTAGGGTGACATCCTC
GTATTTATTGTCTAGATTGGTGACCAGACTGAGAGCAGTGCTTTGTGTCTTGTTGTCGAG
ATAGAACATCATTCGACAGCATTCGAGTACGGCTTCTAAACTATGCGAGTGCGCCTCTAG
GAATTCTTTATTGAGCTGTTTGGCGTCTTTTCCTTTAAACAAAATTTGCACTTCTTTGGT
CACCACTTGTTCAACGGCCGGATCCCACGAGTTTTTATTTTGTTCGATCACTTCGTAAAA
TCTGATCAGGCAACTGTGTAGCTTTGGATTCTGCGGTGCGATTTGATGAGCCCTTTTCAA
GGACTGCAACATCAACAGAACTTTTTTTTTTCGATAATAAACCTCAAACGCCATTAAATG
GGTTTCTATTCGATTTTTTGCTAATTTTTGAAGGGGTTGGAGGAACTTGATGGCTTGTTC
GAGCGGATCTTCGACCCGTGCCAGCTTATCGGGGATTAGTTCGTCTAACTGAGGTGCATC
CGCTTCTACATCCCCTTGCTGGCGTGATTTATGGTGGTGGTCACGTTTCACTTGCGCTTC
TCTTGCTTGAGCACTCTCTTGTTCCGCCTTCCTGCGAGCTTTTCGCTGCTTGTTCCGCAA
TTTCTTCAATTCGGAAGGTGCCAAATTTTCGGTGTTGAGCTCCTGTTCGGCGTTCTCGTC
CTTGAGGGGCTCATCGAACAGATGCAGGTACACTTCAATGGCACATTTGGCGGCTTTGAA
ATAAAACGGGTGTCCTCTGAGCACATCCTCAAGTCGCAAGAGCCCCACGTACGACCGCAG
CGTCATTTTCCGCATACAATAAGTGTGGAAATCAAACTGGTCCTCGATAATTTCCGAAAA
GTGCCTGTCCGTCTCGTGACACTTCTTCAAAGCCTCCCCGTATTTGCCCAGGCGCTGGTA
GGCCAAAGCACATTCGGTTTCGAACCACATGCATTGCATTTCGTTGAGATTTTCCATCGC
TGAAACACCCTCTCGTGTGAACTTGGCACAGGTGTCTTCGGCTTCTTTTACCCGATTTGC
CCTGAGCATATATTTGGCGCATTTCGAATTGATGTAACGGTCGGCGGTGTCGAGGGCTTG
CGCCTCGTCGAGCCATTTGTACGCCTCTTGTGGATCGCCGGCGTGCTTGTAGATCCTGCC
TTTGGTAACGAAGAGTTCGATTAAGGTCGGTGTGTGTTCAATGGCGGCATCAATGTAGCT
CACAGCCTTTTCTGTCTGGTTGAGATAATCGTGATGCTGTGCTAGATAATAGTAAACCCA
GAGCAGTGCAGACGCTGGTTCTTTGGGTCCATTGTTGAGTTCGGCTTCACTGTATTTGCC
CACTTTCTTTAGCGCATCCACGTATTGTAACATTAAATTTTCGATAATTTCCACTTTACT
CTTATCTGTATATAACGACCGCAAATCGACGAAAAGTGGAGGTACGCCTTTCGACAGCGA
CCTCCTCATGTATTTATCGACGAGAGTTTTAAATTGTTCACCGACCGCGTAATTTAATGG
CAGTCTTCGTGGCGGCATCGCTCGCGGATATTTTTCGGAACACTCTAGGTAAAAATTAAC
AACGTCTTCGGGTTTGGTCAGTTTTTTCGCTTCGATTAATTTATTATAGTACATGGTATT
TTCCGGATTTCTTTGGATTAGTTCCTCGTAATATTTTGCGGCTTTATCGAAATTTTTCAA
TTTTAGATTTAGTTCACCTAGGTTTTCTTTAAGCGTCAGCTTGTCAACGATCTGATCTTG
GGAGGATTCTAAATGTTTCAAGGCCTCTTTTAAATCGCCAGACTCTTGGATTACCAGATT
TTGATAAAGTAACAATTCGCTGTGCTCGTAATCGTAATTATTCCCTTTCTGCTGTTGGTC
CAAAAATGTCTCTAATATGTTCAATGCGTTCTTGTAATCTTCTAACAAATGAAACGACAT
AGCATAACCGATCCAGGAAGCTCTCTGCGTTGGCCTGAGCATAAGCAGCTGGTAGCGTGT
GTCTCTGTACCCCTCCAAATCGCGCATTTGTATCTGTAGCAGAGACAGGTCCCTAAGAAT
TTGCATATTGTCCTTTTCCCACTTGAGCGCATTGCGATAACACTTGATGGCTTCGTCGTA
CTTTTTGTCAGCCCTTTGTAAAAGTCCGTAAACATGCCAACAAACGTGCGAGCGCAAGTC
GTTCCTCAAACCTCTCCTCACGTACTCGTAGGCCTCCTCTTTGCGCCCGAGACAGTTCAG
CGTCAGGCCTTTCATGGCCAAGGTCTCTCCATGCTCTGTGAATTTGGGGTTTGACAGGAT
CTGCTTTGCAAATTTCAGCCCATTTTTGTATTGCTTCTGTTCGTAACATCTCAAAATTCT
TTTAAATAAGGCATTTTCTTTCGGTGGTAGCGGATTGCTTGAGGGCATTTTTCCTTGCAC
T
>contig_67
AACTGTAAATGAAGAACGGTAATAGTGTTTCTTGATAAAACAAGTGTTAGTTTGTTCTAT
AATTCGCGAGTTTGCATTTTGCCTAGTTTTCCTTCAAGTAAATCAATAATATCAACCGAC
GAATTAGTTTATTCGTTTCTAACCTCAAAAATGAGTGCACGAAGAAGACGCTCAGGGGGA
AGAAACCGCCGTATACAGCCCGTCGGGCTGCAGGCTCTACGATCGGACGCAGATTTCGAG
GACATGCCCTTATCTATGCTAGCACTATTACAAGCATCAGCTCGAAAAAAAACTCCCCAA
AGGAGGAGGAAAAACGCACCTAGGGCTAGGCCCTCTGTTCAGACGACGTCTGTTGAAACC
ATAAACTTGGACGAGAGTGTTGAAAATGCCGGAATAGTGGAAAGAGTGAACTCAAAGATT
GACACGTTTATGGAGACGGCTAGTTTTATTTCAAGTGATGAGGAGGAGGCTGAGATGATC
AAGGCGAAAACTAACAAAAAACCAGTGCCAAATCAGTTTTTTATTTCAGACGACTCTGAT
GATGACATTCAAGTTGTAAATGTGGACAAGAAAACAAGTACTGCTGGGACAAGTACTAGC
ACGGCAACGTCCAACGAGTCTAAAGCAGAAGCCACAGAAGATGATATAATGCACTTGATT
GATACGGTTCTAGACAACTCAAATCAGTTAAATGAAACAGCGGCAAATCAGGCGAAAAGT
TTGGAAGAGTATAGGAAAGAAACCGAAGAAATGTTGAAAAAAGCGTCTTCGCTTTTAGAT
GAATTCAAGACTGGTAGGAAACCTGAACCCGAAGTTCAGAAAGTAGAATCTCCGAAAGTA
ACGGTTGGGTCTTGTCCAATATGCTTAGAAGCTCTGAGTGAGCGCCCAGCTGCGGTCACA
GTTTGTGGCCATATTTTCTGTAAAGAGTGCATTACCCAAACAGCTAAGGCTATGAAGAAA
TGCCCAACCTGCCGTAAAGCAATTACCGTTAAAAAAATTCATCCAATTTATTTCTAATGA
TTTTATGTGTTCAATTTTTCGTACTTAAAAATGAATTGGAATTTGTGTTTTTTTTGGTAG
CCATCATGAACCCATTGTGATACTGAAAGTAGGGGTGATCAATTTTTGGGCTACTTTTTT
TGTACCGTTG
>contig_68
ACTGTCTGACACTGACAAGTGACAATAAAAGGTTTGACCACCCGTGAAATCATCAGAAGT
TCAGCCTTCGTGGACAATAATAATAACCTCAATTTAAATTTGATTGTCATCCCGCTAACA
TGTCTCTTCCCGAACCATTATCAAAACTTTTCAGTGAAATTGACAAAAACAAGCAAAAGT
TCATAACCAACCTCCGCGATGCCGTTGCCATTCAGTCCGTGTCAGCGTGGCCCCACAAGC
GGGGCGAAATCCGCAAAATGATCGAGTGGGCCAGAGACCGCATGCAGAAGCTCAACATCC
AAACGGAAATCAAGGAATTGGGAAAACAAACCCTGCCTGATGGCAGAGTCATTGACTTGC
CCCCTGTGGTGTTCGGGGCCTTGGGCACCGATCCTAAGAAGAAGACCGTTCTGGTTTACG
GGCATTTGGACGTTCAGCCTGCCCTCAAGGAGGACGGTTGGGATTCCGAGCCTTTTGTGC
TGACTGAAAGGTCTGGAAAGTTGTACGGAAGGGGGTCATCGGACGACAAGGGGCCAGTTT
TGTGCTGGTTACATGCCATTGAGTGTTACCAGAACTTGGGGATTGATATTCCAGTCAATG
TCAAGTTTATTTTTGAGGGAATGGAGGAGTCAGGAAGTGTGGGGTTGGACGAGTTGGTGC
ACAGCGAGAAACAGAAGTTTTTGGCAAATGTTGACTATGTTTGCATTTCTGATAACTACT
GGTTGGGGACGAAGAAACCCTGCATCACTTATGGGCTCAGAGGGGTCTGCTATTTCTTCA
TTGAGGTGCAATGCGCTGCCAAGGACTTGCATAGTGGGGTCTTTGGGGGCACTGTCCATG
AAGCAATGACTGATTTGATTTACCTCATGGGCACTTTGGTCAACAAAGACGGCAGGATTC
TGGTGGAAGGCATCTACGACGCCGTCGCCCCCTTGATGGAGGGCGAACGCGAAATTTACA
AAAAAATTGATTTCGACGTGGACGATTATCGCAGTGACGTTGGTTGCAACCGCCTGTTAC
ACAATGAGCAAAAAGAGCAGATTTTGATGCACAGATGGCGCTACCCCTCCTTGTCCCTCC
ACGGCATCGAGGGGGCCTTTGCCGAGCCTGGCGCCAAAACCGTCATTCCGGGAAAAGTAA
TCGGCAAGTTTTCCATCAGAATAGTCCCCGACCAGAAGCCGGCCCAAGTTGAAAAATGCG
TGGTGGCTTATTTGGAGAAGAAGTGGAAACAGCACGGAAGTCCCAACACAATGAAGGCGT
ACATGACCGATGGTGGGAACCCCTGGACTGAGGACCCAACCCACCCCCATTACACCGCAG
GTCTTAAGGCCACCAAACATGTGTACAAGGTCGAGCCTGATTTTACCCGTGAGGGCGGCT
CTATTCCTGTTACTCTAACATTCCAGCAAGCTACGGGAAAGAACGTTATTCTGCTGCCGG
TTGGGGCAGGCGATGACGGGGCTCATTCGCAAAACGAGAAAATCGATATAAGAAATTATA
TCGAAGGAACCAAGCTGTTGGGTGCCTATCTTTACGAAGTCGGACAATTGCAGTAAACTA
TACAAGGTCAGATTTCTCAGGCATTGCGCTCTTTTTTTATAATCTATATCACGGAAAAAT
GAGCATATCAATGAGTGACGCCATGGGTGTAACTATTTTATTTGTCTGGGATTTCTGCAT
CAAAAAATATATTTTTATATGTTCCATTTGCTACAAATGGAAGTAAATAGGTAATTGTTT
TAAAGACGCTTAAAGGGTTGCCAATATTGATAATATGCTAAGATTCTGATGTTTTTATAA
GAACTGATGTAATAA
>contig_69
TAAAAATAAATTTACAAAATAAACTGGTCGACAGTTCATTTCCTACCACCAGCAACAGTT
TTAAACATCATATAAATAATTTCGCTAATAAATTACATTTAGGGGAAGGGATAAGTGCAA
GGGACTGCAGGGATGTAGTCTGTGTTGTACATTTGTGCCCTTATGAAAGCTTCCATATCG
TCAGGTTGTGGGCAAACCGTTGCAAAACCTTTCTTGTAAGCATATTCTCCAAGACGTGTT
GCAATTTTCACAGACACTTCCTGAATTGTAGACAGAGGTGGGTAGAGACTTCCTTTCTCT
AAATCAGCCTCTGATACCAAATTAGCGAGGGTCTCAGCCGAAATCAAAAATACATCTTCT
CCAATCGTACGCATCCCCACACAAATCGCAGCCAAACCAACACCCGGGAAAATATACGAA
TTATTCCCTTGTCCTGGATAATAAGTGCGTCCCTTATAAGTAACAGGATCAAAGGGACTT
CCACTTGCAAAAATACAAGTCCCATCTGTATTTTCATACGCTTGTTGAGCCGTACATTCA
GCCTTCGAAGTCGGATTACTCAATGCAAAAATCACGGGTTTTTTACAATTCTTAGCCATC
TCTCTCAAAATCTCCGGCGTGAACGCACCGCCAACTGCCGCAGCTCCAATCAAAATGGTC
GGTTTGGCTTGTTGCACAACTTCGGCAAGTGTTTTAATTGGTGCATGATCCTGAGCGAAG
GGTTCTTTATGTTCGGTGATTCCCCCGTCTGGTCGATTTTTAACAATCAAACCTTTGGAA
TCAACCATCCAGATTCGTTTCCGTGCTTCCTGTTCTGGTGTTCCTTCGGCTTTCATTGCC
ATCACACAAAGTGCAGCAATTCCAAGCGAAGCTTCACCGGCTCCTTGAAACACCAAAGTA
TTGTCAGACAATCGAGTTTTCGTGGCACGAAGTGATGCCAAAATTCCGGCAACTGCAACA
CTTGCAGTGCCTTGAATATCATCATTGAATGTGCAATAACTATCCCTGTATTTGCCTAAA
AGACGGAACGCATTTGCGTTTCCAAAATCTTCGAATTGAATGAGAGTGTTTTGGCCCCAA
CGTCTTACAACTGATTGCATGAATTCTTCGATGAAATCGTCGTATTGTTGGCCTCTGACA
CGGTTTTGTTTTAGGCCGATGTAAAGTGGATCGTTGAGCATTTTTTCGGTGTTTGTTCCA
ACATCTAGAGTTATTGGCAGACATTGGTGCGGTTTAATTCCGGCTAAAGCCGTGTAGAGG
GAGAGTTTGCCGATGGGTATGCCCATACCACAGGCACCCAAGTCACCCAGACCCAGGATG
CGTTCGCCGTCTGTTACGACGATTACTCTGATGTCGGATTCGGGCCAGTTCTTCAAAATA
TCATAAACATGTCCTTTATCGTGAATGGTTATGAACAAGCCTCTAGGTCGCCGATAAACC
AAACCGAATTTTTGGCATGCTTCACCTACAGTAGGAGTGTAGATCAGAGGCATTATATCT
TGGACATTTTCTCCAACAAGACGATAAAACAATTTCTCGTTGCGATCAAGGAGATTCATT
AGGTAAAGGTATTTGTTGAGACTATTATCAAGACGCTCTAGACACATACGACAATGTTCG
ACTTGTTCTTCTTGTGTTTTTACTCGTGGAGGGAGAAAACCGTGGATGCCCAAAATTTGT
CGTTCCTCCAAAGTAAAAGCCATTCCCTTATTTAAGCTGGCATTCTTTAGTCGATCGAGA
CCACTCGTTGAACTTGTAGCAGCATTGTCTCCGGCTCCTCGTTGGCCCAGTCGATCTCTT
TCGTACGTCGACATTTTCACTGTGTGCACGTTCGACGAGTCGTTTACTTTCTGATTGCCG
GTGTTCAGTAGTCGTCCG
>contig_70
CGCAGAGTACGCGGGGTAATCAGCTGATCGTCTCCCAAATAAACAAAAAGTAATTTCTCG
CTCAAATCATGATTGAAGATGAAGACAGTCTGGAAGAGGAATTGCTGCACGAATTCGAAG
ACGGAACATTAGAGATAAGTCCCGAAAATAAATTAAACAATGATAAGCAGATAAAGCCGG
AATCTCCTGATAAGCCCGAGCCAAACAAAGGCGATAATTATTGGAGCTCGAATTTCATAA
CACCTCTCACTTCAATTCCTAATAAAATCACTGCGTCTATTTGGTGTAAGAACCCTAAGA
CACCCACCCCAACTAAAGAAAACACGATCCAACAAGCGATCTCCATCACTGAAAACCCCA
ATAATTATTTCACTTTCCGCGAAAGCGTCCTTGCGAGGGCTTTGGGCGAGTGCAAGGAAC
AGTTCCTTGATGAGGAAGTGGACGGACCTCTGACTGAAGCTTTCCTACTCACACAGATTA
GTCACTGGAATTCAGATAAAGAACGACTTGTTCTACTGACACCCAAAACTCTCGTTATTT
GCAAATACGACTTTATCGCTTTGAAAAGACTGGCATACAAAAAACTGCCCTTAGAGGTAA
TTGATCAAGTCATTTATGGCGAGTTGGTCTATCCCAGTGGGTCACTAATACC
>contig_71
AGAGTACGCGGGGGGTTTAATCAATCGTGATGAATCGGTACGACTTTGAGTATGGAAAGT
GGTTGTCGAGTGCACCACCCGACGAACAAATCGTGATTTCAGGAATATCGGGTAAATTCC
CCAAATGTGAAAATGTGACGGAATTTTTGGAAAATTTAGAAGAGAAAAAGGACATGTTGA
CCGAATCGAAGGAACGCTTCAAGGTCGATCATCCAGAATTGCCACTCAAAGCCGGCCTTC
TTCAGGGCATTGACAAATTCGATGCGGGATTTTTCGGAATACACCATCGCCAGATCCAGA
CGCTTTATCTGGGTTTGAGAAAACTCCTGGAAATTACGACTGAAGCAATCATGGACGCTG
GAATTCATCCAGAGGAGTTGAAAGGAAGCAAAACGGGAGTTTTTGTTGGTTATTCCTGGA
ACGACTCTGAAGTTGAAGTTCTTGCCAAAGTAACCGAACCACAACAGTTTGCCATGACTG
GTTTGCTACGAAGTATGGTGGCACATCGTCTCAGTTATTTTTTCAAACTGAAGGGCCCAA
GCCACATTTGTGAAACGGCGTGTAGTAGCAGTCTAGTGGCCCTTGACCACGCCCTTAAGG
CCCTAAGGAGCGACCAATGCGAAAATGCCATCGTTGCCACGTGTCATCTGACCTTTCATC
CAGCCGTCACGGTGCAATTTTTCCGCTTGGGTGTTTTAAGCCCTGACAGCAAATGCAAAG
TTTTCGACCAAGAAGCTAACGGTTACGTCCGTTCCGAAGCAATGAGTTGTCTATTTTTGC
AAAAATCGAAAAACGCGCGCCGAATTTACGCAAAAATCCTCCACTCCAAAGAAAACAGCG
ATGGTTTCAAATCAGGGGGAATCACTTTCCCTTCATCCCCCATCCAAGGCCAACTCCTCA
AAGAGATGTACGCCGAAAGTGGAATTAATCCCAACGAATTGAGCTATTTCGAAGCTCATG
GAACCGCAACTCGTGTCGGAGACGTGGAAGAAGTGAACGCAATTGACACAATCCTCGCAC
AGAACCGAACCGAACCGCTCTACATCGGTTCGGTTAAATCAAACATCGGGCATTCGGAGC
CCGGTTCTGGACTCTCCTCCCTCATCAAGGTTATTTTATGCATGCACTCGGGTTACTTGC
TCCCTAATATCAACTATAACCGAGTCAAGCAAAACATAACCGGAATTGTGGATGGCCGGT
TAAAGGTTGTAACCGAAAAAACGCCCCTCCACAATCCGAACGCAATTGCTGGAGTTAGCA
GTTTCGGATTTGGTGGAAGTAACTGTCACGTGATTGTACAAAGATGGGGGGAGGATGTGG
CACAAACAGATGGCATGCCACGATTGGTTTGTGTGAGTGGAAGGACGGAAATGGCAGTTT
GGGGGTTTTTGAACGAACTCAAAAGCAAACATTTTGATGTTGAATTTGTGGCACTTGTTC
ATCATGTTTTCAAACACGAATTCTCGGAACATCCGTTCCGAGGATTCGTTGTTTTGGGCG
AAAAGGGGCCTCTGAGTGAGTCAGTACGGCCCTGCCCACTTGAAAAAGTACCACTGTTTG
TTAAATTCGGACCAATGGATAAGTCGTACCAAACTGTGGGGCGGTACTTCTTAAAATTTC
CGGTCTTTGAACAGACGATTCGAAGAATCGGTACTCTTCTGGGCAATGACCAAATCATCG
AAACACTAAAAGGATACAAAAACCAGGTTAAAGACCCAACTTTACTATCTTCCTACGTCC
AGTTAGGAATTATAGACGTACTAAAAGTACTAAAAATTGATGCCAAATTGATTTTGGATG
GCTCTAAAGCAAAACTCATATCACAGTACTACCAAAACTCGTCCCTTGAGACAATCCTTG
AGCGGATTAAATCTCAGGAAACGTCAAACGGTTTCGAGAGACTTGACGTAGTACCAAAAC
ATTCACTCGTGTGTGATTTCACAGATTCTGGCCCTTTTGGTACTAACCCTGAGCAGTTTT
TGGAGTTTTTGGGCCGATTGTACCTAAACAATTACAACCCCCAAATATGGCAATTATACC
CCCAGGTAAAGTTCCCCGTCCGGCGTACTACTCCATTTTTGTCGCCTTTGATCAAATGGA
ACCATGAGACCAAATGGCCGATTCCAGAATGTAAAATTCAAGCCGAAAAATTAACAGTTT
CAGTGGTATTTAACTTGGAGGAAGAAGCCGATAAGTATATAGAAGGACACGTAATTGATG
GTCGAAATTTATTCCCCGCCACTGGTTATTTGTACCTAATTTGGGTGATTTACGCTGAAA
ATCATCTAACACGTTCAGCCAAACTTGCCCCGGTTGTTTTCACAAATTGTAAATTTATTC
GAGCAACGATAGTACCAAAAATTGGGTTTTTGATCCTTGTGGTTTCCATACAACGTGAAA
GTGGGTTTTTCGAAATAATGGAGAATGATACCATTGTGGTAACGGGACGAATTCAAGCTC
CACAAGACTTGAAACCGTTTAAAAGTACCTTTAAAGTTGTGGAAAACCAATCAGAGGTGG
TACTTGATCAGTACGATATCTACAAAGAGTTACATTTGAGAGGTTACGACTACACAGGGT
TGTTCAAAAACCTAGTCAAGTGTAACACTGAGGCGACTTGTGGAGTACTCAAATGGGACA
ATAACTGGGTTGCGTTCATGGACACAATGTTACAAATTAAAATCCTCCAAATGGACACGA
GAGATCTTTACGTTCCTGTTGGTATTAATAAACTTGTAATTGACCCAATTGAACACTTGC
GAATTATTGATCAAGTGGGCCAAGTGGTACCAATCAACGCCTACAAGAACAATAACTTGA
TTAAATCAGGCGGGATTGAAATTTCAGGACTTTATGCTAGTCCTATTTCAAAACGCAAAC
AAATTCTAGAACCGGTACTCGAAAAGTATGTTTTTGTCCCAAATAGTGGTACCATGGACT
TGAGTACCATAACACGTGTAAATACTCAAATTATTCTCGAAAATACGATGGAGGAACTGT
TCAAAGCGGTCGAAATCGTTGATGAGGTGGTACCTGAAACCCTTCTAATGCCTTTGATTT
ACAACGCATTAGAGGACGTACCAGTGGTGCACCCCAACTTGATCATTTCCACAAAACATG
TCTTGGAAGAAGTACCAGGTGTAAAAATCGAAAATTATAGTCTAACAAACGAAAGTAACT
TATCCCTGATTGTGGGTACCAAAATCCTGTCACGTTCAACGGTACTACAAAAGGTTTTAA
CCAGTTTGAGCAAAACTGGCTATATTTTAAGCCGCGAAGATGTGAATTTTAGTCCAATTA
CGAATGTAGTCACTGTCACGACTTATAGTACCACTAGCGGCGAAAAATTGGTACTTTGTA
AGAAACTAGAACCTGTTAAGAGTCACAATTTTGTAAAGATTAGCTCGGATAATTTCAATT
GGGTCCAAGAAATACAAAAGTTACCACATGATAATTTGGTACTTTATAGTGAGTACCCTT
GTGACGGTACTTTAGGTTTGATCAATTGTTTGAGACGCGAGCCTGGAGGTGGTCGCATCA
TTTGTGTCTTTATGATGGACAAAGCTCCAGTTTTTGATTCACTAGACCCAATTTATAGCC
AACAAATTGCCAAAAATTTAGCTGTCAGTGTTTATAAAAATGGTACTTGGGGGACGTACC
GACATTTACGCCTTGAGGATTCACTGGAGGTTTTGAGGGAACATTCCTTTGTGACGTGTG
GTTCCAGAGGTGACTTATCAACACTCAGATGGGTCCAAGGACCTTTAACTGTGAATAGTG
ACCTAGATTTGGTCATTAGTAACTATTGTGCCATCAATTTCAAAGATATTATGACTGCTT
CAGCTAGGATTACTGTAACTCTTGATCGGATCAATCAGGAAAATATCGAAGGTATTGAGT
TTAGTGGGCGCAAAAATAGTCAAAATGTGATGGGGATTATTTCAAATGGGGCCCTGTCGA
CTTTAATTGCTTCCGATCCAAATTTGACTTGGGTGGTACCACCTCACTGGTCTTTAGAAG
ATGCAGCAACAGTTCCGGTGGTTTACGCAACTGTGATTTATGCGCTTTTAATGCGTTCGA
GTTTGAATGCTGGTACTTCAATTCTGATCCATTCTGGTACTGGTGGTGTAGGTCTGGCGG
CCATTAATGTGGCACTTGCCCACAAATGCACCGTTTTTGTGACTGTTGGTACCAAAGAAA
AACGTGATTTTCTCAAGAAAAACTTTCCGGAAATTAATGAGAGGCATATTGGAAATTCCA
GAGACGTTTCTTTCAAAGAAATGATTTTGAAAGAAACTCGAGGTCGTGGCGTTGATGTTG
TTTTGAATTCTTTATCTGAAGAGAAATTGAAAACTTCGGTCCAGTGTTTGGCACGAGGTG
GCAAATTTATGGAAATTGGCAAATTTGATTTAGTTAATAATAATTCGCTTCAACTTTTAT
TGTTGGAGAAGGAGGCAAGTTATCATGGGATTATGTTGGATACTTTGTTTAAGGAAACTA
AAGAGCGGAAAACTGGGCTTTGGTTAAAAGTTGATGAAGGGTTAAAAAAGGGTTACATTA
AACCGTTGCCAAGAACGGTTTTTGAAAGTAATAAAGTTGAGACTGCCTTCAGGTATATGA
TGAGTGGTACTCACATTGGTAAGGTTTTATTAAAAGTACGAGACGAAAGTACCGATAAAC
CAAAGCTCATAAAAGCATACCCAAAGTTTTATTGTGATCCCAAGAAATGTTATATCGTAA
TTGGTGGTTTGGGCGGTTTTGGGTTAGAATTAACCGATTGGTTGGTCTTGAGA
>contig_72
CAGAGTACGCGGGGGATTGAATTTTGACAGCCAAAATTTCAGTTATGGATAAATCGGCCG
GTAAGAGCCACAAAAGTCGGGGGCAGACCCGCACAATGGGGGCCACTTATTTCGACCCCG
ACCCTGTCCTGGAGCAAAGCCGCAAAGACCAGACCAGCCCCCATAAACCCAAACCTCGAG
TTGGGCCTTCGGACGACTCAGACATAAGACTCCAACCATCGCTAACGACAAGAGTCGATC
TTTTGACACATGATACGAGCGTACCGCCTGGTACTAAATACAAACCGCCCAAAACACGAA
AACAGAGGAAAGCCGACAGGCAAAGGCGGGAAAAGTACGTCCAAGACTTGCGTTTTTGTA
CCTACGATGTCACACAAATGCCAAGTCCCACCAAAATCACGAAAGTCGATGTTAAGTTAA
AGGCACCGTCAGCCGAAATCAAGGAAGCCAAAGTTTTTCCACGTAAACCTTCAGTCTCGC
CTAGTGATATCCACCCAGAGGTGCCAACACCAGCCGAATTGGCCGAACGCCAGCCCAAAA
GTGGTACCATCATCAATATCAAGCACCAAAGACACAAAAAAAGGAAACGGAAGCCGCGAC
AAGAACCCGAACCTTTCGAAACTCCCCAAGGACCCACGATTGAGGAACTCATAGCGCAGG
AATTGGCCACTATCCAGGAAATTGGCGAAGGAGGGGAGGAGAAATTGGAACCACCACAAC
CACCACCTGAGAACTACCTCACCAGGCAATTCCGGCGTAAAGTCTCCCAAATGTCCAAAA
CCACCTCAATCCAGAGCAAAGACTGGCACTTGGAGGAGGGAGAAGGTGAAGATCAGGTGG
TGGAGCACGAAGACCGTTTTATAAACACACTAGTGCAAAAATTTCGGCGCGAATCCGAAA
TCAAACGCTACGAAAGACCACGTCGTAAAATCAAGCCAGGAACCTTCGAGAACTTTTCCT
TCACCAAACTGAGACAACCAACGTTGAAAACCTTCTATTACGGAGTCAAACTAGGTACAG
TCCACCAAGGCGACTACCATTTCTCCCACTTGAGCCGCAACAAACAAGGCATTTGCATGC
CAATAGCTGCCTATTGTTTCTCAATCTTGAAACACCCCGACAAGTGGACACAAGCCGACA
TTGACGACGTGCTGGAAGCCGGAAACGACCTCTTCCTGGAAAGTGCCGACACCCAGCACT
TGCACGGCGACAACGTCGAGCTGAAAATCACCGATTTGCGCAAATACTGCAAGTTGGGGA
AACGTAAAGTGCGGTTCGTGGTCAGCGAGCCGGAAATTTCAGGCATGGTGCGGTCAGACG
ACAAGAAAATCTACAATTTGACCAAAGCCATCAATATTTTCTTTTCGCGCTACTCGGCTG
GAATTCTACAAACCGAGCACTTGAACATTGCGCTTTGGCGCGACAAACACTACTATTTCT
TCGACGGTGGTGCCAGAACTATTGACTTGTTCTCGCACCCGAATGGTGTGGCCCTCATGG
CTAATTTTTACGACACTGCGTCCATAATCACCGTTCTTTTGAACCGCTCAAGTCTTGAGA
ACGTACCTTTTATTATTTACTCAATCAATGCGTTTAAAGTACTGCTGCGGGACGCCGAAG
AAGTTGACTCGACTGGCGTTATTCCAGAGAGTGACAATTTCCAGGTTCTGGATGAGGAGA
AGGCAGTGGCGTTGGGTTCGTTTGATTTGGCAGACAAGTGTTTTGGTTTCTCGCGCAATA
AACAGGCACTGACCATTGCAATCATTGCGCTGGTTTACGCCAGAATCTCACCGCCGAGTT
CCTGGCACAAGGGAACCGTTGACAAGATTGTGATCATTGGGAACCAACTGTTTCTGGAAT
GTATCGAGAATGATTCGGTTGAGGAGGTGAAAATTGAGGATTTGCCGGCGGTTTTTACAA
TAGGGCCGTACTTGGTCGAAGTTTATGTCGTACCAAATACTTTCGTTGATTTCCTTTTTA
AGAAAAGCAAGTGTGTTTTGTTGGAACGTTTGGAGAAGTTCTTCGAGACTGCGTCCAATG
CCATCGTCCAGATTGACAATTGTGCGTTAGCTGTCTGGAAACAGCGAAACATCTACCACT
GTTTTGACCCTTATTCCCGCAACAATGAGGGTTTGAAGTGCCGTGAAGGCACAGCTTGTG
TGTCAATGCACACGACTTTGGATTCGTTGATAAGGACAATAGCTACGAACTTCGACCACA
AGGACATGATCTTCCATGTGCATGCCATGAAGGTGTGCAAGATCCACCGCGACACCTCCA
CCAAAGACCTGTTCCCGCAATGTTTGACCATGAACGAGTACCCGATCGAAAATTTCAAAA
AAATCAAAATGAGGAAAGGGCACCGAAAAGCCACAAATAAATCGGTGACAGTTGACCAAA
CAACACGAGCTACGTTTCTTGGCGAAATCCCCGAAGAATCAATCCTGGAGGTGGGTTCCA
ATATCCGGAGCATCGCCCTTGAGGAGTTACCTTCAATGGTGCACCAAGTACCATCGAGGC
CGCTTCCAAAGGTTACGCCCCCAGACCAGGAGTTTGTGGCGGATTTGGATTCGCCGAGTC
TTTCCGACACGCAGATCGAACCCCCACCACCGGAGGAACCCGAAGGTGAACCCTCGATTG
AGTTTGTTGACTTGGATGGGTTCGAGTTGACCCAGGAGGAGAAGGAGATGGTGGAACGTG
GTGAAGGTGAGAAAGGGAAAGGTAAAGGGAGGACGAAGGCGCGACGATCGGAGGCGGAGG
AAATGGGTGAGGAAGCTGGTGAAGGTGAAGGTGGGGAAGGTGCCCAAGAGTGGTACATGG
CAGCGTCCGAATTCACCCAAATCGGGTCACAATCGTTCGTTAGTCGCGTATCACAAGAAG
TCAACACTGAGTTGTTCCCCATTGAAGTACCACAAGAGGAGGTACCATCTCTAGTGCGCG
ATATTAAGGCGCTGGCGACGAGGCGTCGGAACGACATTCAAGCCATGTACGAGTTTGAGA
TGGGACAGGAACCCGAAGTTACAATGTCGGAGGAGTTGGCCAAAGAAACGAACTTTGTTA
ATTTACCAGATGGTAGCCAAATCATCCTTGGTGGTACCAACATGGCGGCGTTTGGGTCAG
AACTTGAGTTTATGGCACCTTTTGTCTGTATCATGGCTTCAGCAGTGGCCAAGAAATACT
CAATTGATTCTTGGTCGCGTGATGTCGTTGATTATGTCCTTAAATGTGGGGCGGAATTGC
ACCAAAACTCCAACACGAGGTACGACCAAAATTTCAAGCTTGAAATTCCGAGGATCAGTT
TGGGGAAAACCGATTTTAGTATCAGGGTTAATTATATTTTCGATACGTATCTAAAGCCAA
GAGTTCTGGCAATAGCTATCAACAATATGCTGTTCCCGCAGTGGAATTCAGGTCTTGTGG
TCACACCGACTTACTCCTGTGCTATTTTTTATAAAAATCATCTCTATTATCTTTACGACG
GGTTTGGGAACAATGAGGTGGGTTTGAGTAAAGGTGTTTCGAATGAAGGAGTTGCGTGTC
TTGCACGTTTTTTGGATATTAATGCATTGGTGGCGAGGATTATTCATAATAAGGCGAAAC
GGGAACAGGAGGAGAATGTTGAGTATAATCGGTTTGTTTTGAGTTCGTGTTATGTCAAGC
AATTGCCGAGGGAAGAAGTTGAGGAAGTGGAAGTTGAGGAACAGGCGGAAGGGGGGGATC
AGGATGAGCCTGTTGTTGTGGAGAGTGTTAAGAAGAAGAAGAAGGAACCGGAGGAGAAGA
AGCCGGTCAAGATGGGGTACCACTTGGTGGACAAATTGTACAAAATCGAGGGCACCCGTA
GCCTTGGAGGCGGCGGCACCGTCTCCGACACCCTCAAGGAGGACTATTTCGTCTGCCTCT
GCGCCTGCCTCCTCCTCCTCAACCTCCCAATCAAGCGCTGGGACGATCGCAAAATCGACA
CAGTCCTCGACCAAGGAATCCACATTTTCAACCACGTGGAAGACCACGACGTATGTTCGA
AAAAATTCATCAAAAACATCCTCATCGACGACTACATTTTCGACATCATCGCAAATCGAG
TCAAATTTGCAACCTACTCCTCACGGCGCACTTTCCGTTCAGGCATTGAAACGATGGTAA
ACAAGAAACACGAACACTTTATTTTGCAATTTCCCGACCGGTGCTACGCCCTAAGTGTCC
AAGACAAGATCTACCATTTGTTCGACCCCAACGACCCCTCAGGCAAAGCCTCCTGGACCA
GATACAGCAACTTCGGGAAGTTGATCAAACGAATCAGGAAAAATTTGGCAAAAGGTGGCG
AAAGCTACAATTTCCACTGTTTCGAGATCATGACGATTAATAAGGCCCCCAAGAGCGTGA
TTGTGAGCAACAGAGTGAAGAAATATAAAATTCCAAAAGGAAAGAAGCCGGAAATTGTCG
GTAAACCATTCTATGAGGAAATTTCCTGGTTGGAAGTTGACCCGATTCCGTGGTCTTGGC
GCTTCAATAAGAGTGGGTTGCCGTTGTGGAACCACTGGTTTATCGACTTCCCGCACGATT
TGTTCTCGCTGTTTGGCTGTTTGAGTCCGTTGGACGAGAGGTTCCCGCAGGAATTGCCTA
AAAAGCAAACCCTAGGGAACTTGGTTGCTGCAATAGGGATGTGCCATATTTATGACTTGG
AGGATTGGAACCCCACTATCATGGACTCGATTCTAGTTTTCGGCGACAATTATTTTCAAG
ACTGTGTTAAGGATATTACAGATGAGAACTACGAAGTCACTTTTGAGGATTTGAAGAAGG
AGTGTACGATTTTCCCTTACAGTTTTCAAGTGGTGTTCACTCCAGCTGTCGAAGGAACGC
TTTTCCTTGTGCGCTTGAAACAGTTCAACTTGTTTAAGGCTTTGAGGGCGTTTTTCGACG
ATTATATCAAACGGTTTGGGATCATTTGTGTCTCGAAGGGTGATAATGATAGAAGGTTTT
ACGCTTTTGGGAAAATTCAAGAATCAGAGTACTTTCTGTACGATTGTGAGACTTTAGGGT
CTCCAATGTTCATTGAGAAGGACTCAGGGGTGCCCTATATTTTACGGGCAACCTCTTTCA
ACAGACTTTTGCACGTCATGACTTTGACTTTGAGAGGCGGCGATTTTTACATCTTTGAAG
TGACTTTATCTGGATTTAAAGCAGTTGCTTGAGGCACTTTTCATTTGGTGTTGTTTGGTG
TAAGAAATAAAACGCTTTCGATTTAAAAA
>contig_73
CTTTGAAAAAATTATCAAGATTATTTAATTCTCTCAATTAGAACTGTAAAAAATGCCACC
GAAGGCCAAACCGGCAGCACCCAGTAAGAAAACTGAACAGAAAAAGAAAGAAAAAGTGAT
TGAGGACAAGACTTTCGGTTTGAAAAATAAAAAAGGGGCCAAGCAGCAGAAATTCATACA
GCAAGTCGAGAAACAAGTTAAAACTGGGGGTCACCACCCTGTTAAAGAAGATGGGGGGAA
GAAAGCGGAAAAGGAGAAGAAGTTGAAGGAACAGAAGGAAATGGCTATTTTATTTAAGAC
CGTGCAAACGCAGAAAGTCGAGAAAGGGACTGATCCCAAGTCTGTGGTTTGTTCGTTCTT
CAAACAGGGCCAGTGCGGCAAAGGTGATAAGTGCAAATTTTCCCATGATTTGAGTATAGA
GCGAAAGGCGGAGAAAAGGTCGCTGTATGTGGATATGAGAGATGATGAAGAAGAAACTAT
GGAAAACTGGGATGAACAAAAGTTGTTTGAAGTGATAGAGAAGAAACATGGAAAGACGGG
GAAAATGCCCACTACTGACATTATTTGTAAACATTTCTTGGAAGCTGTAGAAAAATCAAA
ATATGGCTGGTTCTGGCAATGCCCCTCTGGAGAAAGCTGTATTTACAGACACGCTCTCCC
ACCAGGTTTCACGTTAAAGAAAGATAAGAAAAAAGACGACAAACGTGATGAAATATCACT
GGAAGATCTAATTGAAAAGGAAAGAGCAGCACTAGGTTCTACTCAAACTAAAGTCACGTT
AGAGACATTTTTAGCGTGGAAAAAACGTAAAATTCAGGAAAAAAAAGACGCCGCAAAACG
GGATGAAGACAAAAAACGAACCGACTTTAAGGCAGGCAAACAAGTCGGACTTAGTGGTAG
AGAAATGTTTAGTTTTAATCCTGAATTGGCGGCGCAGAATAACATGGATGAAGGCGATGA
AGCGTTTGATTCTTACAATTATTCAGACACCGAAGATGATGAAGTGGATTATAAAGAAAT
CAACTTAGATCTAATTAGTGCCGAAGAGGTTGACGGGACTGGAACTGTGGCCTCTGAAGA
CCGGCTGAAGACAAGCTCAAAAGTAACAGAAAATGGTGAAGAAGGTGCATCTGCAGTACC
CATCAATGAAAACTTGTTCCTTGAGGAGGATTTAGAAGCTTTAGATGAAGAACTAAACGA
CTTAGATTTAGAAGAATAAGGGTGCTAATATTTAGCATTGTTGGAATTTAATTTCATTAC
TAAACTCGTAATGCACACCAGAGATCAATGGTTTAAAAAAATAATGTATTTG
>contig_74
CTATCGAAGTTGAGGCTGATCGTCGCGTTGCTTTCGCCCAACTCATTCTTTGCAGTCACC
TTGTATTTGCCAGCATCCTCAACCGTGACATTTTTTATTTCAAGGGTTGCAAAATACGAG
TGGCCATCTTTATCTATCCTCAACTTGTGTCGTGGCGTTTCATGTACGGGGTTGGCATTG
TGGAACCAACTGACGGTAGGGCGTGGATCTGCTTGGATTCTACATTCGAAAAGAAGCCTC
TTTCCATCTTCCTCCTGTCGAATACTCGGCTTCTTCGCGAATGTTGGTGCAAGACCGTCG
ATTTGTTTCTCTTTCGGTTCATCCATAGGACTGAAGTTGAGATTGATCGAAGCTGCAACT
TCTCCCATTTTGTTCTTTGCTTTGACCTTGTAAAGGCCGGCATCTGTTTCGATAACATCG
TCAAGCTCAAGAACCACAAGAAATTTGTTTGTTCCTATTGACTGAATCTTGATATTGGTT
CTACTGTCTTCTGACAGTAGTGTATCGCTTCGGAACCATTGGATATCGGGTTTTGGGTTT
GACAATAGTTGGCATTCGAAAATAAGTTTATTGCCGTCATCTTCTTGTCTTAACTGTGGT
TTCTGGGTGAAGCTGGGAGCGAAATCTTCTGCCACTCCCATGCTTTCTGTATTTTGATTA
TCCCGAAATCGAGGACATTAACCCGGCCTTCTTGAAAATGGTGCAGAAGCTCAACAGCTC
AGCACTTCACTTCACCACACACACTTCGCGTTTTCGCGTGTACACTTGGGTCGTCCCGTC
GCACAAACGCGTCGTCGATTCGTTCGTCTTTCTTAGAGGTTGCTTCGTGGCCTCCAAAGC
ACTGACTAAAGGAGTGT
>contig_75
GTAAAATTAAAAAACTTCGTTTGCATAATTACACATTGTATAAATACTTAACAATTAAGA
AGGCGCGTTTGTTAGCCTTGATCGTTAATTAAGGAAAAAAATTATCTAAATTATAAAGGT
GAGTCTGACGTAGCTTCAGCCCTGACAACCTCTTCCACTTTTTCGCTAAACTCATCCACA
TCCATCGCAGTCGCCGCCTCTTCACTTGCCTCTTTCACCCCTTCTTCGGGAGCAGCTTGA
GATTCTTCACATTTCTCAGTCTCTTCAATTTTCGCTTCAGCTTCGCTTTGTGACGAGTGC
ACCTCATCGATTTTGTCAGAAGACGTAATTTCGAGGTCTTCTTTAGTTTCTTCCTGTGGT
GTTGGGGAGGCATTTGAACACTTGGTGGTATCGACAGTTATTTCTTCGCTTTCGTCCGGA
TTCTCGTCAAGTTTCTCTTGCGATGTGCCAACTTCATCCTCGTTTTTATCGCACTCAGTC
GACGATAACTCGCTCTGAGGGACCGCATCGTCCACAGTTTTCTCCTCCTTACTTTCAACC
GATTCTTTGTCGTCTTCAGCGCTTGAGGACGAGTCTGCGTCCTCGATTTGCTGCGACGAA
GGCGTTTCCTCTTGTTTAGCCTCAGATTCTTTGGAAGGTTCGCTGGTTTTGTCAGATTGG
TCACAAGACTCGGTGATTTCTTCGGTTTCTGACGAAACGACCGGTTCGACACTGTTTCGT
CTCTTTTGGACCCCTGCAGGTATGGCAGTGATGGTAACCGAGACATCCGTCTCATCTGGG
TCTGATCTGGTGCAAGTATTTGATGGCACAGGTTCAATCGAAACGTAGGGCTCCTCTGAA
CTTCGACACGTTATGACAGTGTCTTGAGACGAGCTGCAGGCCACATCTGGTAGTTTAGAC
GCTGTGACCACCGTTTCTTGTACAATTGGCTGGGTTTGAATGTCATTACTGTTGCTATTC
TCATTTTGATATGGAACATTTTCGTTCTGTAGCAATCTAGGCCAAGCTGGCGCATCGTCC
ATTTCTTCCACGTTGATGTCATTGCTGCTATTGCTAGTTTCCGGCAAATGTTCCGACTCC
AACCCGTTCATAATGCCCTCCCCGTTCTCCGTGTTTCTCCTGCCCCCAGGTTCAGTGGTG
CTCACAACTAGGATATTCTTCTCCAGGGCCCTCATGTACTTGTCTATCCGATTGTACTCC
TTCCTCGGAGTCGTCAACAGCTCGCAAATCCTCTGTAACGTGAAGGGGGCCGCCGCAAAC
GTGTCCAACTTCTCTAAAATAAAATTCTTCATAAGGTCGTAATTGAAAATGTCCACGTTG
GGACAAGGGGGTATCTCGACCGAAGGGCACGTCTCGTAAAACTCCGTTATAACGTTAATC
ATCTTCTCGCGAAAGAGGCTCTTTATTGCCGACCACTGGTACACAGGGTCCCCTGTTTTC
GCCACAAAACAAAGGTACTCCTCCAGTTCGCGCGGTATGTCCTTGGGCTTGGTTTTCGAG
AATTCCTCTAAACTGTGGAGTATTTCTTCGGGATTTTCCATTATTGTTATTGTTTTTTTC
GCGAAATTTTAGCACCACCGATCACCATCTACTTGCGTCAACAAGCGCACCAATGACAAT
CCCCGCGTAC
>contig_76
GGAATTGGACGCTTTGGCAGCTCACTTGAACGAACTGGGCGTCCAGCAGTCGTCCCAGCC
TGAGGCGCCGCCTCGTAACAACCGCAACAACAAGCAGTCGCAATCCGCCGTAAACAACAA
CGTGTCGACGCCGAGTTCGACCAATCACACGCCGAATTCGAGCAATCAAGCTAGCGGAAA
TATTCTCGATTCGGTTGTCGACAGCGAAACCGATTCGGAACCGGAAGACAACGGAAGGGC
CCGAAACGACGGTACCTTGTTGGCTAGTGATCCCCCGAAACCGCTAGCCGGTTTAGGAGT
AGTGCCTGAAAACAGTGCGGGTGTGTCTAGTCCCGGAGCCACCGGTTCCGGTTCGAGTTC
AGGTAGTGCCCCCAATCGGCCTTTGCCCCCAACGCCCGACGACGACGAGTCGCAAGGCGA
CAAGACGTTGGTTTTGCGACGGAACGGTAGAAGTAGCGACCATTCACGTCAAAGCAACGT
TTTGCCCGATCTTCTCAGCCAAGCGAGCGGAAGCCCTGGCACGCCCTCGGCTAGAGATAA
GTCACAGAGCGAAGAGTACCGCCAGGCTATGTCTCCTCACGTTACCCCCTCCCCTAATAA
ATCAGCACCTCTTAATGTAAACGCTCTTGCCTTGCAACAGAAACAGCGCTCTTTCCTCAC
GTTTGGCTTCGGCGCCGGTTCTGCACAAAGCAGGAGGGAGTCACACGTTAACGTGAACGT
AACGCCAACATCGCACGATATTTCGTCAGATACGCCCGAGATTAGGAAATACAAGAAGAG
GTTCAACAGCGAGATTTTGTGTGCGGCTTTATGGGGCGTTAATCTTTTGATTGGGACGGA
ACATGGCTTAATGTTACTGGACAGGAGCGGCCAAGGCAAGGTCTACCAGCTGATATCGAG
ACGGCGCTTCCAACAGATGGAAGTGTTAGAAGGGCAGAATATCCTTGTGACGATTTCCGG
CAAGAAAAATCGCGTTAGGGTGTATTATCTCAGTTGGTTGAAGAATAAGATTCTCAGGAC
GGATGGAGTTAGTGATCAAGTGGAAAGGAGGAACGGTTGGATCAACGTGGGTGATCTTCA
AGGTGCTGTCCACTTTAAAATAGTCAAATACGAAAGGATCAAATTTTTGGTGATTGCGCT
GAAAGACAGTATTGAAATTTACGCGTGGGCACCGAAACCGTATCATAAATTTATGGCTTT
CAAGTCGTTCTGCGAGCTCACTTATCGACCACTTTTGGTGGATTTAACGGTCGAAGAAGG
CACGAGACTTAAAGTGATATACGGAAGTGCCGATGGTTTTCACGCCGTCGATCTGGATTC
GGCGAGTGTTTACGACATTTACTTGCCGAAACATACACAAAGTGCTATAACGCCACACTG
TATAGTGACGTTACCGAACAGTAACGGCATGCAGTTGTTGCTTTGTTACGACAATGAGGG
CGTTTACGTGAATACTTACGGTCGCGTATCAAAAAATATGCTTTTGCAGTGGGGCGAAAT
GCCGACGTCAGTGGCGTACATCGGCACAGGCCAGATAATGGGCTGGGGCAATAAAGCGAT
CGAAATCCGTTCGGTCGAGTCGGGTCACTTGGACGGCGTCTTCATGCACAAGAAGGCTCA
ACGTTTGAAGTTTTTGTGCGAACGCAACGACAAAGTATTCTTTTCGAGCGCCAAGAGCGG
CTCCAGCTGCCAGATCTACTTCATGACGTTGAACAAGCCCGGCATGGCCAACTGGTAACC
TCATTATCAAGTGTAATTAAAGTATAGTTCGTGATGAGTGAAAAAAAAAGGATTAAATCA
ATAAGAAAGTATGGGAGAGTAAGGCGACGGGCAAATAGTACAAGGTTAATAGATCAAATT
GATCGTACTTGTGGTGCGGATTTTTGTAATAGTTCCTGTTTTGTTTTCGTTTGAAGTAAC
AATAATTCGAGAGTACAATTCCAGTTTGGTCAGCAATAATCATTTTAAGATCAAAAGGTC
ACGGAACTATTCAAGAATCGCCAAAGTGGGGTAGTATCGGTGCCAAGAGAGAGGATGTTA
GTGAACTGATAAATGCTCACTAAAACACTAGCTAAGTCCAATTATAATAAATACATTTAG
CGTAATGTGACTAAAGTTCGGCAATTGAAGGCTTGACGAATTTCGCTCACATTTTTTTGT
ACATAACTGATCATTTCCGATGCCTAGTGCACACATAGGAACCGTTGTATTTTCGATTGA
TTTTCCATTGCATGGTAGCGACTGTTGCGAGACGTACGATTTTATACTAAAAAATTCTAT
TCATAATAAAATGGTTCATTTATTTTTGTTGGGTGCAATGAGACTGTATGTTACGATAAT
TTGTGTACGGCTATGATCTGGAAGGTCTCTTAGCAGGTTGTACTTTTATTATATTTTTTG
TGGCCTATTTGTGTAATCTTGCTTTTCTGCT
>contig_77
GCACCAAGACCGGTATTTCCTCCAAGTCCTGCGCCACCAGCTGTGTTGCTGGCATAATTA
TATCTACTTGCTCCAAGTCCAGTATTTCCTCCAAGACCTAAACCACCAGCTACATTGTTT
GTAGATTCGTATCCTTGCAAACCACTTGCACCACTAGAGGCACCAAGACCGGTGTTTCCT
CCAAGACCTGGACCACTAGCTGTGTTGCTGGCATAATTGTATCCACTTGCTCCAAGACCA
GTATTTCCTCCAAGACCTAAACCACCAGCTGCGTTGTTTGCAGACTCATAACCTTGCAAG
CCACTTGCACTTCCAGAGGCACCAAGACCGGTATTTCCTCCAAGACTTGCACC
>contig_78
CCTTGAGAACCACTTGCACTACCAATGGCACCTAGACCGCTGCTTCCTCCAAGTCCTGCA
CCACCAGCTGTATTGCTAGCATAATTAAATCCACTTGCTCCAAGTCCAGTATTTCCTCCA
AGACCTAAACCACCAGCTGCGTTGTTTGCAGATTCATATCCTTGCAAACCACTTGCACTT
CCAGAGGCACCAAGACCGGTGTTTCCTCCAAGACTTGCACC
>contig_79
AGAATCCGGAGTTGCTACATTACACAGTACCGTAATACCACTGTATTGTTTTTTTGTTGG
AGTGTGCAATCCGTGGGTTCTGAAATGGTGTCTGGTGCAGCTTGGGCCCCCCGCGACGCC
GCCCCAGCTTTATAGTGTCTCAGGTGACGTCGGTGCGTGACTCGAGGACTAGCCCCCAAT
GGAAAACAGCTCGCATTCGTCCGCTAACCCCATTTCGCAGGGGTGTGGCCCACATTCGCA
GATATCTATACATGTGAGCCCCACCACAGGGGGCGACTTCTACCTCACTGTGGAGCCGGA
CATTAGCGTTGATAATTTCAAGAAACTCGTCTCGAAAAGACTCAAGGTGCCCAGGGACAG
GATATGTCTGTTGTTTCGCGATAAGCAATTGCAGGACGGGAGTTTGTTACAACATGGCAT
CTCGGACGGTTCAAGAGTCACTTTACTGCCCAACGTCGAAACGGGGCTTATCACTCAACG
TCCCGAAATAGGAATAATGCAAGCCTTAGAATCTCTGAACGACACCCAAGTAAACGAATT
CTTGTGTGGAAAAGCTCCACTAAATCTAAGCATGCGCTTAGGTGACCATATGATGCTAAT
CCAGCTGCAGTTAAGCACCGTTTCAGGAACAAAACCACCGATTGTCTCAGGACCACCACC
AACCACCAGTCCACCAAGTCTCCTTCAAGCCTCCAGAAACCTCCAGCACACTTTACGAAG
ACTGTCTGCCGACGTCTTCTCGGGCCGCGATAAAGGTCGGCGCGAGAGCGTGTACTCGGG
AACGTTCAGCGGTGCTCTAAACCCAGCCTTACAGGACCCGAAAGGGCGTCCGCGTCGCGA
CGTCGCCACAATAGTCCACATCCTCAATGATCTCCTATGCTCTGTTCCTGAGTTCCGACG
GGTGAGTCGGAAAGGATCCGAAGAACCAGTACCTGTCCCCGAACAAGAAGACGAACCGTC
ATCGTCTACATGTAGTGAGGACCAAAACCTGCGCACCCGCGGCAAACTCGAACAGCTTCG
TCTCGTCATGGGGGAGAGACGCGAGCGCAGACGACAACGTAAACAGAAACCGTATTCGTT
GCCTCCTAGTGATACCGACACCGTAACTGCATAAAAAATTACTTTTTTTTCCTTTTTTGT
ACATAGTTTTATTTTTTTCTCTCCTTTCTCTCCAAGATTTGATTGGACGTTATACGCTAA
AGCTCTTGTAAGTTATAATGAAGGAAATACGTGGCTGTGGCTGTGGGTGGATCAGAGACG
GCGGTTCTTGTTGTTTGTAATTTAAAAGAGTTTTAATGTAAGCAGCTCTGTAATGTGCAT
TTGTAAGGTCTTTCTTTAAGTTTAGTGAATTACTATTAGCATAATTGTTTCAATTCTTCC
TTTGTTGTAATTACTTTTAGACACAAGCAATTTAAACGTTAGATGTTAAGACGCATTCGT
TTAATCAAAGCGATATAGGCAGCAGCCTTTACTGATCATTCTGTTTTGTTCCATTTTTGG
TATAGAAAAAATATTC
>contig_80
TGTCGCATTAGTTAGGAATAAATTTGGCCATCGGAAATGAACGTGTACACAATGCCCGGA
GTGGCCGACATGGGCATGGTCTGGATGGGTGCTGGGCAGCCCAACCCCGACATGTCCATG
GAACTCATGTCCGGGGACAACTCGGACATGCTGCTGGAGCACGAGAACCCATATTTCACC
CCATCCATACACAGCATGTCCAACCAGTCCATGGACGATATCCACACTATTCACAGCTCG
CAAATGGACGCTATGGAAAACCTAGATATGATGCAATATATCGACATGAAGCACGAAAGT
AACGACTCAAGTTATGCCGAAGATGATAGTCAGAACCCTGTATATATGATAAACTCTGCC
ACGCAAACATTGCCCTGCTCTACGCGGAAAATCAAACCAATCAAACACCCTGGGTTGGTT
TTGAAAACACCAATAGCCTACCAAAGCAATACGGACCCCTCAGTCATACCAATTCAAAAA
GATGGAATTGCTGTTTGCGAGAAGTGCGGCGCCATCGGCGTCAAGCACGCCTTTTACACC
CGAGAGCGCCGCTTCTGCAGCATGGCTTGCGCCCGCGGCTACAGCGGCCTGATCCCCGAG
CCCTTGCCCCTGTCCCAGCAGCAAACCCCCGAACACCACCATTTCGCCAAACACCGCTTC
ACCATGAAAACCGAAGACGACTTTGCCAACACAGTCGTCGACCAGGAATTCCCCCAGCTG
CCCCCACCGCCAGTGCTGCCCCCCATCGACGAAACAGTCCCGCTAATCCGTCGCAAGCCC
TCCGAACTGGCGAACTCGCACGACTGGGATTCGCAATTAAACGACCAGTATTTCGTGGCA
GCCCCTGTCACGTGTTTCAAACACGCGCCCATGTCCGACATTTGGGAGAATATCATGGTC
GGGATGAAAGTCGAAGTGGAAAATACCGACTGTGATAACGTCTCAGAGGCGTTTCCCGAC
TCGTTTTGGGTGGCTACTGTTTTAAAAATCGTGGGGTATAAGGCGTTGCTGCGGTACGAG
GGGTTCGGGTCGAATGATTCCAAAGATTTTTGGGTCTCGTTGTGTTCGAATCAGGTGCAT
CCGGTCGGGTGGTGCGCCACGAGGGGGAAGCCCCTGATTCCGCCGAAAACGATCGAGGAC
AAGTATAACGATTGGAAGGATTTTTTGAGCAAGAGGTTGACGGGGGCACGCACGTTACCG
TCGAATTTTAGCAATAAAGCGAGTGATAGTCTTAAGTCTAGATTTCAATGCGGCCTTAAT
TTAGAAGTTGTCGACAAAAATAGAATTTCGCAAGTTAAGGTTGCCATTATTCATAAAATC
GTGGGGAAGAGGCTGAATGTGAAGTATTTTAATATGCCGTCGGATGATGCGGGGTTTTGG
TGTCACGAGGACTCGCCGCTTCTTCATCCCGTTGGCTGGGCAAAGAAGGTCGGCCACCAC
CTAGTGGCCCCTGTCAACTACCTGGAGCGCGTCAACCACTGCATTTACGACGACGACGAC
GCCACTGACGAGCTTTTCACCCCTTTCCAAGTCGGTTCAAAAGAACCCACCGCCGACGGC
GGCTTCTGCATCGGAATGAAACTCGAAGCAATCGATCCTCTCAACCTATCCTCAATATGC
GTCGCCACCGTAATGAACGTCCTACGCCACGGCTACATCATGATCCGGATAGACACCTAC
GAATCGGATATGACCGGAGCCGATTGGTTCTGCTACCACGTCAAATCCCCGTGCATTTTC
CCCGTCGGTTTTTGCGAAAAATACGACATTCCCCTAACCCCTCCAAAAGGCTACGACCAG
GACACCTTCACCTGGCGGAACTACCTCCTGGAAACGAACAACGTGGCAGCTAGTCCCGAC
CTCTTCGCCTCCTACATCCCCATGCACGGGTTCGTCCCCGGGATGAAAATCGAGGCGGCT
GACTTGATGGACCCTAGATTAGTTTGTGTGGCGACGATTGCCAAAGTTGCAGGGAGGTTG
CTCAAGGTGCACTTTGACGGTTGGGAGGAGGAGTATGACCAGTGGTTGGATTGCGAAAGT
CCCGATATTTATCCCGTGGGATGGTGTCAAAGTGTGGGACACAAGCTGGAAGGACCGCCG
GTTATCCCTCCAAAACCCACAACTCCCGTGGCGAAGCTCGCCAAAGGGATGAAGAAAAGA
GGGCGCAAAAAGAAAATCAAAGAAGTGTCGCCCAAAGCGGCCACGAAAGTTATTAAAGCC
GAAGTGGAACCGGAAATTGAGAGGGAGGAAATGGAAGTTGCTGATGACAATCAAGGACCG
GAAGCGGGACAAGAACCTGCAGGACCTGACCAAAGTCTGCCGGTGGCGACCGACGCCAAT
CCGCCTCCGGAGCGCAAAGCGACATCATATATTAATGCAACAAACCCAACAAGTACAAAA
TTAATACCTCGTTTAGTGGATAGTACAGGAACAAGTAGCGAAACTGGCGAATTGTGTCCA
GACGAATGGAATATTTACGACGTTGCGCAATTTTTAAGAGTTAATGATTGTGCGAATTAT
TGCGACTCTTTCAGTAAACAGAAAGTGGACGGTAAAACGTTGATGAATCTCAGTAAGGAG
GATATTTTAGAATACACAGGGGGTAAAGTGGGCCCATCTCTAAAAATATTCGATCTCATA
CAACAGTTAAAAATAAAAGTGAATCCAGCGCAAATTCGCCATATGAAAGCAAATATCAAA
AAGTTTTTATAGTGCCTAAATCTGTTAATGTGTAT
>contig_81
CGTAGCAATAGAGAATCTTTAACATTTTAAAATATTGATATTTTAATAACAATCAGTCAT
TTATCCTTTTTAACCAACAAACGGAACTAACAATTGGTTAACTACAGTATTTCAAACGCC
TCGGTGCCCATGTCATCGCCGTCAGTGCTACTATCCATGGAATATTCTAGCTCAGATGGA
GGTAATTTTTTCGGGGACAACTGGGCATCACGGCTGTACCCATCACAGAATATGAACATG
GGATATTCGCTGCCGGGGCTATCAGTTCGTCCGGGAGGAATAACCAAAGGCTGGACAATT
TCAATGAGATTAAAAAAACTCTCTTTGGTAGGGCAATAAAATCCGATACAACAAGACGGA
TCCATTTTGCTTAAGTGGATTTTCCGCGGCGACCTACAGTGGAAACTCGTCAAGGGAAAA
TCGACCGCCCAAACATCGACAACTTCCTGGCAGTAATGCGGGTCCAAATGAATCAACTTA
TCGTCTTGGTAACCTACGAAGTACAAGGAATGTTTAGGGCGCCCCCCGATTATGCCTATG
CACTGCTTCAAGCTGAACAGGGTCGTGAGACAGGGGGCGTAAATCGAGTTGAACTTCTCG
GCCCCTAACCGGACCGGGATCAGCAAAATCAGAGATTTCCACTTGCCGTTTTTATCCGTG
CACTCCTCCATCACATCCTTAATGTAAACTGCGCAGTCTTGGGCCACACACACCGTCAGC
GAATCGAACTCGTAGTTGTCCTCAGAGGCGCGCTTGAACGCCTGCCGAAAGAGGTGCGCG
ACGAACCCGGGGCCGTACCAGTCGCCGGCCTTCTTGCCCGAGGCTTCGCCCAAGGCCACG
AGCGTGTGGATGGAAAAGGGGCTGTTCCTGGAGGGTTTGTCGCCGAACCATTTGATAATT
TTCCGGTGGTTCACCACCTCGATGAAACTCTCCCTCGTCGTAGGCTGGTGGTCGGGCTGC
CACCGCCAGTCCCTGCCCAGAATGTGGCAGACTAGGGCTTGGGCGATCAGCATTTGCCCG
CTCCGCAGCATGCAGCCCCAGCCGCAGTCGCTGCTGTAGTTGGAGCCGTTCAGAATGGGG
AACTCGCGCCGATATGTTAGCCATAATCTGCTAATGAAGTCTTTTTTGAATCCTTCGAAG
CCTTCGTCGTCGCTGCTGGCGATCTCGCTCTGGCTCTGGAAGGCTGCAACGTCGGTCCCG
AGCTCGGTGCTGTCAGAGGAGGGACTTTCGATCCTGCGGTAGCACTTGCCCAAGAGCCAG
ACGGGAGATTCTTTCGAGAAGTTCGTCTTGAGCTTCATCCCATATTTCACGTTATTCCAC
ATTGAGAGGAGTCTGTTTTTGACTTTGCCTTCGACGTCCGAATTGTTCCCTTCATCCTGC
AAACGACTGTCAGAAGAACTTGTTGGGAAGCTAAGTTTGGACAAAAAAATTGATCGCTCT
CTTGATACCACCTGTGTGTTCATTTTATCAATGATAAGAATCAACAATATCTTGATTAAC
GCAAATTCCACAGTTCACTTGCCACCGACGTATTCGCTCGAAACTTCCGATTTACATTTT
GTTGTGGTTTATTTATTTGTGAAACAACACCACGGCTCGCCATCAACAAAGTCCCCGCGT
ACTC
>contig_82
CGCAATGGTACATTTTTATTTGAAATATTTGAATAAACAATTAAATTCGGATTTTTTGAC
ATTTTGAACAAACGAGATGGAACACTTCCTCAATTTTTTTCTCAGAAACAATTACATATT
CAAGTGGAACACTTTGAAAGTGTCAAAAATCAATTTTCGCTCAATTACGTTTTGTCGAAA
GTCGAAACTTGGTGTTACAATTTCCGGTTACAGGACCTATGAGAAAATTCCATCTTTTTC
ATTGAAAATTTCAATTCGTAATTTAGATTTGTTCGCAAAATATAAATATTTCGTTTTGTT
TTTTAATGAATATAGATATACATCCATCCAGGTTAAAAATTGAAATTTGCCAAGAAAAAC
ATTAGAAAATGAAATATATATTTTAAGTTACAACTATATTAATACTGTATTACATACAAG
AAATGCACTTGCTGGAAACTTACAGAAGAGTATATAAATAATGACTTTTTTAACAGTAAC
TGTATTTTTTTCCTTTAGAGAGTTTTAATGCGAGGGTCATGCAACCTAATTTGAGAAGAA
TAAACCCACATGTAAATAAAACATGACCGAAATCGCGCTTCAACGAATCCCAAACACGAG
TTCAGATTCGAGACTTATAATTACAAGGTACAAATATTGAGAAGGAAGAATAATAAAAAT
GAGGAAAAAAATATTAAATATTATGTAAAATCGTTAATCGTTATGATGCATTGGCGCGAA
TGATAACGTCATAGAATAATGAAATAACTTTGTGCTTTACGCACTCAGTCCGAGTACCGA
GATACGCTCTCACTTTCCATTAAAAAAAACTCATTTAAAAAAGTATAACAGTAAAAATGT
TTGAGGTTCAAAAACGGGCCGCTAGCGACCTTGCTTTAAAACAAAATATTATCTAGAGAT
ATTTCAGTCTTTTTCATATAGAAAATATCACATTCCTATCTATCAACGTTATTGTACATA
GCTTAATATAATAACGCTTGGCGTTTCTCCCAGTCACGGAAAGTTAATGTTATTATTCTT
TTGCTACCTTTTAAATCGTTAATATCACAGATGGACGTGCGCGCTAATCAGCACCACGCT
AAACGACGAACGAGTTAAATACTTAATACTACACATATTTACACGACACAAGCAGTCATG
TCAAGAATCGCAATAAATAAAAAACGAAAGGTACGAGTCACTTGCACACGACACGTACGG
CTAAAACTCTCACTCTTTCTGCTGTCTTTAATTAATTCCAGTACAGTCAAAACATCCATA
CTAATAACAAATCAACAAATCCTCTTTTCCCCGTTTTGTTTGTTTGACTGGACTCACCTA
AACAGCATCGATTTTTACTTTTTTCATTTGATATTATTATAAAATACTAGAACGAAACGA
GCCCGAACTCCCCTTCTATATGTTTCGTGCATTTCAACAGCATACAGATAGTTACTTCTA
GACTACCTAAATCGTCTCGTCACCGAGAACACACAGATTACACACTAAATATATAAAGAC
AAAGACCGACCAAAACACCTCGAGTAGTCGTCGGAGAGCCCAAAACATTAAGCCTGATTA
AAGCGGTGCGAACCGTCAACATCCCCTCTAATAATAACAAGAAAAAAAAACATCAATTTA
CAATAAGGTTACGTACATCGACTAAAAAACGGGGATGGTGCCATCTGACGGCAGATTTAT
TGCTGTACGGTGGCGGTTGCGGGCTGTTGAGTATAAGAGTAGGTGGTGTAAGGGAGGGGA
CCTTGGAACTGGCTGTAAGGACTTTGGCCTTGACCCATCGATTGATAAGCGCAAGGATTG
GTTGTGTTAGGTATGCGATTACTCTGGAAGAATTTGTGGTTCATGATCGACTGAATGCCG
TCAGAAGGGGGGCCTGGGGGCATCATGTAAGCCGGAGGCGGGACGGTGTACATGTTGGGG
CTGTTGGTCTGCGGAAGGCCCCCATAGGCCTGGCGCTGGTTGAAACGCTGGTTGTAACCG
CGGTTGTTACCGTAATGTCTCGGCCCGCCGTTCTGCTGGGGTTGCTGGTACATGGGTGGA
CTATACGACGTCTGGTACCCTTGTCCATTCTGAAACTGTGCATTTTGGTACCCAAACCCA
TTCGAAAAGCTCCTATTGTTCCTCTGCATATCATTCCTCGGTCCATTTCCATTATTAACC
CTAGGTCCTCCATTCTGCCTATACTCGCCAAAATTCTTATTATTCCAAGTCTTTCCGCCC
CGACCGCCGGAATTATTCGAATTAGGCGAAGAGTTATCCTTATTGCGATTATGCCACCTG
TTTCTGCCGTTCTGCGAACCCCTCGAATTCTGTGCCAAATCCCTCAATTCCGCCGACACA
TTCTGTCCCGCTTCCTCCAACACAGCAATCAAATCTTTCGCCTGACGTTGATTATTCGAC
GTGAAGAAAGCGTAGGCTGTTCCGGCTTGCTGACAGCGCCCCGTGCGGCCGATTCGGTGA
ACGTAATCTTCGCTCGAGTTGGGATAATCGAAATTGATAACGTATTTGACGTCTTCGACG
TCGAGACCACGGGCTGCTACGTCGGTGGCGACAAGAATCGATGATTTGCCCGTTCGAAAC
TCGGAAAGGACGTAGTCACGCTCTGGTTGGGATTTATCGCCGTGGATGGAGATGGCAGCG
TAGCCTTCGCGACGGATGCATTTGGTGATGTCGTCGACTTTCTTTTTCGTTTCGACGAAA
ACTATGATCTTGTTGCAGGAATCGGAACCGATTTCTTTTAAAAGTTTGCACAGTTTTTCC
TCTTTTTCGGACTCTTCGCACACTTCGACGATTTGCTTGATGTTGTGGTTGGCGGCCAAC
GACAGGCCTCCAATATTCACCTGAATATAATCGACGAGGAATTCCTCCGCTAGCGCCTGC
ACCTGTTTCGGCCACGTAGCCGACCACATCAGCACCTGTCTATCGGGTCTAATCTGTTGT
ATAATCTTCCTAATCTGAGGTTCGAATCCCATATCCAGCATTCTATCAGCCTCATCAAGC
ACCAAATACGTGCACCTTTGCAAATTCGTGGTCCCTTTCTCCAAGAAGTCAATCAAACGT
CCTGGTGTCGCAATAACAATTTCAACCCCACGTTCCAAATCACGCGCTTGAGGCCCTTTT
GGCGAGCCCCCAAAAATACAAGTATTCCGGACCATGGTCGTTGAACCAAACTCATGCGCC
ACTTTCTGTATTTGTTGAGCTAACTCTCTCGTGGGCGCTAGAATCAACGCAACCGGACCT
TCGCCCCTCTGCGGCCTCTGCTGGTTATTAATGTGCACCACAGCTGGTAACATGTATGCT
AGGGTCTTCCCCGAGCCTGTCTGGGCAATGCCCACTAGATCACGACCGGAGAGCACCACA
GGCCAGCCCTGCGATTGGATGGCTGTGGGTTCGGCAAAGCCCTGCTTCAGGATCACCTGC
ATGATGTACTCGGGAAAGTTGCCCTCGTCGAAGCAGAGATTGGGGCTGGGGACGTCGTTG
CCCCGGACGATGATGTCCTTCACTTCGCGGAAGCTGTCCACGTCTTGGGTGGCGCGGTTT
TTCACGTTGTTGTGGGGAATGTAGAAGTTTTTGCGGAACGGTTTGAGCTCGATGCCGTTC
CAGAGGCTCAAATTTATAAGTTGTTGGTCCTCTTGTTTCTTTTTGTATTGTTTGGGGCCG
CCAAAGTCTTGGACGGGGGCCATGGTGTGCTGTGGCGGGCCGTACCAATAGTTGGATTGT
TTACCGAATTGTTCACTTCGGTCAGGCCGTGATACTGAATTGTTGTGGAAAACGTTGTTG
TACTGCATATTGCAGCGAAATTCGTTACCAAATGCGTTTCAATGGACTCCCACTGGTCAA
AAATCTTTTCCTGACCAGACCGGCGAACAAAACGGT
>contig_83
GGACAGAAAACTCGAATAGTAATAACAGGAAAATGCCAGCTTCCGGTGTGGCTGAAGAAG
CAGCCCTTTTGGGCACGATGCCTTCAGATAGCATGGACGATATCGAACTGAAAAATATTC
AGCTTCAGTTCCCTTCGACTCGGTCTTTGTCACGGGATGATTCTTCAGCTCAGGAGGAGG
TGGTGGAGACCGATCGAGGGAATTTGGTGGTGGCGGTGCAAGGGTCGAGGAATAAGCCGG
CGATATTGACCTACCACGATTTGGGTCTCAACTACGTCTCTAGTTTCCAAGCCTTCTTCA
ACTACATCGACATGCGGGCATTGCTGGAAAACTTCTGCGTATACCACGTCAATGCCCCAG
GTCAAGAGGAAGGTTCTGCGACACTTCCTGAAGATTATATCTACCCGACGATGGACGAGC
TCGCCGGCCAACTCGGCTACGTCCTCTCCCACTTCGGTTTGAAACAATTCATCGGTTTCG
GCGTAGGCGCTGGTGCCAATATTTTGGCTCGTTTCGCCCTCAATAACCCGAATCAAGTGA
CCGCTTTGTGTCTCATCAACTGTGTGAGCACCCAAGCCGGCTGGATTGAATGGGGCTATC
AGAAATTAAACGCCCGGCATTTGAGGTCCAAGGGGATGACTCAGGGCGTTTTGGATTATT
TGATGTGGCATCATTTTGGACGGAATACGGAGGAAAGGAACCACGACTTGGTGCAAGTCT
ACAAGAGCTATTTCGAACGCAATGTTAATCCGACGAATTTAGCGTTGTTTATTGATAGTT
ATGTGCGCCGTACAGATTTGAATATACAGAGGGAGTTGGATCCGACGAAGCGGAAAGAAT
CGACTACGTTGAAGATGCCGGTTATGAATATTACGGGGTCGTTGAGTCCCCATGTTGATG
ATACTGTCACTTTTAATGGGCGCTTGGATCCCACCAACTCGTCATGGATGAAGATTTCAG
ACTGCGGTATGGTCCTCGAAGAACAACCCGGCAAAGTGGCCGAAGCTTTCCGACTATTTC
TTCAAGGAGAAGGCTACG
>contig_84
TTACAATAAAAATTGATTATGAAATTTGCCTAACTACACTATGGCGTTATGAAATTGATG
TTTGTATTACTTTATCACAAGCCTGTCGCACTTTTAAGCCCTAATTTTCACTGTATTGAG
CATTGCCAGCAGAAAAATGATATGTACTGAACGGTGATTTACCGATTGTCTCAGCGATAG
CGCATCAGATCTACAACGGTTTAATAAATGTGACAGATCGTTGACTATAAACAGTCCAAT
AAAATTAAATAAAAAATAAATAAACATGAATCACATTAACTATCAAATTTCTGTAAAAAA
CGTGGGTCTTTCAATTCGCAAATATCTGAATAACTGTGGAATGAAATAAAGAGCGTTGAA
CCCGATCATACCACAAGTGACGTATTTGCAACCCAAGTCGACGATCGTTTTGTGCTTATT
ACTCAGCGAGTTATCAGACTTTTTTAAAACATCGGCGTTTTCTTTCAAAAGGGCGCAAAT
GAAGTTGTATGAGGCGGTTTTGGACACAGCTCTGGTTAAAAGAACCAAAGCAAAACCGAT
TATCGTGCGCAAGATGGTACAACCTAACATGGTGTAAGAAGGCCACATGATGGGATAAGG
TGGGGTCAAGTCTGGAGTCGTCATTACCCCCAACTGGTAGTTGAGCCAAGCCCCACAATG
GATCCCCACACAAACGGAGAGAATCATTGCCGTGTCACCCCTTGTAGGTGTCCATTTACC
ACTGTTTGGGTAGTAAACAATCATGAGGATTGAAACTACCAACAAAAGAAAGGGGGACGT
GGGGTCCGTTAGTAAATAATTGTCTAAATAATCAACTATGGGGATAAGGGGAGTCATTAT
TAGGACGGTGAGGCCTAAACCAGCGACGATATCCAAGACCGAATGCATGCCCAGATACAG
CCTGCTTAGGCATACAACAGAACACCACAGAACTGCAATAACCAGACCTAATGGAATGTT
GTACTGGTACCTATTCACTGTACACAACAGGAACGAGAAGGGAAAGGCCACAGCCACCAT
GGCATGGGTCGAGGGCATGCCATACTCCAAAGACCACTTGCTCTGGAGCCTTACAACCGG
GGGCCCTGGTCTCGGCCACCGAATTATGTCCTTAACGGCCTGACCAATGTACATGACTAT
GGTCCAAATTAGCACAACCCTGCGCCCCACAGCCCCATCGATATTCCAAAACCAAAACGG
AATGAAAGACGAATAGAAAGCCTCATCTCCGAGTGCCGTCCCAAAAACGAACAAATAGTA
CCAGAATTTGTTCGTTATCACGTAGCTGTTATCACTTTCTTCATTGCTGGTGCTGGACTT
TCCGGTTTTTGTTCTAACCCCAAAGTACTTTTGGATCTTCCACACCAACTCCGGTTCTTT
GAGATCTGATAATGACAACATACCGAACTTTTTGTAGGACTTGGGCCGGGTTGAGTGAAC
GTGTCTCACTGATTATTCGCTTAAAAACGCTACAAATTTAACTTTTATCGCTATTTACTT
TGGAAAATCGGACAAGATCGGAATGTCAAATTCAAGATCCCCGCGTACTCT
>contig_85
AACAATCAATTACAAAATATATAACGATGAGTGATATTATAATAGCACAATCCACTAAAT
TGTTATTAAAGCTCGACTTGTGCTGACTCAACAACCAAAATCCCTAACCTCGGAAATCCA
ATATACAACACTCAAATAGGCAAAAAAATGGTAAACGGTATATTTGATATCGACAATACA
GCATGTTTGAAGAAAAAGAAAAATAAAATAAATCCAGGCACTCGTTTAGATTCGGTTAAT
CTTGTCGGCAGTAACAAGCGGATTCTGGTGCTCCAAAATCCGCCTCCCTTCCGTCTTGTA
ATCGTAGCTGCATCGGTGCACCTCCGAATACCTATGCTGCGAACAGAAGATCTTCCCGCA
TCGGCAGTCGTAAATGTTCGTGATATTCAACCGCTTGTTGCACTCGCTACACCTAGACTT
CTTCTTTATCACAGGCGGCAACTCGACTTCCTTCTTCTTCGAAACCTTCGACTCGCCTAT
CGCGCACCCTAAATTGTAATAACCGTACAGTTCGTCTATACTCTCATCATGACCCGAGAG
CAGACTCTCACTCAAACTCTTCTCGTCGTTCTTCAGCCTCTGTATGCTCGAACACTCGAG
AAAGCTCTCCTCGTTCTTGCGGCCGTAAAGCGGCGAGCGGTTGTTTTTCCGAAAGTAGTA
CAAGTCCTGCTCCTTGGGGGCGTACTGGGGCGGAATGGCGCTCGGCGAGCTGACGAACTG
GGGCACATGGAAGAAGTTCCCCGAACACACCTCCCCGTAGTTGTACTCCTGCTTGGGGGC
GTTCTCCAGCCCCTCGAAGCCCCCGTAGTCCAGGCTCTGGCGCCGCTTCAACAGCCCGAA
CTTGCACGTCGCGCTGTGTTTCAGTCTTTCGGTCGCCGGCTCGTGAATCTCCCACAAATC
TTGCGCGTTTTCCTCCAATTCAATACTGTCGGTACTTTTCGGCCGTTCGACCCCTTCCGA
GAGGACGAGCCGCGTCAAATGAACGGTGTTTTTCGGCACGGCGACGCACAGGTCGCCCTC
TTTGCTCGAGCCTTCGCCCCGCAGTTCGCGCGTCTTCTTGTGGATGCGGGCGTAGTTTTG
CTTCGTGTGCGAGAAGGCCCCCTTGCTTTCGCTGTAGACCGACTTCCGGGCCTTGATCCG
GTGCTTGTCTTTTAGGGCCACTTCCTCGGTCTCGGACTGGCTCTCTTCTTCGAGATTCTT
CTCAAAAATCTTCAAGTCCACGTCGAGTAAATCGTTCGAACACTCGGTCAGTAACTTGTA
GGAGACTTTTTCCTCGTCTTTGTGTTTAACGTTGCGCGACTGTCGTCGAAGACTCAAATC
TTCCATTCTCTTTCTCAAATTCGAGATTTTCGTCATCATGTCGGTGTCTTCGACCAGTTT
TTCGAACATTGCCATTTGGGACTCCTTCCGTGGCTTGCTCGGGGGCGATATTGGTTTCTC
GCTGTAAGGGGAATATGAACCGTCTTCGTTTTCAATTACTCGAAGTAAATTTAAAATGTC
GCCTTCTTTGAACACTAAAACTGATACTTTTGAGCCGGGGGCGAGTTTATCGCCGATTTC
ATCCCTGGTGTTTTCCAAGAGTTCTTTCAGTTCTTTTAACATCATGTGGTGTTCGCAACT
AACTGATAAGCGACGGGTTGATATTGGACCGCCTTTCATCGCTATCACTAGTTTTATTAT
CGAACCGTTTTTGATGCCTGCATCACATAATCGACGAGAGTCTTTCAATTCCTTGGACTG
GAATATGAGGTTTTGTTGGTGGATCGGGATACCTTCGACTCGCTGGATTCTCTGCTTGAT
CTCCCTGACGGTGTCGGTCGCCGAGACCCGCATGTCGAACGAGGTGCCCATGAGCGTGTC
GATCTGTATTTCCATGGTGGGTTCGTCGAAACCGTCGGAAAACCCATCTTCAGACATTTT
TCTAAATTTTCAAACGATGACAGTTGACAGATAGCAAAGTCACTTTGATTTATTTTATGC
ACGGGCGCAACGTTGCATTGCAACCGACCCGAGCAAAGTCCTGGAATTTTCCGCGGCTTG
CGCCACTGTGGGTGCGCCCGAACGGTGGTGGAGCACGGCAGCGGTGGTGTGCGCCCCCCG
GGAGACAATCTTGTTTATGTAACTAAAAAATTAACGCAAACATACGTAACGGAGCTAAAA
TTAGTGTTGGCAATGATTCACAGCTGTCACACGGAACTATCACGTGACCCCCGCGTACTC
T
>contig_86
ATTTGTTTATAAAAACAGAAACCTGTAAAGAGCGCCATATAATACACAATATTTCATAAC
AAAATTTAATCCTCCAAAAAGAAATACTGTCCTGACCGTTTCTGCTCAACATCCTTAACA
GACTCTTGCTTGTTTATTCTGGGTCTAAAATTATTAGGATCCCGCCTAAATGTAATCCCT
AACAACTCCAAAAATCGGTTCATTCCAGCTAGAAGAGTCTGTGGCGAGTTGGCTGTGGTC
TTAACAGATGGCGTACCCTCAAATACAATCACGCGGTCTGCCAGGTAAGTGGCCATGATG
AAGTCGTGTTCTACCACAAAACCTGTCTTCTTCGCATGCAAAATAAATCTTTTGATTACT
TTAGCAGCCATGAGACGCTGCTCGGAATCTAAGTAGGCACTGGGTTCGTCGATAAGGTAG
ACATCAGCTGGTTTGCCCAAACACAGAGTTAGAGCCACACGTTGCAACTCACCACCAGAC
AGATTTTGCACCTCTTGGTCGATGATATCGTCGATTTTAAGCGGCTTAGTGACGTCAGCC
ATAAACTGTGGGTGGATGTAAGCGTCCCTGATTTTCTCGTGTAACAATTGTCGGACTAAT
CCCTGAGATTTCGGACTGATCTTTTGCGGCTTGTAGCTGATATGAAGTTGTGGTAATTCC
CCGGAACCATCATCGGCTTGTAAATTGCCGGCCAACATTCGAATGAATGTTGTTTTACCG
GTGCCGTTTTCGCCGAGTAAAACCAAAATTTCGGAATCGGAAAATTGGCCTTTGACCACG
TTTAGTTGGAAATTTCCCATGGTTTTAGTCATCGAAGGGTACTCGTAATGGTTCATACGT
TTTATTTCCTCTTCATTGGCAGATTCAGCCACTTTGAACACTAAAGATTCGTCACGGAAA
CGCAGATTTTCGGTTGGAACAAAACCGTCCAAAAATATATTAATTCCTTCACGAACGGAG
AATGGCATAGTAACCACACCATACGCTCCAGGAACACCATACAAACAACAAATGAAATCT
GATAAATAATCTAAGACGCTGAGATCGTGTTCCACGACAATTATAAATTTGTCTGGATGT
AACAACGATCTTATAGTTTGGGCAGCATTTAATCTCTGTTTTACATCTAAATACGATGAA
GGCTCGTCAAACATGAAAATATCCCCGTTTTGAATGCACACCATAGCACAAGCAAATCTC
TGCAACTCCCCACCAGAGAGCGCCTCAATCGCTCGGTCGCGTATATGCTTCAAATCCAAC
ATCTCACAAATCTGTTCCTGGTTATCCAACTCGGTCTTCTTGTCCAAAAGTTGTCCAACC
GTTCCTTTTACAGCTTTAGGAATTTGATCAACGTATTGTGGTTTGATTAGCGCTTTCAAG
TCGTCTTCCAATATCTTAGTGAAGTAATTCTGCAGCTCAGACCCCCTGAAATGGCTCAGG
ATCTCCGTCCAGTCTGGAGGGTCAGAGTAGCGCCCCAAGTTGGGTTTCTGCTTCCCTGCA
AGGATTTTCAACGCGGTGGATTTCCCAATACCGTTGGTCCCCACAAGACCCAGAACTTCG
CCGGGTCTGGGTATTGGCAATCTGTGAAGTTTGAACGAGTTTTTGCCATAGCGATGAGTA
GTATCTCTCTCCAAATTACTGGGAAGATTGATGATAGTGATGGCTTCAAAGGGGCATTTC
TTCACACAGATACCGCACCCAATGCACAGTTCCTCGGAAATTGCTGCCATTTTGCTGTTG
GGGGTCACTTCTATACATAACTTGCCCATACGGACCACAGGGCACGACTTTTTGCACTCC
TGGCGGCATCGCTTCGGCTTACACTTATCAGCATTCACAATAGCGATACGAGTTAATTTG
TCTGTTTCTTCGGTTGCCCTTCTTCGTGACATGACTCAATATGTTAGGACTCAGTGACAC
CTAACCAGTAATTTGAATTTATGTAAAACAAATTTATTCTAGGCCGCCAGCACGACCGGC
CATGAGGAAAGGCCCCGCGTACTCT
>contig_87
GTAAACAATTGACGCCGAAAAATTTTCGTTGTCTTTTACAAAAAATTACTAATTTCATTC
ACAAAAGGCGCAAAAAATTCATCAATCATGGAAAAAGTGTACCCCAGCATTGACGACTTG
AGCAACGTGAATAAGAAAAGTTGTCCCGAATGTTCCGCATTATTCAACTCCGACTCCAAC
CTCAACCTCCACTTGGCCAAGACCCACAAAAAGCCCAAGCTTTTGGAACCCACTAACCCC
AACAAAATTTTCTACTGCCCTATTACCACGTGTTCTTACCACAACACGTCACATTTCAAG
CAGTTTAAGCCCCTGAAACAACATTTCTTGAAAGTGCACTCCGACAAGAATTTTCTCTGC
ACCCTGTGCCAGAAAGGCTTCGCCACCGAATCGTCCCGCAACAAGCACACGGAATATTGC
GACGTTGCGTTCAAATGTTGCGACTGCGACGTGTCGTACTCGTGCTACGAGACGTTGAAA
ACACACAGTCGGCGTAAAAAACACAACATTCTTGAAAAAGTCGCCTACAAAACGTCACTG
CCTCCAAGTGTGAAAAACCCAAAGAGTGACGACTCTTTGGCCACGAACAGACTGAGACTC
ATTCTTCCGAAGCCTTCCAACAGCACTGGAATGATTGACACGTCCGAGCAAAGCGTCCAG
ACAGATAAGTCCAACAACAGTCAAGAAACGCAAACTTTTCTGGCCGCCAGGTTGCCCCAG
TTCACCGTTGAGACGCAAACCATCGGCGATTATTTCACCAAAAAACCGGTCAAGTCCACG
GAATTGAAAAATATCAAGACTCAAACCATCGCCCCCGTGGCTAAAACCTCCTCGTGCAAC
ACTTTGTTCAATTTGGACGATTTCGTGCTAAGTGTGATGGAAGATATGCAGAGAAGTTCG
TCCAGTACCCAGACTAACATTTGCGAGGAGTCGGAGAATATTTATTCGGCCTCAACTAGC
ACGCATGACTCCATACATACGGACACTTCTGATTTGTTGAATGACACGTTTGACTCGAAT
TTCTTCAATATGGAGACGCAGACCGACTTTGACGACTTGTTCAAGTACTGTGATGACTAC
AGCAATATGTACACACAGACTTGCCACGAACTGTTGTTGGGTAAAATTGGACTGAACGAC
ACTCAGACCCAAACTGTCTTTGACGATGTTCTCAAATCGGTGGAAAGTCAGACGGTGATG
TCGCAATTTAAGGTCCTACCAGCGAGTTGTAAGGACAATGCCACCCATATGGAAACACAG
ACTGATACGCACTTCATACAAATGCTGGAGGAGATAAATGCCTGACTATAATGGAAATTT
CTTTGATTTTGTTGAAGGAGCAAATTCTAATCTCGCTTTGGAAACTGTTCAATTTTACAA
ATTTTCCATTCTTACCTTGTAACCATTTTTAATGGGAAGTAACAATAAATA
>contig_88
AAATTATATGTAGTAGAATAAGGATTTACATCACAGGGTACAAAAGTTTTAATTTATCTC
ATAAAAGGTACAAAAAGTGAATCAAATAATCAAAAGAAGCAAATTAAAACTTTTGCTTAC
AAAATCTGTCCTTAAAATTACTCCAGTTAAAAACTATATGAACATGATATGAAAATGGGG
CAATGCTCATAAAATATCACAATTGATCGGCTTAATTATAAAACGAGTACACATAAAACT
CCCTCCAGATTATTGCTATAAAAATGCGCGCAGAATTTTTAAGAAATAATTTGCGGAATT
TTATCAATCACCAACAACCAATTTTCCAAAATCTCCAACAACACAACAATTAAAACAAAA
TACAAATAGCAAACAAAAGTCACAATGATTGGTACAACTGTCTAATTACCAACTTTGACG
AGGACTGTTGTCATGACTTGGGGGCGAATTCGAAGAGGAACTTTTGCGCTCTGCTCCAGG
AGCCGCCGAAAACGTACAACTTCTCTTGTTGAGTTCCGAGATAGCCAATAGCATTTTGCG
ACGACTTCCGAATGCTGTCACTCCGATTGTCATCAAATCTTTGTCGGAAAGAGTCGTAAA
CGTTGGCAAATCAACTTCATGTCGAATGAAAAGACTGATATAACGGTCCAAACCTAAGGC
ACTTAGAAGTGACGGCAAATCAGACCAAGTGGTGTTGGCAATGCGGTTTATAAAGTGGGT
GGGAGTGTGGTCTAGAATGTTACTAGTGTTGTGAAGCCCTGATGTTGATGGAAACACTTC
TGCGGGTTTCCAGATATCGTCTTCTTTTTTCAACATTCCAGCAGGACTTGTGTGACTTAT
GCCGTACCCTGCCCACATAGCGGTGGGCACCCTATACACATCAGGGTTTGGACGCCCCTG
CATCGCCTTGAAACCAGCCAAACGCTTGCTGCAGTCATAATCGAAACTGGCGGACTTTTT
CTCATTCATTGATTGGTAATCAGAAGTAGTGGGGATGTTATTATCACTTTGGGGCGAAAA
CACCGTTGGAGGGCTTGACACGTAGTTACTACTATTGCTGGAAATACTAGACAGAAGGCT
AGTATCAGCTTTGACTTGTTCAAACGATTGGAAACCGCTACTGTTGGACGATTGTTGCAT
CTTGTTGTTGTTGTTGTACAACATCTGTGGCTTTTGGACAATTTCAAAGGGCGTGGTTTG
GTCAGAGGAAAAATGCCAAGTGAATATCGGGGTCAAAGGGGAGGGGTTTAGGTTAGTGGG
AGTGGTCAACAGGTCATTATTGGGCGACGGAGTGCTTGGGATGTGGTAAAGGCGGGGAAT
ATCGGCCTGGATGGGCGGATCGTCGATACCCAGGATTAAATTTCGGGCCTTGTATATGTT
TGAAGCTTGCCGTTCGATGCCCTTGATGATGCAAGCTTTAATCATCTGCTTTGACTTTTG
TCTTACAGTAATTGTGACGTCACAAGTATTTTGGATTTCGTCGATTTGTTCAGAACGAAC
TTTGAGATTTGCAATATCTTCAGGCAAGTCGAAAATAATCAAGAGTGGCAAACTTCCAAT
TAGCAGTTGACGAGCGGTATAAACACTATGTATATTTCCAGAAATATTAACATTACTTCG
CTTCAAACTCGGGATATTTTGGTCCTGGGCATCAGGAAACATGATTTGGCATTTGGTGTA
GTGCATGATTGCCTTTAGGTTTGAATGATTTTTGCCCAAAACGATTGCATGGTGTTGGGG
CGAAATTTGGATAGTCATTTGAACCGGAATTTGGTTCGTCAAATTTTCGCACATGTATTC
CATGAGCAAAATTGTAGCCTGCTTCACCTGCTCCACCTCCCATTCGACTCCCTTGACTAG
TACTATAGTAGCATGAAGTTTGGACCTAGTTTTGAACATGACTTGCACTTTGTACTGTTC
CTGGATTTTAATTACGTAAGGACACGTATTATCAATATTTTGGGCCATTATTGGAGGCTC
AAACCCAAAAATCAGCGGAATTAATTCCCTAACGCGACTCCTTGCATTTTCAACCCCTTC
CAAATCGCCCGAAATCGAAACTTGATTGCTTTTTTCCATCGGATTCGAACGATTCGAATC
AGGGAAATGTACGTGGCATTGAGTTTCTTCCATGACACGTTTAATACTCAGCCCTCCTCT
GCCGATAATATGCGAATGGTCCGTGTAACTTATGTCCATTTTCATGGTTACACGATTGCA
TCTCGTGTACAAAACCGTCATAATCCTGTCTTTGGCGGCTTTAACATCCTCTTCTTTGCC
GGCGATCCTCACGTGAGGATCCTTTTTCGATTTAGCCCCCAATTTGAGTTTGTTTGGCCA
CGTTATGTAAGTGTCAGTGTCTTCCATAATGTTCGCAAAGAAAACGTCAGCAGGGATCAG
TGCATCGTTGTCCCCACTAAGCATCTGTTCCAACTTTTTGCGGTCGACCCGGAACCTGTC
CTGGTACAAATCCGAAATGTCCTTTAATCCGTGTTTGGCGACAAAATCCCTTAATTCCTC
TCTGGAGCCCCAATTTGAGTTGAAACCAGAAGTAGCCGTGCCGCTTTCCGACACTTCTGA
TTGTGTGTCGGAATTTTTTACCTCGATTCCACGAGGTGTAGCACAATTACAAGACATTTT
TTTTTAAATCACTACGTCCACAATTAATTAATGACTAACCCCATTTAATGGTCACTTTGT
AAGGATTTTTACGCGTTTTTAAGGGCTGTGTAGGTGACACGCTTTTGGTAATTTGCGCGA
CTGAACTCT
>contig_89
ACCTTCTTTCTCCTGTAACTGAACTTCGCTAATTTCCAAACTCGCGACATCCTCCAAAAC
TACTTTAACCGTCTTTGAAGATGCTTTTTCCACGTCTATTGATTCCAAATCGCCCGTTGT
TTTCATCTCAGTGACTATGAGTCCGTGCTTTTCGGTCAAATCGCTCTGAGCTTTGGTTAG
TTTAGGTTTCTCAGTCGTAAAAACATCACTTGTTTGGAGAGGAACCGTTTCTTCTTTCAC
TGAAACGGGTCGGTGGACGATTTCTTCCTGCGCTGTTGACTCTTTGGCAAGTCCTTCAGT
AATCTCTTTACCTAACTGTCCCTGAACGTTAACTTCAGTGACAGTTAGACCTTCCTTGAG
CAAAATATCAACACTAGCAGTTTTGAAGCTAGTTTCTTCTTTCTGAATTTTCTCAGTAGT
ACCCTGTACCGTGACTTCACTTTGTACTACTCCTTCTAGAGGAATAGTCGCCTGTGAAGC
ACGTCGGGTCTTTTGAACTGTCTCAGTAAACTCCTCAAACGATTCAAAAGTTTTGACAAG
ACTCTTCTGACCAATCTTTCTGCTTTCTTGTAAATCAAGCTCAGCTAGTTGTTTTGAAGG
CACTTCTGGTTTAAATTTACTTAAACCTTCTTGAACGGTTGTTTCCTCAACTTGAGGTGC
CTCTTGAGGACTTACAGTCTTGTCGGCTTTGGAGGACTTGGGAGAAGTCTCCTCAAAAGT
ACTCTCCTTCTCCTGAGTCACAACTTCAGCAGTCGAAGCCGTTTTGCGCGTTTTTTCCAA
CTCTAGACCAGCTAATTGAGTCACTGGTTTGTCACCAGGCTTAAAAGTACCTTCTTTTTC
GGTCAAAGTCACTTCAGTGATACTTAAAGTCGAGTGAGGCACATGTTCTGATAGAGCTTC
TCCTTTATCAGGTACTTCTGTGGTCAATGGCCCTAAGCCTTCCTCAGTTCGAGTCTCCTC
AATCTGGGGAGCCTCCTGAGGACTCACTGTCTTATCAGCAGTTGTAGTTTTGACTAAACT
TTCCTCAAACGTTTCTTCTTTTTCTTGCGTAATAACCTGAGTTGTTGAAGCAGTCTTTCT
GGTTTTTTCCAACTCCAATTCAGCGAGTTGTGTCACTGGTTTATCCCCCGGTTTGAAATC
CTTCTCCTTTTCGGTGGAAGTTACCTCAGTTATGCTCACAGTAGAGTGAGGAATATGTTC
CTGGGATGCGTGTTCTTGCTCAGGTGCTTTGATTTCAAACTTGGGCATATCTCCAACCGA
AGTCACTCCTTCGATCACTAAAGCTTCCTGTGGTATGATGGTTTTTTCGGCTTTGCTAGT
TTTGAAAGAAATTTTGTCTTCGAAAACGCTTTCTTTCTCTTGGACAATCACCTGAGCAGT
TGATGCTGTTTTTCGTGTCTCTTCTAACTCCAATTCAGCCAATTGCGTTGTGGGTTTATC
TCCCGGTCTATAACCACTTTCTTTTTCAGTTGAAGTTACTTCTGTAATGCTGACACTAGT
GTGCGGGACGTGTTCTTGCAAAGCTTCCCCTTTTTCCGGAATCTCAGTTTTCAGTTCTCC
TGTATCCTGAGTTGTTCTCACTTCTTCGATAACTGGAGCTTCCTGAGGTGTTATCGTTTT
GTCGGCTTTCGAAGTCTTAAATTTAACAGTTCCTTCAAACGTAACTTCTTTTTCCTGAGT
TAAAACTTGAGCAGTTGATGCCGTCCTTCGTGTTTCTTCTAATTCCAGTTCAGCAGATTG
TGTTATTGGCTTATCACCAGGTTTGAAGTCACTCTCCTTCTCCGT
>contig_90
GGGAGTACAGCACCAACAACACACCACAAACCATGGGCTCCTTCAAGCCACTTCTATTTT
TTGCTGTAGCTACTTTATTCGCAGCTTACTGTAAAGCCGAAAGCAAAATTGTTTGTTACT
ACGATAGCAAGTCGCACTTCAGGCAGGGGCAAGCAAAATTCGAAATCACAGACCTAGAAC
CGGCCCTGCAATACTGCACCCACCTTATCTACGGCTACGCCGCCATAGACGAGGAAACTT
ACAAACTAACTCCACTCAATGAACAATTCGACGTAATTAAAGACAACTATCGAAAAGTCA
CAGACCTCAAAAAACGCTTCCCTAAACTTAAAGTCCTACTTTCGGTTGGAGGCAACGCCG
ATGTCAGCGGCCAAGACGAAGAAAAGAATATCAAATACCGAAACTTATTGGAGACCACAA
CTCGACGACTCGCGTTCGTAAACTCTGCCTACACCCTTGTCAAAGCTTACGGTTTCGATG
GCCTGGACTTGGCCTGGGAATTCCCCGAGAACAAGCCGAAGAAAATCCGATCCAAACTTG
GAAGTATCTGGCATTCGGTGAAAAAAACGGTTGCTGGAGACAAAGTATTGGACGAAAATG
CGGCCGAACATCGGGACCAGTTTGTTAGTTTAGTGAGGGAGCTTCGAGGGGCTTTCAAAG
CCGAAAATTTGTTGGTCACTCTGACCGTTTTGCCCAATGTTAATAGCACAGTCTATTATG
ACCCACGAGCTTTATCACCAAACTTGGAATTTGTCGTGCTTGAAGCGTTCGATTTTTACA
CACCTGCAAGAAACCCGAAAGAAGCTGATTATCCTTCGCCCCTTTACGAATTGGTTGATC
GGAGAAATGACGAAAATATCGACGCTCAAGTCAAGTATTGGATGAGTAACGGGGCCCCCA
GCGCCAAAATCGTGTTGGGTCTCCCAACCTTTGGTCGCGCTTGGGCAATGGACGACGAAT
CCGACATCAACGGCACTCCGCCTCTGCACATCTCGGGCCCTGCTGAAGCAGGCCCCCTCA
CAAAAGACGCCGGTCTTTTAAGCTACCCCGAAATTTGCACTTTACTCAACGACCCACAAA
ACGCCAAAACCCAGAAAGCTTTCCAAGTGAAAAGAGTCCCAGATCCCTCAAAACGCAAAG
GATCCTACATTTTTAGACTCCCTGATGAAAATAACAACGGCGGTTTTTGGGTCGGTTATG
AAGACACCGACACAGCCGGATATAAAGCCAGTTATGTGAAAGCCAAAGGACTGGGAGGGA
TTGCAATTGTTGACTTGTCGTTGGACGACTTTAAGGGAACTTGCGGGCGGGATAAATACG
ATATTTTAAGAACCGCTAAAACGCATTTGTAAATTTTATAACCGCTTGTAATTATTTTTG
AAAAAATATACAACATTAAA
>contig_91
CTAGAACCCATCACGTAACTTAGGAAAAATTACTAAAGTCGGTTTTTAATTTAATTGAAG
GGTGATGGCTCGTTATGGGTTTATTCGCATTGACTCCGTTCTTGATTTTGATGTGGTTTT
GTTGTTTTGATCTAATCGCATTTTCTAATTTCGTTCTAAGCTCACTAGTCTGACTCATTA
ATTTTTTAAACTCCTGGGGATATTTTGGTCCGATTTTCATCAGTCTTTGCAAGCTGATTT
CGTGCAAATTCAACGAGTATTTATTCGCTGACCTAAGCGCCTGACCTTCCAACAAATAAC
TTATCAAGATCGGAACCAGAAGGGTGAGCATCTGAATTCGATTTTGTGGTTCCGCCAACT
CGATCAGTGATTCAACCGTTACGATAGTTTCCAACGTAACAAAAAGCTCCCCGTCTGAAA
AAATATTCCTCGCAGCATCAGAATACAAAAATTCGACGAGCCGCGGAGCGAGTGTGTGAA
TATAGGGAGTTGCGACTTTCCGATCCGGATGAGCAAACAAAGATTTCAAAGTTTGAACAC
ATTTCAACCTTACCGTCGAATTCGAGCTTTGGAGGCATTGTCGGAAGTGGTTAATGCAGG
GGTATTGCAAATTGGGGGCTGTTACAACTTTCGAAGGCGCATGGAGGACGAAAACCGCGA
TGGCTAGCATCATTGTGACTTCATCGAGTTTATTCTCATCGCTGCCGGTTTTCGCAAGAT
CGATGATTTTGGCGAGGGCGCTCTGGAGCAGCTTCTGCCAGGTATCACAGCTTCGGGGGT
CGTTGCAATATCTATCCGTTGTGAGGATTTTGAGACAGTGGAGGGCCGCTTGGACCGAGG
CGTTATTCGCTAGCACCGTCACGTCGTTGATATTCTTCGTCGCCATTTCTTTGATCACCC
CGGTGGTCAAATACAGGATTGTGGGGAGTATGGAGAGGGCGCCTTGCGGCGAACACAACC
TGTGTAAATTTTCCATGCAGGCCAAAGACGAGGCGATCAAGCGGCCGGATTCGTCCGGCG
TTTGCATGATTCGCAGCGAATTGACGATTGTCGAGTTGGGTGAGGGGCTTAGCGATGGCA
CCTGGCGAACCAACAGACACAGACATACTTCCAAAATTGAGAAAACGAGCGATTTGCCGG
GTAAAATGTCGCCAGCTTCGCCACCTTCGCCCAGTAAATCGGAATCGGTCGTTGATTGTT
TCTTAGCGCGGTCGAGTTTCTCGCGCGCTGCTTTGATCACTTGCTTGAGGACTTCCATGC
ATAAGAGTTGGCACGTGTGGTTATCACGTGTGAGGATGAGGCGGTGCAAGACGTTGCACA
ATTCAATCCCAAGCGAGTTGTCGACGAGAATCAACTCGCGGGCGTATGTCGAGTCCAGTA
GAGTAAACAGTGCTTTGAGACATGTTATTATACTTTCGAGGGGTTCGACCGATCGGGGGC
TGCACAACGCCTCCATGCATATGCCAAACAAGAGATGGAACTTATCACTGGACGTATCAA
CCGTGTTGTTGTTTGTATTATCGTTGTCTATTTCGGCAAGTTTATCAAAACCGCCGGAGT
TGAGCCACAGAGCTGCAGCATGTAGGATTGGAGGCCATGAGGATATGTAGTGCGGTCGTG
ACGATTCCATTGTATCATTGGTGTAAAAAGCGCCACCGTCGTGTGGCAATTGACTGGCGA
ATTCTGCCGGTAGTGACAATAAGGCATGGTCTTTCAGTGCGGCCAGCCAATGTTGCGACA
AACTAACCAACTCGGGTTGCACCAAAGTCAACAAATTCTCTCCCTTGTATTCAAAATCGC
CAAACTCGTCATCATTGGCATTGGCCGTTGTTACGTCCAAATTCGCACTTTCATTTCCTT
TCATTGCAACAATGTAAACCTCGGCCCAAGCCTTCAGAATCGCCAACTTCTCTAAAGTTG
CTAAGCTCTCGTTGTAGAGTTGCGTTGTGTTCGTCTTATTTTGCAACTTAGTCAAGGATG
AGACTAGTAGTTGGTGCACGCGGCGCAAATCATTTAAATCCCGTGCCACGTTCGAGCCGA
TCCAAGTCGAGCAAACTTCGCAAGCGGCTGCTGTAACATGTGAGGAAGTATCGGGTGCGA
AAGCTGGTCTTAGCGCTGCACCGACTTGCGCTTGGAACTGCTCGAGTAACAAGTGGCCGG
GGAACTCAGGTTCTGGAACTTTGGAAAACTTCTCGATTATATCTTGGAGGGTTTTCAAGC
CTTCGAGACGCAACGGGTCCGAGTCGCTCGTCGCGGCAATGAACGCCATTCGGATCAGTT
CGGATAAATGCAAGACGAGGAAATCGCTTTTCCCCATCTCTTTGGCTTGGATTAGATCGA
AATGAATCGTTTTGTTTGCGCTGCTTTCGCAGGCTGTGATTATTTTTCGGACGCATTCGG
CTGCAAAAACACGCGTTGGCCATCGGGGCTGCACCGCAGGGTGGGTGGAAGAGTCGTCCT
CAGCGTGAAACTCTGCTTGGTCGTCGTCTGCCTCAGGTTCGTCGTTTTCGTCCGGAGCTG
AGACGCTTTGCTGGTCTTCCATGTTTGTGCTATCGGTTGCGATGGTTAGCACATCCTTGC
ACAAGCCCAACCATTGGCTTAAGTTGTCAGCTGCGAGCATTTGTAGCATGCTGATTAACG
TATCGTGGATGTCTTTGATTAGGGCAGCGTCGGTTTCAGTGTCTAACATACTGAAGAAAA
CGCCCGGAAGACCGGTTTCGGTTATCACTAAACCTTCCACGGTGTTATTATCACGATTTT
CGTTGGCCAAAGTCATTGCGTGTTCGCATACTTCTTTAGCCTCCCTTTGTGCCAATTGTC
TTAGACAGGAAATGGCAGCTTTACGTAACAAAAGATGATTACTCGATAAAGTGCGACAAA
GTGTCGGGACTAGTGACGACAAATTAACATGTCTCGGTGCGAATAAATGCAGTTGTTGGA
GACATCCTGTGGCTTCCGCTTGGACCAGCGGGTCTTGGTGGTCTTGCATGATGGCACAAG
CACACAAAAAAGAACTCCTTGCCATACAAATACTCGACGTATTGCCTTGCAATTCGGGCC
CGATTGTCGTAATTAAGGCCGAGAGAACTTTCCCAATACACTGATGAACGTCAATATACG
ACTGTGGTACATTTAGTAGAAGTTTCAAAGCTAGGGAAAGACTCGGTTCGACGTAACCCC
GAAACATGGGACCCCCCGAATCCGCGATTAGTGCAAGTGCATGTAGCGACCACACTTGAA
CCACTGGCGAGGTCTGGTCTTGCGCAAGCGCCAGCAAAATTGAAACACTCGTATTCAAGT
GTTGGCTGGAGCCCATACCTCCAACGTAGCGGTGCAAGCAGCCGAGGGCTAACGAATGCC
CAGTTCGGCTTGCTACATCACGTGCTGACTTAAGTCGGTCGAAGCTCGTCTGAGCCAATT
CTGCGGTGAATTTTGGGTCGGATACTACTTGAGCCATACGTCCGACGGCTTCTCCCGCCG
CGCACCGCAGAATTGGGTTCGGTGAAGTTAAAGCACCGATAATTAGGCCCGTAACGGCTT
TTTTGACGTCCTCCTGGCCTATGCTCATTTTGGCCTCGGTTAGGCCTTTCAGTCCGCTCA
AAAGGGCCGTAAATACGTTCATTTGCACCGCTTCCTGGCGCGAACTCTTCGCGTGTTTGA
TGCATTCGGCGAAATGGTCGACCATTTGCAAGCGGTGCTTATTGGCCACACGTGGGAAAA
TCTGGCCGAAGAGGAGGACAGACATGTCGATCACTGCAACTCCCAGAGGGAGTGGACCCG
GAATTACTTCGCTTGTTGAAATTTGGCGGTAGAGACAGCACGGGTCGTGTTCAAGGGCTC
CAGAACCGGCCGCACTGTTCGGCTGTAAATGTTCACCATCTGCCCTTCGG
>contig_92
AAGATGCAACTTAAGTACATACACATCAGGAGAATCCCCAAGTTACTTGCAAAAATCGAA
ACCCTCCTCAGTAAGATACCAGAAGGTGAACAACAAGCCGACAATTTGCAACGACAACAG
AACCTCCTCTTGCAATTCTGCGATGACGCTTTGGCCACTTCCATCCGCATGGAACACGCC
GCCATCAAACAAAGAATCTCAAACTTGCAAGCCGGCCTCGAAACCTGGCACCAGTTCCTC
GAACGCATTGCCCTCCTCCTCAAAACCTACGAAGAGAACGTCCAGAAAGTGCAAACTTTG
TACGACGAAATTCAGGATATTGTAACCGAATCAGCGTCACAACTCCCAAGCTCGCACTCA
GGCGTCAGCTATAAATTAGAGACGCTTCAAAGAGCCCGCCTTAGACTAAACAACGCCACT
AAAGACCTGGAACAGCTGGGCTTGACCCAAGAACAGCTCAAAGAGTGCCTCAGTCCCAGC
GACATCAAGACCATCAACCAACGCATGTGGATCTTGTGGCACCAACAGGGCGACCTCGAC
CACCAACTGGCCGTCTTGTGCCACCAACTTGAAGAGAAACTCGGTCTGAGATCGATGTTC
GAGACACGCCAAGCCCGCTTTGTGACCTGGGCCGACGAAATCGAGCGCCGACTTGACGAA
GGTTCAGTTGCTTCGATCAAAGACCCCCAGGAGATGCTCAGGAAGCTCGAAACCGAGCTC
CAGGCTGAAATGTCGCTCAAAGAACGCGAATACAATTGGCTCGTGAGCACCGGGCGTGAT
TTGGTGGCCAACTGTGGCGAGGAATACAGTGATGTGACCGCCAAACAGATCATCCAAGCC
AAAACCGACATCGTGCTCGAACGCTGGGAACGACTGGACAACATCGGCAAAAGTCGAAGG
AACAAAATCCACGACATGATGCAAACAATGTCACAACTCGAGCAGAGAATCGCAGAGATC
AGGGCCTGGTTGACGCAGATTGAGGCACAGTTGGCTAAACCTCTAGTGTTTGAAACGTCG
AGCAAGGATGTGATCGAGCGCAAGTTGCAAGAACACGACAAGTTGAAAAAATCGATCGAG
AATGAGAGTGGCAACATTGGCGAAGTGTTGAATTTGTGTGAGTTGTTACTGAGCGATGCT
GACGTCTGGAAGGCACATTTCTCCACTGAAAATATCACAGCGGCGATCCAGAATCTGGAA
AAGAGGTGGAAAGCGGTGTGTGGACAATCGGCCGAAAGGAAACGCAAAATTAACTTCATC
TGGAAGTTGCTCCAGGAGGTGTTGAGGATTAGTAACGAACAGGAGACCTGGTTGGGTGAG
AAAGAACAAAAGATCAAGGACTTGGATAAGCCGGTCAAAAAACTAAACCGGGAGGAAATC
CAAGAGTTGATTTATTTGGTCGAAAACCAAGTCAAAGAAATCGAGTCCAAAGTCCCCACG
TTTGAAATTCTCGAACAGACCTATTCGAAGTTGGCTACGGTTGGCGGTTTAGAACCGGAG
AACATTCAAGAACTGACGGCCAAGGCACGTGTTGTTATAACACGTTGGAAGAATCTTTTA
CCACGTGCGCAAAGCTTGTTACAGAGATTGCAGAACGAAATTGTGCTCTTTAAAGACTTT
GCTTTGGCGCATCAAGACGCTGTTATCGGTTTGACGGAAGTTGATGCCCGTTTGACCGAA
TTGGAACACTTGACTGGACAAAAAGTACCACCGAATGAGCGTTTAGGGACGTTGGAAGGT
TTGGAGAAACAAATGGTTGCCCAAAATTCGGTTCTAGAATCGGCTGATAAGCTCGGTCTT
GAAATAATGAAGAAAGTCAAGAAGGGGGAGGTTGGCAAGTACCAAGAGATGATTGACGAG
TACCAAAACCTCTGGAAGGACATTCAGAGACGGATTGGTGGTCTCAGAACTGACCTGAAG
GCGGAAGTGAAGAAACAAAGGAACGAAATCGATGAAGGCGTCCAAGTCGAGACACTCAAG
TTTGAACAAGATACCGCTGTCCAGGTCAACACTCTTCCGCCCTTGCAACGCATGACTTCA
ATCAGTGCGAAAGACGCCTACTTGATGGAACTGACAAGTGCTATTGGCGAATGCAGGGGT
AACATCGACAGTCTTGAAGAGGTGCTTGCTAAGGAGATCCCACAACAAGGCTCCGCCGAA
TTGCCAACAAGTGCAAAACGCATTGCCCGAATTTCGGCGACTTGTCAGTCGAACATCGAA
CTGGTTAAACACCTCCACGACCTACTCATCAATGAGTGTGACGCCACCGAGGAGGAAGCC
CTAGCCGAAGAAGTACTTTACCTCATCCAACGTTTCGAAACACTTCTAGTAACAGCCAAG
GACAAAGAACAGAAAATCAAAGAACTGAG
>contig_93
ACTCTATTCGTAAAAATGGCAAAATATTATTCACTTCTGCAACAAACACTATTTAATCGG
CACTTACTTAAATTAATCCAATCACTTAAGTAGAGAATTGACAATTTCGCCACAAATTTA
CAAAATTAACAATAATTTTACGTGCCAAATACGTAATCGTACCAAGTTTCAAGTACCATG
TCCAAACTCTTGGTACCCTTCAGCACCAGTAAAAATAACATCAACCCAAATCCTCATCGC
TTCGGGCGAGGGCGCCAGTAGATAATAGGACTTTTCGTGCGTTTTCACGATGAAGGTCAG
TTGGGGGTTCGGCGATTTGACACTGTTGAGGTGGTCCAAATAGACCTCTTCAATCGCTTG
AAAATAGGCTCCTCCACGAGCTTTCTTTTCACTCTTGTCGTTGTAGTAAGTTAGCGTGTG
TTTGTTTCGATCGAAAACAAACCACCTTTTCGACCATCCGTTCAATTTGGACCCTTTTTT
GTGCAAAAAGCCTCTGCAGCTGCTCGAATTGATGATGACATGGGGGCATAGCACCACTTG
ATGACCTGCCGATTCTATATGTTGGCGTAGGTCGAGGTCTGAGCCTCTGATGGGCAAATA
TCGGGTTAAGGGTCGTTGTTTGTCGCCATGGGGTTTTGTTCTTTTCTTGTTTGAGATTTC
TCCGAAATCGGTGCTTATTTCACTAATTTCAGACATTGGACGTGGCGAATCCGCCTCGCT
TGAGCCGGAGCGTATCTGTTCGTTTGACGTAGGAGATTTTGAAACGGGCCTTTCGGGTTG
TCGTCCTACGATTTCAACACTGTTTCTCTTCTCTCCTGACTCAGGAACCACACAATCCTG
CCTGCTCTGCGCCCACTTGATCCTCACTTCATGCTGAACCCTCTGTTTCAAAGCCAGCAC
TCTCTGTCTCTCCTGCTCGATAACCTGCGAACCTTGTTGGCACAAATGAAGATGTCTCTT
CCTTTCGATATCTTTAAGCGATTCGATTGTTTTTCTTCCCAGAGATCCTTGCTCCTCATT
GATACTAATAGGGGCACTTGATGTTACTTTACTGATCCGGTCAATGTCATCCTGACTCGG
ACATTTGGTGCCAATCCCGGTCTCCAAAACCGATTTTTCTTGCAGCAATTTTTCGTTAAA
TGACTGTGACATGTTGTACACGTGGTCAATTGAGGTCTTGGTGTTGCTCACGATGACCGA
ACAGCTCAGATCATGGATCACATTCAACGATAGATTGGACAAATGTTTGTCCAGGTCTTT
CGATTTGTCGCTGTCGCTGTCAGTTGATTCCTCTTGGTCGGACTCCTGATGGGCGAAAAC
GGACAATTCGTTGTCAATTCGCCGCAAAACGAGCGAACACTTCTCCAACTTGCGCATGAA
TTCGTCACGTCGCATGCGAATGATCTTCACTTCAGTGTTGTTGTTCTTCGAGATGTTGTA
CTTTTGTTGTTCCAGTTCCTGGATTTGGTCTTTAACCGAGTCAATCTTTTTGGACAAATC
CAGAATTTCCCGTTGGACCTCTTCCCGACTGGCCAACCAATCAGCTTCCTCCTCCAGATG
GTGGAACTCCAAGTCTTCGAACGCTTTCTTCTCGTTGTCCAAAATCTCCTGAGCTTTCAA
ATACTCCTCGAAGACGTTCTCGTACTCGGGATCGGTTTTGGGCGTCTTGGCCAACTTGCC
TTCGATTTGAAGCATATTTTCCTGCGCTAGTTCGAGCTTTTCTTTGCATTTTAACTGATC
TTCGTCTTGTTTCGTCTGTCGGTGTGACATACTCTCTTCCAGTTTTTGCGCACAGTTGAA
AAGTTTGTTCTTACGGTGTTCCAATTTGTCCAGTTCGAGCAATTTGGCTTTGTGTTCGCC
GGAAATGAGGGCGTTTTCGAGTTCGATGTCGCGCTGCAGTTCCTCTTCGTGGATTTCCGT
TTCGGCGATGTGGCGCTTGATGGACGAGATTTGCGATAGAACTTCTTTGCGTTCTTTTCG
AATTTTTTCGATTTTTTGTTTATCGTTTATGTTGTTTGGTTTTGGTTTTTTGTTGTATGG
CGTGGCGTTTAAATTCGCAGGGAGTGAGGTGAAGGATTTTTCTTCGAGGGGAAATATGAA
TTTTGTGTTTTCTCGGCCCGCGAGAATTTTGTCGGTTTCGAGAGATTTTTCGTCGTTTAT
TGTGAGATTCTGGAGGAGGTACTGCTCGGCTTCGAGAATGGCGAATTTGTTTTCGATTAT
CTCAGCAGTGTCTTTAGATTTGCCGTCTCGGTTCGACGAAGCGATAGTCTTAATCCTCGT
CCTTGGCGATTGATGCGACGGAACAATATTTTCATACGGACTGTTACACTTCGTAGTCCT
AAAGTCATCAACTTGCTTCATTTCAACATTATCATAATTGGCATTAATTCGTTCCAGTGA
ATTATCCCTATTAATACCAATATTCTCATACGAAGAATTATTCCTCCTGTTCTCATGCTG
AACAATTTCCACGTCTCTCGGCGAAGGTGGAGGAGTGGTATACACAGGAGATAAGGGTCC
ATACTGACGCTTATCACGCGGCAGCGAACCGTTTGTTTTTATTCTATTCGGCGTGAGTTT
ATTTTTTTCCGATTGTGCCTGCTTTTCGTATTCAACGCACATATTTAGAATTTCTTCAAG
TCTTGCCTGTTCCGCTTTCCCGATTTCTTGCTCCTTGATTCGTTCTTGTTGCGCCTGCGT
CCTTTTCAGCTCAGCGTCGTTGCAGTTTTCTGTAATTTCGGTTCCGTTCTTACAATTATT
CGGCGTTGTGCACCTCAAATGTGGCGAAGGATTCCTGTTATAGTTGGGCGATGGTGTGAG
CGCTCGATTCATGTTAATATTTTTGTGACTTGAGCTTTTATTATTCAGTTCGTTGCATTC
GAGGTTTGGGTTTTTCGGAATACATCCATTTTCGTAAATAATCACTTTATTATTAATGTT
TTTCTTCTCGCTCACCGTCACGTTAACGTACTGCGGCGACTTTTTGCCAAACCGCTCCGA
TGTTTTAATTTGTTGTTTTTCGTTGTAATTCAGTTCGGAGTAGTTTAAGGCATTTTGTGG
TAAATTCTTGCTGAAGTTTTGCAGATCAGGTGGCGATTTTCCGAGGACGTCTTTCGCCGG
CGTATTTACAGTTACGAGATTTGAAGAGAACACTTTCGGTGATATGCTTTTTTTGAAGTT
TTGTTGCGCTAAATACTCGAATTTTGACACTTTGGTCATAATACTGGAAGGCACCGGTTC
TTCGACACCCGATTCAATGAGGGATTCTTTCGAGTTTTTTCGAGGCACTGCTGGTGGTTT
TTTGTTGTATTTAGACTGAAAAGAATTGTCGGGTTCGAAAGTGATCGAAGCCATGGAGAT
GCGAGGGTTGGGGAGAACTGATTTCATTATTTTTGCTTCCGCCGGGTGGTTAAAACGCAT
GTAGTTTGATCGGCCGATGGTCAGCATAACACCCTGAGATAGGCGAGTGGGTCTGGATAT
TTTCACTCCATCAACAGAGAGATTATCCGATAGCGGATAAATGGTAACAACACCTTCACT
ATTTTCGATATGGCAATGCAAAGGCAGGACTCCAGTCCCTTGCACTCGAATATCAACACC
TGGACCGCATCCTAACGTCACCCGACCTTGAGGAATGGGGTGAAGCGTCACCGAAGTGCT
GAGTCTGTCGCCCCCAATGTTGACCAAGTGTGGTGTGTCGGTTTGCAATTTCAGGGCTCT
GCCCCCACTGTCTGATAACTCCGGCGAAGATTCGGTTCCACTTAGGCCGGACATCTCTAA
AGTTTAATTCCAGCAGTGAAAACGAACACTTTAATAGCTTGTAAACACTTTACAATTCAT
AATTATTTATTTCATCAAGTAGTTTAGAACGCCTCGATTGTCATTTATTCACAAAACAAA
CACATCACACTCGGACTACACTGCTGCTAGATCTAAAAGTGAATTGTAAACAGAAAAATT
TTAGGTGCACGAACTTCGTGCTTGTGTTGTGTTCTACCACTCCCCCGCGTACTCTGCGTT
GATACCACTGCTTGCAGTG
>contig_94
GTCGACTGGAAGGTTTGTGTGAGCTCGTGCTTGAGCTCCCCTTTGGGATTAATTGTAAAA
ATTCTAACTATAGGGATTCCCACAGCCCGGTACGCCCACACATCATTAATCCTATTCCCG
TATCCGGCATAGAACGGATTTGATTCAGACGGAAACAGCGCCTTAATGTCGCTCATGCAG
GAAATCTTGAACTGTTCAGGCTTCTTCTCAATCACTTCTCGGTGGAAAGCCGTGATCAAC
GAAGTGGGATTGAGCAAAATCGGACCATCGGGCATGGTCAAGTTCCCCTGTTTGATACTC
CTAAGGTACTCTCGGGTGATTCTGGCCTGGCCTATCGCTCGAGCGCTGAGGTACAATAGT
TTGTAACCGTTGCCCTTAATTTTGTTAAACAATTGGGCGACGCCCGATTGGGCCCAGTCT
TTCCCGACAATGGGCAGGATGTGGCCCAACACGTCCGACTTCGTAATGGTCCCGTCGATA
TCGGAAATGACGATCTTATCGTCCCATTTCCACTTGTACAAGTGGCAGGTGCACCGGGTT
GTCCCCTGATAGGCTGTCGTTACACTGAACACGATTTCGTTCATGCCGTCGCGCAAATTC
AAACTCGCAATTTGCTTGGAGCTGAGGCGCAAGGTCTTCCTGCACTTTTCCGAAAGTTGG
CACACTTGGGGCGAGATCGAGATGGCGCATTCCTTGTCCTTCTCTTCAGTCTCTTCAGTT
TTGGGAATTTTCTGGGCTACTGAAATATCGGTTTGGAGGATGTGCTCATCTCCGATATCT
ATAGCTGTGTCCTTAACTTCGACTACCGTTTTTCTCGTATCAACGGTCGGGGTCGCTTCT
CTTGAAGTCTTAGATCTGCGCCAGTGCCACCACGACGTCTTAGCTTCTTGTTTATTGTCC
TTGCTTTCCTGATTAGAGGGCATATGTATGTTGCACAGTTGATCAATTGATGACTGCAGG
AGAGGTCTGTTGAAAACCATGATGCTTGAAATAATAGGGGCTGCTACTTTCCAGTTGTAG
TATTTCCCCCTGATGTTCACCACCAAATTCGGGTCTTCCAGCAGCATGGGGTTGTTGCAG
AAGTCACTGAAGGTGATCATGTGCTCGTCGAAACGCGTGGCATCCGGTTCCGGGTCCCAG
CCGCACAGCGACAACGAGACTTCGTTAGAGTACAAGCGACCCCCTTTGATGTGTTCGTCG
AAGTCGGAATCGATCGACTTGCACCCTTCAGCACTGTTCGGGCTTTGGGCCAGTGACGGA
CCATTTCCTGATTCACAATCCATGTCGGCATCTGTAGTTTTATTTTTGTTTGTCGAGAAA
TAAAGGGCGGCCACTTCCGGATCGACCGAGTTGAGGTCCGATAAGTAGATTCCTTCCGTC
TGGCCGTGAGATTTTTTCATAAAGGAGAAGACGTTGCTGATGGCGAACTGGTCGTTTTTG
GTGGCCTGCTCGCTGATTGGGGAGTTTGTCGGTGAGACGCTGGGGAAGCCGCCCCATTCC
CAGCTCTGGCCATTATCTTTGTTGTCGCCTTTGCGATTTTTCACTTCAAACTCCGAATCC
GACTGCACTGCCTCGACTTGAATCGGCGAATCGGCCCTCGAATCCACCACATTGCTCGTC
AACTCCGTATCGCTGAAGAAATGAAAATCCGGATCGATGATCTTGCGACTATTCGACGGC
GTCTGAGCACTCCCTTCAACATTCTGCAACTCCTTCAACTCGGGCTCCGAGGAATTGCTC
TCAATCGAACTGGGATCGGTCGTCGCCGAATCATTTTTCTCCGCCACCTCGGGCGATATC
TGATTAACACTGGACGACTTCCTCGGCGCGTTTTTCTTTTTAGTTTTGCGCCGCTTTTTC
TTACTACTCCGACTCTCGCTGCTGTGCTCGTCCTTCCCCTGACTCGCTTCCTCGGGCTTT
GGCCCGCTCTCCGACCGACTGGTGTCCATCTCCAGACTGTCCATTTTGAAGATAGTGTCC
GAAATGTCGTTGTCCTTGCTCAAGTCCTCCACGCTTTCCTTGGTGGTGGAGTGCATGGAC
CTGGACATGTCCTCCGTGCTGTTCTCCCCGATCCCGATGTTCCCCAAACCGATCTGTCGT
TTGAGAAAATCGCGCTCGCGTTTGACGCTGCTCTCGTTATCGGCGGTATTGCGCCGTTTT
GTGTAATCGTTGATTTCGTTTTCGAGAGTCGGGGGTTCCCCGAAACTCCGCCTCCGGCCT
TGCGACGTGAAGATGTTCTCGAATTCGTTGACGGGGATCGGGCTCGTGGCCAAATGGTCC
GGGATTTCGTTCTCATCATCTTCGAGCTCCTCGACGAAGAAAGCCTCCCCGCTCTCTCCC
AGTTTCATGTGGATGTCGGCGGGTTCGCCGTTGATTTCGATGTCCACCACTTTTTCTCTA
CTTCTGAGGACTCCCAGTTTTCCAAATCGGACGTGGAACGGTGAGCACTTGTACGTCCCA
TCCTCCTGCTCCACGACGATGACGTCGATGGCTCCGGTCAGCGTCGCTGTGTTGATTTCG
TTGTAAAACTCGCGAAAGTTGCTGAAGAAGCGTCCGATATAGTTCATAGAATACATTTTG
GTTATTTAATCACAAGCACTTGAACTTCACACAGATTCCAACTCGATAATGAGTGGAAAA
ACAAAACACGCGTATTTTTATAGTGTCTGTTGTTATCCTGGCGCGCGCGTCCTGCGCTAG
CAATCTAATCTAATTGAATCTTGACGATTTATTTCTTTTATCAAGCACCATAAATTCACA
AAACGGTCAGCTACATTCACCTGTGACTACGTCTAGCAACTGACCCCGCGTACTCTGC
>contig_95
AGTACGCGGGGACAGTGTGATCAGCACTTTAGCTACAGTAGGTTGTTTGGTGGAACAATG
GAGTTATCAATAGAACAGGGGAGGCTTCGAGGGTGTGTCGGTACTGACATCAAAGGGAAC
AATTTTCTCAAATTCAAGGGAATCCCATATGCGAGGCCCCCGCTGGGTGACCTCCGATTC
AAGGCGCCCCAACCTCCGGAAAAATGGGCCGGTGTTTTAGACGCGTCCAAAGAAGGGGAT
GCTTCCTACCACTGCGACGTAGTCAGAGAAAATATAATGGTTGGGAGCGAAAACTGTCTG
GTCTTGAACGTGTACACGCGAAAACTGGGTGATGGTAAAAATTTGCGCCCAGTCATGGTT
TGGATCCACGGGGGTGGTTTTGTTTGGGGCTCCGGGTCTGAAGAACTATACGGCCCTGAT
TTCCTAATGACTGAAGATATTGTCTACGTTACTATAAATTATCGGTTGGGAATGTTGGGT
TTTTTGAACTTTGAGGACCCGTCCTTGGAAGTGCCTGGCAATGCCGGGTTCAAGGACATG
ATAATGGGTTTAAAATGGGTCCAGAGGAATATTTCCGCTTTCGGGGGTGACCCCAACAAT
GTTACAATTTTCGGGGAGAGTGCCGGGGGTGCGTCTGTGCATTTGCTAACACTGTCGCCT
CTGGCAAAAGGGCTTTTCCACAAAGCCATTGTTCAGAGTGCCTGTGCATTGAACCCGTGG
GCTAGAGGCACGAAAGGGGCGCGTCATATTGCCAAGGCTTTGGACCTTGAAGGAGCCGAT
GATAAGATAGTTTTGGAGCATTTGAAGACTAAAACTTTCGCCGAAATTTTTGAAATTCAG
AAAAAAATTGTTGATCCTCTGGTGGCTAATGAGATTCGACCGTTTGGGCCTGTGGTTGAA
TCTGGTGACAAAAAAGCGGCTTTTTTGACACAAGAACCGTACGAAATTATATTATCAGGG
AATTTCAGTCAAGTCCCCGTTATGATTGGGTTTACGTCGCGTGAAGGAATGTTGGCCCAA
ATGTTTAAAGATTGTCGTAAGGACTTTTCTGTTCAGGATCACATTCCTTGGACCTTTGGG
TATAGTAAGGAGGAAGCGAAAGCTGTTACCACTACAGTCAAAAAATTTTATTTTGGTAAC
GAGGAACCATCAGCGGATAATGTTGTAAAAGCATTTGATTTGGCAAGTGACGTTTTTTTT
CTTTATGGTATTCACAAAGCTGTTGGGGCTCAATACAGTCGGTCTAAAGCACCAATCTAC
GTATACGAAATGACAATCGAAACAGAACTGAACTTTTTCAAAAACCTACTAAAAATTACA
GAACCTGGTGTTTGTCACGCTGACGACATTGGTTATCTCTTCAATCATTTTGTAACTCCG
AAAATAACTCCCGGAAGCGCCGCAGATATCGGTCGTTCAAGGTTCGTCAAGTTGTGGACC
AACTTCGCAAAATTTGGAAACCCAACTCCCGACCAAAACGACAAGCTTTTGAAAGTTGTC
TGGAAACCGGTCACAAAACCTGAAATCGATGTTCTTGACATTGGGACCGACCTGAAAATG
GTCTCGAATCCATACCGGGAGAGAATACAATTTTGGAAAAAGCTTTATTCCGAAAGCCCG
GCCGGCAGAAATAAGTAAACAGAT
>contig_96
CTTGTGAATCACGATGTGCACCTACGGCCTCTTGTGCGGCCAAAAATACTTCGTCTTGAC
TTTGGTTACCCATGTGCCAACCTCCAAAACCTTGACTCGATCCTTCACCCGCATTGCCAT
GACTAGGCCCAGCTCCATCGTCCATTGATTCCATATTGCTAATATCATCATCGTCCAACG
TCAAATCCTCAATACTGTCCTCGTTCATTTCTTCAACATACTCAGACTTTGGTTCAAGCA
TCAGTTCTGTATGTGTTTCTATTTTTTCTTTTATTATAGGAACTTGGGGAACGTCGTCGG
ACTGTTTATGCCTCGTCAGGATTTCGGATTTGGTTTCTACGGGTTCAGGCACGTCGGCGA
TTAATTTCGAGGCAGGTAACATCGTGGGAATGTTTTGGGCGGGTGTTTGATTACTATGAG
ATTCTGATGAATTTGAAGCGTCATGGTGATTATCTAACTCTTCGCTTTTACGCCGTATCC
TTTTTTTCTTTCGGGGTCCTGGTGACTGCGAACCCTCCCTACTATCGTCTCTGTTTCGCT
GTTCTATTGTTAGGCCTTGTACTTTTGGAAGCGACGTTGGTTGCGGACTTTTTGAGGGGG
CTGGTGGCGGTGCCGCCGGCTTTCTGTCAGTCTCTCCCCCCTTTCTGTTGTCAGATAAAC
CCTTTATCTGGAGCGATTCAGCCGCCTTCAGTAACGCACCCAATTGGTCCTGCGATATGT
TCACTTCACCCCTGTACATGTAGTCCATCATCGCTTTCAGTTCTTGGAACTTCACATCTT
TCAATATTAGTATGGGGTGCTTGTCGTAGTGTCGCGACAACAACGACTCAAAAAATGGAC
TACATGCTGAAAGGACCACTTTGTGGGCGTTGAGACATTTGCCCTCTGCTGCCAATGTGC
AATCAACCAACGTCCCATTTTCCAACAGTGTGTCGAAGACTGCCACAAGGGTAGACTGAT
GATTGTTCCATCTCAGACAAAACTGTTGGTCATCCTCCATTATTCTGTTTTGGCACACTT
ATCACTATATCACAATAAGGTTTTTCACTTGTGTTTGACTTTTTACAGAGACGACATGAA
ACAGTGCTTTGTGTAGTAATGGCTTCATCCGACTGCCCCGCGTACTC
>contig_97
AATTCAAACGTCAAGATGCTTCGCATTAAACCGCTCCAAGTAATTTCCAAGCGTTTCGCT
TGCGAATTAAAGTCAATCCTTGCCGCCAAGATCCCCAAAGAGCAGGAGCGCATCAAAGCC
TTCCGTAAGGCCCATGGCAAGACCAAAATCGGCGAAGTTACCGTCAACATGGCATACGGC
GGCATGCGGGGCATCAAGGGCCTCATCTGCGAGACCTCGGTCCTGGACCCCCATGAAGGC
ATCCGTTTCCGGGGCCTCTCCATCCCCGAGTGCCAGGAGAAGCTCCCGAAGGCCGAGTGT
GGCGAACAGCCGTTGCCTGAAGGCTTGTTCTGGTTGCTCCTCACCGGGGAAGTCCCCACA
AGTGAGCAAGTCAAGTCCCTGTCGGAGGAGTGGGCCAGTCGCTCCGAATTGCCGGCACAC
GTGTGCAAATTCCTGAAACAGGTCCCCAAGGAAGTGCACCCTATGGCGCAGCTCTCGGCC
GCTTGCTCGATTTGCAACACTGAGAGTATTTTCAAAAAGTCGTACGCCTCGGTTCCCAAG
GGGAAGTACTGGGAGAGCATCTACGAGGATTGCATGAATTTGATTGCGAAGCTTACGCCC
ATTGCCGCGCTGATTTACAAGCACACGTTCAAAGGCACGGACGAGATAGGGACCATTGAT
TCGGACAAGGACTGGAGTCTGAATTTTTGCAGAATGCTGGGGTTTGACAACGAGGAGTTT
GTCGAGTTGATGCGCTTGTATTTGACTATACACAGCGACCATGAAGGGGGCAATGTCTCG
GCTCACACCGTGCATTTGGTGGGGTCCGCCCTTAGCGACCCCTACCTGTCTTATGCCGCC
GGTATGAATGGTTTGGCTGGGCCATTACACGGTCTGGCAAACCAAGAAGTACTGCAGTGG
CTACGCAATTTGCAAAAAGAAGTAGGGAAAGACCCCACTCATGACAAAATCAAAGAATTC
ATTTGGAAAACTCTGAAATCGGGTCGGGTGGTTCCCGGCTATGGCCACGCCGTGCTGCGC
ATCACCGATCCCAGGTTCACCGTTCAGAAGCAATTCGCTGAGAAGTATCTCCCCGATGAC
CCGTTGTTCAAAATTGTGTCGTTGGTGTTCGAGGTGGTTCCCCCGATTTTGAAGGAGTTG
GGGAAAGTACAGAACCCGTGGCCCAATGTTGATGCCCACTCCGGTGTCCTCTTGCAATAT
TACGGCATGACTGAAATGACCTATTACACCGTGTTGTTTGCGGTATCTCGTGCCCTGGGT
GTGTTGGCTTGCACGGTGTGGGACCGCGCTCTCGGCCTGCCCATTGAACGGCCCAAGTCC
ATCTCCACCGAACGTCTCATTAAAGAAGTCACGGGTGGCGACGACAAAAAAGGGAAGAAA
GGGAAAAAATGTGACTAAATCTTTTGTTTCAAATAAAACTTCAAAAAAAAAAAAAAAAA
>contig_98
CAGAGTACGCGGGGAGAGTATGCTCGTGTATAGGAGTGTGTAAACATAGCATTGTGTGTC
CCTCGAGAAATTACTGTTTACTGACCTCCCCGGATATGAAACAATGAAGTGATTGAAATT
TCTTCGTGAAGATGAAAGAGACGGCGGCGGAATCGTCGCCGAGCAAACTCAGCAAGGGTC
TGCTGATGGTGCCCAAGAACGCCGCAATTTTGCAGCACCGACGCGCGGGCTCGACGGGCA
CGACCGGGGACGAATCCTATACAACCGATGAAGAAGACAACGTCGAGATTGACGAACCCG
ATCTTCGAAACCCTAGGAAACTCTTCAACCATGACAGCAGCGACTTCGGATCGTTTTCGG
ACATCGCGACCATCACCGACAAGGTGATGCACCGGAACAGTTCCGACAGTTCGGTCTACA
GCGATTTGGGGTTGGACAAGTTGGAAAAAGGAGAGGACCAAACGGATTGGGCTAGACAAG
TGGTCGGGGCGAAAGAGCAGACTTTTGCGCGGCTGCAAGACGAACTGCGAGATGCCCATC
AAGAGTTGAAGCTGAAAGACGAAGAAGTGGCCAGATTGTCGCGCATTAGACAGGATGTGG
AGGCCGAACTCGAGGACTTGACTGCGAGCCTCTTTCAGGAAGCGCACAACATGGTCAGGG
AGGCGAATGAGAAACAAGCGACTGCTGAAAAGGCTCTGAAGGAAAGCCAAATGAAGGTAG
ACGTCCTAACGGCTGAAGTTGCAGCCTTGAAGACGTTGGTTTTGACGTCGACTCCGAGCA
GACCAAACCCTCATCTGCATCCACAGATCGACGGAAGAATAAAGGATGAAAGTAAGAAGC
ATCGCAGGTCTCCAAGTCACTTTAATCTGAAATATGGACGGGAAAATTCGCCGCCAGAGT
CACCGGTAAAGGAGGTGTATCACATACCATGCGAAGTTGAGAATAAGGAGGGTTTGGAGG
TGGATCCGAACGTGCATCGGGAATTTCTGGCATGGAGACAAAAACCGTGTTTGGACAAAG
GCGATCCGTTCGTGCAGAGAATTTATCGGGAAGATATCGATCTGTGTTTGACGTTTAGTA
ATGAAGACTTGTCGACAAAAGTACGAGAAGCGGTTGAATCGGGAACTATACTCATCGAGG
CTGTGGGAGACAAAACTAAGGCCATGTTTCCTAAAAAATGTGCTTTACTTGAAGTACCAA
GGCTGTGTTTCTATCGAATGAACATTGGAGAGACGGATACCTGGTACAGCATATCACAGA
TATGTAGAAATAGGTTAATTGCCGTTTGTGATTTTTTAAACTATCTCAAATACATCGAAC
GCGGTCTCGTGAAAAGTTCTGCACATGACGTCTATTGGGAGATCGTTCGATTAAGGAAGG
AAATGGTGTTAGCAAGATTGGGACTAAATCTCAATTCTTGACGCTAATATCATGCCACGA
AGAAATGTGCCAAGAATCTGATAATTCAAAACCAAAGACTTCTTTTGTAAATATTGCGAA
TTAGTTGCTTGAAGATTATTATTGTCTTCCCAGATTTTAATTGTAAATACCAATTATTAG
AGAAAAAACTCAAATATGTATTGACTGTTAAAAAATTCCCTTTT
>contig_99
CCGCCACAATATTTTTATCAGGGAATAACAATAATGAATCATTTTTGTTACCATGTTTAT
TTCACAATTACAGTCTGTTTTATTGTCTTATAGTTGTGCAAACTAAAAAACTAATGGAAA
ATATCCTCAATGGTACAAAGAAAAAGGATGAAAGAACGCTAATTGCCCTTAATTTTGACC
ATTTATTACAATAATGAATGAATAATCATAAAAATACACAGTACATTTAAATAATCGTGG
GTCTTACATCTAGACTAGTCTTCTTCTCAATGGATCCGACCCCACTTAAGCCGAATCTTT
GCTCGAGATGTACTTGATCAAATCAACAACTCGGCTCGAATATCCATACTCGTTATCGTA
CCAAGAGATCAACTTGACAAAAGTCGGACTGAGTTGAATTCCAGCCTTGGCATCGAAAAT
CGACGAATGCGTATCCCCGACAAAATCGCACGAAACTACCTCTTCCTCCGTGTACCCCAA
AATCCCCTTCAAAGGCCCCTCAGCAGCAGCCTTGATCTTCGCCTTGATATCATCATACGT
CGCCGGTTTGCCCAAACGCACCGTCAAATCCACAACGGAAACGTTCGGCACGGGAACCCT
GAACGCCATCCCGGTCAACTTCCCGTTCAAAGCCGGGATAACTTTGCCAACGGCCTTGGC
AGCCCCTGTGGCAGCTGGGATGATATTCTGCCCAGCCCCACGACCATCACGCCACAATTT
CCCCGACGGACCATCGACGGTTTTTTGCGTGGCAGTGGTGGCGTGAACTGTGGTCATCAA
CCCCTCCACAATCTCGAAATTGTCATGGATGACTTTAGCCAAAGGGGCGAGACAATTAGT
GGTGCAGGAAGCGTTAGAAATGACTTTGGCTGAAGGGTCGTAGGCGTCCAAATTCACGCC
GCAGACGTACATGGGGGCGTCGGCCGACGGCGCCGAAATGATGACCTTCTTAGCGCCCCC
TTCAATGTGAGCGGAGGCTTTTTCAATGGTGGTGAAGACACCGGTGGACTCGACCACGTA
ATCAGCCCCCACTTTGCCCCAAGGGATGGATTTGGGGTCGCGTTCGCAGAAAACGCTGAT
TTTGTTACCGTTCACGACCAGGAAGCCACCCTCAGCTTTGACTTCGCCCTTGAAGCGGCC
GTGTGTCGAGTCATACTTGAACAGATAGACCATGTAGTCAAGCCCGATGAAGGGGTCGTT
GACGGCCACCACGTTGGCCCCACGTTCCAGAGACGCCCGAAGGACCAGACGGCCAATGCG
CCCAAAACCGTTGATACCAATTTTAGCCATTTTCGTTACGATTTAAACTGTGATTTTAAC
ACGACCACCAACTAGACCGAAAT
>contig_100
GCAGAGTACGCGGGAAGTTTGTTGATTGTTACGAAATGACGTTGGAGTGATAACCCCTTC
GCTTTGAATTTATGGCAGGGGGCATTTTTCAGTAATCAATATTTTACGTTGTGTACTGAC
AATTTCAAGTGTGAAAATTCGAAATGTCCGAGGAAAGCGAGAACGTTATGCCCGTTTCCC
AGCCCGTACGTGCTAAAAGCTTGTTGCGGGCAAAGTTGGAAAAGTCTTCGTTGATCCTCC
AGAGCAGAATGCCGAACATTAAAGTCTTCAGCGGGACCTCGCACCCCGACCTGGCCCAGA
GGATCGTGGACCGGCTGGGGATCGACTTGGGCAAAGTGGTTACGAAGAAATTCAGCAACT
TGGAAACATGCGTGGAAATTGGGGAGTCCGTCCGTGGGGAAGACGTGTACATCGTGCAGT
CAGGCAGCGGGGAAGTTAACGACAACCTGATGGAACTCCTCATCATGATAAATGCGTGCA
AAATTGCGTCCGCGAGCAGAGTCACTGCAGTCATTCCATGCTTCCCGTACGCTCGGCAAG
ACAAGAAGGACAAG
>contig_101
GAGTCGGGCCCCAATTTCGGCCAAACTGGTCGCGAACATGCTCTCGGTGGCGGGGGCCGA
TCACATCATCACCATGGACTTGCACGCGTCGCAAATCCAGGGCTTCTTCGACATCCCGGT
GGATAATTTGTACGCCGAACCGGCGGTGTTGAAATGGATCAAGGAGAACATTGTCGAGTG
GCGGAACAGTATAATAGTGTCGCCGGACGCCGGGGGCGCCAAGAGGGTCACCTCCATCGC
CGACAGACTCAACGTCGAGTTCGCCCTCATCCACAAGGAGAGGAAGAAGGCCAACGAGGT
GGCCTCGATGGTGCTCGTCGGAGACGTGAAAGACAGGGTTGCTATTCTGGTCGACGATAT
GGCCGACACTTGCGGCACGATCTGCCACGCAGCCGAGAAGTTGACCGAAGCTGGGGCTAC
GAAAGTCTACGCGATTTTGACGCATGGGATTTTCTCCGGACCTGCCATAACTAGGATTAA
TAACGCGTGCTTTGAGGCTGTGGTTGTCACTAATACGATTCCACAAGACGGGCATATGAA
GGATTGTTCGAAAATCCAGTGCATTGATGTGTCCATGATGTTCGCTGAGGCGGTGAGGAG
GACGCACAATGGCGAATCAGTATCGTACCTTTTCTCGAATGTTCCTTATTAACCCATTTT
TATTATTTTAAATAATAAAAGTGATAGGTTGTACTGCAAATCCTCAGATGTAGAAGATGT
TCGTTTTATTTCTTTATAACTAATTGATGATTAGATACAAATTCATATTTTTTTAAATTA
AAATTTAGACCTTTAC
>contig_102
TTTTATTTGGTGTCCAAACGGTAAATATTTAATCGGATCGATAAACATTTCATTCTCTTC
GGAAAACCGATCAGGATCGAACAATTCGGGATTAATGTAATTGTCAACATCGTGATGAAT
CCCAAAAATTGATAAAAATACTGTCTGATTTGTATCGAATTTAATACCATTTTGTTCCAA
ACTTTTTTTACAAACTTTGTGTACAAACGGTTTCATGGGATATTTTCTTAAAGTTTCACA
AATGACTGTTTCTAAATAAGTCAGTTGTTCCAATTCACTGTACGTAAAAGTGTCCTTATT
TCTTCGAAACCTTAGAATTTCTCCCCTCAAATCGTCCTGAATCTCCCTGTTCAGACTTAA
CTCATACAGCGTGAAAAGTATCAAATTGCTCGACTTTCCCAAATAATCCACAAGTTTTGC
GATAAAATCGACCCTGTCCTTGGCTGAAAACCCATTTTTTTGAAGCACTTGCAGGACTCC
ATTTTTCGCCGCTTTTTCAAAGTTTTTCCCACGAAATCTGTGATTTTCATTTTTGCAAAA
CTGCGGGTAACTCAGAGAAACACATTTCCGGAAAAGTGGAAAAACACGTGAGCCTTCCAC
TTCACACAACTTCGCATCATTCGAATCAAAAAATTCCCGTGCGCACAATCCGACCAATTC
CTGGCCCAAAATTTGGGTAAAATTGGCCTCATTTTCGGCAAACGGCCCCAATTTCGGCCA
AACTTTTTCCACACTTTTCACAACACTGGCTAGCAGTTGTCCACAAAAATTCGCGTCCAA
ATCATCACGTTCGTCCTTTGCGAAAACATCGGTGAAAAACAACTGGACTAGTGTCGTGTC
CACTAGCACAATCGCTGGTTTTAGAAACAAGTAAAAGCCACCCAGCTTGCACTTCTTCCT
CTTAAACCGATTGTAGAACTTCCACAGTTGCATAAAAATCGGCACTTTTTCGAAAAAAAC
ATCGTACAGGTTCCCGAACGGGAAAGTGGGATGGCCTGCCCTTGGAATGCGCTTTCTTTC
GAAAAACGTGTACACGTGACGGATGTAGCAGAAAGTGAAAATCACCGCAAAGGTGAAAAG
AGTGACGGAATAGAAGAACCAGTCTTGTTCCATTGTTGGGTTTTGGATAATTGGCACAAA
CGCGGGTCACATGTTAACACTGGGTTAATGTTTACTGATCTTTATCACTGAATGTGGTGA
TAACGGCAGCATTTCACACTGACTGGCTTATTGGCAAGGATTCACCAATAAAGACAAAAA
TAAGGATTGGTCAATTGCGTGCATTGGTTCTGCTTTGTTATTGGTTTGTTTATTTCAGTT
ACGTAATGTTGTTTTCGTCATAAAAACGCATTAATAAGCAATTAGTTGAGTCGAGTTACA
CTGGTGGAATGGGAGAGTGCNNNNCAAGGATATGGGCTTGTCTCCGTTTGTGATGTAACA
GGTGGACACCACAGGTGGGGGCATGCCTCACGTGCC
>contig_103
CAGAGTACGCGGGGGACCGTCTTGTGACACTTGCACAAATTTGATAATCTTGTGAGTTGG
GTTGGTGAGGTTTTGCAAGAAACACTAAAAAAATCCATCAAGATGACCTCTCTACCGAAG
ATGGGTGATGAAGAGCGCGAGAACAAATTCGGATACGTGTTCGCGGTATCCGGTCCTGTC
GTTACGGCCGAGAAAATGAGCGGAGCGGCTATGTACGAGCTGGTGCGTGTGGGGTACTCC
GAACTGGTCGGGGAAATTATTCGTCTGGAGGGCGAAATGGCCACTATCCAGGTATACGAA
GAAACTTCAGGTGTTACGGTGGGTGATCCAGTCTTACGAACTGGTAAACCCTTGTCGGTG
GAGCTGGGCCCAGGTATTATGGGTTCGATTTTTGACGGTATCCAGAGACCGCTGAAGGAC
ATCAACGAGCTCACGCAAAGTATTTACATTCCTAAGGGTGTTAATGTGCCATCGTTGTCG
CGTACGACCAAGTGGGAGTTTGCCCCATTGAATATCAAGTTGGGGTCACATCTGACAGGC
GGTGATATTTACGGGATCGTCCATGAAAACACTCTCGTCAAGCATAAAATGCTGCTGCCG
CCCAAAGCCAAGGGCACTGTCACATACGTCGCCGATCCCGGAAATTACACAGTCGATGAA
GTCGTCTTGGAGACAGAATTCGACGGCGAGAGGACCAAATACACCATGTTGCAAGTGTGG
CCTGTGCGTCAGCCCCGTCCTGTCAGCGAGAAATTGCCAGCGAATCACCCCCTATTAACC
GGTCAACGCGTACTCGACTCACTTTTCCCGTGCGTCCAAGGGGGTACCACCGCCATTCCC
GGAGCTTTCGGTTGCGGTAAGACCGTAATCTCGCAATCTCTGTCTAAATATTCCAACTCT
GACGTTATCATTTACGTCGGTTGCGGGGAGCGTGGTAACGAAATGTCTGAAGTATTGCGG
GACTTCCCCGAACTGACAGTCGAAATCGAAGGCCAAACAGAGTCTATCATGAAACGTACC
GCTCTTGTCGCCAACACCTCTAACATGCCTGTAGCCGCCCGTGAGGCTTCAATTTACACC
GGTATTACACTGTCTGAGTATTTCCGTGATATGGGTTACAACGTGTCGATGATGGCCGAT
TCCACCTCGCGTTGGGCCGAAGCTTTGAGAGAAATTTCCGGTCGTTTGGCTGAAATGCCC
GCCGATTCTGGGTACCCCGCGTATTTGGGGGCCCGTTTGGCTTCGTTTTACGAGCGTGCA
GGGCGTGTTAAATGCTTGGGTAACCCTGATCGTGAAGGTTCCGTTTCTATTGTCGGGGCC
GTATCGCCCCCTGGTGGTGATTTCTCTGATCCCGTCACCTCAGCTACTTTGGGTATCGTA
CAAGTGTTTTGGGGGTTGGATAAAAAACTAGCCCAACGTAAACATTTCCCTTCGATCAAT
TGGCTGATTTCCTACTCTAAATACACGCGCGCTTTGGACGATTTCTACGATAAAAACTTC
CAAGAGTTCGTCGCGTTGCGTACTAAGGTCAAGGAGATCTTGCAAGAAGAAGAAGACTTG
TCCGAAATCGTGCAACTGGTCGGTAAAGCCTCCCTAGCCGAGACCGATAAAATCACTCTT
GAGATTGCCAAGTTGCTTAAGGAAGATTTCTTGCAACAGAATTCGTACTCGTCGTACGAT
AGGTTCTGTCCGTTCTACAAGACGGTGGGTATGTTGAAAAATATGATCGGTTTGTACGAT
ATGTCGCGACATGCTGTTGAAAGCACCGCGCAGTCTGAAAATAAGATCACGTGGACCGTG
ATCAGGGATTCCATGAGCAATATTTTGTACCAGTTGAGCAGTATGAAGTTCAAGGACCCA
GTTAAAGACGGCGAGGCGAAAATCAAAGCCGATTTTGACCAGTTGTACGAGGATATTCAA
CAAGCCTTCAGGAACTTGGAGGATTAAATTAGTTTTATTGTAGGCCGTATATTTAACCTC
ACTATAAAATTGCCGTCTTTCGATATTAATGTACAATATGTTTATAAATGAATTAGTTCA
TAGGTCTAAGTCCTATAGATTAGAGGTGAGGGTAAATTGCTAAATTTCGTCCCTTCATTC
CAGTTACTTTTAAGGAATTTTTATTTTCATGTTTCCGTGCAATTATCAGCTTTCCAGTAT
TATCGGGACCTTTTTTTCTTTACATTTTATTTTTTCGTTATTTACGCATATTTCGATGTT
GTATATTTTATCATGTTATTCAAACGGCTACTTGTACAGTTATCTGTGTTAATATTAAGT
GAACTAGCTAGAAAATAGCACAATAAATTGTTTTATTGTAAACAGAAATAAAAGCATTGT
TGTTTCACAAAAAA
>contig_104
AGAGTACGCGGGGGTCCTGTAGTGGCGTGTTGCGCAAAAACGTATTTCACTAAAACTTTG
TTGATTTTGTGAGATTTTTTTGCTGGTTTAAATTCTTGTGAATTAAAAACGGTGTTTGGA
TCATCGGAAAAAATACAGCCGTGTCCGTGCGTGAGCCACAGTCGATCCCCGGTTGGTATT
TTGGTTTATTTGGTGCGGAATGGCTGGAGAACAAGGCCACGTTGACGTCGATCTCGACAA
CGACATCGACAAAGTGGTCGACGAGGAGTTGGCTGCGAAAGAGGCAATCGCCGGCGGAGA
CGGTTCCGGTTCAAAACGCAAGCCGAAGAAAGTCCATCGCCAATCGAGCAAGGAAAATGT
CGTGGCTTCCGGATTCATCCACGGGCCCAGGTCTTGGAAAAACAGTCGCCGCTCGAGGAA
CGGCTATGGACGGGGACTGCCCAAGAAAGGGGGCGCCGGCGGGAAGGGCGTCTGGGGGGC
CCCGGGCTCCGAACTGTTGGAAACCTACGAAGACGTCAACGACCCCAACTTTGACAATGA
GAATTTGAGCAATGGGGACATCGAATTGAAAGCGATAGATGTGTCCCATGAGGAAATTAA
GAAGAAGGTTGATCCGATCATTTTGGAGTATTTCGAAAATGGGGACACGCACGAAGCTTC
CATCGCCATAGCTGAGGCTGTTCCTAAGCAGTACCGTGACGTGCTAGTCGAACAAGTGAT
CGAAGTGTCCATGGACCACAAGCCTTCCCATAGAGAGATGACGTCAGTCTTGATTTCGGA
CCTTTTCGGTCACGTGATCACCGAGACTGATATAACCAAAGCGTTCCAAAGCCTTCTTGC
AAATCTCAGCGACTTGATACTTGATATTCCCGATGCGCCAACTTTTCTCGGGAATTTCAT
CGCTCGAGCTATCGCCGACGACTGTATTCCCCCCAAGTTTATTACCATAACGAAGGAGAA
GAGTGATAATGAAGTATTCCAGGAGGCTTTGAGCCGTGCTGATACTTTGCTATCCATGAA
GCATGGCCTAGTGCGATTGCACAACGTGTGGGGCGTTGGAGGGGCCTTGAGACCAGTCAA
AGCCTTAACTCGCCAAATGAACTTAACTCTGCAGGAATACATCTCGTCAAGGGATATAGA
AGAGGCTAGCAGATGCTTGCGCAATTTGGAGGTGCCGCATTTCCACCACGAGTTGGTTTA
TGAGGCCATTGTGATGGCCTTGGAGGCGAACAATGTCCAGGTGGAAGAAGCCTTGTGTAA
TCTCCTGAAAGCGTTCGATGCGGCCGTTTTCGTTACACCCGAACAAATGGAGAGAGGGTT
TTTGCGAGTGTTTGATGATCTACCTGATATTCAGATGGACGTACCGCTGGCTTACATTAT
CCTGGATAGATTCGTCGATCGTTGCCATAAGGAGGGATTTGTGACTGATAGAATTTCCGA
AAAAATGCCTAACAGAGGGCGCAAACGATTTGTCTCCGAAGGAGACCAACAATTTATTAA
GAACCATAAGGCGTCGTAATTTTTACGATTCAATCATTTTCTTTGCGCTAGAACTGTGCC
GTAGATTTCATATGTATTGCATTTACGTTTTTTGAATTTTCTTTAGAAATACAGCACGGT
GTGCGTATTCAGTATACCTATCATGTTACTTCTTTTTTGTATATGTTCTATGGAATAAAG
ATTATCCAAGTTAAAGTAAAAAAA
>contig_105
CAGAGTACGCGGGGGGTTATAAAAAAGTGTAATGTCAAGAATTGTCATGTAGGAATGGTG
TGGTGAGTTTCGTCGATTTTGTGCAATTTTCAATGAACAATTAGGCAAAAACCGCTGATA
TCGCCGCCCACGACCACGCAACACCCGAATCGCCCTTCCGGCCCCGCAAAAGCGCCCATT
TTTCGCACCACATTTCATGAAGGTTAAAGCGTGTTAATGTGATTAGAATAATAGAAGGGC
ATTTGTCACAATGAGCAAGAAGAAGCACCAAGGCGACCCCACGGGGGGCGAATCGACCGA
ATCCTGCGACGAGAACGACAACATGACGGATTGCCGTCACGTCCGCCAGGCCGTGGACTT
GCAAAAGGTCAAGAAGGCCCTAATCAAGACCGGACTGACCACCGAATGCGAGCAATGCAA
GAAGATGCCCAAAGTCGCGTCCGAAATGGAACCCGAATTCGAGTTCGATAACTCGCTATG
GCTGTGTTTGCGGTGCGGGAACCAGGCCTGCGGCCGGAACAAAAACATGCACGCCTTGGA
GCACTTCAAGACCCCGCACTCGGACTCGCACGCCATTTGCGTCGACACGACCAACTGGAG
TGTCTGGTGTTATGACTGTGATGAAGTCGTCAATGCGACTTGCAAGAAAAAACTGCTGGA
AGCCGTCGAATACCTCCAGAAGCTGGCCGAGGGCAAGAGCAACGCGGTGCCCAAACCCGC
CGAGCACCAAGTGATGGATTTAGTCCCGGTAACTTCGAGCATGAGTTTTGGGAACATGTT
CAACTTCACCGCTTCGAACGTACCTCGACCGCGTGGCTTAATGAACCTAGGCAATACGTG
TTTCTTTAATTCAGTAGTTCAATGTTTAGCTCAAACGCCCTATTTGTTAAACCTTTTACA
AGAAACCTCCGAACCGGGGCAGTTTTTCCAACTACCGGGGGGCAAGTTGAACCCCCAGGA
TAGCGACTCCCCGGTACTTGAGCCCTTGACCGGGGAGTTGGAGAAGTGGCGCCCGCTTAT
GGCCACGTTGGCCGAAACTATAGTCGAAGTGAACAATGGACGCAGTGAAGCATACGTTCC
TCGTTTACTTCTCTCCAAACTAACCGCTCGAATGCCGCAGTTTGGCGGCGGCAACCAACA
CGACTCGCACGAGCTCCTGCGCCACTTACTCGAGGCCGTGCGAGAGGAGGACTTGCGCCG
CTACCAATCGGTTATCCTCGACCGGTTAGGTTTGAACACGAAAACCGACCCGAGCACGGT
CGAGGGTGAGAAGAAGAAAATAATCAAGTTTTACGGCCAACAAGCTTCCGATCTATTGCT
ACCAACCGAACAAGTTTTCCGAGGGGTGCTTGTTAGCACGCTGCAGTGCCAGGAGTGCCA
ACACACCTCGCACCGCGACGAGTTTTTCCTAGATTTAAGTCTACCGATCACTGAAAAACA
ACTACCGCCGGTTTTGCGACGCAAAGCCGAGGAAATCGAGGATAATAAACCGTCACGCCA
CCAGATCAAGAAGGAGAAACGTGCGGAAAGAAAGAAAAACAAGAAGCAAAAGTCGCATAA
AAACGTCAATATTGTCATGGGGCCCAGCAACCAGCCCACGGCCGGGCTTGACGTGGACAT
GGATAAGTCGGATAGTGAGTCGGACGCCGACGTTGAGGACAACGTCGAGGTGTCCGAGGA
GGTGACCAAAGGGATGGAGTCGGGGTATAATTCGGACAAGGTCGATAACAGCAGCCCCGA
CTCGAACAATCGCGGTATTTCCCCCGAAATGCGCATTGACGACAGTGGGGTTCCCAGCCC
CGCGATTGGGATGCTGAGTGCGTCGCACGGCACCCCGGACAATAGCCCGGCCTCGAGTGA
GACCAACATCGACATGGGGAGCCCCCTTATCGATCATTGTAGTCCCGAAGAAGACGGTAA
TGAATATTTCGACAGGCCTGAGTCGAGACTGGCCTTCGTGAACAACAAAAACGTCGATTT
GAAGACAGGTTTGAGTAAATTAAGTCTACTGAACGATGGTGATTCGAGTAAAGTTGGTAC
GTTTTGCAACGATAAGATGGACGATGATGATAATTTCGAAGGTGCCTGTGGGGGCGAGGA
TCCAAAGGATGAAAAGATGGATGAGGACGACGAAGACGTGGACCTGTGGACCAACACGAT
GTCGGCGCGTTACCAGTGCGAAGAAGGCGAATACTCTGTCCAATCCTGCCTCAACCAGTT
CACAGCTTGCGAACTGATGACCGGTAACAACAAAGTCAGCTGCGAGCTGTGCACGAAGCG
CCACGGTGGCCCCGATAAGAAAACCGTCTACACCAACGCCACCAAGCAGCTCCTTATCTA
CAACCCCCCTGCCGTTCTAATCCTGCACTTAAAGCGTTTCCAAGTGTACCGATTTCGCTC
CGCCAAAGTCCCCAAATTCGTCAAGTTCCCCACGCTTCTCGATCTCGCGCCGTTCTGTTC
GAAACGCTCCCAAAACCTCCCGACTTTCGAGGCCGGTCAGACGAAAGTCTTGTACTCTTT
ATACGGGGTTGTGGAGCATAGCGGGTCCATTCACGGGGGCCACTACGTGGCCTACGTGAA
AGTGCGGCCCAAGTTGGAGGAGAACAGCTATAGGTGGCAGTTTTTGCCCAAAAATCAGAA
AAACGAGAAGGGGCAGGCGCCCAAGGGGGCGCAAGGCGAGCCCGAGGTGCCCTCCGGGAA
GTGGTACTATATCAGCGATTCGCACGTTTCCGAAGCCAGCGAGACGCGGGTTTTGAGCGC
GCAAGCCTATTTGCTGTTCTATGAGAGGATCTTGTAAGCTTTGGCCGTGCTGTTTATTTT
AGCTTCTTTATACATATAATTATTGTTTTGGAATTGATTTTTGGGTCTTACGGTGGAATT
TTATTGAGAAATTTTATCATTTCAATCCGAAATAGCCGCTTGATAATTGTGAGGAGATTG
ACAGTTTTTTAGATTTATTGTTACATTGTAAGCGTTTTCTGGGTTCATTATGTAAACTGT
AACACCTCTTTTGGTCTGTGCATACTAGTGTAATTATTTTTTTA
>contig_106
GCTGGCACCGACTAGTCGTCGAGTTACTTGGCAGTCGTCAGTCGGTAGTGAAGTGTTGAC
TGCACTGTATGTGCAGATAAGTTTTTTTCTTCGACTTTTTTCTAATTAACAATCATGGGA
GGTTTCGCTTGGGTGACTTTGGCCACGAACGACTCGTACTCTTTGGGGGCCCTAGTTCTG
GCGCATTCCCTGAAGCAGGTCGGGAGCAAGCACCAGTTGGCTGTGCTTGTGACTCCGGGA
GTCACGAACCCGATGAGAGCGAAGCTCGCAACTGTGTTTGATCTCGTTCAGGAAGTCAAT
ATTTTGGATTCGAAAGATGAGTCGAACCTCCGGTTGTTGAAACGGCCTGAGTTGGGGGTT
ACATTTACGAAATTGCACTGTTGGCGCCTCACACAGTTCGACAAATGTGTATTTTTGGAT
GCAGACACGTTGGTATTACAAAACTGTGATGAGTTGTTTGAGCGGGAGGAGTTATCAGCA
GCGCCTGACGTTGGCTGGCCTGACTGCTTCAACTCGGGGGTTTTCGTTTTCCGGCCCTCG
AACGAAACTTACGATAAGTTGGTACAGTTTGCGGTAGAAAAGGGCAGTTTTGATGGGGGG
GACCAGGGATTGCTTAATTTATATTTTTCCGATTGGGCGACCAAAGATATTAGTAAACAT
TTGCCCTTCATTTACAATCTTTGCTCGACGGCGTGTTACTCCTATTTGCCGGCTTTCAAA
CAATTTGGGGCGGATGCCAAAATAATTCATTTTATTGGCTCGTCGAAGCCTTGGCTACAA
TATTTCAACACGGAAACGAGAAAAGTACAACCGACCCCCGATGTTAAACATTTAGAAGCA
ATTTTGCAACAATGGTGGAACATTTTTTGCCTTCTGATCCACCCTACTCTAACTCCCGAC
ATG
>contig_107
CGTAAACACTCGGTGTAGCCATATTCCGGTATGTTCCACTCGCCGGTTGACAAACACTCC
CGTCTTTGATCCCCGACCAAAATAAAGTCCTGGCTGCACTCAAAAGTGACTTTGGTGCCT
GGCACAAACAGGAACGTGTCCTTGCGCCCAAAACGAGGCGTTTCCAGGACGCCACAAGAC
ACAATATTGTCGCGATTCGTCTCTTTAAGTTCCTTAATCGAAGCTTTGTAGTTCGCCGAA
AAGTGGGCAACATCCCTGTTGTAAGTCATGGCATAGTCGTACAAGCACTCGTAGTTTGTT
GCAGTGCATAAATCGTAAGCCCTGCTACGGTACTCGGAGCGATTTTCGGGGATTAATTCT
TCTATGGACATTCTGAACTCGGGGACGAACGTTTTGTTGTTGTACGATGAGGCAGTTTTG
CCGTGCTCTCGGAAGAAAAGAGCGGCGCCTTTCTGGTCATCTCCCACATCATCCAACATC
CATTTCATACCAAAGTCGGTGTAAACGCTCGACATGTCGTTCAAATTAGTCACAACCCCT
TTCTTGTCACCGTTAGGGAGCGTAAAATCGTCCATGATATCGAAGCTCCAATTGCCGAAA
AGACCGCGCGTTTGGTTGATAAATGACCACGGGAGGTAAACCCTCGCCGTCAAATACCCG
TTATTTTCCACAACTTCAAGACCCGCCCCTGAATCAAACATCACGATAACTTCCGACTGG
TTGAAAATATAAGTCGGGGTGTAAACTGTAACTCCGGGGAAGTGTTGGAATTTGAGTGAA
GGCCTATCGAAGTAAATCCTCCTCCTGTCGGCGATCACATCAAGCCTATACCTCCACCTA
GCCTCTTGTGGCCGTCTCCTGATCTCAATAATCGTGGTACTATTGCCTCTAGCCACCACC
GAAGTCAACTGCGTGGCCCTTACTTCGCCATAGGCATTCATGGGCATTTGCTCGAACCTG
GCTTGGATTTCCAAGCGATTTCGCACACTTTCCGATTTGACCAAAACAAATTCGCCTTTT
CCGTTGAAGGTGTAAGGGAGATCGTCGAATGTGAGGATGTGGGGGTCGCCGTAAACGCCG
GCAACAGCCGGGGCTTGGTAAGCTACGCAATCTTGGGTTGGACGTCTTTCAAATCGGAGG
GTTTCACAACCAACGGCGGTTTCCTCTTGCCACAAGCAGCAGACGAAGCGAGGGATCATG
TCGTTGTACCATTGGGATAAAGTCGGGACTTTGGTCGATTCGTACCAAGGGAGGTAGCCA
AGGTTGTGGCTACGGCGCGGGTAGGAGCCCCATTTCTGGTCGTAGGATAACATCAAGTAG
TGGTTTTTGTCGTAGCAGCATTGCTGTTCCGCTCCTTGCAACGAGGGTGAGCCCGTTTTG
ACGCAGTGTACGGCTTGTCGGTGGAAGTAGCACTTGGGATTGGCATCTTTGTCGCAGTCA
AAATCTGGCATAAAGCGCCCCTTGTCCGCTAAGGCCTGTTGCAAAGTGCACGGACACTGC
GGCAGTTCGCTGGCAAAATTCTTCAAATATCTGTCGTCTTTCAGCCAATTATCGCAGAGA
TATTTGGGCCAGTTTGTGCCGTATTTGCGCTCCCACTGCGGCCCGAAGTACCAGCCTAAA
GGTATCGGGCGGCTCCATATCAGAGGGGTTATCTTGACCTCGCCTTGTCCGTTCTTGTTG
TTCACAGGAATGGACTCGGTCAAGTTGATTTGAATGAAACCAAATTGTATATCAATCAAT
TTCTCATTGTTGCGGTTCTTGTACGTTGACGGGATAATCTTGTACGACCCCGTGTTTTGC
ACATTCTCGGCCAAATCGGTAATGTAGAGGAAGTCAGGACGGACGCTCGTCTCCCGGTAC
CCCCAAAGCGAAATTCGGATGTTGGCGTTTTCGTTCGTTGTTAAATTCTGCTTTTCCCAA
GTGAACCCAATCTCGGCCGGCGATTTCTCGTTGTAGCTCATGTCGTCGAAGAAGATTTTT
TGAGTGGCAGTTGCCGGGGTTTCAACATAATATTTCCCCTTCCATTTGTATGTTCCGGGC
CCAATCGCGATCTCAAGCTTGACATATCCTTCGACCAAAAGTGGCGGTTGGATGCAAATC
GCCCGATTGCTGCTGACCACAACGCCGTAAACTTCGTCAGCAGTGTCAAATTTGCAAATA
ATCTGGTCGGTTGGTTTAAAACACGGGCCTGTGATGTTAACAATGGTGCCGCCGAGCATG
TTTCCGCTTTCTGGTGCGAAAAACAGGTCTAAGTTAGCACCGTCGATGTCCTTATTGCAA
CTTCCGAGGTAAATGTTTTCGTCGATTCGGAAATAGTGACGCCCTTTTTTTTCATTACCG
AAACCAGTCCCAGTCAGGTCTCGAATGACCGAATTTTGACTGTATGGCACGTATTGGTAC
GATCGAGTACCGTTTCCTGCGTTAAAGCCCACATATGCGGGAATACCGCCCTCACCATTG
ATGGTGTCACCACCGGCTTCAGTATGACTGGTCCAGTCAAGGTTCAAGTAATTAAACATG
GCATAGGTGTAGACTTCATCAGTGGCCAAAACCAGCTGGAAGGTGTTGGTTTTGTACAGC
GCGTTGGCGAATCCTCCAGCAAAAGAAACGTTCTTCCAAGTGGCAATAATGGCGTGTTTA
GGGTTGAAGTTATCAGCCCCAATAACACCCTCTCGGATATCCCACTTCAAGCGTTCCCTA
ATCTCAACGCCCATCTGGTCGTTCCGTTCCCTCAAATCCCGTTCAAGCCGGAAGTAAACG
CCGGGCATTCTCTGGTCGATATCCTCAACTCGCAAATTGCCAATCCGGCATTTGCTGTAA
AAAATCCCAATGAAAGCCGGATCGTTCTTTTTCGGCCAGTCTTTCACCGGGAATACCAAA
GGATAGGTGTCGTAATTTTGGGGCGGGTCACTGAATTCCAGATAACCGTTTAGAGAGACT
CGAGTGTAGTTGTATCTAAAGCCGAAGAAGGGCAACTGGAAGTTGAGATTTTTGTGTACT
TGGGGGGTTGATGTCTGGATGGCTTTTTGATAATCTCCTTCGTTATCAGCATTGCCACCG
CGGTCATAGTAAGGGTACATGAAGTGTTCCCGGATTTCTTTCAGGCGGGCTTCCGTGATG
ACGTAAGGGGGCCCGGCGCGACCTCTCTGACTGTCTTCCTGAGGGGCGTAGCGCGAGGTC
ATTGGGTCGTAATTGTCGCCATAATCAAACATATATTTTCCGTTAGGCCCTTTGCGCAAA
ACTACATCTGGCGATTCAAAAACTTCAACCGCATCGTCAGAAGTATCTAATTTGGTGGTG
TTATTAGGGACTGATTTTTCTCTTTCGTTTTCCGGTTGATCCGGTCTGTCGTCGTTTCCA
CCCTGATTCGGATTTTCGTCCACTTGATTAACCAGCGGTGGTTGGGGATCATTTTTTGAT
AAAATTTCTACATCGCTGGTGTTTATTTCTTGAGCTTGGTTGTATGCACTTAGTAGAAGA
ATCACCAACACACACTTTGTCAACATTTTCGTAGACGGCAGATGCCGATTTTCGAGTTTT
AGAAAAAAAGCATGTACGAGAGAAAATTCGAATCTTTTCTGTTACAGGTGCTCGGACTAT
CTCCCCGCGTACTCT
>contig_108
TTTAATTGAAACAAAGGCATTTTAAACTCAATATGAATTGTTTGCTTAACTTTTTTATCA
GCTTTTGGTAATTTTGGTGGTTTAGGTAAACCAGTCAATTTTGGACAGTTTAAAATAAAT
TCAGAAACGTGAGCTCTTTCTAAGAAATTCTCCGTCAGTATTCGGTCAGTGCGGCTTATT
TCAATTCCATCCAAAAATATTAAATATGGAAAGCTGTCCAATACCATATCCTTGTAGCCC
ATTACCATCGAACATGGGTTTCCTTGTAGAAGCAACCCTTCCAAATTTTGAAGCGGTTTC
AGTTCGTGTAATACATCCACCAAACGGTAGATGTCACACTCCGATAAATCTAAAGATTTC
AAATTGTTAAAGCGTCGACAAGCAGCCAACAGATGTAGGTGACTGTCATTTGTTAATTTG
TTTCTCGCTAACCCCAAGTGTAACAAATGTTTGGGGGGCTTGTGCGTTAAATTATCTAAT
GATTCAATTTCGTTCACGTAAAGTTCCAGAAATTTTAAGCGTCTAGGGAGTACCGAACCG
TCGATATCTTGAATCCAGTTACCGCAGATAACCAGTACCTGAAGATTTCGGAAGTTTCTT
ACGCCATCATCTACCATGTTTATATGATAATCATCCATTCGTAGGTGTGTCGCATGCTCG
TAAAGAAAGTCACAGTCAATTTGCTTCGTTTCTGTGACAGTATTATTCAAGTATCTTATT
ACATGGTCGAATAAGTTATTA
>contig_109
GAGTACGCGGGGAGATTTATATTCGGCGTGTCAAAGAATTCCAGTCAGTTTTTGCAGTTA
AAGAGGAGAATAGCGTGTGTAAAGTTTATCGTGTTGAGAAAGTGCAAGAGTTTTGTATTT
TTGTAATAATTAATTGACAGAACGCAAGAAATCAAAAGAAATGAAGCTGCATTTGGCGTT
GGGGGCACTGTGCCTCGTCCTGTCCGTATGGGCAAAAGATGACAAAAAGGAGAAGGAAGA
CGTGGGAACAGTCATTGGGATTGATTTAGGGACAACGTATTCGTGTGTCGGCGTGTACAA
AAACGGTCGCGTGGAAATCATCGCCAACGACCAAGGTAACAGAATCACCCCCTCGTATGT
GGCCTTCACCGCCGACGGCGAGCGTCTCATCGGCGACGCCGCCAAGAATCAACTCACCAC
CAACCCCGAAAACACAATTTTCGACGCCAAGCGTCTGATTGGACGTGACTGGAGCGAGCA
AAGTGTCCAAAACGATATTAAATTCTTCCCGTTTAAAGTCATCGAAAAGAATTCAAAACC
ACACATTGCCGTTGAAACCAGTCAAGGAAACAAAGTTTTCGCACCTGAGGAGATCTCAGC
CATGGTTTTGGGCAAAATGAAAGAAACAGCTGAGGCTTACTTGGGCAAGAAGGTCACCCA
TGCTGTGGTAACGGTGCCAGCTTACTTCAACGATGCTCAAAGACAGGCCACGAAAGATGC
TGGGACTATTGCCGGGTTGGTTGTTATGAGAATTATTAATGAACCAACTGCTGCGGCAAT
TGCCTACGGTTTGGATAAGAAAGACGGGGAGAAGAATGTTTTGGTGTTTGATTTGGGTGG
TGGTACTTTTGATGTCTCGCTCCTGACCATTGATAATGGGGTGTTTGAGGTCGTGGCGAC
CAATGGTGATACCCATCTGGGTGGTGAAGATTTCGATCAGAGAGTTATGGACCACTTTAT
TAAATTGTACAAGAAGAAGAAGGGTAAAGATATCAGGAAGGACAACCGTGCGGTGCAAAA
ATTGAGACGTGAAGTTGAAAAAGCGAAACGTGCTTTGTCTTCAGCCCATCAAGTTAGGAT
CGAAATTGAATCGTTCTTCGAAGGTGACGACTTTTCTGAAACTTTAACAAGGGCCAAGTT
TGAGGAATTGAACATGGACTTGTTCAGATCGACTATGAAACCGGTCCAAAAGGTTCTGGA
AGATGCCGATATGAATAAAAAGGATGTTGATGAAATTGTTCTTGTTGGTGGTTCAACTCG
TATCCCGAAAGTGCAACAATTGGTTAAGGAATTTTTCGGTGGTAAGGAACCCTCTCGTGG
GATTAACCCTGACGAAGCTGTTGCTTACGGAGCGGCTGTCCAAGCTGGTGTTCTCTCCGG
TGAACAAGACACTGATGCTATTGTCCTCCTTGATGTTAATCCTTTGACCATGGGTATTGA
AACTGTAGGAGGAGTCATGACAAAATTAATCCCACGTAACACCGTAATCCCTACGAAAAA
ATCCCAAGTCTTTTCGACCGCCTCTGACAACCAACACACCGTCACAATCCAAGTCTATGA
AGGTGAACGTCCCATGACCAAGGACAATCACTTATTGGGCAAATTCGACTTGACTGGAAT
TCCTCCAGCACCACGTGGTGTCCCTCAGATCGAAGTCACTTTCGAGATCGACGCCAATGG
TATTTTGCAAGTTTCGGCCGAAGATAAAGGCACCGGAAACCGGGAAAAGATTGTTATTAC
GAATGACCAGAACCGACTGACGCCCGAAGACATCGATCGTATGATCAGAGATGCGGAAAA
GTTTGCTGATGATGACAAGAAATTGAAGGAACGAGTTGAAGCAAGAAACGAATTGGAGAG
CTACGCCTATTCGTTGAAGAACCAACTGAATGATAAAGACAAGTTAGGGTCGAAGGTCTC
AAGTGACGAGAAAACGAAGATGGAAGAAGCGATCGATGAGAAGATCAAATGGTTGGAGGA
TAATCAAGACACGGAAGCTGAAGAGTACAAAAAACAGAAGAAGGAATTGGAGGATGTTGT
GCAACCAATCATTGCGAAGTTGTATCAGGGAGCTGGTGGGGCACCTCCACCAACCAGCGA
AGACGACGATGATCTTAAAGATGAGCTGTGAGGTGCAAGCAAGACTGAATTTAATTACAT
TTTCTAGCCCAATAGGTGTGGATGAGTGTGGATTGCGTGCGGTTTGAATAATTCGGGTCT
TGATTTCAAATTTCCCAGTTTTTTGTATTAAGTAGTAAATCTTTTATATTCAATTTTTAT
GTGCGTACGTACTGGTAACTTATTTATTTTTTCCACGATCAAATATGAGCGTACGAGTGT
AGATTGTACACTTGTATTTGACTTGTTACGTTGTAAATTTTTCAAATAAACTCGTGAAAA
ATTA
>contig_110
CTGATTAGCCAATATATATTTATGACGGTTTTTATTTATTTTTCAAATTTTATATAAATC
ACTTGCGCTCCGCTGTTTGTCAAAAAGAAAACCTATTTCTCAACGGCTATCCGTAGACAT
GAATTACGATTAATGCAAAAGAAAAACCAAGAAAAGTAAACAATAAAATGTTTTGAGCTG
AGCTCAATAAAAGATGTCCTATGATGAACATGGAACCTACCATATGTTACAAATAAAACA
CCTCAAACGAAAACTACTGTACAAGTTATAAATACACTTAAAGTATGTACCGAAAATACA
AAAGAAACCACGTGTCTTAGCTGGTAGGACTCTACTGTTTGCCCTCCATACCTACAATAA
AAAATCAAGAAAACACGTTAAACGAATTTATTAAAGAGAGTATGTTCGACAAACAGTGGA
TGTGACAGTTGTTAATTGCAACATATGGTATAGTAACATTGACAGTCCCAATCACAATAA
TTTCAAGTGATTGCTTCTGAACAAAAAACTGAAAAATAATCAAAACACTGCACTTTAACG
GTTGGCATTCTTCAGTTGGTTTGAGAGCCAGTCCAGACCCTCGTATAAACCATCTCCGCT
AGTTGCACAGGTCGCTTGGATGTACCAGTTGCGATTCCTCAACGAGTGCAGTCCCAACTT
ATCCGTAATCTCGGCTGCGTTCATTGCATTCGGCAGATCCTGCTTGTTCGCGAAAATTAA
GAGAACGGCATCCCTGAGCTCGTCCTCGGCCAACATGCGCATCAGCTCGTCTTTTGCCTC
GCCTATACGCTCCCTGTCGTTGCTGTCCACTACGAAGATTAGGCCCTGTGTGTTTTGGAA
ATAGTGTCTCCATAACGGCCTAATTTTGTCCTGACCGCCGACGTCCCATACTGTGAAGCT
GATGTTCTTATATTCTACAGTTTCGACGTTAAATCCAATTGTGGGAATAGTCGTAACGAT
TTCTCCTAATTTAAGTTTATATAAAATAGTGGTTTTACCCGCAGCGTCTAGCCCTACCAT
CAATATCCTCATTTCCTTCTTGCCAAAGAGGCCCTTGAATAAGTTCGCAAACACGTTCCC
CATGTTGGCTGCTGGACAATGTAAACCT
>contig_111
CAGAGTACGCGGGGCCCCACCAATTGTCATTCCTACACCTGTCACAAAAAAACTGTTATT
TAATCATTTGTGCGTATTTATATGTTGTAAACATTCACAAAATACAAGGTCCACTTGACA
ATAATGTAACATAACCTTAAAAATGGCAAATACAGGAGTTTTGCCCTTTGTGCGGGGCGT
AGACTTCACGCACAATGATTTTAGCGGCGAAAAATTTCCCGAAGCTGTTAGTTCCATGAC
TGGAGTGCAATGGCTCAAGTTAGATCGCACGAATTTGACCGAAATTCCCAAAGAAATGGG
GAATTTGCTCAAACTGGAACACTTGTCTTTAACTAGGAACCAACTTGAGAAACTCTACGG
CGAGTTGACGGAATTGAATTGTTTACGTACCCTAAATTTAAGACACAATAAGGTCAAAAG
CTCGGGGATTCCCTCAGAATTGTTCCATTTAGAGGAGCTGAGCACGCTTGATTTGAGCCA
CAATAACCTGAAGGAAGTGCCTGAAGGGCTGGACCGTGCCAAGTCGCTTTTGGTGCTCAA
CTTGAGCCACAATCACATTGACTCGATCCCCAATACTCTGTTTATAAATTTGACCGATCT
GTTGTTCCTCGATTTGAGTGACAATAACTTGGAGACACTTCCTCCCCAAACTCGGCGTCT
AGCAAATTTGCAGTCGCTTATTTTGAATAACAATCCTTTGGGCCACTTCCAACTGAGACA
GTTGCCGTCTTTAGTTAACTTAGAGACCCTGCATATGAGAAACACGCAACGAAACTTGGC
CAATTTCCCCACAAATTTGGAAAATTTGGTGCTTCTGACTGACATTGACTTGGCCCAAAA
TGCCCTACCGAAAATCCCTGACGCTCTGTATTCCCTTCCGAACTTAAAACGCCTCAACAT
GAGCGAAAACGAAATCACCGAATTATCGACCGCCATGGAACTGTGGCAAAAACTCGAAAC
CCTCAACCTCTCACACAACAAACTCACTTGTTTACCGGCCTCTTTGTGCAAAATATCGAC
CTTGAGACGGCTCTACGTTAACGATAATCAACTTGACTTCGAAGGGATTCCATCAGGGAT
TGGCAAACTGGGCTGTTTGGAAATTTTTTCGGCTGCCAATAATCAACTAGAGATGATCCC
GGAGGGGCTGTGCCGGTGTGGGTCGCTAAAAAAGCTCAATTTAAGCTCAAATCGGTTGAT
TACGTTGCCGGATACCATCCATCTGATCAATGATTTAGTGGCTGTTGATTTGCGGAATAA
TCCCGACTTGATCATGCCCCCAAAACCGGTGGAAATGACCCGTGGGGCGGGCTTGGAATT
TTACAATATTGATTTTTCGTTGCAAAATCAGTTGAGGCTTGCGGGGGCCAATGTTCCGGT
CCCGACTCCGGCCCAAAACCCTAGTAAAGACCCAATTGCTAGGAAAATGCGACTAAGACG
CGGGAGAAGAGACCATGAAGAGGCCGATCAAGACCAGGCCAAAATTTTGAAAGGAATGAA
AGATATCGCAAAAGAGAAAAATCTGAGTATGCAAGCTGATGATACAAAAGCCGAGTCTTT
GAAGCCCAAACGCTGGGATGAGACTTTGGAAAAGCCGCCACTTGATTATTCTGAGTTTTT
TGAAGATGATGCGGGGCAAGTGCCGGGTTTGACAATTTGGGAAATTGAGAATTTTTTGCC
TAATAGAATTGATGAGGTGGCGTATGGGAAATTCTACGAGGGGGATTGTTATATTGTTTT
GAAGACAACTCAAGAGGAAAATGAACAGTTGAATTGGGAAATTTATTTCTGGATTGGGGA
AAAAGCACCGCTTGACAAGCGGGCGTGTTCGGCCATACATGCCGTCAATTTGCGCAATTA
TCTGGGCGCCCAGTGTCGCACAATTCGCGAGGAACAAGGCGACGAATCCGAAGAATTCCT
CAACCTTTTCGACACCCAAATCACATACATTGAGGGCGGTCGCACTTGCAGCGGATTTTT
CACAGTCGAAGATAACATTTTTGAAACGCGATTTTACCGAAGCCACATTGCTGGCCCCAC
AATTCACCTCGAACCCGTGGCTATTTGTGCCGAGTCACTGGACCCCGGTTACGTATTTAT
CCTCGACACTGGAATGAAAATCTTCATTTGGAACGGAAAAAAGGCCAAAAATACGTTAAA
ATCGAAGTCGAGACTCATGTGCGAGAAAATTAATAAAAACGAACGGAAAAACAAGGCGGA
GTTGATTACGGAAAGTATGGGGAGTGAGAGTAGGGAGTTTTGGTTGGCGTTGGGTGAGCC
TGAGGGGCTGCCACCAGAGGAGCCATTACAGGAGCATGTTGGTGATAATTTCGTTCCGGT
GCCCCCAAGGTTGTATCAAGTGCAGTTGGGGATGGGGTACTTGGAGCTGCCCCAAGTCGA
GGTGCCCCACGGTAAACTCGTCAATACTTTACTCAACAGTAAGAACGTCTACATTTTGGA
TTGTTACTTGGATGTTTTCGTCTGGATTGGTAAAAAATCGACGAGACTTGTCAACGCTGC
CGCTGTTAAATTGTGCGAGGAACTTTTCAACATGATTGATCGGCCCGATTATGCTATAGT
GACCCGAGTCAGAGAAGGCACTGAGCCCCAGATTTTCAAATGCAAATTCGCCGGTTGGGA
CGAAGTCATCGCAGTGGACTTCACCCGCACGGCCGAGTCCGTGCAGAAAACAGGCGCGGA
CTTGACGAAATGGGCCCGTCAGCAGGAGACAAAGCACGATCTGACGGCCCTCTTCACTCC
ACGGCAACCCCCAATGCCACTCACGGAAGCCCAACAGTTGATGGAAGAATGGAACGAGGA
TTTGGAAGTGATGGAAGCTCTGGTCCTTGAGGGTAAAAAATTCGTCCGGCTTCCAGAGGA
CGAGTTGGGGCACTTCTACTCGATGGATTGTTACGTGTTTTTGTGCCGCTATTGGATGCC
CATCGATGATGATAGTGACGGGGGTGAACCGACGAATGACGGGGATGATTTCCATTGTGT
TGTTTATTTCTGGCAAGGGCGCGAAGCGTCCAATATGGGCTGGTTGACGTTCACTTTCAC
GCTCCAGAAGAAATTCAAAATGTTGTTTAATGATAAGTTGGAGGTGGTGAGGACGTACCA
ACAGCAGGAAAATATGAAGTTCATGGCGCACTTTAAACGGAAGTTTATTATACATCAAGG
GAAGCGTAAACAGAGGGAGAAAAACGCAGTGGAGTTTTATCATTTGAGGTCGAATGGAAG
TGCCTTGTACACGAGGCTCGTGCAAATTAAACCGGACGCTTCGTCACTTAATTCAGCCTT
TTGTTACATCCTGAATGTTCCTTTCGAACAAGAGGACGAAGCCGGGATTGTTTACGTCTG
GATCGGGTCAAAGGCAGACCCCGACGAGGCTCGCCTGATCCAGGAAATCGCCGAAGAGAT
GTTCAACAGCCCTTGGGTGAGCCTCCAGGTGCTGGCAGAGGGCGAAGAACCGGACAACTT
CTTCTGGGTCGGCCTCGGCGGCAAGAAGCCCTACGACGCGGACGCCACCTTCATGGAATA
CACAAGACTCTTCAGATGTTCGAACGAAAAAGGCTATTTCGTGGTGTCGGAAAAGTGTTC
CGATTTTTGCCAGGATGATTTAGCTGACGACGATATCATGATACTGGATAACGGGGAACA
AGTCTTCCTGTGGCTGGGGGCCAAATGCAGCGAAGTCGAAATCAAACTGGCCTACAAGTC
GGCACAGGTTTATATCCAGCACATGAGAGTGAAACAGCCAGAGCGCCCTAGAAAGCTATT
TTTAACGCTCAAAAACAAGGAGTCGAGGCGGTTCTACAAGTGTTTCCACGGATGGGGGGC
GCATAAAAAACCACCAGAGTAACGTGCCAAAATTTATTTAAAAAATTACAGTATTAACCG
AGCTCAACTGTGGACATTTTCTAGCGGTTATACATAAAGGACACTAATTTATTGAACAAT
>contig_112
TAATCATGTTCCACAAAACCTTTGGTCCCTATAGTATCTGATTAATAATTCAGAACATAT
TGAGCTTTTTATTACGAATATGACTATATACATCAGGCTTTAGCGGCCCGCAGCCCCTTC
TTCCCCCCGAAATCTCGAATGGCTTGCAGCAGCTCACCCCGGGGGTCCCCCCCACCGTTG
CCCCCCAACACAGTCTTGGGCATAATCGGGGCTGGGGGCGGCGCCTTCGTGATGCTAGAC
TCAGTCCTTCGCAGGTTCTTCTGCGAGAAGGGGATGGGAGCATTCACTGCGAAATTCAAA
GGAGCTGTCTTGCCCGGAAGAGTGGAAAAACTGGAGGGGCCTCGGAAGCCCCGCACAACG
GGGGCCGAATTCTGGACGAAACTCTTCACCCGGAAGACAGGTTTGGACTCGACTGGCGGC
GGCTTGGGGGGCTCTTCCACCACTTGCCTCCAACCGTTCAATTTGTAATTATTATTGTTG
TTAATTTGAGTGACGGAAGTGTTGTTGTTTTGCACGTCTTTGTACGGTTTTTTAAACTCA
ACGGACCTGACGATTGGCACCCTTGATATGTCGAAATCGCCCCCGAAAGCTATAGAATGC
GGTCTTTGATTCTCGTTGACGTTCCCTAAAGGTTTGCGGAAGACAGGCTTAGGGCCCCCG
ATTTTTATTACAACGTTTCCGGGGGTTTGTGTCTCCACTCCGTTCACTTTAATGCTAACT
CCGTTATTAAATTTGTTTCGTACTTCGATGCTGTTGTGGCTTTTTATGTCGTTGTTGATT
GTGTTTACGATCAGTTTTGAAGTGTTTGATTTGTAATCGGGGTCGTCTTTGACGTTCACT
GGGACTTTTGGTCTTTCGGACCACGTTCCCATGTTGATTGAAGGCGGCCGGTATTGCTTG
ACAGTCGTTTGTTTTTCTTCAGGTTTTTGTACTTCTATCTTGATTTCGGGTTGCTCCTGG
TAACTTGATTTTTCGTGATCCAACTGTTCGGTCGAATTATTCGGAGTGTTTAGCTTGGTT
TGTATTAATCTCATCACCCCAAGACTCTGAAGGCCGGAGACATCAAACAAACTGCTACTC
TTGGTCAGGTTCTCGTCATCCATCTTCGATAAATTTTTAGTGTCTTTGTATTTATTTAAC
GCGACTTGTGACTTGGACCTAGCCACAGGTTTGGTTGGTACCCATGCCATTGGTTCCCTT
GAGAATGACTCTGAGCGGAAAACACTGGAACCTTTGGGTTCCGGTGGTTTAAAAAACTTG
TATTCATCATCCGATCGGCCTAGACTATTTTTCCTGAAGGAAATATTCTCCATAGACCTC
CCCACATAACTCCTCTCCAGAGTGGGCTCGGCGTACGAGTTCCTTTTACTACTCTTATCC
GAGTTGCTCCTCACTGTATCATCCTCAAAAATATCCAACTTCTGTTTCGGGTTGTTGTAG
GTTGTGATTTTGAAATTGGGCAAAGTGCTCGTGGATATCACTTTTTTCGGACTAGATCTC
TTCACTTCATTATACGTCTCTTCAAAATTCTGCAAACTGCTCGAAAACGTATCATTTTTC
TCTTTTAAAGTAGTGGTCAGTTCGCGGTTGTAGACCAACGATTTGCGCTTTTCGAGATTC
TCAAGCGAGAGTTTATTCAGAATGGGTTTTTCGTCCTCGCTCACCATACTGGTGGCGTCA
CTTGCAGTCTCTTTCTCTGATTGGGTGTCTTTGACAGCTTTGAGCTTTTCGAAAAGTTCG
GGGGAGGTCACGACCGAATCGGCGATTGATTCGGTCACAGGACTCGAATCGCGAAACGCC
TTCGGCGGAGAGGGCAGCTGATACTGCCAATCAGGTTCGACAATTTCCTCGACTTCCTTC
GGCTTCTGTTCGGGGAGCGATTGCACGGAGAGCGGTTGCGACGTGTTGGCCGTCGAAGCT
ACAGATTCTGTGTCGGAAGTGTCCCCAAGCACCCAACCGTCTTTCCCCCCATGTGAATTC
AGCGAAATCTCATCAAGCTCCTCGACATTACTCCACTTCTTCATGTTGGTACCCGTGAAA
CCTGGAAGACTGTTCACACTGCGTAAACTACCCCTTGACGGACTCTTCTTCAAACTGTCC
AACTCGTGCATTCCGTGCAACTCGTTCAAAATCACACTTTTATTTTTGGAGTTTTTCGAA
AGTGACCCAGTGAACATCTCCACGTCCAGTCCTTCAATCTCATCGACGAAATCAAACGCA
TTCAAGGCAGAAGACACGGACGTTGGTGTCGATAAACCACTAGAGTGTTTCTGGTTCGAA
TTTTCCTCATCCAGGAGCGAACTACCGATCTGGAAACCTCTTTTCCGGGTGTAGGAATCC
AAAATCGACTTGGACCCGCCCGACTTTGCCGGTTTTGAATGCAAGGCCACGATTTCGGGA
GCTTTGGTTTTTTCCAAAGACTTGAAAAAACTATCAACGCCTTCCTTCTGCAACTGCGCC
AATTCGGACGCCTTGCCCTTGATATCTTCATGTATATCGCGATGTTCCTTTGTTTCAAGT
GTTTCCCTAGTGATTTCTTCACTAACAACCAGAGGATTATCTTCACGTTCTTTTGTTTCA
CGGAGCTCATTAGCGATTCCGTTTTTATCGGCCTGTAATTCATCGCAATGTTCCCTTGTT
TCAGGTGTTTCACCAGCGATTTCTTCATCGGCAACCTGAAGATTATCTTCATATTTGTTG
GGATGTTCTTTTGTTTCAAGCAGCTCATTGCTAGTTTCTTTTTTCTCGGCACATATGTCG
CGATATTCAGTTGTTTTAGGTTCACTAGCGATTTCTTCTTTATCGTGATGTTCCCTTGTT
TCATCGACAACCTGAAGATCATCTTCAGATGCAACAGTACTGTCAGTTGTTTCGCTGACT
GGGCAAAACTCCGCGATTATTTTTTCATTTTCTTTGAAATCTTCAGTTGTTTGTGTTTTG
TTTTCGTGGGCAATGGTACGTGGGCGTGGATGCGGTGTGATTTTGGTTCGTGTTCTGGGT
GTTGGTACGGGATTAGTGTTAGCTACTTGCCCATTACCGTCTGCTTGAGCTACTATACAA
GGTTGACTAGCAACTACTGGACTAGGTTCTTGGTGTTTAGCGTCGGAATGGTCGGGTTTT
AATACTGGTGGTGGCGGAGGAGGTGCTGATTTCTTTTTACGACTTGGGACTGCTAAACTA
GACGTTGACTTTGACTGGGCACTCATTTTACTTAAATTACTGGTACTGTGACTGTGTACC
CCTAAAGTTTTTTGACTTTCTTCAATCATTGTTGATTTGGGCCTTCGAGGCAACGACGTG
TTGTTATCACTCAGAATCGAAGCTTCGTGATAACCGGAACTATCGCTACTGTTTCGCGAA
TGACAAATAGTTAGGCCATTTTCAACTTTTGGTTTTTCCTGCGGGGGTTTCGGCGCTGGT
CTGCGTTTTCTTTGTGGGGGTTTGGGTCGTTCTGGGGGTTCTTGCGGGGTGATTATTTGT
TGTTGCACCGCTGGGGGAGTCACAGAGCGGGAATCGTCGCTGTGAGTCGGCGAAATCGAA
CGATTGTCGCTCGATAACGAGCCAGTACTCGACTTTCCTCTCCTGAAGATCAAATTGAAG
ACTCCACCTCCCGTCTTGGTGTGCATCTGCTTGCGTTCTTCTTCTTTCCGGAGCGCCATA
ATGTCTCCACTTGAGAAGGCTTGGTTCAGACTTGCGGTCCCCTTCTGTACGAGGTATATT
TCCGTAATTGCGTAATCACTAAGTGTGAGTTTGGGGTCCAAAATCTCGTCCAAGTTGCCT
GGATGCCTGAACTCGTACTTAAGGGGGTCTAGGATTTTTTCCTCGCAGACTTTCTTCATG
ATGTCGCCCAAGTGGACGCTTTGTCCGACTCGAGTGACGAAGAGTTGGTTCCTAGGCAGG
TGAACCTTTAGTCTGAAAGTGCTTTCGAAGGGCTGGTGTCCAGGGGGGATGTTTTTGGGT
ACTGGGGCAGTGCGCGCTTTGGGCACCACCCTAATGTGCTGAGTATCGAGGGTTCCAATG
GGAGTATTTGGTTTGTAGGGTAGGACGCTGTCGCTGTGTTCTGCCATCCCCAGCACCTGG
AGGGTGTACCCGGAGAGTTGCAGGTGGTTGTTGGTGGTGATTTGCACCAGGAGGTCCATC
ATGGGCGTGCTCCGCTCCACCGACATTTTGACTGTTCTGCCGGTCGGTAGATGTACCGTA
AGATCCATGGCCCCTGCCAGCATGTCAGGCGGTGTATCTTCGGTGATTTGAAGCATGGTC
GCTGCGCCACCGGCTGATC
>contig_113
GAGTACGCGGGGAGTCTCGTGTCGACTTAAGTCCGAGCAGTGCGCGAGTGTCAAGTGCTG
AGCTTTTCGTGATTTACAAGCTTTAAATAAATGCGTTCCTAAAGTAGATGCAGCCACAAA
TGAAGTTTCCGCTCACGTCCTCGATGGTCCAACTTGAGGCACCTGAATATTAGACGATTG
GATTTAGCTGGAACAATGGATCTTGACAACCCTTCGTACTTNNGTGTGGCGGCAGAAGCG
CCCAAAAGGGCCCAGAAGATGGACGACAAGAACAAGCGCTCCTTGCGCTCCTTCCTCAGA
TCCGTCAGCTCCAACTCGGCCGACTCCAACCAGGAGCTCCTCATCATGGGCGAGCCCAGG
CTCTCAGACATCGACCCCGACCTGGCCTTCAAGCACCAAGCCTCCAGGTCCAACTCCCTG
CGCACGAGGGAGCACCAGGACCTGCTCTACAACCTTTTGCCCACCTCGGAGGAGGCAGAA
CTCTCTGGCGATGAGGTGTTTTTGGGGGAGGAAACGGCGACTTATTACAACTGCTCTCCC
AGCAAACGTCGGCACTCCATCGGCACGTTCATCTCCCGTGAGAGGAGCACAAGTGTGGCG
TCTTCGTCTCGAAGCTTCAAAGACGACTTTCCCCTGGCCATAGTTCACGCGACGTCCGCC
GGGGACTCCCCCATTTTCGACGATCACGCACTAAGACACGCGTCTTATCCCAGGAAGCGG
TGTCCTCGTTGTACGAGAGCCCCTGTCAAAAAGCCGGCTAACATGGACGACATCCTCATA
GTGTCCTTCAAAGGCAGCGAAGCTGCGGATCTCTGGGCCGAGTATTTCACCAATTACTTT
CAACAGCTGAGCAAAGCGAACAAAAAGCCCTTCAAAATTCAGCATATGCTACTAGAAGAC
TGTCTTTCCGACCCGAAGGAAGACCCGAAAATCATCGCCGAACGCGCGACCAACGTCAAG
TTACAACTAGTTATACTTTGTCCGAATTTTCTGGATTTTGTGGCCGAATATCCCGACAAG
TGCTCCGAGTTAGGGAAGTTGCTGCTCGCCGATCGGACTCTAGCCCTACTCTTGGGAGTC
TCCGACAGCGACTTGACCGAAATCCACAAGAAAACTTTCCCGACCTACTTCCAGTGGCAA
AGACTGGGCGTGGGCCAGGACCAAGACGAGAACTTCACCAAGGAGTTCCTCGGCCACGCC
ATGTCCATCCTGTCCCGAATCTGGAAACAGCAAACTTCGGTAACCCAGGAGAAGTCGTAT
TTTTCCGTCTCTCCGAAAAAAATCCGCCAAGGCCAGAACAGCGTATTCATCCTCCTGACC
TACCCCTTGCAAAAGGAGGACATTTTGAAGGTTTCCATCGAACGCAACAACGAAATCTTC
GAAGTGAAGACCGTAAAACGGCGCAACCCCTACACAATCAAAATCTCCGTTCCCAACAAC
TTGACCGAAGTCACAGCCATAGTGAACATCCTTGTTGAAAAAAACGGCAGCATCGTGGGC
AGTCGTCCAATCAAGTGCGAGAGCAGACTCAGAGAGCTTGAACAAATTTTGCGCCTCACT
AATAATCCGATCGAGTTTATGTGTCAGACGTTGGGCTTTAACCCGTCCAGTCGCGAGCAG
TTGGATAATTGGCTGCTCCAGGCCTTCCAGAGGAACCTGCCAGCGCATTTCAACCTCTTG
GCCAATCACGACACGCCATTTGGCGCCTCCGTACAGCTCCACAAGCACAGTCACGAGGAG
CACCCCACTCTGCTCCATTTCGCCGCCAAATTCGGATTCGAAAAACTCGCCCTGCAACTG
CTGGACTGTCCGGGGGCTGATGTCGCGTTCGATATCAAAAATATACACGATATGACGCCT
TCTGAGATTGCTGAGACCAATGGACACCCGGAACTTGCAGCCACACTGCGTGGGTACATG
AATATGAACGAGTTCACGCACATGTACTCCAAATTGAAGGAAATGAGCTTGAATTCGGCT
AAAATAGACGAGGACAGTTATATCACCCCGAAAGAGATCGAAGAACTGTACAAAATATGC
CCCGCCCCTAGACCTGTCTTCTTCGGCGATTCTCTAAACTCACCGAGCAGTGAGTGTGGC
TACATGTCCATGACTCCGCCCGTCAAAATAATCATCGAACACTCCGAACCAGCCAAAAGC
CCCACCCCTTCAATCAAGACTGACGCCCCTTCTTCACTCCCACCCAACGAAATAACTGAA
GACAAAGTCCAAAAGGAGCTCCTCGAAATCATCAACGATTTCAAAAACAACGTCCACTCA
ATTTCCCAAGTTGAAAAACTAGTCGAGGAGTGGAAAAACCGCAACGATGTACAAAAATCC
TTCAAAGAGAAGCAAGAACAGTTGAAGGAAATGCGGTTAAAGTACGAGAAAATACAGCAA
GAGATGAAAGCTTCAATGAAAAAGCCCACTCCCTTCGAAAGGGTGAGAAAGTTGTTCGGG
AGAAGCAAATCAAAGGAAGAGAAACACGAAATTTCTTCACCGGTGTTGGCGTCACCCAGT
ATTGTGGCCATTCAGACCCAAAGACCCATCAGTAGCTTGAGTACCTCAAGTTCTGGTTCC
TCGGGCCGGATGAGTACCATCAGTGGGTGCAGTTTGGGCGACAGTGGCACCCATTCCGAC
AACGAGGAACGAAAAAATATGCTGGGGAGTCACAATGAAGAAGATTTCCGAAATGTGTTC
AATAAGGCTGCCTTAGAGTTAAATTACACGCCAGTTCCGGCCCCTAAACCGGTCAAAACC
GGGATTTTCTCCAATCGGAATCAGTTATTTGAAACCATTGAGGAGAAGCCAATCGCAAGG
CCCGACTCACTTCCGGTAGGGGAGGAGTATTACATACAGTTTCCACGATCGGGCTTACCA
GTGGCAGGAGTTGAGGAGAAAGCCGGCCAAGAGTACATGAACGTGGGGGCTGCCAAAGAC
GAAGAGACCCACGAATACATGAACTTCAAAGTAATGACCAAGAGATAGACTAAGACTTGA
TGTAATTTTTTATGTCAGTAATTTTTAGTAACATAATATTTATGTGAA
>contig_114
ATAAGTGTAATTATTGTGATTTACTTACTTTGTTAGTGATAGCTGTATTTCATGTCTAAT
TTGTACATGCAGAACGACACACATAGTAAATTATTTACAATTTTCGTACTCTAACCTAAA
AGAACTAGATGAAATGCTCATATAAATTCAGTCTTACAATAAAAAACTGTTTTATTTAAC
ATCAATTTGCTTAAAGACTTCGCAGTTACGTTGATCAAGTAGTAGAAGACGCTGCAGAGA
TGGCTAGTGTCTCTTACCAGATTGCCAATCTTCTTGAGAAGATGCAATCATCTGACAAAG
ATTTTCGATTTATGGCCACAAACGATTTAATGGCCGAACTGCAGAAAGATAGTATCAAAT
TAGATGATGATTCGGAACGAAAGGTTGTAAGAATGTTGTTGAAACTACTTGAAGATAAAA
ACGGTGAAGTACAAAACTTGGCTGTCAAATGTCTGGGGCCTTTAGTTAACAAAGTTAAGG
AATTCCAAGTGGAGACCATTGTTGAGGCCTTGTGCACCAACATGGTCTCCGACAAGGAGC
AACTGCGGGATATTTCCAGCATTGGGCTCAAGACGGTTATCGCTGAACTGCCACAGGCAC
CTGGGGGCCTCTCCGGAAACATTTGCAAGCGGATCACCGGTCGTTTGACGACTGCTATCG
AAAGGCAAGACGACGTGTCCGTGCAACTGGAAGCTCTCGACATTGTCACGGATTTGTTAT
ACCGCTTTGGCAACGTTTTGCAATCCTACCATGCCTCCATATTAAACGCCCTCTTACCTC
AGTTATGCTCACAACGGCAAGCAGTCCGCAAACGTACGATTGCAGCTTGCAGTAACTTAG
TTCTCTCGTGCAACAATGCATTGTACGATAAACTAATCGAGCATCTGTACAACGGGATGA
GAACTGATAACAAGAACTCCCAAATTCGCACCTACGTGCAGTGCATTGCAGCCGTGTGCC
GACAGTCGGGCCACAAGTTCGGCGAACATATTGAAAAGTTCGTACCTTTGATCCAAATGT
GGAGCGCTGTGGAAGACGACGAGACCAGAGAGTTTTGTTTACAAGCTTTTGAGAGTTTTA
TCAATCGTTGTCCCAAAGAAATCACCCCGAAAATCAGCGCCATCACAGACTTGTGCCTAA
ATTACATGACTCATGACCCGAATTACAACTACGACGAAGATGGGGATGATCGAGCCATGG
GGGCTTACGATGACGAGGAAGAAGAGGAGAATGACGAGTACAGCGATGACGATGACATGA
GCTGGAAAGTGAGACGTGCAGCTGCCAAGTGCTTGGAATCCATCATCTGCACTCGCCATG
AGTTATTGTCTGAGTTTTACAAGGTTTTGTCGCCTGTGTTAATCTCCCGGTTTAAAGAGC
GGGAAGAGAACGTGAAATCAGATATTTTCCGTGCTTACATCGCGCTTTTGAGACAAACAA
AATCGACTGTTAACGTGAATATCGATCCGAACTCCATGGAGCAGGAGGAGATGCCCATTT
ACTTGCTCCAGCAGCAAGTTCCAATGATTGTGAAAGGCGTGCAGTCGCAAATGAAGGAAA
AGAGCACGAAGACGCGCCAAGACTGCTTCCAGCTCCTAAAAGAATTATGCAATGTCCTAC
CGGGCGCTTTAACGCACCACATTGGTGATCTGATTCCCGGTATTCTATTTTCACTGAGTG
AAAAAAATGGGAGCAGTAACATGAAAATTGACGGCTTGTCGTTTCTCCTGTGTCTTTTGG
CATCGCACCCTCCTGAAGTTTTTCATCCCCATATCAATATCCTCCTACCGCACATCATAG
CTAACGTGGGTGATAACTTTTATAAAATCACAGCTGAAGCTTTGAACGTTCTGAAAGAGC
TGGTCAAGGTCATTCGTCCTCTGGACCGCGACTCGAACTTCGATTTCACGCCCTTTGTGA
AGGAAATCTACCTCTGCACTTTATCGCGTTTAAAGACGTCCGATTTAGACCAAGAGGTCA
AGGAAAAAGCTATCTCGACCATGGGGCAAATTATTTGCAACCTGGGTGATCACCTAGGGA
GTGAATTGTCTTGCTGTCTTCCTTTGTTCCTCGATAGATTACGTAACGAAATCACGAGGT
TGACTACAGTTAAAGCGTTGACCAAAATTGCGGGCTCTCCATTGGGCATCGAACTACCGA
TTTTGGACGAAGCAGTGCCGGTTTTGGGGCTCTTCCTGCGTAAAAACCAGCGTGCTTTAA
AACTAAGTACTTTGCAACTCATTGATTGTTTAATAAAGAATTACCACGTCTACATGTACG
TGGAATTACTCCAACACGTAATAGTGGAAGTGCCACCACTCCTTGACGAGTCCGACCTGC
ACATAGCCCAGTACACTTTGGTGATCTTGAAGTCGATTGCGGAATACCACCCCCTGGCTT
TGCAAGACCTGCCAACAAACATCTTCCCGCAAATCTTGGTCTTGGTGAAGTCGCCTCTTC
TGCAAGGTTCCGCCCTGAATTCCATGCTGGAATTCTTCAAAACTCTAGTCCAATGCAACC
TTCCGGGATTGTCCTACAACGACTTGTTGCAATTTCTCGTTCACCCGATCAGCATTAGCC
AGGGTTCTGGGGCCGGTGACGCCGTCATCCACAAGCAAGCCTATTACTCGTTGGCCAAAT
GCGTGGCTGCTATAACAGTGACGATGCAACACCAAGCGTTGCAAATCGTCCCCCAATTCA
TCAACGAAATTCGCTCTTCGCGCCACGACGCTCAGAAGATCTTCACTTTGCTCGTGGTCG
GTGAAATCGGGCGCGAAATCGATTTGACCGGATTTGCCAACTTGGAGCAAATCATCTCCG
AGGCGTTTTTCGCCGTGTCTGAGGAAGTCAAGTCCGCTGCGAGCTACGCTTTGGGCAGCA
TTGCCATCGGGAACTTGCAGCAATATCTTCCGTTTATCCTGACCGAGGATGAGAACGAGC
CCCGAAGACAGTACCTGTTGCTTCACTCTTTGAAGGAAGTCATCGCGTGTCTGTCTTCGA
CACCGGAGGGCATCCAGCAATTACTGCCTTTCGTGCCCGCGATTTGGGACACTTTGTACC
GCCACTGCGAGAGTGAGGAGGAAGGGACAAGGAACGTGGTTTCAGAATGTTTGGGCAAAT
TGACTCTGATTGACCCGAACCATTTGCTGCCGAAGTTGAAGGAATCGCTGGGCTCCGAGT
CCTCGCTCATGCGCACGACGATAGTGACGGCGATCAAGTTTACGATTTCTGACCAGCCTG
CTTCAATTGACGCATTGTTGCGGCAATGCATTGGCGAATTTTTGAATACTTTGGAGGATC
CCGACTTGAATGTGAGACGAGTGGCGCTTGTGGCTTTCAACTCGGCTGCTCACAACAAGC
CCTCGCTGATCCGTGATTTGCTTGACACGATTTTGCCCCGTCTGTACCACGAGACTAACA
TTAAGCGAGAACTAATCCGTGAAGTTGAGATGGGCCCATTCAAGCATACCGTTGATGACG
GCTTGGACCTGCGCAAGGCAGCGTTCGAGTGCATGTACACCTTGCTTGATTCTTGTTTGG
ACAGAATCGATATTTTCGAATTTATCAATCACGTTGAACTTGGCCTTAAGGACCATTACG
ATATTAAAATGTTAACTTATTTAATGGTGTCGCGACTAGCTCAAATATGCCCCGGCGCCG
TATTGCAAAGCTTAGATAGACTGGTCGAGCCCTTGAAGGCAACTTGTACCATGAAAGTTA
AAGCAAATTCGGTTAAGCAGGAATACGAGAAACAGGATGAACTTAAGAGAAGTGCCCTGC
GGGCTGTTGTTTCTCTTTTAAGCATTCCTGATGCCGATAAAAACCAACACTTGAACGAAT
TTGTCACCCAAATCAAGACTTCTCCCGACCTAGCCCAGATTTTCGACTCGATCCAGAAAG
ATTCCGCTAATAATATTAACGATTTCTTTTTGATGGATCAGAGTTAGACATTTTCAAAGT
TACTATTTTTTCGACGTTTGTTCAATTTTTTGTTCTAGTTCATTTTCGTTGTGTTTCATT
NNTTCATTCATATTTTTCATATTTTTTCAAATCTATGTAATTGATCTGAATTAATAAAGC
CGTGTTTCAAAAAA
>contig_115
GCAGAGTACGCGGGTATTAATTTGTTATTTATTTAATATGTTTATTTTTTTCTGTAAGAA
AGATTTTTTTTTTTATTAATTTTTTTTGAAAAAATTTTTTTAATTATAGTAAATGGTACT
GTGAAGGATTTAATTTTTTAGAGAGAAAGCATAGTTGATTTTTAGTACCTTTAGTATCAG
GGTTTATTAAGTTGGGGTCAAATAATTGGTTGTCTCGAATTTAAAAGAGCTAAAATAATA
TATTTATTACTGTGGAAAAAGTATTTATAATATTATTATAGTAATGAAACGTTAGTCGTT
TTTAAATATATCTAGTTTTCTGAGAAATAAATTTAATTTATTTATTTTTTATTATAATTA
TAATTTTTTATTTTATGATTAAAATAGAATATTTTTATAGGGATAAGCTTATAAAAGGAT
TTTCATAATTAAGTTGTCACTGATTAATTTATAGGATTAGAATTTTTCATTATTTTTAGT
ATGTTATAGTTAATTAATCTAGTAGTGTGATTTTAAGTTTATTTGAATTTTTTATCAGAA
TTTCTTAAATAATGAAGAATTATGAGTAATAATGATAAAATTAGTATAATTTTTTGTAAA
ATTAATTTTTATTTGCTAGGTTAGTTTAAGGAACTCGGCAATTGAATTTTCACCTGTTTA
TTAAAAACATGGCTTTTTGATTATAATTTAAGGTCGGACCTGCCCAATGAGGATTTTAAT
GGCCGCAGTATTTTGACTGTGCAAAGGTAGCATAATCATTAGTTTCTTAATTAGAAGCTG
GAATGAATGGTTTAATGAGAAATTAACTGTCTCTGATTAAATGAATTATAATTTGAATTT
TAAGTGAGAATGCTTAAATTTTTTAAAAAGACGAGAAGACCCTATAGAGTTTTATTTTCT
AAGTTTTTATTGGTTTTGAAGTTTTCTTTTTCTTATTTGCTTGGAAAATTTTGTTGGGGT
GATAGGAAAATTGATTTAACTTTTTTTTTGTTTTTACACTGATTAGTGAATTGTTGATCC
TGAATTTTGGATTAAAAGATTAAATTACCTTAGGGATAACAGCGTAATTTTTTTTGAAAG
TTCACATTTACAGAAAAGTTTGCGACCTCGATGTTGGATTAAAATTAATTTTCGGTGTAG
AAGCTGAAATATTGGGTCTGTTCGACCTTTAAAATTTTACATGATCTGAGTTTAAACCGG
CGTGAGCCAGGTTGGTTTCTATCTTTTATTTATGTTAATGTTCTAGTACGAAAGGACCGA
ATGTTAAAATTATATTTTAGAGTTTGAATAAA
>contig_116
TTTTTTTTTGGTATTTCGTATTTATTGTAGAAAAACTGAATAAATTATAAATAAAAAGAC
AGTGTATTTTACAAATTTTAACTATTTTATTATCCCATAAGTGTTAGCCTAAAGTAAATA
CATAATAATAGAGTCTTCTGCGTACGGAATAAATTATAATAGATAGTAATACTTTGGCCT
AGTGCAAATATTGAAACCGTACATTGGTTGTCAACATACAAAACATGGCAGTTCCTTAGG
CTCAAAAGCCTCCTATCGCAGTTAATATACAAACGAAATTGAACTGATGACTAAATAGTG
GAATGTTGCAAGTTGGAAAAAGAAATTTAGAAGCATTTCCTGTGGACGATGGATGGTCCA
GATTCGTCGTATTCTTGTTTGGAAATCCACATCTGTTGGAATGTCGAGAGTGAAGCTAGG
ATGGAGCCACCGATCCAGACGGAGTATTTCCTTTCTGGGGGAGCAATGATTTTGATTTTC
ATCGTAGATGGGGCTAGTGCGGTGATTTCCTTCTGCATACGGTCGGCGATTCCTGGGTAC
ATTGTGGTACCTCCGGAGAGTACGGTGTTAGCGTAGAGGTCTTTACGGATGTCAACATCG
CACTTCATGATGGAGTTGTAGGTGGTTTCGTGGATGCCGCAAGCTTCCATTCCCAGGAAC
GAGGGTTGGAACAGGGCTTCCGGGCAACGGAACCTTTCGTTTCCGATGGTGATGACCTGA
CCGTCGGGGAGTTCGTAGCTCTTCTCCAACGAGCTGGAGCTGGCAGCGGTGGCCATCTCT
TGCTCAAAGTCCAGCGCTACGTAGCAGAGTTTCTCTTTGATATCACGGACGATTTCCCTT
TCGGCGGTCGTGGTGAAGGAATAGCCACGTTCAGTCAAGATTTTCATGAGGTAGTCGGTC
AAGTCACGACCGGCCAAATCCAGACGAAGGATAGCGTGTGGCAAAGCGTAACCTTCGTAG
ATGGGGACGGTGTGCGAGACACCATCGCCCGAATCCAAGACGATACCGGTGGTACGACCG
GAAGCGTACAAGGACAATACTGCTTGAATGGCGACGTACATCGCCGGAGTGTTGAAAGTT
TCGAACATGATTTGGGTCATCTTCTCTCTGTTGGCTTTAGGGTTCAAGGGGGCTTCAGTC
AAGAGGACGGGGTGCTCCTCGGGGGCCACACGCAACTCGTTGTAGAAGGTGTGATGCCAG
ATTTTTTCCATATCGTCCCAATTCGTCACAATCCCGTGCTCGATCGGGTATTTCAAAGTC
AAAATACCACGCTTGCTTTGGGCCTCATCTCCGACGTACGAGTCCTTCTGGCCCATACCG
ACCATCACGCCCTGATGTCTGGGACGACCCACAATTGAGGGGAACACGGCACGGGGGGCG
TCGTCCCCGGCGAAACCGGCTTTGCACATACCGGATCCATTGTCGACGACCAATGCGGCA
ACTTCTTCGTCACACATCTTGATTAGTATTTACGTTTGAAAAGACACGTCACACAACACC
AACGAGCGAGCAACGAATGAAAAGCCGGTGCGATTCAAGCAAGCCGGTGTTCGAAAAACT
GGACTTGTCCGGGTGAGTCCGGGTGGAGAAGCGAGAGATTCGGCGGCTCCGGGCGGGTTC
TTCGCGCTGGGGGCGGCTGAGAGCGGCGATTTGGGGGCGGTTTTTGGCCGGACGTTGTCA
AAATCGAAACAATTGCCGGGAAATTGTTGCTCGGGTTGCCCCCGCGTACTCTGC
>contig_117
ACACAATTGCACTTTATAAAAAATTGTCTAACGAAATAAATACACAATTAAAAATTGTCG
TGTGAACTATTCCCTATACTTTCCCTACGTTTGCTAATTCTCAAGCATTTGTTACATGGT
TTATCACCAGGGTTCCAACAACTAATATGATAACAGGTCCCACATTGATTACATCGGCTG
ACTTTACGCATCTGCCACGGAAATATGACTTCAGGGGCATTGCAAATTTCACAAATAAAC
CCCCTCGCTACACACAATTTACACTCGGAAGTGTGTCTGCAGCACACCTCGATTAAATAT
TTCAGCCTAAGTTTCATATCACCGTTTCTAACATTGACTAGATCCTCCATGGAATAAACT
TCAGGGTCGGTCAAAAGGTACGATTTTTCTTGTTCTAATCTCTCCCGAATTGATTCGGCA
AATCTACAAGCAAAAATAAAGTCTTTCAAGTAGAATAAACCCAAGCGGAATCGTCGACAC
AACTGGAGATTTTTCGACATCTTCCAGATGTGTTTATTCAGTTCGAAGACTCGGAATAAG
GGATCGGAATACATTTGTTCTAGAAGTCGATACGAGAAGGAGGAAACTGGATATCTCGTA
AAATCCCACTTTTGGATAACACGCCCCGGTATTAACGCCAGTTGGTTAGTGTGACACCCT
GTGCAGAAATAGCGACCCAAGTAGTCGCAGTAGCGGTACCTGGAGGCGTACTGCTGCGCC
ACTTTCATGCTACAGCCTGAGCACCGGTAGTTTTGCTTCGCAATCAGGGTTTTTCTCGTA
GGTGGCGGATGTATCGTGAAGATGATCTGGGGCCTGGGCGGTGCCCATTCCTGTGTCCCC
CTCAGCAGCGTAGAAGTCGTCTCGGAATCGTCCGGACTCACTGGCCAACTCTTTGGCAGC
GGTAGCAGAGCTTGGGGAGCATCTTCTTCGGACACCAACCACTCCAAATCGGACGCTCGT
GGCAACTGCTTTTCATTGAACTTGCTAATGAGCGACAAGGCGACACCTTCTGCTGAAAAC
ACATCAGAAGCACCGTCTGGTGCCCCACGTGGCCGTTTCAAAACATCGGCTTCCGAATAC
AACGACGCCATCGACGCCGAAAGCCCGTGGTCTTCCGAAAGATTCGAAGCTTCGTCTATG
TCGAAGTCCTCCACTTCGTCGGAGCTGGCGCTTTCGGAGAGGGTGTCGGGCGTGGTGGAG
CAGGGGCTCACGGTGGTGGCGGTGTCAGTTCGTCCGTCGCTTAATAAAGATTCCGACCAG
ACTTTTTTTTGTTTTTCGACCATTTTTTCGCGTCGCCGTAACCGAATTCGTTGCTTTAAG
TCCATGATTTCTGGGTCGCTGTCGTCGAATTGGTCGTCGGTTAGTTTGAAATCGCGACGA
CATCGGATTTGTTCCATCGCTGAAATGATGGCTTCGGAGATGCTGAAATGGGCGTTTTCG
CGATCCAGTTCGGCGTTTGCTCGAGCGAACTGACTGGACGTCAGGAAGGAGAGCAAACTC
TGGCCCTTTACCGGCCTTGGAAAATATCCCGTGGCCATGGGAAGTACACTCATGCCCCCG
TCCTCAATAAAAGACTTTTTGGGCGCTTTCCTGTAGTCCTTCTCCCCCGGCAAAGGCAAA
AAACTGTCAACAAGTCTCGGAGAATGAGCCAAATTTCTTGTCTCAGGCAACGATTTAGTC
GAGAGATTCATCAAATCCTCATTCCCCATAGCGCCGCCGCTACTCTGGGAGCTGCTCAAA
GGCGGCGTGTGCTCAATAATATCACAATTGTTTATAATCACATGCCTCGTCTCTTTCTTC
GCCTTTGAAAAGCCCTTCTTCAAATTCGACTTCCTTACTTTGGGATACTGCATCGACTTA
TAATCTATTTTTAAAGCACTAGTTGAAATTTTTTTGGTATAGAGTGGCGTGGACGGAGTG
GTTTTACTCTGTGCGAACATTTGTTTGCTCTTGATTTTGAAGGAGTCTGACCGCAGACTG
GGCATACTGTGCCACGGTTTCAATTTTCCCCTTATCACGGGGGCCTTAGTTGGGGGCCCT
TTTGGCTTCTTGTCACCCCCTGAGTAGTCTTTTTTGAAATGGTCGTCGGGGTAAGAGGAG
CAACGGCGGTGCATTTTGTGAAATTCCTTAGCGTTGGCTTCGAGAAGGAAGAGACAGGGG
TTGATTTCCGACATGAGACTAGCCTGGTTTCTCTCCACCGCCCTCAAGCAGATGAGGGCC
GCTTCCGCGTACTTTTCCTGACTCAAAAACGCGTATTCTTGGTAGCATTTCAGCAAGTGT
GTCTTGTCGGAAAGCAGCCATGACAATTTCTGCGACAAAGAGTGGTTTTCTAGGCTTCGG
TACAGCCAAATCGAAGCTTTATCGTCTTTGAGATTCTGGGGCAAGTGCGGCTTGTACTCG
CAGTCAATGGAAAAATACGATTTAGAATTTTCGGGTTGTAACCACTCCAATCCTTGAATA
AAGTCGAAATAACTCGTAGACTCAATTCCAGGAGATTTGCACCCGTGTTTGAATATTTTC
TCCACGGAGCAGTGCAGACGGTTCAAACCACCGTAAATTGACCACACGTTAGCCACTTGA
GACACCAACAGCCCCTCAACTGTGTTTTTTAAGTCGCGTAATAGTTGCTGGTGTTTTTGC
ACGTACGGGTCCGAGTCGGACATTTTAGGGGGCTACTTCCAAGCACTGGTTTAAGACGGC
AATTAAAAAATGTACGCGTGTTAATAGATTAGAATTAATCATGATGTTAGATCAACAAAT
CCTCCCACGACTCTCCC
>contig_118
CTTGCCCTTCTCCAGCCGCTCCGTCCGTACTAGTCCCAGCTTGGGGCTCATCATCGCCCC
CTTCCATCATCGAATAATCCTCATTTCCTTCATCGGCATTTGTATCGTCCAAGGGATCGT
CAGCAAACGTTTCGTCCACACCATCATCAGGAACCGTAATGGAAGCCTGACTTTGATCGT
ACGGTTCCATTTTAAATTGAATTAATTGGTCATTAGTGGGTGTGCTAGATACAGACGGCT
CAGTCTTTGTTATTGCTGACGTGGGGCTCGCCTCTGGAGCATTCAACCTTGGACGTTTCG
CAGGCGGGGTTGGCGCAGGGTGGGTTTTTCTCGGCCTTGAGGCGGGGGTCAACTTCGGGG
GCTCCACCACATCGACGCTTTTCAACTCCTCTGGTTCATTATCACATTCAGCGGAGCCAT
TTCCGTCCCCCGTGAGCCCCTTGATCTGGAGCGCCTCGGCCGTCTTAATAAAAGTGCTGA
GATTCTCCTGACTGACCTGCACCTCCCCTTGGTACATAAACTGCAGCAAGTCACTCATCG
CCACATACGAAACGTCTTTCATAAACACGATCGGGTGCTTACACGGATTTACTTTAAACA
GTTCACGAAAATAGGGACTACACACCGAGAGCACCATTTTGTGTGCTTTTAGGTACTTTC
CTTCCACCGCCAAAGTCACATCCACCAGGTCCTCGTTCTCCAGCAAGGAGTTCATCCCCG
TGGACATGTTCTTGTGGAAATTGTCCCAACAGAGGGAAAACTGCTCCGACGCCATGGCCG
AAGGCTCTTGGAAACAAACACCAATGGGACAGCTTGGAAGTGCGGCACTTGTTGGGACAA
TTAACCGAAAAGAAAAGTGTTTTTAACCGAAAATAAAAGATCACGCGTAATTACACTTGT
TACACCTCAGCCACCAAGAAAGCGTC
>contig_119
AATATTAATTTTATATACAGCTTTTTTACAGATAATCATCTAGATAAATGTTATAGTACA
CAACTTAGACATCAAACTAATCTAGTTAAATATGTACGGACCGCCGCCTCATGCTAAGAA
GCTGAACGTATCAACAAGGCATGACCAACAGCTTGGTTCAAAACAAGTAATAGTTCAACA
CTCAACAAAGACGTAGGAATCTGCAGTCCGCATAACAGCCTCTAACATTAAATCATTAAA
TTGACAACTGATATGGCGTGTTCTCTACGCACCTAATTGACATATAGACGAAAACTACAG
CCAATGTGACTCTCGCAATTGCTACAACACAATCATATCTGTACCCGGCTGCGTAGATCT
TCCTCAATAAATAAAAAATTAATTATTACAAGGAGAACACCGCTATGAGCTTGTCATTCG
TTGTAAGCCAAAGCAACACAGAATGACTATAACTACGCAACAATCGAACCGCCATTCACT
CTGCCCCCTTACTATCAAGTACAAAATGACTAGGAGACTACCGGGTGGACACCACGTCAT
CATTCATTCATTCATTCTCCAATCACGTCGTGTTGCCCACCGAAACCTAACACTAGAACA
TAAAAAATAACAAGCTAATTAAGCGTAACAGACAATACAAAATAATAAAATTAAAATTGA
TTACAAGTGAACGGCAGCCGTTATAATAACTATAAGCTTTGATAACAGTTGTGCGGTAGT
GGTGGTGACTACGTCTAAAGCTCCGTCTATAGAATGAAAAAGAATCGTTCCTCCTCTCCA
GGCCAGCGTAAAAATCGCTCGTTTCAACCAAACTAACAAATCGCTTGATCACACTTAAGT
CCAACTTCGTTTAACTCGAGACAAAAGCCCAACACTCGAGCGTTTTCACCACGAAATCCA
CTTTGGGCGTCAGCGGGTCGTTGCCGTAGGTCTTGCACGGCTCAGACCGCCCCAAGTACA
AATCCCCATCCAGCCACAGGCCGAACTTACCATCACCTGCCCCAATACTCAAACTCTCGT
TGTTTCCCTTAATGAAATACAAATTCTCGCCCGTCCAGTTGTACACCTGGAACTCGGGAC
TGAACCTAAACAACAACGATTCACCAGTTCCGTAAAAGTGCTCCGATACTTGCAAGGCGC
ACGATGTTAAAGCACCAAATACATTATTGTCGGTATCTTCAATTACGAGTAAAATCGGTG
ATTCAAGTTTAAACATTTTACGGTACATGGAGTTAAGGCTGAAGCCGTGCTGGCTGGTAC
TAAAAACGAGCGTCCACGAGTAACCTTCGGCCCGTGCCGGCAAATGCCGACACAGAGCCT
CGCGGTGATAATCAGTCAAAATTTCAGTGGTGCCGATTAAATCAGGGGGAGTTAATTCGG
CGTCGATGGAGGGCGCTGCCGATGAGTAAAACGCCCGACGATACTCCTCAGACATTGGTA
TCACCTCCCAGCTTTCTTTGGTAATTTCGGTGAGTTCTCCGTCTTGGCTCCCGTGCCGGC
TTGCCGAAGGTGTCGGTTCTTCGCTCCACAACTCCGTGTCCATTTCCACGAGAGCGAAAT
TCCGTGCTTTCACCTGTTCCTCGTTCAGTTCGCCATACAAGTGCGGAACCCAAGCTTGAA
TAAACTTGTACAGTTCGTCAACCCTATTTCTTGGCACACTGAACCAGTACTCGGGTCGCA
TTTTCTTCTTGCCGTAAGACATCAGCGGCGTTGAACGCGGGATGGGTTTGTCCAAGGGCT
TGCCCATACGCAGTCGAAGATACAACGGTGGATCTTCGCAAGAGCGCGCCGGCCGCGGGA
TTAGTTTATCGAACGAAACAAACAATTCGGGCATATCATCAACAGACACCATCGACCTAT
AATCTAATTTAGGTGGCGGCGCCTTCGACTTTGTACTGCTTTCGGTCGGTTGTCGTATGA
ACGTGCCCACAGACGACCGTCTTGAGAACACCTTCGAAAATACAGACGAGTGGTGCACGT
CGGCGGAGTGAGGGTGGTTCGGGGGCTTTTCCTCCTCCTTGTCGCCGGCTAAGGTCTCCA
TCCATGATAAGGGATATGACAGTCTTTTTAACATCTTATTTTTCCTAGTATCAGCCTTTT
CGGTTTCCTCCTTCGACTCAGAGCAGCTCGTTGATAAAGGAACTCCACTCTCAGCTTCCG
AACTCGAGTCCAGACTAAACGAAACCGAGTTGGTCTTTTTCCTTGCGGGACTCTCCGTAT
CGCTAACGTTCGTAGGTGCGATCGTAATCGGAGGCACCCATTCTTTTGAAAGTACTATAT
CAGCATCACTGTATTGTTTTTTCGGATGTGGAGCTACAGGCGGTATGCTACTTTCCCTGA
TATCAATCCCTGAGTCGTGACAACTCTCCTTGACTAAATTCTCCTCTTCGTCAATCTGAT
CCTCTTGAATCATCGACGACGATATGGCCGGTATTTCGTCCGTGTCTATCGACTGTCGAT
CCCTCGAAGGTATGGCCCAGTGATGGTCCAGCAGACTTTTCCGCCTTTCCTCGGCCGATC
TCTGTTCGTTCTCTTCGAGATTCGTCGGTGTGACCAGTTCCCGTTCAAAGGCTTTGGGAA
AAGCGTCGCCCTCGCGTTCTGTACACGAACACACAGATTCAGCATCATCGCCGGCAACCA
ACTCTGGAAACGTTTCATCTTTCACCATCATCGAGTCCTGTTCGTTGCGACTTTCCGCTT
TCGGATAATAAATTTCCGGTTTTTCAGCTGTTGTACTTGTCTCAACACTGTGCCCCACGC
GCATGTGGGCAATGTCGTTGTAAATTGCCGCATTCACGACAAACTCCATCGGAGCGATAA
CACCGTAGGCCTCCGGCCCGTGTTCGATGACCAAGGGGTCGGAGACGTTGGGGTCGAACA
TGACTGCATTCGGAGTCACGAGAAGGACCCCACTTACGACGCCTTGGCCGTCGGTGATAT
GTCGTACGTTGATTTTGAGGAAGCGTTCGCGGAAAACCGCAGACTCCTCCTCCAGGTCGG
TGGAACTCTGGTTGCATGATGGTGTTCGCACGCGTTCCACGTGACCTGGCTTTGGACTAA
CTGGCCTCAGGTTGTCGAGTAGTTCTTTCTCTTCCGGAGGCAAATCATCATGTGAGTCTT
CTACCGGTGTCGAACCTTCCGATTCATTTCCTGCCGTTTCTCTGATTGGTACGTAGAGTT
GTTGGCCGGGGAATATGTAAGGTGTTGCTAATCTATTTAATTTGGTCAATTCTGAAGGGG
TTGTGTCGAAACGTGCCGCCACTGACGTTAGTGTATCTCTGTCAGCGACCGTATAAGTGG
TGGTATTTTCCGGCGGTCCAGTCTTTTTCTTCTCAGCCAAACTATTACTGGAGCCGTCTA
AATCTCTGTCGAGGTTCTTGTCCAGTTGGCTGTCCACCTTGGCTCTGAGGGCGTCAAGGT
CGAAGGGAGACGAAATCCCGTGGTCCACACTCCGACTTTTGCTCCGCATCCATGGCACAT
TCTCTTTGGCGACTCTTCCTCCATCCTGGGAGGCCCTACGTGAC
>contig_120
TAACTTAATCATCTATCTGAAATAAATCCAAGTGCCTCAACCAAACTGCTATCGGTTTTT
CAAAAGATTGGTAAGAAATCGCAGTTCATTGTGATAGTCATCGAACTTATGATTCAAGCT
GTCTTCAAGCATCGCTTGCAGTGCCGCCGAATTCGCTGGTCCCTCCTGCTGGTTAAGTAA
CGTACTAAAGAACATATTCCACAAGTCCAAGCGGGCGTATCTCGGCAATCGATTCAAAAT
CGACCAATGACCGTCATTCTTCCGCAACTGCATGTACTTATCAAAGAGGAGAACATGCGC
TGTGGCAGCGATGCAGAACAAGTCCGTGTGGTAGTTCCACGGCCGATTATCACGCATTTC
GCAGCAGATGAAATCCTCAGTTGTAACTTTCCGAGTAAAACTCGCATTTGGTGGAAACAG
GGACATGTCTATACTACAGCCGAAATCAATCAATTGTAAAACTATGGCGTCGTTCATTGT
TAGTTGTACTAAGAAATTGTCGGGTTTGATGTCGGCGTGGATGATTTTCACTTCGTGCAT
CGCTTGCACCACTTTCAGCATTTCTAAGCAAAAATGAATACAGAGAGATTCTTTCATAGG
ACGACCAGATTTCTGCTTCACTGTGTTTGCGACGCTCAGTAGTGAGCCACAAGGCATGAA
TTCTGAGATCAACACCGAGGCCTGGTCACTAAAATAACCAATTGTCACATCCATGAACCG
TTCCCTAAGCGGATGCTGCGCCAACCTGGACCTCAACTCCCTACAAATATAAAACTCCCA
TCTATTGGCCGGTCTTTGAAACTTCACAGCCACGGGATTCCCCGTCCTGAGATCAATCCC
TCGAAAAACAGTTCCATAAGTCCCTTTCCCCAGCTGTTTCTCAATCACGTATTTATCCAA
TCCTAAATTAACCACTTCCTTACGGACCACCAACTTCGGAATGCTACTTAGATAACAATA
ACCGTGCCTATGCGGTCCTGGAAAATTCACTCTTCGCAACAGCATCTCAATGAGACTTTG
TTTAAATGGATCAGATGGCACAACATCCAGCGGTGTGATTTTTGTAGGTGCTGGGACCAC
TTGCTCGGGTGTTGGTTTTTGCATTGATGGTACAGCTGGACTCGCATGCTGATCGAAATC
CATAAACTCGCCCAACGAACTCGAACGCAAAGCCGCATTGACCATGAGGTTCTGGGCGAG
GTAACTGGTGTGCTCTTCGGAAATTTTTGCCATGGTGTTCTGTTTGAAATTGCTGCCGAA
GAGCGAAGATTTCGTGGCGGCATTGCTTGAGCTTGAACTGGAACCGTAGCTTTTGGTTTC
TTCAAAAATCGTGGAGAGATTCTTCTCGACCTTGTCGCCTTCACCCTTCAAAGTCTGTTC
GGCGAAGAGTTGTTTTGGCGTTAATTTGGCAGCGTTTGCTTCAATATTAGGACCAAACGG
CTGTTTGCTCTGCGGAGTGCTCACTTGCATAACGTTCAAATTGAATCCAAACATCTGTGT
GTTGCAGGTGAGATCGTTGAAATTAACGCTTTCTGTTATATTGTCAAACGAAGAACTGCT
GTCATCATCGTACAATGGCAGTCTTTTGGCGCTATCTACCGGCGCTGCAGCCGCAACATC
CATTCCACCCCGAGACCCGGTCTCTGCCAGTTCTTCGGCGTTCAAATTCTTGAACGGCGT
CTTCATCGCACTGCCTTTCGGCTCGATCTGCTCTTGCAAAGCTAAAGTCGATTGTTCGTA
AATGGAAAATTTCCGTACTGGCGACTTTCGCACATTCAACGAAACGGCCGAAGCCTCGTG
TTTCGAGGAATTCCACAAGTCAAAGTTCAACATTGAGCGCTCGTTCTTTTCGGTATTTTG
GGGAGAGTCCCAGATACAGAAAGCCGGAGCTTGTGTTTGTTCATTGTGCTGGTAGGACAT
TTGTTCTTGTAATGACGCATGATACGAGAGATTTTGAACCGGTTCACTCTTTGCTGGTAG
ATACCGAACAGCGCGTAATTCTTCAAGACTGTATTCGGTATTCACTTCAGAATAGACTTT
TGCTTTGGGATACATTGGAATTATTCGGTCGTCTTTCGGTTCGGGAATCGTCAAACTGAC
TATCCAATCGGAGTAATTCTCGAACGTTTTACTCACGAAATCATTTGTTCGTTTACGGCC
CTCAAGAATTGAAACTAAATCTGGACCACTTCCTTGAACCAAAGGTTTTAGTTTCCCCAG
TTCTTGTTTGTCTGTTGGAAGTTCTTGTCCAGTTGACACAAAACTACTACATTCGGCCCC
CTTTAGCCCCTCCTCCTGATCTTCATATATGGGAATTGATGCTCGATCAGGATTCCCTCC
ACAATTTCGTTGACCAGATTTGCTTTTTAATACTACGGTTGTCCATTGCCCAGGTTTTAG
AGTATTTTCTTTGGGAACTTCTTGGCGTTTTGCTGCTGCTATAATACTAATAGGGCCTGC
TTCCGCACCTTTTACCTCTTGTCCTTTGTCCTCATATACCGGAATGCAGGCATTAGATCG
ACCAGCGATTGGAGCACCCAATGTGAGTGGATTTTCGCTGGCGGCACTGCGAACACTGCC
AACTTGTCCCGGCTTGAACGTCTGCAGAGAGGTCAGTGCTTGCCGCTTCTCTGATAAATC
CCGCTCATTTGGTCCATAAATCATGTGCCGCCCCGCCGCCAAAACAAGACTCTCATGTGC
CCTGAGTATATCACTAAAAGGCTGTGCCAGTTCCTTTTTCGCATACTCAAATATAATATG
AGCATTTTGGAAATCACCAGTTGCTTCGTAATAATACGCCCAGGCTCTGTACATGTCGGC
ACACCCTCTGCACAGCTCCGAGGCGTACATCATGTGGTACAACTCCAAGGGGTTCTGGTG
CTGATCGATATATTTAATAAATAATTTACAAAGCCTACGGTCGTTCCTGTACCGTGGATC
CTTCTCAAATAGACATAAACAGCGCTCCAGCAGCGCGCCCAAATTCCCCTCGTGCCCTTG
CTTAGGGTAGCTTTGCTCAACCCAGGAAATGTACTGGTACCAAAGTTCCAGAGGATCATC
CCCGGTGTATGTCGCGATTTGGCGCTCGAACTCACTTTGCTGTTGCAGCAACTCTCTTTG
ATGATCCATATCGGTCTGTGCTTGCAAAGCAACACCTAACTGAGAAGCGTTGCGTCCGCC
ACGAAGTGGCTGAATATTTTCCTTACTAATATCGAAATCCATCTAACAGAACAATTATGT
TTTCGGTTATGATAAGTACAGTTCAAGAGACACAACTGTCAAACTCAAAATTAATGGAGA
AGGCGTCCCCGCGTACTCTGC
>contig_121
CGCGGGGATTTACCCATTTTGACATTTAGCGGCCAATTTTAAATTGCGTTCAGTGCTACC
AACTCAATCATATCTTAACCAACACCGCAATCAAAATCTTTTCTTTTGAATCACTTCCGT
CCGGAACGTTCACAATTATCTCCAAGCCCGTCTTGCTCTCCTCAACAAATTTAAAATAAT
TTCGTGCCCCCTGCCTGGAGTGACATTTCCCCCCTGTCAAACTGTCACAACAGAAATCGA
TATAATGCAGTGAAAACATCACAAATCCCACTCGCAATGGATTTCAACGTGAAAAAAATC
GTCAAGGATGCGGGGGCTGCCATCAGTCGCGTGGTCCAGATGACCGAAGAGAAACTGGGC
ACATCCGAAAAAACCGAACTCGATGCTCACTTCGAAAATCTCTGGGAACGAGCCGAAAAC
ACCAAAAACTGGACGGAGAAAATCGTCCGGGATGCCGAAGCGGTTCTAATCCCCAACCCC
GGGAACCGAATCGAGGACTTCATTTACGAGAAAATCGACAAAAAGCGACCCTCGAGACTG
AGCAATTTGGAGTACCTGGGCCTGGACATGATCGAGGCTGGGAATGTGTACGGCCCTGGG
ACTGCCTACGGGAGCTGTTTGATCAAAGTGGGGCAGTGGGAGCAGAAGTTGGGCCAGAAC
GAAAGGGACTTCATCGGCTCGGCGGCCATGTGCTTCACTCAGCCCATGCGCAAGTTCTTG
GACACCGAAATTAAGACCATACTCAAGGAAAAGAATCTTTTGGAAGTCAAACGGTTGGAT
TTGGATGCGTGTAAGAATAGGGTGCGCAAGGCGAGGAGTATGTTGGGACAACCGGCGGCC
GAAAGAGACCTGCGGATTGCCCAGTCGGAGTTCGACCGTCAGGCTGAAATAACGAAACTC
CTACTCGAAGGGATCGGTAGTTCCCACGCTGCTCATCTCCGTTGTTTGCAAGAATTCGTA
GAGACTCAAGCCCGATTTTACTCGCAATGTACCACGATTATGACGGATTTGCAGCGTGAG
CTCGCCAG
>contig_122
TTTTTTTAGAGTATCCAATTCATTTATATCTGTATTTCATACATTAATACAAACAATTAA
GTTTACACCACAGTAACAGATGAAAATTATATTTATACAAAAAGTGATAATTAGTTTGCA
TTTTGCGCAAAGTCGTCCAAATCCCGGCCCTTCCAATACAACTTTGTCCAACTTGCACAA
AAGCAAAGCACTGGGAAAATGTAAATCTTTGAGGTCCCGAAAATTGCACGTCAACCTCAA
ACCGTAAAAAATTCATTTACTTAGAATAAACGGAAATAAATACAAACAGAGCTAACACTT
AAAATCTACAAATAATTCACCCCCAATAAATGGCGCCAAATCTGCGAAACATGATTTTGT
ACATCAATAGAATGAAGGGAACTTCGTCTTAAAAACCTACATCACTTACGCTTAAACTAG
GAAAAAAAATCGGTTAATAGACAAATCTCACAGGTGTGCACCTCAACACAGACCAGATTA
GTGTATATATAAAAAAATAGATAGAAAACTATGCCACTTTAAAAATATAACAACAGTCTT
TGAATTAGCTAATCAGTTGATGCTACAGCTGGGCTTCTCGTTGCCGTCGGCCCGTTCGAT
ATCGTTGAGCAGCGTCTGGAACACCTGGGCCACGGCGATGTTGTGCTTGGCGGAGGTCTC
CAAGAAGGTGGCTTTCCACTTTTCCGCCAGCTTGCGGCCCTCCTCGGCCGAGACCTCGCG
GCACTGGAACATGTCCGACTTGTTCCCCACCAGCACCGAGGGGAAGTACGTCTTCCCGGT
GATGTCCACCAGCTTGTTGTACAGGGCCGAGACCACCTCGAACGACTTCATGTTCTCGAT
GCTGTACACCAGGACGTAGCCGTGCACGTCCAGGCTGTACTGCGAGGGGAACATGGAGAA
CTCGTCCTGGCCGGTGGTGTCCACCAGGATGAGCTCGTACTCGGTGGAGTTGATCCGGAG
CGACTTCTTGAACGTGTTCTCGATCGTGGGGTCGTACGACTCCAGGAACTTGCCCTCGAC
GAACTGCATGCTGAGCGAGGACTTGCCCACCGAGCGGTAGCCCATCAGCGCGATTTTCCT
CTGCTTGGGGGCAGGCATTTTCACGTCTTTTCACGCATTCGGGACTCACACGATTATTTC
GCAACGCGTTACGCAATCGGAATTATTATTGTTTTTATTTCTTCACAACATGGTGCGATT
TTTTGACAGCCATTTGCTGAGCAAAGTTCACGGCCTGCTACGCATTTAACAACACTGGGA
CGAAACACGGGATTACGAACACAATCAGCGCTGGGATTAATTAGGAGGGCGCACAAAACG
CGGCTTTTGGGCCCCACTTGGGCAAACACGTGAATTATTTTTGTTGTTTTTTAAACGACG
CAAATAACGCGTGCTTGGGAGGTTGCGGCGCGCAGGTTGGTAGTCCCCGCGTACTCT
>contig_123
GNNCAGAGTACGCGGGGGTCCGATTGACAATAAAAGCCAAAGAAAACGCAAAATAAGTCA
GCTGTATTGACGCTTGAGTGACGTGAAAGAATATTCAAGAAAGATTACTAACAAACAACA
CAAAATTATTGTGATTTATCTTCTCTAAAATGAAGATATTAATCCTCGTATCGCTTGTGG
CATTTTTTGCCTTCACAAGCGGAGTTTTCGTCCCTCCCCGACCAGGACATAAGCGTTTGG
TAGATTCAAAAGAATGCACTTGGGGACCTTCATACTGGTGCCAGAATCTAACGGCGGCTT
CCGACTGTCGCGCTGTGAGACACTGCATCCAAACGGTTTGGGTGCACAAGCAGTTGCCCC
CAGATGGTAGTAGCATTTGTCAGACTTGTCTCGATATGGTTAAACAAGCACGAGACCAAC
TTGAAAGTAACGAGACCCAAGAGTTGATCAAAGAAGTGTTTGAAGGGTCATGCCATCTCT
TGCACTTTAAAGAAATCGTCAAAGAGTGCGACAAAATCGCTGATCAGTACATCCCCGAAT
TGATTGATACTTTAGCTTCGGAAATGAACCCACAAGTCGTGTGTTCCGTGGCTGGTTTAT
GTAACAGTGAAAAGGTCCAGAAATTGATAGCTGAGGAAAAAGGTTTGAAGCCACAAAATG
TGGGCACTTGTGAAGGTTGCCAGACTGTTGTTGGGATAATGGAGGAGAAGTTTAATAAAA
TGTCACGCGACGATGTGTTGCAAAGCTTCTTACAGATTTGTGGGCGAACTGGCAGTTTGT
CAGATGGGTGCAGCAACATTGTTATCACATACTTCAACGAAATTTACAACCATTTGAAAG
ACAATTTCAATCCGACTGATTTTTGTTTGATGACTGGAGAGTGTAGCTCAAAGTTTCACA
CTCATGCTAATGTCGAAATCACGCCAATGTCGCACATTGGGTACGTGCAAGTTGGAGGGA
AACAAAAGGACGATCTCCCGTGTGAATTTTGCGAGCAGTTGGTTACTCATTTGCGAGACT
TGCTCATTGCTAATACGACCGAACATGAGTTTAAGAGAGTCCTTGAAGGGTTGTGCAAGC
AAACGAAATCATTCAAAGCACAATGCCTTAGTCTAGTCGATGAGTATTACGGCGCTATTT
ATACATTCTTGGTTTCGGAATTGAACGCTAACGAAGTGTGTGTTTTTGCCGGCATTTGTC
CAAGAAACAATACGCAAGGGGTGCCTCCAATTATGCCTCTTTTACCAGTCGAGACTTTGG
AAATCACCCCAGCGCCGGTAATCCGAGTCAATATAGCCAAAGATGGCTCGTCGGTCAAAG
TTATGGCACGACCTGAGGAAATACAACTACCAATTGAGCGGATGATGCCACCTCACGCCC
AGGAAATGTACAATTCCCAAACTTGCGTCTTCTGCGAGTATTTCTTGCATTACTTGCAAC
AAGCTATCACCACTCCTGCAACAGAGGAGGAAATAAAGGAAGTAATTGATAAAGCCTGCG
CTAAATTACCCCGCAGCATCAACACCACATGTGTTGAGTTCGTTGATACTTACGAGCCAG
CTTTGGTGGCAATTTTGGCGCAAGAGATCGACCCCTCGCAAGTTTGTCCCCTGATTAAAG
CTTGCCCGTCCAACACCAGAGACGTGGAAGTGTTCATGCAACAAGGCTCTGACGGTTCCA
AGTGTCCTTTGTGTCTGTTTGCCGTCTCAAAGCTTGAGCAAATGGTGAAAGACAAAAAAA
CTGAGCAAAACATCAAGGCAGCACTCAACAAGTTGTGCGATCATTTGCCGAATGATATCG
CCGCTGAATGTAACGATTTTGTCAACACTTACACTGATGAGCTCGTCCAGTTGCTTATTG
CTGATTTAACCCCGCAAGAAGTTTGCGTCTATCTTAAACTTTGTTCGGATAATAAACCAC
CGACTGGTTTTATCGGCGGTGATACTTCCACGAATATGATAGCTGATGACACAATTAATG
GAAAAAATGTTAAACTTGCACCAGT
>contig_124
GCAGAGTACGCGGGGATCATAATAATCACGGGTCATGGTTGTGTTTTGTCCTTTCTGTGG
AAATTTGCTATTCGCTCAACAGACCTGCGGCCGATTAGGTTTTGCGTGTCGCATCTGCCC
CGTGTCATTCCCCATTCGTGGAAAAATCTCGAATCGCACGTACTTCCAAGTGAAGTCCGT
TGATGACGTGCTCGGCGGCGAAGACGCCTGGAAAAACTGCGACGTAACAGCGGAAACGTG
TCCAGAATGCAGCCACCCCCACGCCTACTTCCTCCAGGTCCAGACCCGCTCTGCTGACGA
GCCCATGACCAACTTCTACCGCTGCTGCAACCCCGAATGCGCCCACAACTGGCGAGAGTA
GGCGATGCGTTTTTTCGCCCCCCTTTTCAAAAAACTCTCCCCGAAGCGGGCTTCTATGGC
ATTGCACGTCCCCATCAGGGACCCACATGCTGAGGCTTTAGCCGTTGATTTGTTAAAGTC
GGGCCGCGTGATCGCCCTCCCTACGGACACCGTCTACGGACTTGCCTGTGACGCGACTAA
CATAACCTCAATTAACAAACTCTATAGCATTAAGGGGCGCAACGAAGCCAAACCTGTGGC
GATCTGTCTCGGGGACGTCCCCCAGGTGAAGGCTTGGGCCAAAATCGGGCACTTGCCCCA
AGGTTTGCTCGAAAGTCTGCTCCCAGGCCCAGTGACTGTCATTCTGACTTGTGCAAGCAC
ACTTGATAAGTCACTCAGTTTTAACGCTAAAGTGGGGATTCGAATCCCCGATTATCACTT
TATTCGGGCTTTGGCCCGCGGTTTGGGACGCCCTTTGGCCCTCACAAGTGCCAATTTAAG
CAACGAGCCAAGTTCGTTAACAATCAACGAATTTCAAGACTTGTGGGCTCAGGTTGGTGC
AGTTTTTGACGGTGGTAATTTAGGACTTGACGATTCGAGACGACGTGCGTCCACCGTTAT
TGACTTATCAGAATGCGGTTTGTTCACAATCGTGCGACACGGTATTGCGGTTGATAAAAC
TGTTGCGATTTTGCACAAGTTCGGGTTAATTAACAAACATGAATAAGTTGTTTAAAAGTG
TGCACTCGTCGAGTAATAAAGACAATTTAATTAAGAAGTCGATCACGGATCACTTGTCGA
ATAGTGTGAAAGCGATACAGTATTGCGGAGTTGAAGAAAATGGACTCAATAAAGCTGAGG
ATGTTACCGAAGCTTCGAACACGCTGTGTATGACGATTGAAGCTATTTTTCTGCACGGTT
TGAGGGACTCCTTGAGCAAAAGGTTCAAAAGGGCCATTGCAGATGTTGACGAACGGCCAG
AGCCCAGCTTCTGGGCCCCCTTACTTGTCATATCACATCGACAAATCATAGACCAGATAA
CCCACTTGTCGCAGATAACAAGCGAGGTGGGCCAATGCCGGGCATGGATCCGCCTGGCCT
TGAACGACTGTCTTTTGTCCTCTTATTTAATGACAATTCGACGTGATCCGAGCTCTTTAA
AATCCTTCTACCGTCCCACAGCCTACTTGCGAGACAGCGACCTTGTCGATGTCGCCCAAC
GATTAATCGAAGGCGTTGAAGCCTTCAAAACTGTGACCTTACCGTGCAATTCCAGCCTTT
TAAACACCTGGCAATTGCCAAGTCTTTTCCTTGCCGGTATTTGGGCCCCAACTTTGAAAG
CTTGTCCTGTCGCCCCATGCGACGACGTAGCGCAAATGGTCGAAGAGACCCGAACTGCCC
CCGAAAGCAACTCCGAGACGTGTTCTCTAAGCTCGGCAATTTCCATAACATCGCAAAATT
CCAGTTTGCGACAAATGGTCGCACTAAACGAAGACGAAGCTTTGAGAATAATTCTAGCCA
AACATAAGGACAAACTCGACGTAAATAAGAGTGAGGAGAATTTGAAGTCGTCGCTGTCCG
AAAGCACAGACTCCGAGAATTTGTACACCGTCGGAAACTCGCTAAACAGGAGGACCGGTT
GGTCGTTTGACGAAACTCAACCACAAGAAATTGAGGAGGCTTCAGCCAACCCACCTGAAC
CTCCTCCAGTGATAAACCCGGAACCCAAATCGATGGAAGGCAGTTTCAACGCCTTGATTG
AAAGCTACAACATGTTGAGTGGCGGGTATATCAAAACGCCCGATTTAAGGGAAGTCTGGC
AGAAATTTGAGGACCACAAAATCGGCGAAGCAGACACACCTAATAACAATAACGTGGGGC
AAACCACCGTCATCTTGGCCAAAACCGAAACGCCGCTAGCTGCACTTATTGGACGCATTA
GCAAAGAGAAGGGTCTAGATAGGCAAAATTATGAATGTGCAGGCTGCAGAGAAGCCCTAA
GTGTTACAATCAAACCACAAGTTTGCGCTTTCACTGCCGAGTATTTTTGCGATTCGTGCA
TGAGTGGCGAGGAAATCACAATCCCAGCAAGGATCATACACAACTGGGATTTCAAGACTT
ATCCCGTCTCGCAGAAGGCTTTGAACTACATTAACGAAATTAAGGACCATCCGACTATAG
ACTTTAAAACCTTGAATCCTTATATTTACGGAGTGGTTGAAGAAATGGCCCAGCTCCAAA
TCCTGCGAAACCAACTGAACTTCCTTAGAGCTTACTTATACACGTGTCGAGAGCCGGTTA
TCGAGCAGTTGCAAAAGCAAATGTGGCCGCGTGAATACATGTATGAACACGTGCACCAAT
ATTCAGTTTCGGATTTGGCCGAAATCTCAAGCGGGGTTTTGGCGCAACATTTACAGTCGG
TTGTTAATTTTGGGAAGGAACATGTGATTGGTTGTTGGTTGTGCAGTCAGAAAGGTTTCG
TTTGCGAAGTTTGCAACAAACCAAAAGCGTTGTTTCCGTTTGATGTTGAACATATTTATC
GCTGTGATGTTTGCAACGCAGTTTATCATAAAGGTTGCCTTAATTCCACTAAACCTTGTC
CGAAGTGTAAGAGGCGGAAGGAGCGGGAAGATCTTCCTCTTCTTGGTGCTACCGTTGAAT
AATCT
>contig_125
GTATTCAACATGGAGATTTTGATTACAAGAACATATAATTTCTAGATAAGTTCCAATTAA
AGATGTGTAGTGTGTTTGGTCTTACGTGTGATTTGTAATAAATAAAATGTCTTCCAAGAG
TGAATTGAAGAAACTGTCTGAGGAGAGTTTGACTCGTCAACCGGAGGAAGTTTTCGATAT
AATATGCAAGCTGGGGGAGGGATCTTACGGGAGTGTTTACAAAGCACTCCACAAGGAATC
TGGCCAAGTATTAGCAATTAAACAAGTACCTGTGGATACCGATCTTCAAGAAATCATCAA
AGAAATCTCAATCATGCAACAGTGCGACAGCCCCTACGTCGTTAAGTATTACGGGAGTTA
TTTCAAGAACACTGATCTATGGATTGTCATGGAGTACTGTGGGGCCGGCTCCGTCTCCGA
CATCATGAGGCTGCGCAAAAAGACCCTCACGGAGGACGAGATCGCCACGATTTTGTCCGA
CACCCTCAAAGGCCTAGAATACCTGCATTTGCGCCGGAAAATCCACCGGGATATTAAGGC
CGGTAACATTTTACTCAATTCAGAGGGCCACGCGAAGTTGGCTGATTTCGGCGTTGCCGG
GCAACTGACGGACACCATGGCGAAAAGAAACACTGTGATTGGAACCCCTTTTTGGATGGC
TCCCGAAGTTATACAAGAAATAGGATACGACTGTGTTGCTGATATTTGGAGTTTAGGAAT
TACGGCCCTTGAGATGGCCGAGGGTAAACCACCCTATGGTGATATTCACCCCATGAGAGC
AATATTCATGATCCCAACCAAGCCGCCCCCTTCGTTCCGGGAGCCTGACAAGTGGTCGCC
CGAATTTATCGACTTTGTTAGCGTTTGTCTTGTTAAAAATCCCGAGGAAAGGGCGAGTGC
CACTGATTTACTCAGTCATGTATTTATAGGTAATGCTAAGCTCCCTAGTATTCTAAGCCA
AATGATTCAAGAAGCACACGAAATTAGAGAAAACCAAAGTTATAGGAATGTATCCTCTGC
CGCTAACATTGTAGGCGTTAGGCAGAACATCACTGAAGAATCAGATGATGAAGTAGCTTT
AGGCAATCAGACTATTCTTCCTTGTACAGATGAAGGCACCTTGGTACCCGGCAAAGGTGG
CACTTTACTGCCAGTATCACAGAGTGGTACTTTAGTAGAGCTTGGAACCATGGTTATCAA
CAGTGACGTTGACGAACAAACCATGAAACGGCATGACACGGGTTCGAGTCAAGGCGGCAA
GAAATACCGGCCGTTGTTTTTGGAACACTTTGACAAAAAGGAGGCGGAAGGTAACGGCGT
CGTGACGCCTACGACGCTTGATGGTCCCGAAATCGTGCCTGACGAACAACGTTTCCAAAG
TCATTTTCATGTACAGTTAAACCAAGTGCCGTCGCCTCAACAGGCCCAACCTCAAGAACA
AAAAGCACAATTTCATCGGCCTTTCTCAGATGGTGATTTTGAATTTTTGAAGTTTTTGAG
TTTCGAGGAGTTGCAACAGAGGATGGCCAAATTAGATTTAGATATGGAGAGAGAAATAGA
CGAACTTCGTAGGAGGTATCAGATTAAAAGACAGCCGATTTTAGATGCAATGGATACGAA
GCGGAAGCGACAACAGAATTTCTGAACTGTTGGCTCGTTGCAATGGAATATGGTGCTCAA
AAAGTTAGGTTTTTTAATACTTGCCATTTAGTTTATCTTTGTTGCTTTTTGAGCCGAATA
TCGTGGTGAGGAAACAAGATGTGTTCCTACTTATTGTACTTAATCAGTTACGTACAGTTT
TTAATATG
>contig_126
GTTGTCAGAGTTCTTTCATGGTAAGGCGCAATGGCCGCCGATCAAGAGCAATTTTACCAA
ATACTAACAACCCTTTTATCCACGGATAATAACATTCGGACCCAAGCTGAGGAACTCTAC
AACAGCTTGCCTGTGGAGGCCAAAATCAGCCATCTGTTGGGGGCTATTCACAATGCCGGT
CTTGGGGACGAGGCGAGACAAATGTCGGCGGTGCTCCTCCGCCGACTTTTCGCCAACGAT
TTCTTGGAATTCTTCCCGAAGTTGCCCCCAGCCAGCCAGGCCCAGCTGAAGGAGCAAGTC
CTTCTGGCCATCCAACAGGACCAGACTGAGCAACTCAGGCACAAAGTGTGCGAAGTTGCG
GCCGAAGTGGCCCGAAATTTGATTGATGACGATGGAAATAACCAATGGCCTGAATTCCTC
CAGTTCTTGTTCCAATGCGCCAACGCCCCAAATAACGTCCTCAAAGAAGCAGCTCTTCAA
ATGTTCACAAGTGTCCCGGGAGTGTTCGGTAACCAACAAAACAACTACTTGGACTTGATC
AAACAAATGCTGATGCAAAGTCTGGCCCCAACTGAGGCTTACGAGGTCAGGTTCCAAGCT
GTGAGGGCCGTTGGCTCCTTTCTCCTAATCCACGATAAAGAAACACAAATTTTGAAACAT
TTCGGCGACTTGCTAGCCCCCATGTTGAACGTGATTGCGGAAAGTGTGCAACAACAAGAC
GATGACACGCTTCTGAAGGTGCTCATAGATTTGGCTGAAAACACCCCGAAATACCTCAGA
CCTCAACTATTGCCCATCTATGACATGTGTATGAAAATATTCAGTGATGCGGGGGCTTTG
GATAGCTGGAGACAGCTGGCTTTGGAAGTGATGGTAACACTTGCCGAGATGGCACCAGCC
ATGGTGCGCAAAAATGCGGGAAAATACATGGAACAACTCATTCCGCTTATTTTGCAATTT
ATGGCTGATCTGGAAGAGGAAGAAGGTTGGGCTGAAGCCGATGAGATTCTCGATGAAGAC
AACGACGCCAATAATGTGGTTGCTGAAGCGGCTTTGGACCGGCTTGCTTGTGGGTTAGGT
GGTAAAGTGATTTTACCCCTCGTAACCCAAAACGTCCCTGCCATGTTGGCAAGCCCTGAC
TGGAAGCAGCGCCACGCCGCCTTGATGGCCCTCAGTACCATCGGTGAGGGTTGTCATAAG
CAGATGGAGGGTATGTTACCCCAAATCATGGATGGGGTCCCTGGAGTGATGGAGGGAGTC
TTGAGATACCTCCAAGACCCCCATCCTCGGGTCAGATATGCAGCTTGTAACACCATTGGT
CAACTCTCAACTGATTTCGCACCCGTTTTTGAAAAGAAGTTCCACGACAGGGTCGTACCC
GGCCTACTTATGCTATTGGACGATAACTGCAATCCACGAGTGCAAGCTCATGCCGGGGCG
GCTTTGGTTAACTTTGCTGAAGACTGTCCGAAACATATTCTAACGACGTATTTGGATAGT
TTAATGTCGAAATTGGAAGGGATTTTGACGGCGAAATTTAAAGAACTGGTCGAGAAAGGC
ACCAAGTTGGTTCTGGAGCAAGTCGTGACGACCATTGCCAGTGTTGCTGATACAGCAGAG
AATGAATTTATCGCCTACTATGACCGGCTCATGCCCTGTCTGAAATACATTATCCAGAAC
GCCAATAAAGACGAACTTAAGCTACTTCGTGGCAAAACCATTGAATGCGTCACATTGATC
GGTATGGCCGTTGGACCGGAAAAATTCATGTCTGATGCCACCGAAGTCATGGACATGTTA
CTAAAAACGCACGGTGAAGGCGCCGAATTACCAGACGATGACCCCCAGACCAGTTACTTG
ATTTCCGCTTGGTCCCGAATTTGCAAAGTTTTGGGCAAAAATTTCGAACAATACTTACCA
CTAGTGATGGGTCCTGTGATGCGAACAGCTGCCATGAAACCAGACGTTGCACTTTTGGAC
AACGACGATATGCAAGGAATTGAAGGTGATGACGACTGGCAGTTTGTGTCTCTCGGCGAA
CAAAAGAACTTTGGCATACGCACAGCTGGTTTGGAGGATAAAGCGGCCGCATGTATGATG
CTTGTTTGTTACGCGCGAGAATTGAAAGAAGGTTTTGCCAATTATGCCGAAGAAACGGTC
AAATTGATGGTTCCAATGTTGAAATTTTATTTCCATGATGGGGTCCGCAACGCCGCAGCT
GAGTCGCTTCCATGGCTTTTGGAGTGTGCGACTTGCAAAGGCCCCGCGTTCGTCCAGGAC
ATGTGGCGGTTTATTTGTCCTGAACTAATGAAAGCTATTGATACGGAGCCCGAACCCGAA
GTTTTGATGATTCTTTTAGACTCGCTCGCGAGGTGCATTCAGACCCTCGGAGCTGGGTGC
CTCGACCAAGAGGCCATGACTGAACTTTTACGAATAATAGATAAGTTGATGAACGAGCAT
TTCGAGCGTGCTGACGACCGCCACAAGAAACACTTGGACGAAGATTACGATGAAGTGGTC
CAAGAGCAACTCGAAGACGAAGAGTCGGATGATATTTACGTGTTGAGTAAAATTGCAGAT
GTGATACACTCCCTGTTTTTGTCGTACCGGGAGGCTTTTATACCGTTCTTTGACCAAATT
TGTACACATTTTGTGAATTTGTTGACGCCGAATAGGCCGTGGGCCGATCGCCAGTGGGGG
ATTTGCGTCTTTGACGACGTGATTGAGTTCACGGGACCGGCGTGTGCCAAATACCAGGGA
TTTTTCCTGCAACCGCTCGCCCTCTACGTCAAGGATAAGAGTCATGAAGTGAGACAAGCG
GCGGCCTATGGCTGGGGAGTTTTGGCCCAGTTTGGGGGCGAACAGTTTGCAGGGGAAGTG
GCCAAGATTATACCCTCACTGGTTGAGGTGATCAACGATTCGGAAGCGAAAGAACCGAGG
AATATTAACGCGACCGAGAATGCTGTCGCTGCCGTCACCAAAATCATGAAATACAACCCG
AAAGGAATCAATGTGGATGAGATATTACCGGTGTGGTTTAGTTGGTTGCCTATTATCGAA
GAGGTGGACGAGGCGCCCCATGTTTATGGGTATTTGTGTGATCTGGTGGAGCAGAACAAT
CCGCATGTTTTAGGTGCCGGAAATGCCAATATTCCTAGGATTGTTACAATAATCGCAGAG
GCGTTTTTCAGAGAAGTGATTGAACCAAGTAAACCGGAAGGGTACAGAATGGTGAATCTT
GTGCGGCAGGTGCAGTCCAACGAGTCCTACTTTCAAAGTATAGTACAGACTTTAGCACCT
GAATTGCAACATGCTCTACACGTTGCTCTTCATGCGCCGCCTCCATCTTAGTTGAATTTT
ATTCGCAATTTTTTTTTATAATTCGATGGAAAATTTCAAATGAGTTGTCGCTGATTATTT
TTATATAATTAATGTTATTTTATCAGATCTTTTC
>contig_127
ATCAAAATTTTTGGCAAATGTCTAAATCCCAGTCCAAATTCAAGCTTTGTGACCCCGCAA
AAGCCTTAAAAGTGTGGTAAATCGCCCACCAATCGAAATCTCTTTGTATTACATTCGAAC
TCAAGCGCTTTCCATGTTGTTTCGCTGAGACGTGCGCACTCGGCGGACATTTTAATTCCC
ATTTAAAAATTCTTGGCTACTCGCGGTGTGTGGAACGGAAAGAGCAAACACAAACACAGT
GCTGGGTCATATGTGCGCAAGGTGTTCGTCAAGGTGGTTTTATCGCAACTTTACGGTAGT
TTGTTAATAAAACTAGGAGGATTTAGCGGAAAACAGAGTGAAACATGGACTCGGTTTGGG
CTCGGGACCCTACCGAAGGGTTCATCCTTGCCCGAATTTCCGAACTTTTAGTAGAGGGTG
CTGAAGTAATCCCCGTCAACTCGAAATTCCCCAAACGGGTCTTGCCTTTCAGCGACATTT
TCAAAGCACAAGAAGATGACGTAAATAAAGACTATGACGACAACTGCGAAATGGTTTTCC
TAAACGAAGGTTCACTCCTCAACAATATCCGTATCAGATATTACCAAAATAAAATCTACA
CCTACGTGGCAAACATCCTAATCGCCGTCAACCCCTACAAAGACATCCCCCAACTCTACT
CCCCCCAGACAATCAAAAACTACCAAGGCAAATCTTTGGGCCAAATGCCACCCCACGTTT
TCGCGATCGCCGACAAGGCTTTTCGCGATATGAAAACCCTGAAGCAATCCCAATCGATTA
TAGTTTCCGGGGAGTCAGGAGCTGGCAAAACCGAATCCACCAAACATCTCCTCAAATATC
TCTGTGTCAATTGGGGGGCGCAAGCGGGTCCCATTGAACAGAAAATCCTCGACGCGAACC
CAGTCCTTGAAGCCTTCGGTAACGCGAAAACAACGCGGAACAACAACAGTTCCCGTTTCG
GGAAATTCATGGAAGTGCACTTCGATAAAAACTTCCACGTGGCTGGGGGACACATTTCCC
ACTACCTTCTGGAAAAGTCGCGGATTTGTTCGCCGCAAGGCGACGAACGCAGCTATCACA
TTTTTTACATGATGATGGCTGGAGCTCCCGAGGGGTTAAGACAAAAACTGGCCTTGACTA
AACCCGACGATTTTAATTATCTCAAATCGGGTTGTACGCGATATTTCACCACCGCCGCCA
ATGAGAAAAAGTTAACTCCGGGCCAGAAAAGCGCAGATCATTCCAAAAACGGTCCTTTGA
AGGACATTTTAATCGACGATATTGCCGATTTTCTGACCCTTGATGGTGCTTTATCACGGT
TGGGTTTGAGTGATTCTGACCGGTTTGACATCTACTCGACTGTGGCGGCAGTTTTGCACC
TCGGCAACATCGAGTTTGAGGAAAACCCTGAAGATACAAGAGGTGGTTGCAGAGTGTCAC
CTAGTAAAGCTAAATCACTCGAAATTGCATCTGGGCTTTTGGGCATTGACCCAACTGAGC
TTCGACAAGCCTTGGAAGCTCGAGTCATGCAAAGTAGCAGAGGTGGAGCCAAAGGAACAG
TCATCATGGTTCCGCTTAAAGTTTACGAAGCGAATAATGCTCGCGACGCTCTCGCGAAAG
CTATCTACAGCAACCTTTTCGATTACATTGTGAATCGAATCAATCAGAGCATTCCGTTCC
AAACCTCCAGCTACTACATCGGTGTGTTAGACATAGCCGGGTTTGAGTTTTTCACTGTTA
ACAGTTTTGAACAGTTTTGTATCAACTACTGTAACGAAAAGCTCCAACAATTCTTTAACG
AAGTGATTTTGAAAAACGAGCAAGAACTGTACAAACGTGAAGGTTTGAGCGTGCCCGAGG
TGAACTTCGTGGATAATCAAGACTGCATTAATTTAATTGAAACTAAGAGTAACGGAATTC
TCCAAATCCTTGACGAAGAATCCAAACTGCCGAAACCTTCCTACAGTCATTTTACCTCAG
AAGTGCACAAACACTGGCCTAACGAGTTCAGGATTGGTTTACCGAGATCGTCCAAACTGA
AATCGCACCGTAGTCTTCGGGACGATGAAGGTTTCCTAATCCGGCATTTCGCCGGTGCTG
TGTGTTATCAAACCAAACAATTCATTGATAAAAACAATGACGCCTTGCACGCATCACTGG
AAGGGATAGTCCAAGACAGCAAAAGCAAGCTGATCCAAACTCTTTTCGCCACATCAAATG
CACAAAAGGGGAAACTCACGTTTATAAGCGTGGGCAATAAATTCAAAACGCAGTTGCTCG
AACTGATGGAAAAGTTGAGGAAGAATGGGACCAATTTTATCCGTTGTATCAAACCGAATA
ATAAAATGCTCGACAATCAATTCGACGGTGCCTTGTGTTTGATGCAACTGAAGTGCCTTG
GCATGACCTCAGTTTTGGAGCTCATGGAGCATGGGTACCCCAGTCGGGCCCCATTTACCG
ATCTGTACAACATGTACAAAGAGTATCTCCCGCCAGAATTGAAGAAACTCAACCCTAAGA
CGTTTTGTGAAGCAATGCTCCACAGTTTGAAACTAAAAGACCGGGATTTCAAATTCGGAG
TCACCCGAGTGTTTTTCCGGCCGGGAAAATTCGCCGAATTTGATAAAATCATGAAATCTG
ATCCCGAGAATTTGAAAGCGATCATCGCTGATGTTAAGAAGTTCCTTGTCAAGTCGCGGT
GGACCAAAGCACAGTTCTGTGCCCTCACTGTTATCAAATTGAAAAACAAAATTATTTACC
GGAAACGTGCCCTCGTTGTCGTACAAAAGACTGTGAAAGGTTACTTGACTCGAAAACGCC
ACGGCCCGAGGATTAAAGCTTTGACCAAAATTAAGAGTCTTGATGGTAATTTAAAGAAGA
TGGAAGCAATTGCTGGGCAATTGAAGAAAGAGAAAGAAGCAACAACTAATGAAATTAACC
AACTTAAAACTGAGATAAGTGGCACAATTGGGCGTATTAAGAAGGAGGATAAAATGGCAG
CTTCCGCCCTGGACGGTCTTTACAAGCAGTTGGTTGCGAAAGTTGACAAGCAAATGGATT
CTTTGCAGAAGAAGTTGCTAGAACAGAAGAATGCGGAAGAGCAAGCCCGATTGAAGAAAA
TCCAGGAAGAAATGGAACGTGAGAAGAAGCGCAAAGAGGAGGAAGAACGTCGACTGAGGG
AAGAAGAAGAGAACAGGAAGAAGAAGGCCGAAATGGAAGCCCGTCGAAAGAAGGAAGAAG
AAGAACGCAAACGCCAAGAGGAAGCCGATCGAAGAACAGCCGAACTTCTTCAAGCGCAAC
AAGCAAAAGACGAACTGGATGAACGCCGCTATCAGGAACAATTGGAGCAAGAACGCCAAG
ACCACGAACTTGCTCTCCGTCTAGCACAAGAAAGTAACGGACAACTCGAAGAGAGTCCTC
CCATGATTCGAAA
>contig_128
CTTCCAGATAAACTCCCCACTTGAACTAGACCTCGTATCCGAACCACTATCCCAATCTTG
CTCATCATTCAAATCATTACTTTCGCTAAATGATGTCGACATCATTTGACTATCACTTGG
TCCACTAAACCTAATATCGGTTAAAACCCCAAAAATATCATGTTCATTATCATCATCATC
ATTAATAATCAGATCATTATTAACATAGTCGGGACTACTCCGCTCACTTGCATCTTCAAT
CACGACGTTAATTTGTTTATTGTTGATAAATTCAGCCGAGTTTTTGCTATTTTCTAAATT
CACTATATTCACATAATCAGCCTCGTTGTAATAATCATCCAAATTCTCCACATTTTCGAA
TTCGCTCGATTCGCAATTATTTTCCGGAACGTTAACGTAGAGATTTTCTTCCGTGTTGTT
TTTTTCAACGGCTTCAGGCGATGGTAACAACATTACCTTATCGTAACTCAACAAAGACGC
CGGTAATTGTTTCCAGGGGTTGTCCTCAGGCGATGGCAGTGGTGCCACCTGTTTAGTAAT
AAACGGTAAAAGATGATCAGTTGTCGATTCCGAATTGGATTCTTCGCTGGTTTTGGAACA
ATCGTGTTCTCTTTCACGTGCCAGAAACTCAATCGTTTGTTTCATCTCAACACTTTCTTT
CACTGTCTCACTTGTTCTGCACCCACTTGCCGAATTATCACTATCTTTCTCCGTTGTTAT
AGTTTTGTCATTTAAGGCTCCAATGTTTGAGTCATTGTTTATGTCATGAATCATCGCGTT
GTTTGCTACCTGTTGTTCCTCGCCGGTTTGTGATTCACATTCGGAGATTCGAGGGGTTGG
GGAATTATTGTCCCTTTCTGAGTCATTAACGCCACATGTGAGCTCTTCCAAGTTGAAGAG
AGTGTCGTTTGAACAACAGGAATCCTGGCTGGGTGTGTGTCTGTGGAGACGTTCGGGATG
AACTGGACTTTCGAGAGTTTGGGCTGAGTGACTTTCCAGCTCGTGTGGTAAAACTTCGCG
TTCGCATTGGTCCGACCAATCGCTGTCTTCGTCATCGCTTTCCTGTTGCCTTGGTGTATA
AGAATTATCCTCAAGCAGACTTTCCTCCGGAATTGGCGATAACGGCGTATTGTAAACATT
ATACCTCAAAAACACCTCATTCCTCTCCACCGAATCCCATTCCTCCTCATCCTGAACAAC
CCCATTGGAACCACCCTGAGCCTGCGGCAACTTATTCAAAAGCTCGGTCCTAATCGCCGC
CATAATTTCATCATCCACATTAAACCCAACATAACTATCACCACCCGCATTCGTGGGCAC
CACCATCTCCCCAGAAACATCCCCAGACTGTGGATGAAGGAACCAACCTCCACCATTCAC
ATCCGTCTCCAACTCCACATTAATATCATCAACATCAACAGCCTTCTCCTTCACAAACGT
CGCGTTTTTATCGCCTTGCTCCGACTCGTTTGCGATAAACAACAAACTTTGCGGCTCAGA
CGAAAAACTATCAAACATTTCGTCTTGGGATTCACTCTGACTGTCAAGTGCTTTTCCAAG
GAAATTATCCCACGTTTCTAACGAGTAGAGATTTGAAGAATCGTTGATTTTCTCGTCTTG
GAACAGATTCAAGCTAGAGAACGTGTCACGGGAAGTTAACTCGTGTTTTTTCCCAAACGG
TGTTGAGTGAGTTAAACTGTTAGGCATTGCTTCATCTTGACTGTCACTTAGGTCGAACGC
CACCTTTGGCTCTTCTATATCGCTGTGGCTGTTGATCTCCCGGCTTAGAAACTCTTTGGT
TGTGTTAATACAATCATTTTTCGCGATTAGTTCATTGGAAGGCGTCTCAAGACTGTCTAA
ACTGTCGGTCATCCGACCGACACTTTCGGTCTCGTACCGTGCGATAATATAGTCCATTAA
CTCATCGTTATCTTGGATCAGATCGACCAGCTTCGGCACTTGATAAACAGCGCCATCGTG
TGGCTTTGCCGTGATATGTTCGGGTTCAAAAATGATATTTCTGAGTGATTCAGTTGACTC
AACTTTGTCGCCTTCAACGCCCGAATCGTACATGACCTCGCTTCCAAAATCGGAATTCTT
CAAATGGTCGACAAGTTCACTATTGCTTTTGATAATATCGGCCAGTTTTGGGACCTCGAA
CTGGTCCTCTTTGAAATTGATAAGTTCGTCCAGATTCAAGCGCACCGGACTGTACTTATC
TATGGTAACATTGAACACATTGAACACTTGATTCGCAGGCTTGATCTCGCTCAACTCTTG
CAGAAAAAAACCGCTCGAACTCCCCGCTATACACGAGACACTATCACTATTTTGACTACT
GTTTTCAGGTACAAAAAGCAGACTATCTCTTCGTTCCTCTTGCAATTTCTTCAATTCTTC
CTGGAACGTTTCTTGCACACTTAGGAGATTACCTTCACTACCGAACATCAAACCACAACT
CTCTAGATTTTGTTTAGGCGCGTATCGAACGTTTCTATAATTCGTTCGATAGTCTAAACT
AGGCAAAGGTGTTTCGGACTCGGACTCTGATTGGTCGATGTGCGTCAAGACCATCAAATC
GGCGACCGAACGCGATTTCTGACGCACTTTTTCCGAATAAGCCCCCCGTTCGATTTTCTT
CTTCCAGTTTTCCTCCTCGGTCTCGCTACCACTGCTGGGCCTTTGGACACTATCGTTCAA
ACTCTCGTGGGGTGATTCGGCTATTTGGGGCTTGTCCCCGAAGGGGCCAAGTCTGAACTG
GATTTTCGGACTCGATTCGGAACTAGTGCTGTTTTCCAGCGCTATAGCGTTGTCCAGGTC
CTTGATGGCGTCCGAAAGGCCCCGAACGTATGACATGTCGCCGGTTCGAGTGGCGACGTT
TTCCAGCCACGATTCCATTTGCACGTCCGAAGTGAGTAAGTTGTCGAGGGAACCGTGCAA
GTTGTTTAAGCTGGGTGATAGGGGTTTTGAAGTGACGATTTGGGAATCGTCCAAGTCCAG
ATCAGCATTGTCCGTAATTTGGTTGTCAGTCTTGACGATGCTGTTCGGTTTAAACGACTC
CCAACGCTTGTCGAAATCGTTCATTGAAATGGGTGGCTCAAGTTTGGTTAAGTTCGTGTT
TTTGTAGACTTGGAGGAGGTCGCCCAGCATTAGGTCGATCTGGGACATGGCTGGACGAGA
CTCGCTGGTTGTCCAACAGAGTTGCATTAAGCGGAAAATGTAATCATTGTAGAGCATTTG
AAACCTAGGCCTGCTTAATCTGACTTTCTGTGACCCCAAAACTTGCGAAATGACCTCATC
ATCAGTCAAAGAAGAATAAGGTTGTTCCCCACATTCGCAAATTTCCCACATTGTAACAGC
AAATGACCAAATATTGGCTTCCAGTGTAACAGTCTTGGGCTCAATTGTCGTGGAAGTGTA
AGATAACGATTCTGGTGCACACCATCTCACTGAAACACCCGCCGCTCCCAAATAATAATC
CTCCGGATATTGGAGAACAGCTAGGCCATAATCACCCAATTTTAACGTTAGATTTGAAGT
GAGCTGACAATTTCTCGCCGCTAAATCC
>contig_129
AATCTCAATTCGAACTCGTCAAAATTAAATGTGTAACTTTTGATTGAATTTTTGAAACGT
TCTAATGTACAAAATTGAAATTAATGGCGTGTAGAAAAGGCCCCTCCAGGGCGCAGTACT
GCTGCCGAGCCCGCAGACGAAGACGCCCACGAAAACGGCGCGGATCTCGCCGGAGTTGTC
GTCCCGGAAAAGTCACCCGGAACCCTTTCTTCAACTACTTGCGATGGTTCCGGAAGAAGC
ACTGCGGCTGGAGCGCTGTGAAAGTGGCCGTTGAAGGAGCCAAATGCTGGTGCAGGATGT
CAGACCAACAAAGGAGCAAGTTTTATCGCGAAGCGTGCAAAGCTCCCAAGTTTAAGAAGA
GGAGGAGTTGCTCCAGCAGGAGGAGCAGCTCGAGGAGGAGGAGGAGACATAGGGGGAGGA
GTAGTTGCGGGGGAAGGAGCAGGAGGAGTAGGTCTAGGAGAAGGAGGAAGTCTAGTTGTG
GTGGGCACAGAAGGAGCAGGAAGTCCAGCTGTGGCGGCCACAGGAGGAGGAGGAAGTCCA
GCTGTGGGGGGCACAAGAGGAGGAGGTCCTCCGGGTGCCACATGAGGAGGGCCACGTGCT
GAACACGTCCAGTTATTTGAAAAATAATAAATGTGTCCCCTTGTAAAAAAAAAAAAAAAA
AAAAAAAAAAA
>contig_130
ATAATTTTATTCACTTCAATATTACATAATTATATACATTCAAAAGTAAAAATTAATAAA
ATGCCAACATTCAACAAAACCAAAGTTGTTAAAGCGCCCCAGCTGATAGTTGTCGACATG
TTGGCCAAACAATTCAAAACCTCTAGACATTGTAACATAAATACTTAAAAAGTTAACGTA
GATACCTCGCTGTTTTTAGTTTTTTTCCAGTTAATTAAACCTATGAAATGCTACAAATTA
ACACCGAGCAGCGCTCCTATTTTGCTCATGGAACTTCCTCATTCTTTCTTCTAATTCTGG
TCTAAAATGCCTGATGAGTCCCTGAACTGGCCACGCAGCACCGTCGCCGAGAGCGCAAAT
GGTGTGCCCTTCGATCTGCTTACTCAGCTCCCACAACATGTCGATTTCCTCGGGTTTGGC
ATTGCCGTCAACAAATCTGTACATGATTTTGTTCATCCAATTGATTCCTTCGCGGCAAGG
AGTGCACTGGCCGCAGGACTCGTGCTTGTAAAACATGATCAATCTGGCGATAGCTTTGAC
AATATCGGTTTGCTTGTTCATCACAATGATGGCAGCGGTTCCCAAGCTTGTCTGGGCCGC
GACCAGGCCGTCGAAATCCATGATAACGTCCTCGCAAACACTTTTCGGTATAAGCGGTGT
GGAGGAACCACCAGGAATGATGGCCAAAAGATTGTCCCAACCCCCAATGATACCACCAGC
GTGACGTTCCACTAATTCTTTAAATGTAATACTCATTTCTTCTTCTACGGTGCAAGGTCG
GTTGACGTGACCAGAGATATTGAAGAGTTTAGTTCCCGAATTTCGGGTTCTGCCAAATGA
GGCAAACCATGTTCCTCCACGACGACAAATTGTGGGTGACACGGCCACAGTTTCAACATT
AGTCACAGTAGTGGGGCACCCAAAAACCCCCACATCAGCCGGGAAAGGAGGCTTTAACCT
CGGTTTACCCTGCTTTCCTTCAATAGATTCAATCAGCGCAGTTTCCTCGCCACAAATATA
CGCTCCTGCGCCTCTATGCATAAAAACATCGAAATCGTATCCAGAACCACATGCATTTTT
GCCCAGCAAGCCAGCTTGATAAGCTTCAGCTATAGCAACTTGCATATTCGATGCTTCATT
GTAAAATTCGCCTCTAATGTAAATATAAGCCGCTTTCGCCCCCATTGCCCTGCCGGCAAT
AAGACAGCCCTCTACCAATTTGTGAGGATCATGTCTCATAATTTCCCTGTCTTTGCAAGT
GCCAGGTTCTCCCTCGTCAGCATTGACGACGAGGTATTTGGGACGGCCGTCTCCCGGTTT
GTTCATGAACGACCACTTCATGCCTGAGGGGAAACCGGCGCCTCCTCTACCACGTAGACC
AGATGTTTTGATCTCATTTATGATCCAGTCTGAGCCCTTAAGTAAAATTTCCTTCGTTTT
GTACCAGTCACCTCTCTTCAGGGCCCCTTTCAAACGCCAGTCATGTTTGCCATACAAGTT
TGTAAATATGCGGTCCTCGTCGGAAAGTGGGCCAAAAGTTGTCTTTGTTTGAGGTGGTGG
AGTGCCTGGAGGAGGTGTGGAAAAGAGTGCCACTTGGGCATTGCTGCAAGTTGTAGCAAC
GAGTCCATAATGACTTCTTGCTACATTTGTAAATCTAGCTAATGTGCCTGCCATTTTGAC
GTTGGCACGTC
>contig_131
CAGGACTCAGGAAAGATACATTGTCACCATTGACTTGAAGCAGAAATGTTTCAAACCGGG
GAAACCCAACTACGAACGCACGAAGGCCAGTCTCGACAATCTCCGCTTTGACGTCATAGT
CACGTGGGAACCCCCGAGTAAGGGTATATGCCCGTCGTCAATAGCACGATATTTCCACGA
TTTAGGCTACGAGACTAAATTGTGTGGCATTCAAAACACATCACACGTGGTGTCCTCCAC
GCAGGTGCCAACAGTCACCAGAGAAAATCACTACGAAGTTGTGGAGTGGTTAGGAATGAT
TGCCTTGCAAGCAAACTTGACGGATGGCGCTCCTGATGGTTACGTCACAACGTACGAAAC
GCCCGAACCTAGGGAGGGGATCGCCCCGGTTAGCTGTTTACAGTGGAGGGGTTTTTTCAC
CGCCAATCAAATTGCGCGATTGTATGACAGGCTCAGCGAATTTAAGGCCGATAAGGGGTG
TCTTTGGGCGGCTTTATACGTCCAAGGCTTTTCCGACTCACCGATTGCGTGGCGCGGGAA
AGAACACCACTTTTACACCAATGGTGACAACAGTTATACTTTGATTTTGACACGTGCCGA
CGTGATCACGTGCGTGCAGAAATGCTCGCGCAAGAGGTACAATAATAAAAGAAAAGGCAA
ACCTTTATAACCATTCATTAAC
>contig_132
AGAGTACGCGGGGATTTACATTTTTGACAGTCACGCCGCAAGCCGCATTTCTAGAATTTT
TCCGTGAGTGCCTATTTGGATATCGAAGTGTGTGTTTACGTCCCAAAACCAATCAAAAAT
GAGCTGCCCTTTTGGAAAAGAGGCCTTGGACAAGCTGAAACAATTCATTGACGTTTGCAA
GTCCAACCCTGACATTCTGTCGTTGCCTGATTTAAACTTCTTCAAAGAATTCATCGAGTC
CTTCGGTGGTAAAGTGCCCCCACCTTCGAAAATGTCCTCAGAAGCCCCCAATGCACGAGC
TGAAGACGTCGCGTCCGATGCCGAATCCGAACCAGAATCAGACTTGGAGCTTGATACTGA
AGGCTGTGTGGAACCTGATCCTCTGGACGAAAACCAAAAAATGGGCGATCCAAACAAAAA
AGTGACCGAAGAAGAGAGCGACAAGTCGGACGAAAAACGAATGGAAGCCATGGGCCAGTT
TTCTGAAGGAAACTACGACAAAGCCATCGAATTATTCACAGAAGCGATCGAATTGAATCC
CTCCTCTGCGCTGCTCTTCGCCAAGAGAGGACAAGCGTTTCTGAAGCAAACTAAACCCAA
CGCTTGCATTAAAGATTGCACCAGAGCCTTAGAACTGAACCCTGACTCCGCTGCAGCCTT
CAAATTCCGCGGACGCGCTTTCAGCCTCATCGGCGAGTGGGAAAAAGCGGCCAAAGACTT
GCGCCAAGCCTGCAATATTGACTTTGACGAGCAGACCGACGAGTGGCTCAAAGCGGTGAC
ACCGAACGCCAAAAAGATAGAGCAACACAAGTTGAAACAGGAGCGGAAGAGGCTCGAGAA
GGAGGAACGGGAGAAGAGGGAAAGGGCTCGGAAAGCGCGAGAAGCGCATGCCAAAGCCAG
TAATGCGACCAGAACTGAAACAAACAACGCCAACGCAAACGCAGCTCCTGGTGATGATTT
TTATAAACTTTTGCAAGATCCGGAAATTCGGGCTGCGTTCACCGATCCTGAAGTCTCGGC
GGCATTTGCTGATATTTCGTCAAATCCTGCCAACTTTTATAAGTATCAGTCGAACCCGAA
AGTCATGGCTTTGATTACGAAGTTGTCGGGAAAATTGGCGGGGTCTGGTTTTGGACCGGG
GAGCTTTCCGGGATTCCCTGGAGGGTTTCCCGGGTTTGGGGGGATGCCAGGAGGGGGCGC
GGGCGCAGCCCCGCCTCAGTTCCAACACGATGATGATAACTTGGATTAAACGTTTTTTTC
TTACTTTAGTTTTAGTAAAAAAGGCTGATTTTATGTATCTTGCTACTTGTAAATTAAAGG
GTTATTAACTACGTGGCACTGTTTTATTT
>contig_133
GAGTACGCGGGGACGTCATTTATTTATCGAGTCAACCTGTCAAAATATTTCACACGATTC
CATTTGAACAATAATAAAAACTTTCTACAGCATGTCGTGCCTCAATTAGTGCTCTAAATC
ATGGCATCGCATCAGCCTTACACAGGTGACATCCTCCACTTGAACGTCGGCGGTAAAAGA
TTTTCCACATCAAAACAAACCCTAACTCTCATCCCTGACACTTTCTTTACCGCACTACTC
AGCGGACGAATCTCGAGCTTACGTGATGAAAAAGGTGCGATTTTCATCGACCGCGATCCT
GAAATTTTCTCAATCATTTTAAATTATCTGCGGACGCGTGAAATCGATTTACATGGCACA
AACATACGGACGTTGCGCCACGAAGCCGAGTACTACAATATAGCCCCCTTGGTGAAGCGG
TTGATACTTTGCGAGGAACTGACACAGTCAACTTGTGGAGATGTGCTGTTTTACGGTTAT
CTGCCACCCCCTTACGTTCCAATTCAGGATGCACCTAATCCGCAGTATGTGGAAGCCACA
GCTGTTCATTCCGTACGTCCTGGCTCCAGTATTCGATTGCCGGATGGTGAAAACAGTGGG
GAAAATGGGGGCCCGCATTGGCCACATCCTCCTCAAATTCCCCCGAATCAAGTAATCACG
ACGCCCTATAGCAGGACTCAAGGACATTCGCGTAATTCTTCAATGGAATTGAGAGTTTCG
GCAACTTACAGTCGAAGTTCTCAGGATTTAAGGGGACTGGCGAGTCGGGGACATTCTCGG
GCCGCTTCTTTAGATTTAAGACACGTTAGGAATTCGTCAGCTGATTTGAACAAGTTGTTT
AGGAATGATATTGGTTTGGTTTTCGGAAATTCGGGGTCTACGTGGGCTGACCCATTACGT
GTCCAAATCATTAAAGCCCATCACAATTGGATTGTTGTAGGTTACGCTCATTTTATAGTT
AGTTACAGACTGAAAGACTCCAGTGGTTGGCAACAAGTTTTCACTAGCCCCCACATAGAG
CAAAACATTGAACGTATCGCAATCAATGCGAAAATGGGTAGCGGTGAAAACTCAAAAATG
GTTGCGATTTCGTACGGAAGTCAAGTTCGTTTGTGGGGAATTTCAGATAATGGCGAAAAA
ACAAACATTGGAATATTTAATTTGCATGTTCCTGTCGAGTATTTATTTTTTATCGGTAGT
CAATTAGTTGCGTTGTCTTCATCCGGGAAGTTGGGAGTTTGGCATGCAATGACTCAACAT
TGGCAAACGCAAGATGTCATGAGAATCGCTTCCTTTGATACAGCAGGATCGATTCTTCTC
CTTGGTTGTAATAACGGTTGTATTTACTACATAGATATGCAAAAATTTCCTTTAAGAATG
AAAGATAACGATTTGTTAGTTACTGAACTTTATCGGGATCCGAATAATGATCCTGTTACG
GCAATTTCCGTTTATCTAACACCGAAAACAAATTTGTGTGGCAATTGGATTGAAATCGCA
TACGGAACAACTTCTGGCGCAGTGCGCGTCATCGTCCAACATCCGGAAACAGTAGGTCAC
GGCCCTCAACTCTTCCAGACGTTCACAGTGCACCAAAGTCCCGTCACTAAAGTGACCTTA
TCTGAGAAATATCTCGTTTCGGTCTGTTGCGAGTACAATCATGTGCGTTCTTGGCGAGTG
ACTCGCTTCAGAGGCATGTTGTCGACGCAGCCGGGCTCCACCCCAGAAGCCTCCTTCAAG
ATCGTCTCGTTGGAAGCAGTGGAGCCGTCAATAAGTCACGCCACCTCCAACGATTGTGGC
CCGTTCGGCGAACAAGACGACGAACAGGTTTTCATCCAGAAAATTGTTCCTGATGCGGAT
CAACTGTTTGTCCGATTGGCGAGCAACGGGAGAAGAGTTTGTGTGATTAAAGCCGTAGAT
GGCAGCACTGTCAGTGCGTTCTGTGTGCATGAGTGTGAAGGCTCGAGTCGAATGGGTTCG
AGGCCGAGGCGGTTTATTTTTACGGGACATTCGAATGGATCGATACAAATGTGGGATTTG
ACGACGGCGTTGGATTTGGCGTATAAAACGGATTTAGCTGATAAGACGAACGGAGGACCC
TCACCTGAGGAATTGTTGCAAATGTTGGACCAATGTGATTTGAGTAATAGTTTGTGTTCG
ACGCCTTGTATGTCGCCTCTTCCTTCCATTGCAGCAGCTGCGAGACTCAAATCCAGTAAT
GTGGCGTTTTTGAATCAACAGGACGATAGAGCCTCAAGTTCCAGTTAAAAATTGGGGCAC
GAGTGTGCAATAAAAATCTTGCCTTGGTTATTTTTATCCTTATTGTTACTTTTCAGTGGT
ATTAGTTTTTAAT
>contig_134
AGAGTACTTTTTTTTTTTTTTTTTTTTTAAATGGTCCAAATTTTTATTACTTTTTTTTAC
ATTTTAGGAATGCTCATATAAATATCTATCTACAATTTTCGCGCCGCTTAGGCTTCGCAT
CTTTTCGCCATCTGCATCATAACTTCCCTGTGCTGCGGCTTCGATTTGAAGCTGGGATTA
GCCCCCTGATCGATCTGCCTCCTCAGCGACCTCGCAAGCTGCGACGATTCCACGCAGTGT
GCGGGCACAGGCCTGTTAAGACTCTCGACTTGCTTGTACCCGTCTTTGCACACCGGGACC
GGCGAAATGCTGAAGCAGGTTTGGCCCGCTGCTAGCGCATACTGCGTCCTGTACATGATC
CCTTCCCGGGCGTACATCTCACCTCCCATGATCCCGGAATCCTGCGCTGAGACGATCTTG
ACGAATTGCACCGATTTGCGGTAGCACTTCTTCTCCTCGGCTTGGATCATCATCATTTCG
TTCATCCTCTTCGTGCGCTGCTTCTCAGGCACGGTGTTAGTGGCGACGAAGACCTCGGGG
TTGTGGATGATGCAGTTCCCGGGGTGGGTGAAGTCGGTTTCTTGCTCGTTGGTGAACGTG
CCGCAAAGGCCGCGGGCGGCATCGCGGAATTTGTCGTTGGTGATTTCGATTTTGGCGCGG
ACGCCGTCGTAGATCACGCTGAAGGCGTTGTAGACTTGGACTTTGGTTTCCTGGTTTGGA
AGTCTGTACGCTTGCATGTAACCGTCGTACATGTGGGAACCTTGGTCGTCGTACTTGATT
TCCTGGCCCTGGACGAAGAGGCGCGGGTAGCTTGAGGATTCGCTAGGTTTCAGCGAAATG
TCGATCACCTTGGATAGGGTATCCGGTGATTGGATGACCATTTTGATTTCCTTTTTGGCG
TCACCGTATGAACGACCATAGACGATGTAACCTTCGACTTGTTGGTTCAGTTGTTCGGGG
ACGGTCAAGTAGGGCTGGTTTTTGATTGGGGAAGGTCTGCGCGGGACATAGTGGAGGAGG
ACGACCCAGTCTTTGGATAAGTCAATGGGGAATGTCCTGTTGTCCAAAGTGTTAACAGCG
CAACTGTCAACCATACAGTTTGCCTTGTAAGTCTCATAATTAAGGGCGTATCCGCCTAGA
CGAGATTTGACATGGTGTACTGGATGCGACACCAAAAGGGCTTTGGCCCAATCCTGGACT
TTGACGTTGTTGAAGTCAACTTTTCCGTACTCGGTGACAACAGATGCATTGACACGAGAC
AAACACGGGCTAAATTGACCCCTGACTTGAAGACGATCCTTCTGCACTTGCTCATTTTCC
ATAAGGATGTCTTCCGAAACTCTTGGGTACATGTAGTGGCGCAAAACGCTGTACAATTTG
TATGTGCTGTTAACCACAACCTTGTCAATGTTGTGATAATTCATTTCGAATGAGAATTGA
TCCAAAAGATTGGCTTGGGCTGTCAGCATGGCACATGCGGGCAGTTGGTAGTTACCTTCC
TGCATCTCCTTCTGGCATTTTTCATACTGTGGCAATTCCTTCAAATATTGTTTGCGCTCC
TCGCTCTTGGCCAAAGTCAACTTGGCATTAATTTGGGCGTCGTTGCCACTCTTCTTTTCG
ATGACGCCTTGGATCTGGATGGTGCTAGTTGGGTCAAATTCCAGGGCATATTTCAAGTTG
AGACTGTTGGTGTTTGGTATTTTGGTGTTAGCGGCGAAGAAGACCCTCATGGGTTTCTCG
TGCTGGTTGTCTTTTTCCATTTGCATCAAAACGCGACCTCGGGGATCAATGTCGCTCCGA
GCGCCGGCAAGGGTTGAGGTGTATTTAACTATTCTTTGCCCTTCGAACAACACAATTGCG
TCAACAACGTGGGCACGGACGGCACGAATGTCCTTGCTGCAGTTTTTCAAAAATTCCTTC
TGCCTTTCCCACGACTCTTGAGCGGCTTGGTACCGGGATGACATTTCGGGGGCTGGTTGG
CGGTTCAAATTCGAATTGTAGGTGTGTTGGTGGCCCAAATGGACAACAACCTTGTTAGTG
GTCGACTTGTCAGAGTCAATTCCTAAATCAATTTGGATGTGTTGCATGTTATCATCAACC
CATGACCCCAAAAGGGCCGAAACCAGGTCCTGTTTGCGGAGCCTATCGTACATAAACCCA
CAATCAATAGGGCGGCTGCTGATCATCTTGAAATAGAAGGCAATTCCTGTGGATTTGTCC
CCAATAATGGTGTTAACTCGATGGGGGTTTTCCTTCTCAATAATTTGGTTTTTGGGCTCG
ACGTCGAAAATTTCGTAAACGGAGGTGTACGGCCAGGAGCTGTAGTGGACCAAGTTTGTG
TTTTTCTGGCTGTCGGTGTTTTCAGCTTCCAAGGTGGCTTGTTTGTTTTCGACGTTGAGG
TGCACCTTGCCCGAAATTTGGGGCACAACGACTTGGAAGTTCTTGTCGTAGCCAGAACTG
TAGCGTTTGTGGTTGAAAGGAGCGAAGAAACCAAGCTGACTTTGGACACGTCCCGAAACG
AACGCGTTGATTTTGTATTCGAGATCGACGGTTTCGGGCTGTTGGAGACCTTGCTCCGAG
TAGACTGAAGGGTTAGCTGAAGCTTGCATCTCTGATTCGATGTGGACAAGGGTGGGCACG
TCGAAAGTGTAGATCAAGGGCAAGCCCCAAGCGCTCGGGAACGACAAGGCGGTTTCGTAA
TTGACGCTCATTTTGTTGTAATCGATGTGTTTGCCGTTTTTCAAGTCTTGCTCACATTTC
CTGACAATTTGCAACAAATTTTCGATGGTTTGGTTATCAAACGACCACATTTTTTGCAAA
GCATCAACGTGGAAGTAGAGATTTCCTTCGAGTTGTTCCCGTTGTTCGTTTTGCATGTTG
AAAAGGTTGGCGGTATGTTCGCTTGACCATTTGGTGTTGGCACTTTGGGCGGCTTGTTTT
TCCTTCAACAAGCGGCGGTATTCTTTGGTTTGTTGTTCGAAAACGTTGATCAAGTCTTCA
ATACTTGACACCATTGATTGCATGTCGACGACAAAACGTCTGACTCCACCGAAGCGTCCT
TGGAGGTAGTAGTTAATTCCTTTGGGCAAAACGCTGTCTTCGCCGACAAGGTAGTTGAAT
TTTTGCAAATATTCTGATCGCATTTCCTGCTCAACAAAGCTACGCAAATTGCCGTGGGAG
TGTTGGACGCCAAAGTCTTGCGAAGTGAGGAGGGGTTTAGCAGAATAGGCAGCCGAACGT
ATTTTTTCGTAACGTGGTCCTTGAAGCTCGCAGGCTGATTCGATGATTGATTTTACGGCA
GCATTAACTTGGTTGCTCGTGTCCACATTGGTGTAATAGGCCATGCGTTGGAGCATTGCA
GCTGAGGGTTGCGATTTCATCAATTGATAGACGGCAGCAACACGCACTTGGTCGAAATCG
TGTGCGTTTTGGTAGATTTTGTACAAAACGGAGCGGGCGACTTGAGGGTTACTCTTCGCC
AGTTTATCCAAAGCCACAACCATCAAAGTCCTCTGGAAGTGGGAGGCTTTCTTGGTTCCT
TCCAAATAGGGTTTGAACGATTGCAAGATTTGCTGGTGTCCGACGTTTCCAAGGGCACGG
ATGTACAAATGGATTTGTTTGGTGTCAGCGTTAGAAATAGCTTCGTCCAGTTTTTGGGAC
AAGTAAGGGATGACCTCCTTCTTGACGTAGAACCACCCTTGAGCTGTGTTAAACGAGCCG
AAACTATGGACGGGGTATTTACTGTGCGAATATTCCTCGTTGACGTAAACTTGGTGGATC
AAAGTGGTGTAAGCCAAGAGCAAGGACTCGTTCAAGTAGGGTTGTTCCATGATTTGGTCG
TTTTGAATCATCTCGAAATAGACCTTCATGTATTTCTCGGTTGGTTGTCTGGCGGAAACG
GCAGCCGTTGACACGACTTCCGCGGCTTCTTCCCGGGAGATTTTTCCTTCGCGGATCCAC
TCCTGGATGTTGAGGAGGGCAGGTCCTGTTCCAGCCTCTGCGACAGCGTCGCGGTATGCG
ACCCAGGCGGCGGCGGCAGCTCCATGTTGCTCTTGTGTGTACAACTGGTCAGCGACTTGT
TTCATCTCATCCTTATCCATAACTTTCACAAGGCTGCTCAAAATCAGGAACTTGCCGACG
GTGTTTCGTTCGGGGATGTTTTGCGACTGTTGGAACTCCTGGCCGATTTTTTTGGCTAAA
TTGCGGGCACTTTCTTTGATGTTTTGCTTTTTGCTGATGGCTTGCCCGTCGTAACCGACA
GTGAAGGGGAGCAAAGGTGAGGCAGGTGCTTCATTGATGTGGGGTTTTTCCTGGACTGAG
GAGTAAAGTTCCTCGGACCTTGATTCGTCGGATTCGGACGAAGCGTGAGACAAGCTACGT
TTGTGTCTTCGGATTTGGTTGGAAGATTCCTGGCTGTGAGAGGAGGAAGATTCATCGCTG
TTTTTCCTTCCACTGCGAATTTGAGATCTGAGATGGGGTTCGTTGGTTTGGTCGAAAGGG
TTGTCGTAGTGATAGACAAGACCAACATTGACGGGGTTTGACACTTGTTCAAATTCTTGG
TTTTGCTCATCCATTGAGACCAAAGTGATATTGACAATGCTCCTGGTTGAGCCTCTTTGT
TTGTCTTGCATGGAGGGGTTAACTGTGACTTCATCGACGGTCACTGAGCTTTGCAAGGTG
AAACTATCCAAATTTCCGGTAATCACAGCACGGGAGACCGAAGTACGGGAGAAAAATTCC
CCGATTTGGTTATCAATGTCAAAACGGTCGACTCCATGGAACCCAAAGTGATACGAGGGA
GTTTCCTTGCTGTGCGTGAAATTTTTGTTTTTCACAACTTCGATAACTTGTCCTCTGCCT
TTCAAATGTTTCAAAGGAGCCAACCATGGAGTTGTCTGGAGGATATAGTCGGGCAAGGGG
TGGATTTCGTACAAAGTTTCGGACTCTCCGGTCACAGTGGGTTCCATTGTTTTGAAAACA
GCCGTGCTCGACCCCTCTTGAGTCAAAATGTTGATCGAGCTGGGAATAAGATTTTCGGCG
TTTGTGTCCAACTGGAGTTGACTCACAATGGCTTTGATCATGTTACCTTCCCAGTTTGAG
ATCGACCGGTCAACAACAAGGTCACTGACGGCGTTGTTGTCCATTTTGATCAAAAACGGC
TTCGATGAGAGGGAAATCGGACTGTAGCTGAGTTCCGAATCCGGGATTTCCTGATCCCAG
CTTCGGTAAAGCTTCGAGTGGATTTCGGCATATTGTGGTTCGGTGATTCGGGCTCCGAGG
TGTCCGTCAGATCGGGGTCTTACCCAAAGTTTGGCTTTAAAGAGCATACCAGCATGATTG
CTGCTGATTTGGTCCAAACCGGTGAGAGATCGGCCGCGGATTTGGTAGACGTATTCGTGG
TTGTGTTGCCAGCCTGGGTTGTGACTAGCGCAGGCGAGGCCCACAAAAAAACAAAGCACT
ATTTTGGACCACATTGCGACGCAATAATCAGTCGCACAAGTGTCCC
>contig_135
AAGCAGTGGTATCAACGCAGAGTACGCGGGGATCGGTCAGCGCGGAATTTTGAGTTTTCG
GACGTTTCGAACGTGATGATGTTTAGTTCAGGCAGGTGTAGGGTGATTTGCAGTGGGATC
ACAGACATGTCGGCCAAAATGTACGAAGTCTTGATGACGCTCAGGGCTCCGCTCCTGATC
GCCTTTCTGGGTCTGCTCGCAGTTTTCAGCGGCCTTTTCGTCGTTTTCGTCCGTCCCTAC
GACTACCTCTTCAAATGGAAATGCGTGTTCAGCGAAGGGGGCGAGATTTTCGAATTGTGG
AAGAGCCCCCCGGTGGACCTCTACCTTCGCGTCTACCTCTGGAACGTCACCAACAAGGAC
GAGTTCCTCAGCGGCAAAGACGACAAATTAAAGGTGCAGGAAGTGGGCCCTTACGTCTAC
AAGGAAATGTTTATGCACGATAACGTGACATTTAACGACAACGGCACCCTGACTGCCGTC
CCCCGCCACCCCCTCATCTGGGTGCCGGAGCTGAGCGAAGGCCGCAAAGAGGACGACCTC
CTGATCCTGCCCAATATCGCCCTTTTGAGTATTGCCCACGTGGTCTCCGATGAATCCTAC
TTTACTAGAGTCGGCCTTAATCTGCTCATACGACAGACCAAGACTGAGCCCTTGATCCAA
ATGACAGCCAGGGAGTTCATGTTCGGGTACAAAAGCACCTTAATGACGCTGGGCAACAAG
TTCATGCCCAGCTGGATCTACTTCGACAAACTGGGACTCATCGATCGAATGTATGACTTC
GACGGTGACTTTGAGACCGTTTACACGGGCGAAGATGACGTCAGTAAGACCGGCCTGCTT
GACACCTACCGGGGATCCACCAAAATCCCGCAATGGGAGAGCCCATGCGGTGACATCAAG
GGTGCCTCTGATGGTACAAAATTCCCCGGTTTTATCAAACCCAACGATACTCTCCTTTTC
TTCCGGAAGAGCATGTGCAGAGCTAAAACCCTTGTGAGGGTTAACAGTACCGTGGTAGAT
GGGCTAAATGCCTACGTTTACAATTTCCAAGAAGATGCGGATGATAATGGGGCTAATAAT
CCTGATAACAAGTGTTTCTGCAAGGACCAGAACAAGTGTCTACCGCCGGGGCTTTTGGAC
GTCCATGGGTGCTACTATGGGTTCCCTATTGCCCTCAGTTACCCACATTTCCTGGGTGGG
GACCCGATTTTGAACGCTAAGGTTATTGGGAGTAACCCAGATCCCGAAAAACACAAAACC
TACTTTGCCATACAACCGGATTCAGGCTTGCCAGTCGATCTTGCCGTCCGTTACCAAATC
AACATGGCGCTCGGAAGCATCAAAACCATCGCCAACGTTGATAAATTCGCCGATATGGTC
TTGCCGCTCCTCTGGACCGAAATTAGACTTTACACTTTACCGGAAGTGCTCGCGGCCCGT
TTCCGCCTCTACCTCAACGTCTTGCCATTGGTTGAGAACGGGATCATGTATTTCTTCTTC
GCCGTGGGTTCGTGCTTCCTCCTTGCCTCAATTTACCGCTTCATTGCCTCAAAATCGAAG
CGCAACGTGTACAACACGCACTGGATTGAGGACGATCTGGTCCTCAATATTGAGAAAAAA
CTGTCGAATTACAAGCCGAAAAAGCGCGCCAGTATGAACTCAAAAGAACTGGAAGTTTAT
TTCTCTAGTCTTGTGGCGCCCTTGAACCAAGAACTCAACTGTAATGATTCCAATGACGAG
GACGTGTAGGGTTTTAGTGAACTGTTAGTTACTTTTTTAATTGTGATCGTTATTTATTTA
TGTAGACTCGTGAGGTCCTTAGTGAATTATTTTTTTAAGATTGGTACTGTTTCGTTCTAG
AGACATGTCATTGTGATATCTAAT
>contig_136
AAAAAAATTATAATTATCAATTGCTTTATTGTATAATTTAAGATGAATCTTAAATAATCT
GTACATAACTAAAACCACCTCTTTATAGTTTGTCCAAGTATTGTGAAAGATCGGGTAGAC
CTTCTTTGAGACCTTTCCTCTTACGTGTTTCCTGTACAACAGTGTATGGTCTCGAGCTGG
TTTCAAGCGGATCTCCGGGGAGAATTTGCCAATGGTCGAACACGCATTGTGGGAAAGCTT
GTCCACCGGTGTTGGAGCGGAGATCGGCGGTAAAACCGAACGACTCGTTTACAGGCAAGT
AGGCTTTCACCACGAACATAGGAGTACCAGCTACTTGTTGTTCCTCAAAGACGTGGCCAC
GTCTTCTGTTCAACACACCGTAGATACCACCGACGGCGACTTCAGGACACTGAATCTCAC
ACTGGTACACTGGCTCCATAAGCCTTGGCCCAGCTGTCAAAAGACAAGCATACAAGCAAC
GACGAGTGGTTGGGATAATTTGACCACCTCCACGATGGATAGCATCGGCGTGGAGAGTAA
CATCATAGATGTTAAACCTGACGCCTCTCAAGTTCTCTTCAGACAAAACACCTTCTTTCG
TAGCCCATTGGAACCCAGCGACTACCGAATCCTTGATTTCGTTCAAATATTGCACTCCCT
TCGTACAATCGACCAAGATGTTGGGGCCGGTGCCGTCGGGACCGAAGCACCAGATCTTCC
TAGCTTCCGTCACATCGTATTCATACTTTTCGCCCAAGTAACGGGCACGTGATTTGAAAT
CGTCACGTGGGTTGACTTTTCCATCGTCAATATCTTCAGCCAAACCTTCAGGCATTGGTA
CGGCCTTCATGAACAGACGGTTGTGCTTGTTTGGCGATTTGGATAAGCACATTTGGTTCG
ATTCTTCAACGACGGTTTCACGGTATGACACGACAGGGTCGGACTTCTTGATTGGAATGC
AGGCGTGGTCTTCTTCAAGATCTTTAAGACAGATTTCCAAGTGGAGTTCGCCAGCACCAG
CGATGATGTGCTCGCCGGATTCCTCGATGATACATTGGACCATAGGGTCGGATTTAGCAA
GACGTTTGAGACCTTCGACCAATTTGGGCAAATCAGCTGGATTTTTGGGTTCGACAGCGA
CACGTACGACCGGCGATACGCTGAACTTCATAACTCTCAAGTTGTGGGCATCCTTGAAGG
TCGTGATGGTGCCAGTTTTGACCAAGAATTGATCAACACCGACCAAACCGCAGATGTTTC
CTGATGGCACGTCTTCAATGGCCTCGACGTTACGTCCCATCATGAGAATAGTACGTTGAA
TGGCTTTCTCGTATAAATCTTCCTTCTTGCCGGGAGTGTAGTTGGGTCCCATGATACGTG
CCTTCATTCCTGTGGCGACTTTACCGGAGAAGACGCGACCGAAAGCATAGAAACGTCCCT
TATCAGAGGTGGGTACCATTTTCGAGACGTACATCATAAGAGGAGCATTGGGATCGCAAT
TCTTGATACCGATGGCGGCTTCATCGTCATGGGGACCTTCATACAACATTTCCATTCTGT
ACTTCTGGGCAGTTACGGGTGATGGGAGATGGATGGCAATCATCTGGAGGAGAGCCTCGC
CAGCGGGCAACCAGGTGCGCATCACAACCTTGAGGAGAGGCTTGCCGTCTTTGTCCTTGT
CTTCGTGTTTCAACTGGATGCCAAGTTTGGGGAACAGAGCTTCGTATTCTTCTTTCCTGT
AGTTCATGATGCTGTCAAAGATTTTGTAGATGGGGTCCAAGATGTACATACAGAAGGAGC
GTTTGTTGTCGGCTTCCTTCTGTTTGGCCCACTTCTTGGTTTTGGGGTTGAAGAAGTTCT
CACCCCACAATCTGTTCATTAGTTTCACAACGTCAATCTTGAACTTTTCAGAGTACATTT
CAGCGAACTGTTTGAGGGTAAAAGCCCATCCGTGGAGACCTGAACCGAAACCAACGGAAC
CTTTGCTAGGATCGACATGAATGTTACCCATTGGGCCATTATCATCAGCGTAAGTGGCGA
TAATGACGTTCACGTTTTCAACAATGCGCTGGAAAGTTTGGTAGAGTTCCTCTGAGTCCA
ACTGCAACTCCAACAAAGCTCTGTCCATCTTGTTCATGAATAAAATAGGCTTGATACGTT
CGGCAATAGCCTGCCTAAGTACGGTTTCGGTTTGTACACAGACACCAGAAACGCAATCAA
CGACGACAAGGGCGCCATCAGTGACGCGAAGAGCGGCTGTGACTTCTGATGAGAAGTCGA
CGTGTCCGGGAGAGTCAATAAGATTGATCAAGAAACCTTTTTCTTCCTTCTCACGCTGTT
CAGGGTTGGTAATAAAGACGAGATCCCTGTCTTCAAGTTCGAAGTACATGGAGATGGCAG
TAGACTTGATGGTGATGCACCTATCTTGTTCATCCTTTCTCGTGTCAGTAAACCTCGTTT
CTCCCGCCTTGGCCCCGGCAATGATACCAGCTTTGGACACAAGGGAGTCGGTCAGAGTTG
ATTTGCCGTGGTCCACGTGAGCAATGACGGACATGTTACGGATATTCCGCTTCTTGTCCA
TCACAGCACGGATCTCGTCAACAGTGAAGTTCACCATGTTGGATGTTTCTTGATTTTGTT
AACACACACAAAAATACGATACGCCAGTAATGGCGCACTCCCGTGAAAGGACGATTGACG
TGAAGTGGGCTCCCGCGTACTCTGCG
>contig_137
CAATATTTGAAATATGTAGTGGCACAGAAAAAGAGAAAAATTCCGCAGAGTACGCGGGGA
GTTAAATTGCTGCAATTGTTATCATTTTATTAGTGTTAGTGTACATTGCGTGAGTGTTGA
GTGTGGACGTGTCATTCATAAGTTGAAATGGAAGAAAAAATTCCGCACTTATCGCTGCAT
GTGAACGAGGATGATATAAATGCGGGGGCGGCTCGCGTGTTGGCGGCGATAAGGCCGCAT
TGGGGGCGGCGTGTTGACTTTAAGCTGTTGACAGATGGCATTACGAATAAATTGGTTGGA
TGTAGGGGAGAGGAGGGTGAAACGGTGCTGGTGAGGGTCTACGGGAATAAGACTGACCTT
CTGATTGATCGCAAGGCCGAAACGAGGAACATTTTACTTTTGAGCCGTTTGAGGCTCGCC
CCCAGTCTTTACGCCACCTTTGAAAATGGTTTAGCGTACGAATACGTCCCTGGGTGCACT
CTGAGCCCCACCATGGCAAAAAACCCAAAAATTGCTCATCTGGTGGCCAGCCATATGGGC
AAATTACACAAAGTCCAAGTCCCAGACATTTCCAATCCTCAGCCCCTCCTCTGGCCCAAA
ATCCGGAATTTTCTCGACCTAGTACCTGAACAATTTAGTGATATTACCAAAAACGAGAGG
TACCACAAAATCGGGGCACCCACAAAAATGCAACTCGAACAAGAATTTAGTTTTTTACAA
AGAAATTTAAGCAAGGAAAAGTGCCCGATCGTTTTTTGTCACAATGATTTACTCCTAGGC
AATGTGATTTATAATTCGGAGAAGGATCAGGTCACCTTTATCGATTACGAATACGCCAAC
TATAATTATCAAGCGTTCGATATCGCTAATCATTTTTTGGAATTTGCGGGTGTGGAAAAT
GTCGATTATGGGAATTATCCAACGCGGGAATTTCAAATTTTTTGGCTTGGTTGTTACTTG
AATGAGTTTCAACCTGACGCTAGCCAATCACAGCTTGAATTATTGCTCAATCAAGTCGAC
AAGTTTACGCTCGCCAGTCATTTGTTTTGGGGCATTTGGGCGCTCATTCAAACTGAACAT
TCCGACATTGCGTTCGATTTTTTAGGGTATGCCGTTATCAGATTCAATGAATATTTTAAG
AAGAAGGAACAGTTGGAAAACCTAAATTGAAGATAAGT
>contig_138
ATTTAAGGCGCCGTTGAATATTTGTTGCATGTCATTACACAAAAATACAGGAGACGGTTC
AGGACTGTTAAACGATGACGACACGATTATTTCGCGCGCATGGGGAATTCTGTGCCACAC
ATCCCTGGGAAGTTATTGTAGCCACACTTACCCTTGCAGCATGCATGTTGACAGTGGATC
AACAACATCCGGTACCACCCCCGAAGCCCACCCTCAGATACTGCGCGGAGTGTCTGCAAG
AGGCTGAATATAATGCGGCTGACCTGATTGTGATGACATTAATACGCTGCTTGGCCGTCC
TGTACTGTTATTACCAGTTTTGTAATTTGGAAAAATTAGGATCGAAATATATTTTGGGAA
TAGCCGGTTTATTCACCGTTTTTTCGAGTTTCGTTTTTACATCGACTGTCCTGAATCTGT
TGTGGATCGATGTATCAGATTTGAAGGATGCACTGTTTTTCTTTCTCCTGCTGATCGATT
TATCGAAAGCGGCGATGTTGGCTCAGTCAGCTTTAAGCGCTTCTAATCAGGAAGAAGTTA
AAAGCAACATTGCACGAGGGATGGCCGTTTTGGGACCAACAATTACTTTAGATACAATCG
TGGAAACTCTAGTCATTGGCGTCGGGACCCTGTCAGGTGTTCATCGCCTTGAAATGCTTT
CATATTTCGCATGCCTTTCAGTTTTAGTTAATTATATAGTTTTTATGACATTTTATCCGG
CCTGCTTATCATTAATATTAGAGTTGTCGCGAACAACAAATATTTATGGTAATAAGCAGT
CGCTAATCGCGCGGGCCCTAAAGGAGGAAGATCACAAATCAAACCCTGTGGTCCAGAGGG
TTAAATTGATAATGTCAGCAGGGTTGATGCTAGTACATGCTCGCAGTCGGTGGCCCTTTA
AAGAGGATGACGTGGAAAATATTAGACCTCTAGTCGTCGAGCAACACATGACTTTAAATC
GCACGGAGGACACAACCTTGCATGAATATATTATGAAATGGGTCACTGTTAGTGCCGACC
ACATTGTCATTCTCATCCTCCTTCTGGCCCTAGTAGTGAAATTCGTATTTTTCGAAAATA
AGGAAGAACTGGCCGAGCAACTCCGCGCTCACATATCCACGGAGAGTGTCGATCCCGGAA
AAAAGGACAATCGATTTAAAATGCCCTTGATCAAAACCCAGTCCTTCTTCCTAACTAACA
ATACTAAAGAAGACTCGGCCTGCGAAGACAAAGAAGTACAAACAGACATTGGACGCTTAG
AGTCCGAATTCGAGAAACTACCAGCGGGAAACGACGTGTCCGTGAAAACATGCCGCAGCC
TGGAGGAATGTTTGAAAATATACAACGATTCGAATTTAGGCGGAGCGGCATTGAGCGATG
ATGAAGTTATTTTACTCGTTAAAAACAAACACATCCCTGCCTACCAAATAGAGAAGGCTG
TCGATGATCCCGAACGCGGAGTGGGAATACGGAGAAAAATTTTGGCTCGTGAGGGAAATT
TTTCCGAGGCTCTCACAGATTTGCCGTTCAGGAATTACGATTACGCCAAAGTAATGGGCG
CGTGTTGTGAAAACGTTATCGGCTACATGCCGGTGCCGGTTGGTTACGCGGGCCCTCTGA
ATCTGGACGGGCGACATGTTTACGTGCCCATGGCCACCACCGAGGGGTGTTTGGTCGCAA
GTACAAATAGGGGCTGTCGGGCGCTTTTGGACTGTGGGGTCACCAGCAGGGTTGTAAGCG
ATGGCATGACTCGAGGGCCAGTCGTGCGGTTTCCCTCTATAACGAAAGCCAGCGAAGCTA
TGTCTTGGATGAAATGCTCACAAAACTTCGAAGCCATGAAGCAACAATTCGACTCAAGTA
GCAGATTTGCAAGACTGTCAAAATTGTTAATCAAAATCGCAGGTCGGCACTTGTTCGTCC
GCTTTGAAGCAAAGACGGGAGATGCGATGGGGATGAACATGGTATCGAAAGGAACCGAAA
TGTCCCTGAAGTATGTCCAGAAACAGTTCCCCGAAATGGAAATTCTCAGTCTTAGTGGTA
ATTTCTGCACGGACAAGAAGCCGGCAGCCGTCAATTGGATCGAAGGCAGAGGCAAGTCTG
TCGTCTGCGAGGCGATCATTCCGTCTGAGATTGTGAAAAAAGTATTAAAGACAAGCACAC
CCGCCCTTGTCGACGTGAACAACTCGAAAAATATGATCGGCTCGGCGGTCGCTGGCAGCA
TAGGCGGGTTTAACGCTCACGCCGCTAATATAGTGACTGCGATATACATAGCGACCGGTC
AAGATCCCGCACAAAACATCGGCAGCAGTAACTGCATGACTTTAATGGAACCGTGGGGAG
AAACGGGCGAAGACTTGTACGTGTCCTGCACAATGCCATCCATAGAAATTGGGACTGTTG
GCGGCGGCACTGTTCTCCCCGCACAGTCCTCCTGCTTAGAGATGTTACGAGTCAAGGGCT
CGCACCCAGACTGTCCCGGGGAGAACGCAAGCCAGCTCGCACGGATTGTCTGTGGCACCG
TGCTAGCCGGAGAGCTGTCTCTCATGGCTGCACTCACAGCGGGTCATTTAGTCAGAAGTC
ACCTTAGACATAATAGGTCCACAACCACAATACCTGAAGAATTTAGTCAGAATAGGTATC
ACATTCCTCCCTGTAAAGATATCTAATTTAAAGTGATGCTAGCTTAAGTGTACACATTTT
TGTACTTACGTTTAGTTATTTAATAATATTTGTAAGAACGCTAGGTTTGCACACGCAGGA
TCCTCAGGTTGAGCGTATTTATTATACTTGACTTTTCTTTC
>contig_139
GTCATTTATCATTATTATATAATACAAATATATACAGCATTTTATCACATGTTCATGTTA
GATAGCAGTAGTATTGTTGTGGCCACATTACGTTATTGCAATATAAAGATAGAAAACTAA
CAAAACTATTTTTTGGTTTCGGAATCAAGAAAATCAATGTTTCTCCTAAAATTTGTACAT
TCTTGACTTAAGAGGCACACAGATAATGCAATTAATATATAGCACTTGTGGATGATGGTA
TTATTTAACGTTTTGATGGTGGTAATAAGTGATTTGGTAATTCTGATGGTAAATCGTTTC
CGTCGATTTTTATGTTTATCAAGTGCATTGCTAGTGCGAACTCCTCATTATCCAACATTC
CGTCTTTATCAACATCGGCCAGCTTCCATATCTTACTCAACACGGAATTGGGCAGCTTCG
ACTTAACCATTTCGGATTTCGCAGCCATTCCTGTGACTTTGCCATCAGCGCTGGCAATTT
GATCGAAAATTTGGTCGTATTTCGCCTTTTCCCTATTGACGATCCAGTCAATTTCGCCGG
CTCCGGCATCAATCCCTTCTCCCTTTTTGTACCCAAACGGTGACATGGTGTCCTCCACGT
TAACAAAGGCCCCACCTTTGACATTGCCCGTTGTTTCGGTATTATTGACTTCCTCCAATG
GTATTTTCGCCATCAGATTGGCGATATCGTCGGCTAGCATCCGATCGACGATTTCCAGCA
GTTTAGGCTTGAGGGGGTGGAACTTGGTGAAGTCTTGATTGGCTAAAATCTCTTGCATTT
TCTTAATTTCGGGGAAATCCCCGGGCGAAATCTGGTGCTCCTTTTGCAGCCTTTCATAGA
TCGCCCCTAGACTCTTGATCAGTTCTTTCTTTTTCGAGTCCTTGCCGAAGACGGAGGGCA
TTTCCTTGCGAAGCTCGGAGATGATGTAGGCGTGCACTTTGGCCAGTCTCGCCCGCTTGA
TTAAGTCGTTTAGCTTTCGCAGGGCGGCGTTCCTGGGCAGGGACTGCAAGTCTTTGAATA
AATCCTGCTCCTCGTCTTCGAACAGCCGCCGATTGACGTCGTAGCAGAGCGGTTGGTCCC
AGAAAGAGCCGATGTAGACTCTGGCGACTTCGGGGGTTTGCAGGACTTTGCCGAGGGACC
ACATCAGCGCTCCGTAGACCCGCATGAGCTGCTGGTGGTCAATCATATCAGCCTTGTTAA
GAACAATCCGGATTTTGTCATCATGCCCACGCAAGGCTTCAATTGAACGCCTGAATTCGT
CAGATATGTCCAATTTGTGAGCGTCAAACAGCAGGATTATCCTGTCCACCCTCTCGGCGA
ACCACTCCAGGACCCCCGTGAAGTCGTAGCCTCGGTCGACGCGCTGCTTCTCCCCGGAGA
GGATCCCGGGGGTGTCGATGATGGAAATGTTCTGCAGGACCGGGGAGTTGACCAGGGAGC
ATTGCAGGCGGTTCAGGAAGGCGTTCCCGAACTTGCCGAGCGGCCGGAACTGTCTTTTGG
GGTCGACGACGAGGGCATTCCCTGGGATTATTCCCTCCTTATCGTCGTACATAACAGCTA
TGAACCTGTCTGTGGTGGGCTCGGGCCCGATCCGGATCCCCGGGAAGTCTCGCTCGAGGA
GGTATTTGATAAACGTAGTCTTTCCGGTTGAATACTGACCAACTAATAGTATCATCGGCT
TCGCATCGAAGTCGGAATCCTCAAGCTGGGGCGAGTGAAAGTCGTGGAACTGATAATGCT
GCTCCAAAGGCAATAGCTTATTTTTGTAAATGGTCTTAAGTCCTTCGACCACATTTTCGT
ACACTTCGGTTTTATTATTGTCTCTCGTTAACCAACTAAACATTTTGACACAGGTTATAC
CACTGCTTAACTAATAAATAACTTGAAATGCTCTCTAAACGGGCGGAGTGACATATCTCT
ACAATAATTCCCCGCGTACTCT
>contig_140
GAGTACGCGGGGATTTCAATTCTGTTATCACCTGAAATAACAGGTTGTGTGTTCCTTATC
TAATTTTTCTTTTCCCGATGTTTCAAGTCCCAATTTGTTTCATTTCGGATGTTGTTTGCG
CGTTTTTTAATGTGAGATAAGACCTAATCAGTGTTACGTACCTGTCAAGTTGTTCACGTT
GTCTGTCTAAGAATCTGAATGCATTCACGGCTTGATCCAAATCCTTCGATTGTTTTGTTG
AAACCGTCGTCTGCTGATCCCTTCAAGCTACCGAGAAGGTTCGGCTTCTGGATACCGAAA
AGGGAGAAAAAGAGGGGTTTGATTTAAGCGACTTTCCGAGAAATACTCGTCGTTAGCCAA
ATCGAAATCTCGACGTTAAAGAGCGCACAACCAACTCGACAAAGAAGGGACAATTAATAA
GAAAAAAATAGTTTGCTATTTGTTGTGTAAATTGAGCTCAATTTAAGTAATTCAACAATT
GATGGGGCAAGCAGTTGTTTAAACAAGGTCTCGTCAGTTCGACCACGAGAGTCTTGTAAG
GCGTTACCGCTGAGACGTCCACCAATCGTACAGTGAGGAAACAATTCGCAAGTGTATGAG
AACCGGATGAATAAAATTTTGAATGACGAACGTTTACCGAGAGTGATCCAATTCGCCAAA
ACGGCTTGCAAGCGAACACTAACTTGAGAGTTGGTTGTGTGTCGGTGGAGTGCGCCCTTG
AGCAGAAGGGTTTGACTGTTTAACCGCAAAACCCGTGTGATAAATGGATATTGAATCGTA
TCATTTGCAAAATAAAATGTTAACAATCGATAATAGCTTGCTCCAAAATCACCGTCAGCG
AGAAACGACCGGAATCAAGAAATTGTACAATTCCTTCTTTGTTATGTTCTAAAAATCGCG
AGGACTCGATTAATCCAGGACTCAGTTCGGTCGAACGAAAGTAGCTAGATTCGATTTTTT
TATCCGGAGATTCCGGCCCGCGGCAGTTTTTGTAGTATGGATTACGAATTGTATGACAAC
TCGGACATTTTGCTGAACGGTGATAAACCCACTAACTCGAAAAGTTCATGGAACATACCC
AGTGACGGTAGCATGGATAATAACGACGAGTATTTCGACTGGAATCCTCTCAAAATCGAC
GAGGATCATGTGGAGAACGGGCAAGCCACCAGACAAACAAGGAAAAGGAAAGTAACAGCA
ATAGAAGCGAGTCCTTCCAAAATTAAACAGAGTTTCAAAAATGCACAAGATCCGCTCGCG
ATCGATGACAAGCACCAGAAAAAGGCGCAAAATGGCACTGTCAGGATGCCCACGTGGCAA
GTGGAGGATATCACGGAACTGAACGGAGACATCGACAGTTCTCTAAGTTTGGGGTCCGAC
TTGGCCAACAATTCGTACAACGTCAGTGATGCCATTCTGTCCATTTCCGGCTTGACGGTC
TTTAAGCAGGAAGCGCCTTCGCCGACGAACAACGACGTGTCGCAGCTGCAACTCGTCCGC
CAGAACCGCCAGAGCCCCACCAGCACCCAGCAAGTGGTCCATAATGGGGCCATCGAAGAG
ACCAACAACCAGAATATGATCAACAACACCATCAATCAATTGCTAACTCAGTCAGCTTAC
ACGAATTTGCAAAACGCGATCGATGCTAATCTCGTCTCTTCGCCCAACTCGCAGGATAAC
TACAACGTGACTTCGACCAATTACAGCTTCGCGGAAGATTGCCGGTTTCAGTACGTTTTG
GCGGCGGCGACCAGCATCGCCACCAAAGTCAACGAAGACACTTTGACGTATTTGAATCAG
GGGCAGAGTTACGAGATCAAGTTGAAGAAATTGGGCGATTTGTCGATGTACCGGGGGAAG
TTGTTGAAGTCGGTTATTAGGATGTGCTTCCATGAACGCCGGTTGCAGTATATGGAAAAG
GAGCAAATGGCGGCGTGGCAAAGGGCGAGGCCTGGTGATAGGATTTTGGAAGTTGATGTG
CCCTTGTCGTATGGCGCTTTTGATATTGTGCAGCCGACTAATGCGCTAAATATTATTCAT
TTCAATTGGGATCCAACTAAGGAAGTTGGGGTTTATATTAAAGTGAATTGCATAAGCACC
GAATTCACCCCGAAAAAGCACGGCGGTGAAAAGGGCGTCCCGTTCCGCATCCAAGTCGAG
ACTTACCAAAACGGCGATAATCTCGACTCGTCTGTTCGTCTTCATGCAGCCGCCTGCCAA
ATCAAGGTTTTCAAGCTGAAAGGCGCCGACAGAAAGCACAAACAAGATCGGGAAAAAATC
ATGAAACGGCCTCTATCCGAACAGGAAAAATACCAGCCGAGTTACGAATGCACCGTTTTA
AATGACATTCCCAACGATGCCGTGCTGAATTCGCCCCCGATAGCCCCCATTTCTGCCGCT
GAAAGCGGGAGTAATCATGGGTTGAGCAAGAAGGAGCCGAGTGTCGAGAGTGCGCATTTG
AAGACGAATAATGCAGGGGCTGGTCCGCCGCAGGATAAGGTCGACAGGAAAATCACCGAG
GCTAATGTCATTTCGAATGACCATTTGTCGTCGCATTCGACGCCGGAGGAAACCACGGCC
TGGTTAGTGAACAACCGTTTCGACAAATATCTCGAAACGTTTGCAAACTTCTCAGGAGCT
GACATGTTACGCATGTCGAGAGACGACCTCATTCAGATTTGTGGACAAGCTGACGGAATT
CGGTTTTATAACGCAATTCATCTAAAAACCATAGCGCCGAAGCTGAAAATTTACGTTTGT
CGCCAAAACACTTCGATTTTCAACGCTGTTTTCCTATCGAGTCACAGCAATGTGGAGTTG
CTGGAGAAGTTGTCGGAGTTGATGGGGGTTTCCCAGGATCAGGTCCGGGACATTTACATG
GAAGGACCACATTCAATTCATGTGCAATTAAATAACGATGTTATTCGTCATATTAAGGAA
GAAACAATGTTTTCGGTTGAAATTCTGCAAGAAAATGGCAATTTCGTTTTTCTTTTGAAA
CGTACTGTTAAATAAGAGACAAAGTGGTGTGCCTATATTTGTGATTCTCAATATTACTCA
GTGTCTTATTTGTATGCCTTAAGTAATTTAGGTCATATTGCATGGTTATAGTGTTATCTC
AGGTTTAAATAAAGCGTGCAGCAAGTTTTATTTTAGAAATGTTTTAAGTATTTGAGATTT
CTATTATGTTTACATATTTGTATCGT
>contig_141
ATTGATAATTAATTACAGTACAAATAAACTGTGATGTTCATGTGAGAATTGTACAGTTGA
GGAGATTCACCAATAATTTAACTTAAGTAAAATACTGTTTGTGAAAATGTACACAATTGA
AAAAAAATTGTCTCGATCACGCACTATTTCTTGCACTTTGCGGCAACGTCGTGTAGCTTC
TTCCACAGGTCGTACTGCTCCACACCTTTGACCATGTGTATGCTGATGCCCTTCTGCACG
CTGCACGGGGTTAGAGAGACTCTTTTGTTTAGGAATTCCGGGGCGTGCACGCGCTTGATC
TTCAAGCTGTTGGCCACGATTCCGGTAACGAACACATCCTCCAGCTTGAAGTAGGTGTGA
TTAAGCGCCGCCACGTACAGCTCTTTGGACAGCCGCGCGGGCAGCAGATACGCGGGCCCG
GTGGTAAAGTCGGGAAAGACCGCCGGTTTATACTGATTAGGCGAGATGTAGTACTTGGAT
TTTTTGTTTCTGATCGGTTTCCACTTCTTGGCCAAGCGGCCATAGATCGTCCTTTGCTCC
GGACTGTGCTTTGCAATGAAAGCCAGCAGCCGGGAGACGTTAATAAACATGTCGTCGTCA
GTTTTAAGTACAAAAGCTGCTTTTGGACAGTAGTTATCCACCCATTCTAACATCGAAATC
GTTTTAAGAGTAAGATTGTCATATGTGTCTCGGAACTTCCCCCGAATTATATCACCGTAC
AAGTATTGCTCCTTCTCTATGTTGGCGTTGACCGTCTCGTTCGAAATCGACCCTAACATA
AATGCTATAGCTACGTCTTTTCTGCTCGCGAAGTGGCCCCAAGTCTCCCGAATCGCCATT
CGGGCGCTTTCGTGGCTGGGAGCCGACGTTATCGCAATCAACAACTTTAAATCTCTGCCT
AACTCGGGGCAGATCTGCGAACTGACGTCCACATGACCGGCCTCGTATATTATCTCAGCG
GCGACTCCCCGAGTTAGGTCGGGCTGACTGCTGTTTGTCGTATTTGTCAGCGTGCGAACT
GCTGGCAATTGGGGCGCTTCAGACGAGCCGCCGCTGTTCGAGGAAGGCGGCGCCACGGTC
ATGTTCTTCGCCACTTCAGCCTGGGTTGTGTTACCTTGGAATGCGCGAATTTCGGATGAT
ACTAACGTACGTAGGGGTGAAGCTGTTGTCGTCAATTGGGGGGATGTTATATATGCCACG
TACAGTAGACATGACGCCGTCGCTAGAACTAAAATCGCCATGTGCAGCAACCGCACTTGG
GCGAGCCATGGCACCCCCATGCCAATTACTTGTAAAAAATTATTTTTGTTCTGTAGGAGA
ATCGATGTGGTAACACATCAGACGACATGACGGTGTCAAAACTGTATTCTGTGTTAGACC
ATTACGTCTGCAGGAGGTTATACTGTCGAGGAACCCCACAGCCATGCCACCGTCAACATC
AACAT
>contig_142
AGATGAGAGTTTCTCGTCTGAAGTATGTAATTTGTATTTATCACACCGTGCGCTGCGCGT
GCCCAATCGGCGACGATGAAAAACACAAAACGATCGCCAAACAATCGAAAGGCGTGACTT
TGACATCTGACAGCATGGAAGTCGGACCCTTGACTTCGGAGCCAACTTGGCAACAACTCC
AAGATTATTACAACAAGAACGCCTCAAAGCTGGTGATTAAGGACCTTTTCGCCCAGGACC
CGAACCGCTTCAACAACTTCAGCTTGAAGCTGAAAACGCCCAACGATGGCGACATCCTGG
TCGATTATTCGAAAAACCGCATCAATTCCGATGTTCTCAAACTGTTGTTTTCCTTGGCCC
GCGCCCGCAAGGTCGAAAATGCACGCGATGCAATGTTTTCCGGGCAGAAAATCAACTTCA
CAGAGGACAGGGCCGTACTGCACACGGCTTTGCGTAATCGCTCCAATCAGACGATTCTAG
TGGATGGGAAAAATGTGATGCCGGAGGTGAATGCGGTCCTGGAGCACATGAAGCAGTTCA
CTAATTCGGTCCTGAGCGGGCAGTGGAAGGGTTACACAGGCAAGCCCATCACCGACGTGG
TGAATATTGGCATCGGGGGCTCCGACCTGGGCCCGCTTATGGTGACCGAAGCCCTGAAGG
CGTACGGTCGCGGCTTGCGAATGCATTTCGTGTCGAACATCGACGGTACGCATTTAGCCG
AAGTTTTGAAAAAAATCGACGCTGAGTCTGTACTTTTTATCATTGCTTCGAAAACATTCA
CAACACAGGAGACAATAACCAATGCCACTTCGGCCAAGCAGTGGTTCTTAACCCATGCTA
AAGATCCTGCTGCTGTCGCTAAACATTTCGTTGCTTTGAGCACAAATGGGCCGAAAGTGA
AGGAGTTTGGCATCGATACGGCCAATATGTTTGAGTTTTGGGACTGGGTTGGAGGTAGGT
ATTCCCTGTGGTCCGCTATCGGGCTTAGTATTTCGCTGGCGATTGGGTTCGAGAATTTTC
TCCAGTTGTTGGAAGGGGCGCATTATATGGATAACCACTTCAGGTCGGCGCCCTTGGAAC
AGAACGCTCCAGTGATTTTGGCCCTTTTGGGCGTCTGGTACCACAACTTCTACGGCGCCG
AGACGCACGCTCTCTTGCCCTACGACCAGTATTTGCACCGTTTCGCGGCCTATTTCCAGC
AGGGCGACATGGAGAGCAACGGCAAATACGTGACCCGAAGCGGCCGAACGGTGAATTACA
GCACAGGGCCGATCGTGTGGGGGGAGCCGGGGACCAACGGGCAGCACGCCTTCTACCAGT
TAATTCATCAAGGGACCAGAGTTATCCCCGCCGATTTCATAGCTCCGGTGCAAACGCTCA
ACCCCATCAATAATGGACTCCACCATAAAATATTGCTGGCCAACTTCTTGGCGCAAACGG
AGGCGCTTATGACGGGGAAAACGGGGGAGCAGGCGCGTGCCGAGCTCCAGAAGCAGGGGC
TGGGGGGAGAGGCCCTGGAGAAGATCCTCCCGCATAAGATCTTCGAAGGGAACAGGCCGA
CTAACAGTATTATGGTGAAGAAAATCACGCCGTTTACGCTCGGCGCGCTCATTGCCATGT
ACGAGCACAAGATCTTCACTCAGGGAATCATCTGGAATATCAATTCGTTTGACCAATGGG
GAGTGGAGCTGGGGAAGCAGCTGGCGAAGGCAATCGAGCCCGAATTGCAAGACAATAAAG
CCGTGACTTCGCACGACTCGTCCACAAACGGACTCATCAGCTTCATCAAAGCCAATCATT
AAGGGGTGGCGTGGCTCTGTATAGGTGTTAGGGAGATTAATATATTGTATGT
>contig_143
AGTAAGCTAAAAGTTATTCGTTGAAAAAAGGACTCAAAAAATTTCACAATGAGTGAAACA
GTGATAGGAATAGACTTAGGAACCACGAACTCATGTGTTTGCGTGCACCTCAACAACAAA
TTAAAAATACTCGAGAACAAAGAAGGTGGAAGAACGACACCGTCTTACGTTTTCTTCACT
GAACACAGCTTCATCGTCGGCCAATACGCCAAACGTATGGCCGACGCGAAACCGGAATAC
GGCATTTATGAAATTAAAAGACTGGTTGGTCGGAAGTACGACGACCCTTACGTTAAGAAA
AATCTAAACTATTTACCATTCAAAGTCACCAACATTTCCAACGAGCCAGTCGTGGTCGTC
CAAACCAAGAACCAAGTTTTAAAAAAGTCGCCTCAGGAGTTGTGTGCCTACATTTTGGGC
AAAATAAAGAGCGACGTTGAGGCCAAGCTGGGCCACCCTGTCGACAAAGCTGTGATAACC
GTGCCTGCATACTTTAATATCGCTCAAAGGGAGGTGACTTTAGCCGCGGCCCAAACAGCC
GGGTTTTCGGTGCTGAAACTCCTAAACGAACCAACAGCCGCTGCTTTGAGTTATTACTAC
GAAAATAAGAGCAACGTCGATGGTTATTCCCTGGTTTATGACCTAGGGGGTGGCACTTTC
GACGTTGCCATTTTGCAGCGCAGTGGCAGCGACATTACCATTGTGGGGGTTGATGGCGAG
ACCCACTTGGGGGGGCACGACTTCGACAATTTACTAGTCGAACACGTGTGCCAAGTGCTG
ATAAATCAGCACAACTACAACCCGAAAAATGACCGCCGCAACATGCGAAGGCTGAACAAC
GAGTGCGAAGAAGTGAAAAAGATACTTTCAGAGGCTGAAGAGACGAACATAATTTTAAAC
GCGTTCGTGCCAAATGAAAACACTGTGGACATTCCCATCACCCGGGCCCAGTTCGAGGCG
AAAGCCGAGCAGTTGTTCCAGAAAACCATCGAGATTGTGACTCGCTGCTTGGAGAAAGTC
AGTTTGGAAAAGAGCGATATTAAGGAAGTTATTCTAAGTGGGGGCTCCACCCGATTCCCC
AAGATCCAATCGTTGATCAGTGCGTACTTCGGGGGGAAAATATTGAACAAATTTATCAAT
CCGGACGAATGCGTGGCTGAAGGAGCGGCAATCCAAGCGGCGCTTTTATCGAAAGATCCC
GCACAAGCCATCAGCCAGATCAAAATCACTGATGTCACCCCTTTGTCGCTGGGTATCGCC
GACTTTGTGGACGTTATGACCTTCATGATCAAGCGCAATACTCCGATTCCTGTCACTCGA
ACAACAAATCGGGTCACAGTTTACAACAACCAAGCTAATATGTCCTTCCATATCTACGAG
GGTGAACGGCTGGACGCCAAGAAAAATTATTTTTTGGGTCGTTTGGAAATCACCGACCTT
ACACCGGCCCCTCCCGGCCAGTGTAGCGTCACAGTGGTCATGACTGTGGACCAGAATGGG
ATTCTGACCGTCAAAGCCACCGAAACTGTGAGCAACAGGACCAAGGATCTTAAGATTGTC
TATACTAGAGGCAGCAGAAGTGACAGTGATATTAAGAGTGTTGTGGTTGAGGCCGAGGAA
AACAAGAAGGAGGACGAACTTTTCAAGCAATTTGCTGAAGTTAAGGGCTACGTGGTTAAG
TACTGCATTAGGGCCATGTATAATTTTGAGAACAAAGGGCTTGTGGCCACGCATAAAGAT
GCTTACGATAAATGCAACGATGTGCTAAATAGATTGAAAGACCTGGATGTGGATGACGAA
AAAGAGGTGAAGAAGCTGAAAGTGGAAGTCCTAGCTTTGTGTCAACCTTTACAGAAGAAN
TATGCGTTTAAACATATGCC
>contig_144
TGGCGTGATTGACGTTATGTCAGGTTAGCAGGATTGCCAATCAGATAAGGGGGACCCCCT
TTCACGACACCCAATTTAGGTTAATACCAGTTAATTCAAACAATCAAACTTTCTGTTTCA
ATAATAAAAACTAATTGATTGTTAACTGATTAGGGAAATTGGTATTGTCACGTTGGCGAC
ACTTAATGAATTTTTCAAATAAATAACCCGCAAACAATATTGTCTCTATTCGTTTAAATA
ATGGCAACGAGTTCAAATAGCCAAATGGAGGCCTCCCTCAATTTGTGCACCAACTCCACG
GCTCAGGAGCTCCTGAAGTGTTTTTTCTGCGACAAATTCCTCTCAGTACCCCCCATTTAC
AACCACGAGTTTGAGTCGATTTGTGGACGTTGCAAATTCGTCAACAAATCGGAGGACTCC
AAGTGGACGCGCCAAACCCTCTACGAAGACGTCGCCAGGTTTATGATTTTTCCTTGCTCC
AATTCCACATACGGCTGTAAAGCCCAGCTGAAATGGGGCGACGTGGAGGAGCACGAAAAC
ACCTGTCTTTACAAGAAATTGAACTGTCCCTTCGCTTGTAACGACACCTTCCACGTGGAG
AAGTGCCGCTGGATGGGCTCCGGCCCCGGTCTGAACGAACACCTGGAGTTCTGCCACGGC
GACGTCATTAAAAAACTCCCCGAAATCAATTTCAGCGAAAGCCGCGCCAACGGAATTTTC
CTAACTAGGATCCTCAAACAACTAATGATCGTGGTGGTGAAATACGACCCTCCGGACACC
TTCTCCTGCATGGTGATGGTCAACGGCACCAGCACCGACTGCGAGGCCTACCGTTACCAA
CTGGAGCTCTTCGATGAAAACAAACGCAACTCTTTGATTTTGCGCCGAAGTCGCTTGGAA
GACGCCGTCGGTTTCGAGGAGAATCTAACCAACCCGGAGAAAATGCTCGTGGTGGAGCTC
CAGGTGGTGAAATCCCTCCTGAAGAAGCCGGCAACCATCATGGGCCGGTTCGGTATAATT
AAAAAATCGAAACGCGAGCTCAACTTCGGGGACAAGCCCCAGGAGTGTCCCTTCGATGAG
AACTTCCTAAGAGAGTTGGAGTGTCCCGTGTGTAAGAACTACATGGTGCCTCCGATCCAG
ATTTGCAGCACGGGGCATAGTTTCTGCTCCAGGTGTCGCGACCAGATGGAGGAGTGCCCC
ACGTGTCGGCATCCCTTCCAAGAGGGGCGGAACTACACGTTGGAGAAGCTCACCACGTGT
ATTAATTATCCTTGTATGTTTCGGGATGCCGGGTGCACGGTTGCGTGTCCTAGTGAAAAG
TTGAGGGAGCATGAGTTGGATTGTAGTTTTTCGGGGATTCAGTGCTTCCTGGAGTGCAAT
ACGGGTCCAGTGATGAATTTGTTCAAGCATTTGAATGAGAAACACCGAGATCGGTTGATT
GTTGCCGGAGAAGTGCATATTTTGGACCTGGGGGAGGGGGAGGTCATGAAGACGTTTGCC
ATTTGCTTCGGGAATGATATGTTCCGATTGGCGGTGTTTTACGATGGGGATATTAAATTC
TCGTTGCAACAGTTTGGGGTTAAACAGAGTTGTTACACTTATGAGTTGGAAATTATTTGT
ACGACGGATTGCTCCGAGAAGATTATCTTGACGAAGGAGTGCCCACCCATGAGTACGACC
TTCTGGTCCAAGAGCATTACGGTCCCGGATGATTTGATACAAAGGTTCATCTCGGAGGAG
GATTTGGTCTTTTTTAAAATCAATTTGAGGAAAATGGTTTAGTTATGTCAAGTGCCAATT
ATTTATCTGTGTTACTATTGTATGGAACGGCTCATTTTTGTTTAATAAATTTGTAT
>contig_145
CAGAGTACGCGGGGAGACGACTTTTATGTACAAAACAAATTTGACTCATTAAAATTTTCT
GCTCATTTCGAGTGCTGGTGTGAGTTGGAGAGGAGCAGTCGAACAAATTATAAATAAGAA
CCATGAAGTTCCTGGTGTTTGTGGCCCTTTGTGTGGTCGGCAGTCAAGCCGTGTCTTTTT
TTGACCTAGTCCAGGAACAATGGGGCGCTTTCAAGGTGACTCACAAGAAACAATACGAAA
GCGAAACCGAAGAACGCTTCCGTATGAAAATCTTCATGGAAAATGCCCACAAAGTCGCCA
AACATAACAAATTGTACGCTCAGGGTTTAGTTTCGTTTAAATTAGGCGTAAACAAATACT
CCGATATGCTTAATCATGAATTTGTTCACACATTAAATGGTTACAATCGCTCCAAAACCC
CACTGAGAAGTGGCGAATTGGACGAATCTATCACTTTCATCCCACCTGCAAACGTCGAAT
TACCGAAACAAATCGACTGGAGAAAACTTGGGGCTGTCACACCCGTCAAGGACCAAGGAC
AATGCGGCTCCTGCTGGAGCTTCAGTACGACTGGTTCCCTCGAGGGCCAGCACTTCCGCA
AGTCCAAAAAACTCGTCTCTCTCAGCGAACAAAACCTGATCGACTGTTCGGAAAAGTACG
GAAATAACGGCTGTAACGGCGGTCTCATGGACAACGCCTTCCGTTACATTAAAGACAACG
GCGGAATCGACACCGAACAGTCGTATCCGTACAAAGCCGAAGACGAGAAATGCCACTACA
AGCCCAGAAATAAGGGCGCCACTGACCGCGGATTCGTCGATATCGAGTCAGGTGATGAGG
AGAAGCTCAAAGCTGCAGTTGCGACAGTTGGGCCAATTTCTGTTGCAATTGATGCAAGTC
ATCCCACTTTCCAGCAGTATTCCGAAGGCGTGTACTATGAGCCTGAGTGTAGCTCGGAGC
AGCTGGATCATGGGGTTCTGGTGGTCGGGTATGGGACCGATGAGGATGGTAATGATTATT
GGTTGGTGAAAAATTCATGGGGGGACAGTTGGGGCGATCAGGGGTACATCAAGATGGCAC
GCAATCGGGATAACAATTGCGGAATTGCTACCCAAGCTAGTTATCCGTTAGTTTAAGTTT
ATTTCTGTGTTTTAAGTTCGAATAGTTATTAGATGTTTTTGATTTGTTTGTGATTTTTGT
ATTTTTTTTTAATTGTAATCTCGTTTTTGAACAAATAAACTCGAACAATTTTTACAAAAA
AAAAAAAAAAAAAAAAAAAAAAA
>contig_146
ACTGTTTTTAGGGTGAAAGCTGTATGTTTACGGCTCTAATGCAATTCGTTCAATTTTTCG
AAATTTCCCACATTAGCGCCCTTTTCATGCATGGTTATCACTTTATGCAAGTCCTGTTTA
AAGATTTATCATGGAAGTAACAAGTTCAAATTTCAAAGAAGTGCTCCCGGAAATTGAAAA
AGTGATCAACAGTTCGACTTTTCTGGCGATTGATTGCGAATTTTCCGGCTTGAATGTTGT
TTCGGAGATAAACGCCTTCGATACGCCGAAACAATACTACGAAAAAGTGCGCAAAAACTG
CAAGGAGTTTTTGGTGCTCCAGTATGGCATTAGTGCCTTTCGGTTCGATGCTTCGGATAA
AAATTTCAAGCAACAGAGTTACAATTTTTACATATTTAGGAGGCCTATTAATAATAATAT
TCCCGATCAGAGATTTTTATGCCAGACTTCTAGTATCAATTTTTTGATGAGTCAGGGGTT
TGATTTTAATAAGTTGTTCAAATTTGGGATTTCCTACTTGAACATATCGGAAGAAAGCGG
TTATAGGGACAAGCTAGAAGAGAGGAAAAAGTTTAGGAGTAACCAAAATAATACGCCACA
GCAAAATCAAGATATCGTGCCGATTCCTGATGATGTACAACCCGTAGTAGACGATTTCAT
GAAACGATTAAGTGATTTTTTGGACAGTGATGACGACGAATTAGAATTGCCCAAATGTAA
TGCTTTTGTCAGACGACTGATTTATCAAACTACCGGCCAGAAATTTACCAATAAGATTGT
TTTACACACCAAACAAAATAAAAATAAAGACAGGATTTTAGTGGCGTCAAAATGTAAAAC
AAAAGAGGAGCAGCAAGAAATTGAGAAGCGCCTCTTTGAGGAGGAATTGACGAATTTGGA
CGATTTTATCGGTTTTACGAAAGTTTTACGAATTATAGTTGAGTCGGGAAAATTAATTGT
GGGACATAACATGTGCTTAGATTTTTTACACACTATTGATAAATTTTTAACGCCACTTTC
AGTCAATTATGAGGAATTTAAAGACTGCGCCCATTCATTATTTAGAAACGTTTTAGATAC
GAAATTTATGTCAAGTTCGGATGAATTTAAGGATTTAATTCAATCAACTGTGTTAAAAAG
CGTTTTGGAAACGGTTTCAAAAACCCCATTTGCCATACCTCCAGTTGAAGTTGAAAAAGG
GGGTCAAGGTTATTTCGTTGAGGATTTAAAGGAACATGAGGCGGGATATGACGCTTATAT
AACAGGATTATGTTTTATTTCAATGTGGAATTATTTAGGGACGTTGAAAAAACTATCGAT
CGAGGAGACTTTCAAAGATTTCGCTTTAGTGAAACCTTATTTAAACAAACTATTTTTGAT
GATGTTGAGGGACAGTCAATATATTAATCTAGAGGGCGAAGATCCAAATCCTCCACGAGA
TCATGTTTTCTATCTCACATTTCCCAAAGAGTGGAAACAGAGCAACATAATTGAGCTCTT
TAGCCCATTTGGTGGGGTTTACGTCTCGTGGATTAACGAAACTTCGGCCTATGTCGGGCT
CCACAAGCGAGATCAGGCGGCTGTTGCATTAAGCACTTTGTCTCAAAGTGACACTTACAG
CATTATGCCGTTTATTAAAAGACAGTCACAGTTGGCTGGGCTTAAAACACCAATGGCGTC
ACCGGCGCCATCTAACCGCCGCAAAAGAACTATCGAGAACACGTTCAAGTGCAATAAAAA
ACTTAAAACCGACAAAACGCCTCTTGGAAAAATGAAATGTCCACCGATTTTGGAAGACGT
GGAAGCGGAAAGCGACGCCACACCTAAAAAATGCCCGCGGAAAGAGGCGCCCAAAACGTT
CGTCGAAAGTGATGCGTGGGATTAGTGTTTTTAGTTACGAAACTAAATAAAAATTTTATA
TG
>contig_147
TATACGATAAACAATATATTAAAATACTGATTAAAATATAGCAGATTGATAAATAGTACA
ACGTAAATTACGTTATTTTGACTTAAATCTCTGGATTTGTTTCCTGGGCGTTGGTTGCCT
TTGCCTCGCCAGAAACGACTGTCCTTGGCCGGCGCTCAAAACGGCCAACCTCTCGTCAAT
GGCCTCCCTGTGGCAGGTCATTCCCAGCTTATAAAACGCCGCAGCCATCAGTCGCTCTTC
CATCTCCTTCATATGCCTTGTGTTATTCAAAGAATCAATTCCGCCGTTACTTTTCGGCTC
CAGTTGTTGTGCCACTTCCCTCGCCTTCTCCAAATTCCTGGTGTACTTGGCTTGCGCCGT
CTGAAGCTCGCTTTCTTTCACCGTCAAAGCCTCTTGTAACGTCGCAATTTTCTGCTTGTA
CTCCTTCACTAAACTATCGGCGTGTTGTGGCTCATCACTCGCCACTTTATTCTTCAGCTC
TTCGAGCTGCGCTTCCAGCTTCAGAACGGTCTGGTTGGCTGACCGCTTCTGTTGTTGCAG
TTTCTCAACCCTGGCTAGGGCGCTCTCGAGAAGGGCTTGGTTCGCTTCGTGCTCTTGCAG
AGACGTCCGGAGTGTCTTATTCTCTTTTTCTAAGAACCGGAGCCGTTCTTTCATTTCAGT
TGGGGTGAGTTCCTGTGCCATGGCTGCTCCCGCCTCCTTCTTCGGGTGGCCCAGCTTCAG
CTCGTCCATTTCCTCACGCAGGACGTCCCGTTCTTGGATTATCCGCTCTCTTTCACCCTG
GAGAGCGACCAACTTGTTCTCAAGCTTCTCGCAGTTGAACTGGGCTTTGTCGGCGCGTTG
CGTCTCCTCGTCCAGTTTCTGCTCCATTTCCATGAGTTGTTTCTTGTAGGTTTCGCACTG
GCTTTTCCAGCTGGTCACTTTCGCCAGTTCCTCCTCGTGTTGGAGGATTTTCTGCAGGTA
TTCCATGTTCTTCTCTTCCAGTTTCTGGAGCGTTTTCTTGGCGTCGGCGTACTTTTCGAG
TTTTTTCTTGTACGATGCGAGGTTTGCTTCAAGGACTTGGACCTTGGCGGCGGATTCCGA
CAGAGCGTCCACTTCGTCTTTCAGGCGGGAAGTGTCGTTTGCGGCTAGTTGGAGTTCGGC
GATTTTTTCCTGATTGGCTTTGATCTGTTTTTGTTGTTCGGTGATTTTCGCTTTGAAGTC
GTCTCGCATCACTTCGGCTTTGAAAAGTTCCTCCTTGAGCTCTTCGTTCTGTTTTCGGAG
GTCGGAACCTTTGCTTTCTTTGTCTTTAAGGGCCTGGTTTTCGGCAAGTAAGGCTTGGTT
TTCTTCCAAGAGGTTGTGGAGCTGGGTCTCCATTTGTTGGCACTGTTGACTCAAGGTCTC
TTTAGCTTCGTTTGCAACCTCGAGTTCGCCGACTAGTTGGGACACTCTGGTGTCACTGTC
GAGGATTAAAAGACTGCCAGAACGGCCCCCAGTCACTAAGTCGAGCTGTTCAATTGCTTG
TTTTATGTTTTGTTGCACTGATTCTTCCATGTCCATTATTTTGGTGATGTATTCTTGCTT
TCTCTCGCAGTTTATTGCACATCCTAAAATTAACCGTAAAAGCTTGGATAATTGCACAGG
ATCATTGTTGGCCCCAATTTCAGTCACATCAGGTCGCCCATCTTCAAGCAGTTGGAGGGT
GAGGACGTCCTGATAATATTCACTAATAGCTTCAAAAATTTTCTTTAAATTACTGACACG
CAGCCTCCAACTTGAACTAACATCTCGCTTTATTTTTGGTTCTAATTTGCTAAAGTGGAC
CGGTGCTATTTGTATTAAAGCTTCTAACATTGCAACCCCATCACATATTTCTTCAATATT
TCGAGCTCTACTTGGCACTATACTTTGGAACCAAGTTATCAAACTTTCACACATTCCACT
ACTTGGATTCATTTTTATCGTACCGTGTGACATGTCGCTTATCAATGGACTAGACGGGAA
GAATTTGTAAAAATTGACCCCTATAATTGTGAGACATATTTATCAATACATTGTCGTGTC
AAATGTC
>contig_148
AGAGTACGCGGGGGCCTCATCAAGTAACCTCTGAGTGTGTGTATGCGTGTCATGTTTTTA
CCTGTCAAAAATGGCTCAAGCCGGTTCGAAAAAGTCCCAATTAACCAAAATAAATAGTAA
AACCGGAATAAACAGTCTTATAATTTTCGTCGTTCTCCTCCTGGCATGGATCGCCGGCTT
TTCGTCCCGTCTCTTCGCCGTAATCCGTTTCGAAAGCATAATTCACGAATTTGATCCATG
GTTCAATTACCGCGCCACGGCGTACATGGTCAAACACGGCTTTTACAATTTTTTGAACTG
GTTTGATGAGCGCGCCTGGTACCCCTTGGGGCGCATCGTGGGGGGCACGGTATACCCCGG
ATTGATGATCACGTCAGGGAGCATACACTACGTGTTGCATTTATTGAACATTAATGTACA
TATTAGGGATATTTGCGTGTTCCTGGCCCCCATCTTCAGCGGCCTCACGGCCATCTCGAC
CTACTTTCTGACCAGGGAGCTATGGTCGGCGGGGGCCGGCCTTTTCGCGGCGTGTTTTAT
TGCCATTGTGCCTGGATACATCAGTCGTTCTGTTGCCGGAAGTTACGATAATGAAGGTAT
CGCAATTTTCGCACTTCAATTCACTTATTTCCTCTGGATTAAGTCGGTGAAGACGGGGTC
GGTGTTTTGGGCCGTCGCAGCGGCACTTTCGTACTTTTATATGGTCTCCGCATGGGGAGG
CTACGTGTTCATCATCAATCTAATCCCGCTTCATGTGTTTGTCCTCCTTCTAATGGGGCG
ATTTTCGAACCGATTATTTACCAGTTACACCACTTTCTACATACTTGGGTTGATTTGCTC
CATGCAGATACCATTTGTTGGGTTCCAACCCATTCGTACCAGCGAACACATGGCGGCTTC
TGGTGTTTTTGCATTACTTTTCGCCGTTGCGACGCTAAAATACCTACAAACGATGCTCTC
AAAGTCTGAGTTTAAGTCGTTGGTGATTTTTGGTGGTTTAATATCGGCAGGTGTTGTTTT
TCTAACAGTGGTAGGACTGACCTATGCTGGGTATATTGCACCATGGAGTGGCCGGTTTTA
TTCATTGTGGGATACTGGATATGCTAAAATTCATATTCCGATAATTGCGTCGGTTTCTGA
ACATCAACCGACCACTTGGTTCTCGTTTTTCTTTGATTTGCATATTTTAGTTGCAACTTT
TCCCGCTGGTCTGTGGTACTGTATCAAAAATGTGAACGACGAGAGGGTTTTCGTGATTCT
GTACGCCCTGAGTGCGGTTTATTTCGCCGGCGTTATGGTCCGTCTCATGTTAACCCTAAC
ACCTGTGGTGTGCATTTTGAGCGGAATAGCATTTTCCGGTCTTTTGGAGCTATTTTTACG
CGAGGATGACACTCCACGTAACGAAGATAGTGACGATGATGAACAATCACCTCCAAATAA
TCGTCGATTATATGACAAGGCCGTTGCCGGCCGTGTGCCAAAAATGAAACACGAGCAGAA
CAAAGAATCGGACGGAATCGGTCCAAATATACGTAGCATTGTTACCGTTGTCATAATGTT
ATTGTTGATGTTGTTTGCGGTACATTGTACTTGGGTCACTAGCAATGCTTATTCAAGCCC
AAGTATCGTCCTAGCATCATACGGAAGTGACGGTTCCCGTCAGATTTTGGACGATTTTCG
CGAAGCTTACTTTTGGTTGTCGCAAAATACAGCCGACGAAGCGAGAGTGATGAGTTGGTG
GGATTACGGGTATCAGATCGCAGGAATGGCCAATCGGACGACGTTAGTCGACAACAACAC
GTGGAACAACAGTCACATCGCCCTGGTGGGGAAGGCAATGTCGTCCAATGAGAGCGCAGC
TTACGAGATCATGACCGCCTTAGATGTGGACTACGTCCTAGTGATCTTCGGCGGTGTGAT
TGGCTATTCGGGCGATGACATTAACAAGTTTTTGTGGATGGTGCGGATCGCAGAAGGCGA
ACATCCCAAAGATATAAGAGAGAGTGATTATTTTACGGAACATGGCGAGTTTAGGGTGGA
TGCTGAAGGGGCTCCAACTCTATTAAATTCACTCATGTATAAGTTGAGTTATTATCGATT
TGGTGAATTGAAGTTGGATTATCGTACACCGGCTGGGTATGATAGGACCAGGAACGCAAT
TATTGGTAATAAAGATTTCCAACTTACCTACCTGGAGGAGGCGTATACGACCGAGCATTG
GCTCGTGAGGGTATACAGGGTGAAGAAACCAGACGAGTTTAATAGGCCGAGAATTCCAGT
GGCGAATCGGGTGGTCAAAAGCCAGAATTTCGTATCGAAAAAGAGCACCAAACGCAAAAA
GGGTACAATTAAAAACAAGCCAGTCATCGTGAAGGGCAAAAGACTGTCAAAACAGGCGTA
AGTAGTTGTTGTTAGTTGTTTGGAACGAAGAGTTTTGTTGATTTAGTTCTGCCAGAAAAG
AAGGTTTTTCACTTGTGATAACTGTGTAAAATAAAGGTAATAAATCTTTTTGCACTGTAA
AGTGTTTTGTTCGACATTAAACATCACTTTGTGAAAAAA
>contig_149
CGGCGGTTTGGGGCTTGCTGCCAGGGCCCTCTTCTGCCCCAACTCGCTCTTCGCCGGCCA
GGTCGGGAACATCGCGGGATCAATGGGCAGCGGGGCTTCGTTGAAATACGTATGTTGCAA
CGCCTCCTCCGCTGTGACTCTCTGCGCCGGATCAAAAGTCAAAAACTTGGTCAGCAAATT
CAGCCCCAAATCCGTCAACATGTTGAACTTTGCGCGTAAATTCGAGACGGGATACTCGCT
AAACTTCATTTTTTGCACGGCGGGAAGTTTATTAAACCCCGGCCAGATCTTCTCACTCGG
CGTCCCCAAGTCCCGGAAGATGCGGTTCAACTGATCGACTTCCGATTTTCCGGGAAACAG
CGCGTTCATTAGGAGCAGTTCGGCGAAAATGCACCCCACCGACCACATGTCAATGGGGGT
CGAGTACTCCTTCGTGCAGAGGAGCAGCTCGGGGGCCCGGTACCACAAGGTCACCACGAT
CGGGGTGTAGGCCTTCAGGGGGGAGCCGTACTCGCGCGCCAAGCCGAAGTCACCGACTTT
GAGGATGCCTTTGTGGGAGAGCAAAAGGTTCGAGGTTTTCAAGTCCCGGTGCAAGATCCA
GTTGTCGTGGAGGTGTGCCACCGCAAGGAGTAGTTGTTTGAGGAGACACTTGACCTCGCC
CGGCATGAAATTTTGCTTCTTGTGCCGCATTGTTTCCATTAACGATTTCAAATCGTGCTC
GACGTAATCCATCACGATGAAGATCTTGTCCATGTTGCTCCCGACTACGATTTCGCGCAC
GGTGACGATGTTCGGGTGCTGGCCTTTCAAAAGTGTGTTGATCTCGCGTAGGGAGGTGAT
CGGGAACCCTTCTTTCTCCTTCTCCATTTTCAGTCTTTTTAGAGCGACTATGTCTTCAGT
TCGTTTGTCTTTGGCCCGGTAAACCACGCCGTAAGTGCCTTCTTCGATTCGGTTCAAGCA
CTGGAACTCCTCCACGGACCGGCAGCCCTGCACGGCCGGGTAATACGGTGGTAGGTCTTC
ATCAATCTTCGGCTTGCTCTCCTCCTTCTTCTCTTTCTCCTCGACAACTTCTTTTTCTTC
AGACGCTTCGCGTCCGTTCTTTGGCGAGACTGACGCTGAGCGTTCGCTGCTCACACTCCG
ACTTCGCGATTTACGTTCGGACGAAACACTTCGCTCCCGTGAATCGGACGAATGATCAGA
TCGTGAGTGTCTAGAATTGGTGCTACTCCTGGCACTTTCCTCACTGTGATCGCTCTTATT
GTCAGTCTCTTCGTACTGAACTTCCAACTCTTCGTCCGAATTGTCTGAAACCGTGACCAC
GTTCGTCTCCTCCACTCTTAGTCTCTTGTTGTAAAAATCGTCATCGTCTTGTTGTTTCCG
CTTGGCGTGGCGTCTCTCACGTTCCATCCGCGATTGTTCCTTCATCCTGGCCATTTCGCG
CTCTGCTTCCAACAGTTTCTCTTTCCTCAACTCCTGCTGCGCCCTTTCCTCCTCCGTCAG
CTCCTTCTCCTCCCTCTTGTGTCTCTTGTGCTCTTCCCCTGTACTTATATTAATAATTTC
CTTGACGTACATACCAGCCTCCCCTTGTAGCGCACTATCCAGCGTCTCCACCTCCCGGTA
CTTCCGCTCCTTGTCACGCTCCCCCTTCTCCAGCTCATCCCCTTTGGTGGTCCTTTTGCT
CAACAAACGCTCCCT
>contig_150
GTATTTGTAAAAGAAAAAAAGTAATTGAAGACAACATAATAAACTCCTTTCAATATTATT
GAGCCTGTGTTCAATACCTCAATTATTCGTAATAAAATATCGCTCTCAGTATTTGTGTTT
GTGTCGATGTTTTCTTGAAGACTCCGGCGAGTGATACCTGGACCGGTACGGTGACGTGCT
CCCACGACGACTTCTCGGAGACGGAGATCTCCGATTTCGCGGAGAAGTCGATCTACGATT
ACTTTTTGTACGTGAAGGTGACGGTGATCGCCGACTTTTCGCCACACGCGCTGGTGAACC
ATATTTACCATTTGAGGAACTAATCGGAGAGAGGGAATCTTTGGACTTGCGGGATCGGGA
CGAGGAGGGCGACTGACGCCGGATGTGAGGGGGGCTGGGCGGACTCGGCCCTCGAAAAGC
TTTCTTCCTCGGAGGCGAACGACTTTTCGACCTGTGTTTGGACGTGGAACCGCTTGACGA
GCTGCGCGAAAGTTTTTTTGATTTCCTAGATTTAAGCTCTTTGTAATATAATTCGTCCTC
TGAGCTGTCCTCTTTCCGGTCATCTTTTTTGTGTTTGTCGCTTTTCGGGTCTTTCTCCTT
CCTTTCTTTCTCGCTCTTCTTCAGTAACTTTCTTCGATAGTGTTCCACTTGTTGTGGTAA
GGTCCACCCGGTTTTCAAAGCTCTTTGGCCTGACTCTAATTCGTCTTGGTACTGTACGGC
TTTCACTTCAATTTCTCGCAATTTGTTCCTTCTTTCTTCCGTCATATTTCTCGTGTCGGT
ATAATCATTGGAATCGTCCTTGTCGTTTGAGGAACCATCCTGACTGGGATCAGCGCTACT
TCCCAGCAAGTCCCACTTGCTTGTGGTCATTGCTTGCGCTTCGACTTGTTCCGGGTCGAT
TGTTTCCCACTTTGACATAATAAAACCGGACAAAGGCGCGGGTGGTTTCTTCTGATTAAG
CACAACATCGTTCGGATCATCGACAATTTCCTTCCCGTCAATATCATCATTCGAAATCGT
GGTGTTCTTGTACCGTTTCATTGCACTTTTCAGCAACGTGGCTCCGTCCATTGGCACATC
ATCGTCGGTTTCGGGCTGGTCTTGCAACGGATCGCCGTCTATATCAATATTTGACTCAAC
AGCGGGGTCCTCTTTAGGTTCCCTGACCGGTTCCTTGATACCCAAAAACACGGTTCGTAA
TTTGTTCACGTAATCCTTGTGGTAAATCGAGTCGTCCAACGCCTGCAATATCCGCAAAAC
GCGCAGCTTGCAACCCTCGGCCTGCAACCGCCCTTCCAACTTGTCGTAGGACTTCTTCAC
TTCGGTCATTATATCCACAAGTTTTGACTCAAACGCCTTGCGGTAGTAAGACGCATTGTT
GACTTTGACGCCGCAGTTGTGCAAAATATCCGACACGAGGTAAAGTCTGGCGATTTTTTT
CGTGATGAGGGTTGAGGAGTTTGATAGTGATTCGGTGATACACTCGACCACTTCCTCAGC
AGCGTCACTGTGTTCAATGCAGAAGACCATAGCTTCGCCGATTTTGCTCCGTTCGGGGGT
TAGGGACCGTATTAGGTCTTCCAAGCGGTCTCGTTGCGTGTTAGAGAGGGAGCCTTTCGT
ACTCTCTTTACCCTCGTCGTCGTTCACTAGTTCATCGGGCATGCCAGCAGTGTACGAATT
CATCAGAGGGGGCTTCCAAATTGAACCGTTTTTGAAAAGTCGAAACTCTTTGACGCTCCA
CTCTTTCTGTGAATCCCCGTGCATGATAGAGTAGAGTTTCCACCGGTAGTAGATATGAGC
CGGGCTTTGATTTTCGAAAAGAAACCTGTAATTAGGGTTGTGTATCTCCCGGTTCATAAT
CATAGCTTCCAACATGGGCCCCTCCCGAACCACAAACTCGACCATTCTGTGTATCAACAT
CAACAGATTTCTATCGGTCGGAATCACAACTTTGACAACACTGCGCCCCAAAATCTCGTT
CAGTTCCTCTGCAGATTTGGGCAGAACGTCCTTATCCCGGGCGCAGGGCTGGGCGTTGAA
GGGCAGTCCTGAGGGAGGCGGAGGGAAGGACAGTTCCAGGAGCGCGGGAGGGATGTAAAT
GGGGTGTGGAGGGATTATTACCGATTTTCCCCAACCAAGTTTCATTTCGTAACCTAGGAT
TTCTTTGCCGTTTAAGTTACGAAGCGCCCTTTCGCCGTCTTTTCGGCTCATGTAGGCAAC
GAAGCCGCAGTTGCGGCCCCGGGCCTTCTCCTCGTCCGAGCGGGGCCACATTATTTTAAT
ACTAGCAAGGGGGCCGTAACGACCAAAAATTTCCATCAACTGTTGCTCGGTTATTTTGGG
GTTGAGGTTGCCAAGGTAGAGGTTTGTCGTTGTGGGGTCGCCGTTATCGAACGACCCCAA
GTCACCGCTCCGCAAAAACATGTCCAGCTCGGACTCCATGGGGGTCCTGAGCACCCCTTT
GTACTTGTGTCTTTCCTCCCGCTCCTCCTGAATCTGTCTTAATTCCTCTTTAAACGCCTC
TAGGTTGCTCTTAGTGTGCTGTTTCTTCTTCCCTAACCGTTCAGGCTTCTTATCTGAGAT
TAATTTAGCGTAAAACTGAGCTTTTTCCGTTGATGCCATTAATTCAGTGGGGGCTAGTCG
GGACTGCGGTTTGTACAACTTGCCCTTGTCTTTAGTATCCTCCTTTCGCGCTCCTGCATC
GTAAGTCCCCGCTTTGACCCACACTTTACTCGAGCTGCTAATAGGGGACTCTTGGAACGT
AGCGACAAATTCCTCAAAAACATGAGCCGCAGCCCGTTCCTCTTCTTTTTTCCGTTGTTC
CTCTAATTCTTTTTTAGATAACGAACGTTTCCCCATCGTGCCGATCGAAAAAGCCTTTAA
TTTTTGCTCAGGAATGTTCTTTATTTTATCACCCATTTTGGACGCAATTCCCACCAAACA
CTTCACAAAACGGTTTTAGCTAATTAATATTGAAGGAA
>contig_151
ATTTATCTAAGATGGTTTATTCGTAGTATCTTTGATGCGTTCGGAAGTCATGATGCTCTT
CGAAATCCATATCAGCAAACCTCTCCAGTAGCTCCTTCCGGTAGTTCCTGCCCTCTTGCT
TACTCTTCTCGATCGCCTTCCTGTCTTCGACGTATCTCCGATCTTCGTATCTGTGATCTT
CTGGGTATCTGCTCCTCTCGCCGTATCTTCGTTCTTCCTCCACTCGCCTTCGGTCCTCGT
CGTGGCGCAGCCGCTCGTCTCTGTACTCTTTCGGAATCTGAGGTTTGTAATACGTTTCCG
CTCTGGGAGAAAGGTCATCATGCATTTCCTCTTCAATTGGCTGTTCCGTAGAAAGCCTCC
ACTATATGGCGTTCAGCGCTCTCCTTGAAGATCCCCTATGTGTCGGGTATTCTTCCTCCC
GAGCCGCCCTGTGGTCTCTCGCTGGTATCCGATAATCGTCGCCTCCATGGTGGGGCATTC
CATGGGTGTTTGCATGGGTGTAACTATCCCGTTCGGCGTACTCTTCATACTCACGCTCTC
GCTCTAACCTCTGTCTACTTCTCGTGTGCGACGTATGAAATGTGGGAACTGGTAGTGTGG
GCCTGCCT
>contig_152
GGCTGAATAAATGATTATTTTCAACTAACCACAAAGATATTGGAACACTTTATTTCATTT
TCGGAGCATGATCAGGAATAGTAGGCACTTCATTAAGACTCCTAATTCGAGCAGAACTAG
GAAACCCTGGCTCCTTAATTGGAGATGACCAAATTTATAATGTTATTGTTACTGCCCACG
CATTCATCATAATTTTCTTCATAGTAATACCAATCGTAATTGGGGGATTCGGAAACTGAT
TAGTCCCTTTGATACTAGGGGCCCCTGATATAGCATTTCCACGAATAAACAACATAAGAT
TCTGACTACTTCCCCCATCCCTTTCACTTCTTCTCATAAGAAGAATTGTTGAAAGAGGGG
CAGGAACAGGGTGAACCGTTTACCCACCCCTCTCATCAAACATTGCACATGGCGGATCCT
CTGTTGATCTTGCCATTTTCAGACTACACTTAGCAGGAATCTCGTCAATTCTGGGAGCAG
TTAATTTCATTACAACAGTAATCAATATACGACCCCAAGGAATAACCCTTGAGCGAATAC
CCCTATTCGTTTGAGCAGTAGTAATTACTGCAATTTTACTTCTCTTATCTCTTCCTGTTT
TAGCTGGAGCTATTACCATACTCCTTACAGATCGAAACATCAACACATCATTCTTTGACC
CTGCTGGGGGAGGCGATCCAATCCTTTACCAGCACCTATTCTGATTCTTCGGTCACCCAG
AAGTGTACATTCTAATTCTACCAGGATTTGGCATAATCTCCCACATTATTAGACAAGAAA
GAGGAAAGAAAGAAGCATTTGGAACACTAGGAATAATTTATGCAATAATAGCAATTGGGC
TCTTAGGTTTTGTTGTATGAGCCCACCACATATTTACCGTAGGAATAGACGTTGATACTC
GAGCCTATTTCACTTCAGCCACAATAATTATTGCTGTTCCAACCGGAATTAAAATTTTTA
GATGACTAGCCACTCTTCACGGCACTCAAATTAATTATAGCCCTTCTATAATATGAGCAC
TAGGATTTGTATTCCTATTTACAGTGGGAGGACTAACAGGAGTAATCTTAGCAAATTCAT
CAATTGACATTATACTTCACGACACTTACTACGTAGTAGCTCACTTCCACTACGTTCTTT
CTATAGGAGCCGTATTCGCTATCATGGCAGGATTAGTTCATTGATTCTCCCTATTTACTG
GCTCTACACTAAACCCAAAATTATGCAAGGCGCAATTTCTAACCATATTCATGGGAGTAA
ACCTAACATTCTTTCCTCAGCATTTCCTAGGCCTAAGAGGAATGCCACGACGATACTCTG
ACTACCCAGATGCGTATACCCTATGAAACATTATCTCGTCAATTGGGTCAATCATTTCAT
TAATCGGTGTTATATTTTTCATTTTTATCCTCTGAGAAGGATTCACCTCCTCACGAAAAA
CCATTATTCCCCTTAACATAACATCCTCAATTGAATGACTACAAAGACTTCCTCCTGCTG
AACATTCTTACTCTGAGCTTCCAATACTTTCATCTAAGTAAATCTATTATGGCAGATTAG
TGCAATGGACTTAAACCCCATTTATAAAGTATATACTTTTTTTAGAAATAGCAACCTGAA
AATTATT
>contig_153
ATTTAAATATGACCTCTCAACGACTCAATCTTCGCGCATATTTCCTCCTTTTTCTGTGGG
TCTCCGACTAGGATAATTTTCCCGTTATCACTATTCCCCAACAAACCCAACTTCTTCCTC
CTATCAGAAGTGGGAATAGCAACTCCTTTAGGCACCACACTTGGCGGATTCTTGATTTCT
TGCCATGTATAAGACCACTCGACTTGCCAGCCACCGAAAATATCATTATGCGAAATAAAC
GCCAATCGCTTATCTGTCAGTAACAAAATTTCGCGATTTTCAACAATAACATAATGACTA
TCGTAAATGTCAGTCGTTGCGTATTTGCCTTTTTCTAAATCGGTTAACAGTTTGTGTCCC
TGAGCTTCGTACCTGTTGTAGGGTCTAACCAAACCGTCGCCTTGTAAAAACCGTGGTGGG
CGTAACCGGTTTGCGTCTTCGCCCACCTCAGTCACCCTTTTAACGGCATCCAGTGACCCG
CTTGCGAAATCTACAACACCTGCAGTAGGCCGTGCAATGAGCCCCACTGCTCCCTTCCCC
AATCCTTTGAAAAAGCCTCCAACTCCTTCCTCCTTAGCACCACTGATCGGTTTGGTGAAA
ACACCAGTAACACCGTCGACCACGCCCATAACCAATCCCTTGCCACTTCGAGCGATCCCC
TCTTGCACAGTCGCCGGTCTTTTATTAATCTGATCCCGCCGTTTCCTTTGATAATCCTTA
TCAAACGTCAAGGCTGCAATCCCTTTCCCCATAGCTCCAGTGATTCGTGACACAGCACCA
GCAGCGCCACCCACCGTATGCCCAAACAAACTCCGAACACCTAACACCAACCCTTCAGCA
AACTCGCCCGGACCTTGAATCGCACCTTGGAACGGTTCGTAGAACAAATCTTCAACACCT
TGGGTAATCCCCCGAACCAGCCCGTAGGGATTCCCCAAAACATCCAAACCCAACACTAGG
ACATAAAGCTGTTTGACCGACTGGCCAACGTAGTGACTTGTGGCTTCGCTCATTAGTTGT
TTCTGAGTTAGGAAAGTGTACTCGCGTTCGAAGTACGCCAGTCTGAAGACAACGTCCTGT
AAATCGGTTAGTGTTACTCCCAGACCTTGCAGTAACACGTTGAGGAAATTCGGCGTCGAA
CTGCTTTGCCCAGCTGAAGTCCCCGCTGCCATTGAAAAACTGACATGGATTTTGAGCGGC
GAAAAGTGAAGCAAGTCGTAGAAACTCTTCTGTTCTTGCAACGATTGCGTCGAAACGTGC
GAATAGAGCGGTTCGTCAACGAGACTCATATCTTTCAAGAACAGTTGTTGTTCTTCCGTT
TCGGAATATTCGGACGATTCTAACATATCCACTAGGGCGTTAACGAAACCCAGATCGACC
TTAACGTGAAACTCCTGTATCAGGAGTTTGAAATACTTGAACTGCTTGACTTGGGTGTTT
TTCATCAAAAGTTGGACGATACTGAGCTCAGCGAACGGCTTCATGCCGCTGTCAATGGCC
ACACTTTTGGGTAACGGAACCGGCGCCAAAACCACGGGGAAAATGCAGTCATACATTTGA
TTATCGATTTGCAGTCGGTTAATTTTCGCATGGACTTGCAACTGGCTCGGACTGGTCCGC
ATCTGCACCCAAAGCCCGGTCTGGAACGTCCTCCTTATGCGTCTCTTGTTCGGTTTCATC
ATAATGTTGTTTTTAAAATCGACTTCGGTCTTAGCATCGATTGCAACTTTCGGCGAATTG
CCTTCCTGAATATCGGCCAAAAACCGCTGATAGGCCGTCTCCAACAACAAGCTCTCCTTA
TTCCCGAACGGTTTGAACCTCCGACCGGTCATTTTGCAATGTTCCCAGATTATGCCCGAA
CTTGCAATCGCCATGTACATCAGTTCTTGGCGCGTTATGTTATTGACAAGCGACAAGCCG
ACACCGTGTATCGAAACGGTGATTTCTTGCTGGAACTGTTCGAATAAATTCGCAGCTCGG
GCGTTTTGCGCCACGTATTGGTCTTGGGTGAAGAGTAGAATTCGCTGCATTCCGTCGAGG
AATGAAACCCAATAAATGTGGTAACCTTCTCTTATTGTGTATTCGCCCATGTCGTCTTTG
CGGAGATCGTTACTGTGCTCCTTTTTGTTCGCACCTTCCCATACTAGGATGCGGGGACCT
GAGGGGTTCTCCCACGTGTATAACATGCTGTGTTTGGAGGGGAGTTTTCGAATTTGGACT
GATTCTTTCTCCCAGAAGTTCATTGTATCGATGGTGTGGTTTATGATAAGAGCTGGGGCT
GTATTGCCGTCGTAAGGGGCGAGGTTTATGTAGATGGCGCCTTCGGAAATTTGGATGTCC
ACGTTGATGCCACCGTACCTATTTTTCAGCTTCAGTAGCGAAGTATGACTCTCAGTGTAC
AGAAACGCTGCTGAAACCTCTTCTGTACCTTTAACCCTTAATTTCAGCAACTTGTCATCT
AATTCGCTTTTAGGCCAAAGTGCCGAACAGGATTTTGGCTCAACACAAATCCATGGATCA
GCAGGCCTGTCATTTTCTTGAAATTCAATAGCGAAAGACGCATTATTAATAATAACATAA
TACGGTGTGAAAGTCACTTGTTTCGTTAGACCATTGTAAGTCAGTTGATTTTGTACACCA
ATCTGATATAGCAAATTCTGGTATTTGCAAACAACCACTCCAGAGGACCCTGCGACATCT
AACGAGAATTTATCCGACCAATCCCCTTGCTCGACCCTAACAGCTGCTTTCTTCTTCCCG
AAGAAATTCTTCGCGTTGAAAGAAAACAAAATCGGACCTTTGAAATTGGCCGGGTGGTGC
AGCACATTGACGCAATCTTCAGAATTTCGATATGCCAACATGAGGCCGGTTTTGTTCAAC
ATCCAGAAGGGACAATAAAGGGCCATGACGACTGAACCTTTTTCGATAATCACGTGCATA
CCCAGGGCCAAAGTCATTTGGACGGCACTATCGTAACTTGCAAAGTTCCAAACGGAAAAT
TCGGGCGCATCTTTGTGCAGTTCTTGTCTGCATGACCACTCCTTTTCCAAGTAAGAAGGC
AACCTAATCACTAGAGCGGATCTTCCAGGTTCAACATTCGGTAACAAAAGTGTTTTTCCA
GGCTCGACCGGTATTTCAGAAACTGTGTTTTCAATGCAACAAATGATATCAATCGGTAGA
CAATTTTTGAAAACTACAGCCGGTCTCAAATGAATGTTATAACAAGTGCTTGACATCGTA
TGTCTTGACGTGTTTTCGTAATAAACCTGCTCCATTTCGCCAACTGCCTGAATAATGAAA
GGGTCGTTCCCTAGTTCGGCTTCCTTCGGTTGGCATTGCAAAGTTTTAGTGATGGTTAAG
TTGGTTTGTAAGTCTTTCCATATGTACGGAGCTGTAGTAACCGAATAACCCCCAACACTG
AAGAACAATTCGTTCGTCGGTGTATAGACGGCTTTCAGTGGAATATTAACGTGTGAATCG
GGCTGAATCGTTGTGATTGATTCAAGCTCATTGCCTCTGACCGTCATGTAATAAACTTCA
ATCGGGATATTAAAATGGTTGTAAACTTTTAAAATGCTTCGTAACGTAATAATAGTCACA
CCTTCGTCGACTGTAACGTCCGAAATGAGCCCCCAGTGATCGTTCCCGTCCCCTCGATAA
TTCAAAGGGAAAAACCGCTTATCAGCCCTCACCACGGGCAAATCAATGTTGCAATTCTTA
TCAATGACTTTCACATTGACGAAGTAATTTTTAACCGAAAGCGCATCGGTTGTTAATTGC
AAGCCCAGTCTTGAGGGTGAACTGAGCACCATTGGTTTTTTCTGCAATTGTGCCTCAGCC
CCACTCTCCAAAATAACTTCCGCCGGTTCTTCGCCCCCAAACAGTGCAAACGACCCCCTC
TCCAAATTAACACAAACCGAACACCCCAACTCGTTCACAATTTTGAACGGCGCCATCGTC
TCAAGCATCTTCACTTCGCCCGGCTTCATAGCAGTTGCGAACGCCTTGCCCAGATTATTC
AACACTTCGAGACACGTCTTAGTGACCACAATTTCAATACTATGGTCGGAGGACACATCA
ATACACATCGCAGCTTGCTGTGGAGCGCTATCTAGCGATTCGAGATCGGTCGGAGTTGTG
ACTTCCTCCGGTTCGTTTCGCGAAACTTCCAGTTTGAGTTCCCAAGGGACCCATTTGGGT
TTGTTGCTGTGGGACACTTCAACTGGTTCAATTAAGGGTTCCCACAGGGCTAAACGGCTG
TTGTAGTAGTTCATTTGAAG
>contig_154
GAATTGCTGGAAGTTCGTTATTTGTGCTGCTGCTAGCTCAAAGTTAATAAAATGGAATAT
GCTTCCTTTAGCAGTGATGATGAAATTGCATGCGGGCCTCTGACTTTAAGAGAAATCAAG
AAAGAACTAGCCAGGTCACCCAGAAAAATTAAATGCAGAGAAACCGACTCGGGGATTTAT
TACACATTTGCTTCAAGTATTTTAGTCAATCAAGTGCAGCAAAATGACGAAAAGAGCGTC
CATTCTGAAAACTCTGAATATTACACACCTGAACAAAGCACGAATAAAGTTGAAGCGTTT
CTAGAGCAGGTTTCTAAAGTCATTGATAGTGAAAACACTGATGAATGTACGAATTGCACC
TACACTACAACTGTTGATACAGTCAAACGTGATACACTTGGAGAGATATTGAGACATAAT
CGAGAACAGCCCGATTTGAACGACTTTTGCGAGAGTTTGGTGGAAAATTCAGCTTTACTG
TCGCCAGATCCAGACGATATTTTTTCTGTGGACTCAGATGATTCCATTCAGGAAATCCAA
AATGAAGAAAGTTGTGCGGAAAATCGTGAAAATTCGATAAGCAGTGATTCCTTAATTGAA
GAAATCTCAGATAAATGGAGTTATGCAAAAAGTGATAGTAACGATGTTATTGTGATCAGT
GATGAAAGTGTTAATGATTCTGTAAGTGACGTATTTGTAGAAGAACCCATTTTCGTAAAA
ACTGAACAAGAACAAACTGAGGCCGTAATAAGAGAAGCATTAACATCATGTAATTTAGAA
GAAAAAGAACAGTCTTTGCAAGAATCGTTTAATTCTGATCAAGTGAATTCTTTCCATGAG
AGTGAAGAAAGCGAAGAAAAACCTACTTCAAGTGAGAGTGGCCAAAATGATTCCCTTGAA
TTCAATGACACACTTGAGGAGATGGAAATGGCTCTGAAGCACGGCCTTGGCTATGTTTTC
CCAGGAGATCTAACTTCTCAAAATTCCACACCCTTTACCACCCCTTCTCATGAAACAAAC
CCAAAATCCAACTTACCATCCTCAAAGAAGAAACTCTTCCAACCTACCAAGTTTTCCCAC
ATTCAGAGTCCAGTAGCAGACTACATTAAAAAGAACAATGATCCCTTCAAAATGCCTCTG
AATCCAGTTAAGAGCAGAACTCCTCAAAATTCAAGAATACCAAGAATGCAACCAAAATGT
TTCACCAACACAATGAGCCCTGTTGCGGTTTACATCAAGAACAGCCCCTGTTCTTTCACC
AAACAAAATGTGGTGGCAAAACCAACAGCACTACTAACAACAGCAGGCGAAAGTGTTTTA
CACAACAAAGACCGTAATGTTGATTTACCAGTCGCTGTCTACAAACCACCGCGTAAAGTT
ATCACCTACGTCCAAAAGGACGTTGTTTTGCCATCCAGTCTCCAGAAATACGTGCCAGAA
TCAACAGTTGCAGAACACGAAAAACGGACCAAGACTGAAACAGATACTCAAACGAAAATT
CTAGACGAGGATTTAACCACTGTTGATTCAAGCCTCCTTGAAGATACGTCCTTTTTGCAA
GTGAAACAAGCACTTCTTAAGTAATTTTTTTGTGTTTAATTGTCCTGTAAATTATTTTGT
TTGAATTAAATCCAGTCGGCGGTCGGCGCAGCCAATCAGCGAGCGACAACGCTTAAAATG
CGGAACTTGCGCAGTCCGCAGCCACGTAATTGTCAGCAAGCATTGTACGGAAGGTTGTGC
CGGCGAAAACTAACTTTTAGTAATAACTGTATAATATTTAAATAAAAATGTTTTTGCAAA
AAATATTCGTGTTGTGTCTTTTCTACTGTGCGTGTTTTGCGAAAGAAGAGGACGTTTTGG
AGTTTAGTGACAGCGATTTTGAGAGCCGAGTTGCCGAACATGAAACTGCACTCGTCATGT
TTTATGCCCCTTGGTGCGGCCACTGTAAGAAACTGAAGCCCGAGTACGCGAAAGCCGCAG
AGGACTTGATCCGCAACGACCCCCCGATTGCTCTGGTCAAAGTTGACTGTACCGAGGCAG
GGAAAGAGACTTGCAACAAGCACGGGGTCAGCGGCTACCCCACCTTGAAGATCTTCCGCA
ACGGGGAGTTCTCGCAGGAGTATGGGGGCCCGCGCGAGGCCGGGGGCATTGTCAAGTACA
TGAAGGCGCAAGTGGGCCCCAGCTCCAAGGAGCTGACCAGCGTCCAGGACCTTGAGAAGT
TCCTCAAGGCCGAGAACGATGTCTCCGTTGTGGGCTTCTTCGAGAAGGAGTCCGATCTCA
AGACCGCTTTTCTCAAACTCGCCGATAAATTGAGGGAAAAGGTCAGGTTTGCGCATTCCA
CCTACAAGCCCGTGCTGGAAAAGCAAGGCGTTAGTGACGGCATTGTGCTATTCCGTCCCC
AACACTTGCACAACAAGTTTGAAGATGACAGCGTGGTCTACAGTGGAGGGGCCGTCACTG
GGGAAATACAGGACTTTATTAACAAAAACTACCATGGCTTGGTGGGACATCGCAAATCTG
ATAACAGGAATGACTTCCAGAATCCTCTAGTGGTTGCTTATTACGGTGTTGATTACGTTA
AAAATCCCAAAGGCACGAACTACTGGCGTAACAGGGTTTTGAAAGTTGCCAAACAACACA
AGGATAAGATCAATTTTGCTGTCAGCGCTAAAGATGACTTCCAATACGAATTAAACGAAT
ACGGTATTGACTATGTCAAGGAGGATAAACCTGTTGTTTTAGCCAGAGATGCCAAAAACC
AAAAGTTCATCATGAAGGATCCCTTCTCTATTGAGGCCTTGGACAGCTTCGTGCAAGACC
TGCTTGCCGGAAAGCTGGAGCCTTATCTGAAGAGCGAGCCCATCCCTGAGAACAACGACG
GCCCCGTAACAGTCGCCGTAGCGAAAAACTTTGATGAAGTTGTGCTTAATAACGGCAAAG
ACACTCTGATCGAGTTCTACGCCCCTTGGTGTACTCACTGTAAGAAGCTTGCCCCTGTCT
TTGACGAGCTCGGTGAAAAAATGAAAAACGAGGATGTGGCAATTGTTAAAATGGACGCAA
CGGCTAATGATGTTCCGCAACCGTTTGATGTTCGCGGTTTTCCGACTCTTTATTGGGCCG
CCAAGGATTCGAAAGACAGTCCAGTCCGTTATGAGGGTGGACGGGAAGTTGACGATTTCG
TCAAATACATCGCTAAACATGCCACATCTGAGCTTAAGGGTTATGACAGAAAGGGAAATC
CTAAAGCGGAAAAGACTGAACTTTAAGAGTGTGTCAACAGTGATTACACCAATGTAATTA
TTAAAAACTAATTTTAAATATTTTGATGTTTTCCATTGTAGTTTAAATTGTAATTGTTTT
GTAATTAAACCCAGTTTCACATATTTCTTTGATCGGTATTTCAGTGATAAAACAGTGAGG
AAAGGTGGCATTGAACCACCTAATAATAACGCAAATTTGTTTCTAACTTAGGACTAGTTT
GTATAAATTTATTTACCTTTTTCAATAAAAAAC
>contig_155
TATAAATATACCTATAAATTATCTAAAAAAATACAACGGTAAAAAAAATAATTACCCTTA
ATCACATAAGTATTATCAAGGTCGCTGACATACCATCCGGTGTTTTGTGAGGGAAAACGG
GGCCTTCAAACCGAATCATAAATAACAAAGTATATCATTCACTTGTGCATTTCTCAACGA
AAAGTTGGTCCCTTTCGCCTGATTTAAAATTGAACGACTTCGATTAAGTCACAAAACACC
GAACGACATGTCGTGCCGACTATTTACACAACACACCACAACCTGATGACCTCTGGTACC
AAACGAAGCCTACCACCCTTGAGAAACGACAAGAATCGACTCTCCCTTTAAGGCTGTGAT
GTGAACGATTAGTATATAAGGGCGTTTAAACTCCGCCGATTGGTCAGAGTAGGGTGCATC
GAGACAGCCAATTCGTTGGCTTTCGTTGTGGTTCTGTGGCTTTCAGCTGGTGGCCGCCTT
TCGGGGGATTGCTCGCCTCCAATTTCTTTTCCATTTTCGCCTTGATATCTCTAGCTAAAG
TAAAAAAGGCTTCTTCAACGCGTATGCTCGCTTTCGCACTCGTCTCGATGAATTTAATAC
CGTATTCGATCGCCAATTGTTCGCCCCTTTCTTTCGAAACTTGTCTTTTTTCCTCCAATT
CACACTTATTACCCAACAACATTTTTTCCACGTCCGCCGACGCGTTCTCTTCGATGTTTC
GTATCCAGTTTTTGATGTTTTCGAAGCTTTTCTCGTTCGTTATGTCGTAGACCAACATTA
TGCCCATCGCCCCCCGGTAGTAAGCCGTCGTAATGGTCCTGAAGCGTTCCTGCCCGGCTG
TGTCCCATATTTGCAATTTAATTTTTTTACCATCGAGATCTATCGTCCTGATTTTAAAAT
CGATACCGATCGTCGAAATGAACGTCGTATTGAAAGCGTCCTCCGAAAAGCGAAATAAAA
CACATGTTTTCCCAACGCCTGAGTCACCAATTAACAACAATTTAAAGAGATAATCGTACG
TTTTTGCCATCTTTTGCCACACAAGACACTTTTGTTCTCTGCCGGGTCACTTC
>contig_156
TAAAAAAATTTAGATTATAACTGATTAACACTTCTTTGCTCATTTGTGTGAAAACTAGCC
TTAAAGGTAAAGCTATACTTTTCCAAAAATATCACAGAGCTTCTTTACACTAAATTAAAA
AATCAAGGATTCATTCCAAAAAAGGGAAAACCAATTATTAATCTCCATTACAATTAACAT
CAGCAAACTCTGTCCCAAGCCACCCCACACAGATGCAGTAATGTTGAAACAGTTGAATCA
ACAGCTCCTGCTCATCCAGGAACTCGATTTTCTCGATACGCTGTCTCTCAGACGCCGGCA
AATCGTAGTAGATCTGGACCATGTCCCAGGCCTTCGCCCCCTGCCAGTTATTATCCAGAA
AGCGGCCCTTCTGCGTCTCCAAACTTTTGCAAAACGAAATGCCCGCCAGATTGCAGCCCC
GCGCCCTCAAGTTCCCCAACATAACGTCCCCGAACGTGTCGTTCATGTTGCACATCTCGT
AATTCACAAACAAGGCCGACTTGAATTTGCTCGCGATCCAGGCTAATAACCGATTCACAC
AATCATTCTCAATGTACACTAGCACACATTCAGCGATGAACAGCGTGGGGGTGCTGAAAC
TGACTTCAGCCTGCTGTAGCTTCGACTCCACTTGCGATATGTTCCTCAGATCAGCCCCCA
TGCAGTGGTAGTTGCCCGCGTGCAGGTCGGTGGCGCTCAGCTTCACTTCGCCGTCCTGCT
CGTGGATGCGCTCCAGGAGCTGCTTGTTTCGCTTGATAGCGTAGCATTTGCGGGCGGTGA
CTGTCGGAAAGTCAATCTCGACGTAATTGGCTATGTAGACCCCCTGGTCCTTCAGTCTCC
AATACAACGTGTCGAAGCCGGCCCCCAGGTTCACGATTTGGGACGCGGGCCCCGCTTTCT
TCAAAAACGACTTGATGTAGCGCTCCACCCCCTTGACGCGGGCGTAGTAGCCCCGGTTGA
TCTCAGGAGCGCGCTTCTCGATCTGGCGGACGAAGTACGGGATGTAGCTGTCTTGCCAGT
AGCCCAGCTGGACTGCGCCCCTTTTGCACTCGCTGGCGTCGTCGTTTGTGGCCATGACCG
GTTCGTCGTTCATTTTGTTGCGTGATTAAGTACAATTTACGGTGGGTTTTGGGTTTTAAC
GCACTGTGTGTGTTTTGGAACTTGCTTGGTTGCGCTGCATCTGTTCTATTTTTAGGCAAC
CAACAACGCCCCCGCGTACTCTGCGTTGATACCACT
>contig_157
TAACGACGTTACTCGGACAAAACCCCAGTCAACGTCGTTTTTCCACAGAGATAAACTCTG
CCACCTGACTTACACCCAAGAGAACAACAAGCTACTCCTGTTTTTGTTTCCCGACAGTTG
CGCCTCTGTGAAAGAATCAGTCTTGATAAGCAACGAAATTAAACGAATGTTTTTATTTAT
GTATCAAAGCCTGGACCAGTGTTTCACAATCGAGTCCAACCGACAACAAATCAACCATTT
TTTCGCCCGTTGCTTTACCCGACTTTTAAACGCCAAAAAGTGGACAACTAGTGACTATAT
CACCGGGAACAAGGCTTTAGCCGAGCCCAGTCAATGTCAATTCGAAGACGTTCTTCCAGT
AGCCCCGACTTTGCCGTTACCTAACGAGGCATACATGCAAGTGGACGACGCTTTGACCGA
ACTCGAAGCTAGTGATTATCGGGAATGGAACGAGGAACCGCTTGATTGTCAACGCCTTTT
CACGATACTCGGCAGCGCCTTGTACCACCACGGTTATTTGCTGATCTCCCATTTAATGTA
CGAGGATTTGATCGATGTTCATGTTTTTTGCCGGCAACAGGGGTTCTTCCACTTGTCCAA
AACCGAACCGGTTAAGACGCTCCTGTTGTGGAAGGAGGTTTTTCCGCACTCTTGCAACCG
AAGCGCGAACACCAACGCCAAAATACCGGACGGTAAAAGATACTTACTGTTGGTGGGGAG
CAGGAAAGAC
>contig_158
AACCGTTTGTTTGGTGAAGGGGTCAATCGTGGATCGATCAAGATATGGCCCCGTCCCATT
CGCGCCAAGTGCTGATTTGGAGTATCCCCGCGCTCGCCGTCATTTTCAGTTATTTCTGGT
ACCGACGGAAGAGACACGAGTCGAAAACTGACCCCGGTGACAAATTACAATCTGCACCCG
AATCGCAACAATCGACAAAAACCGAAACCGAAAGTGTCACAACAAACCGAAGGTTCTCTC
GTTCGCTGTCAGGCGTTGATTCCGCCCCCATCGATATTGTTATCCCGCCCAAACTTAAAG
CTATCAAATCAAACCCTGTTGTTATTTCCGACGAAGACTTAGACTTAGAAATTGAAAAAA
TTAAATCGATGAGATACGGCGGCTCGATTGACATGAGAAAATCAAATAATTCCAGTGAAT
CATCGTCCGCTAGTAAACACACGCCGGTTAAGAAGGCATCCTTTGACATGGCACAGAAAG
TCGACGAGGAAAAGCCGCTCTCCGGCACGACGGAAAATGCTAAAGTCGATAAGACGATCT
CAAATAATAATGAAGTGCAAAGGCAAAACAGCGAAAGGGATTCGGCGAATCATAGTCCGG
CGGATGTTATGCTGGCTAGTCCGTCCCTTAGCAGCATCTCCGATAATCACAGCGAGGGTT
CCAACGATAGCGGAAAAGGGGGCAGCGAAGTGGTGACACCTCCGCCGTCCCGATCTCTGG
TCAACGAGAGCACCGCCTTAAACATTTACGAGTTCATCATTCCACAATCGTTGGTTGGTA
AACTAATCGGCAAACATGGCAGTTCCGTTTCAAACATCAAAGACAAGACCGGTGCCCAAG
TACTGGTCAGAAAGCACCCAACAAACAATAAATTAAAAGTGTGTTCGATCGAAGGCACTC
GTACCGAGATCGACAGCGCTTTGAAACTCATACGAGATAAATTTCCATTGAAACGTTTCC
CGGAAGTCACCCTTGAGCAAGTCTCGTTCCTTCCAGAAGTGTCGCCTGTTTCTCTGGTTC
CGGACCACTTGCATTTGAAACTGATCGAGGGTATTAATAATGATACGATTGTTAGTTGTG
TAGTTGCGCCAAATCACTTGTTCTTACAACAACCAGCACATCCGTCGTTCCCCAACCTTA
ATATTCTCACCGGTTATATGAACGTTTGTTACTCGGAGGCGGACTCGCCAATGCTGCCGA
CGCCTATTCCAGAAAACACGATCTGTGCCGCATTTTCCGAGGACAGTTGGTACAGAGCAG
TCGTCCTGTCGACGGATGCGGAAAGTGCAACTGCTTATGTTAAGTTCTTAGATTTTGGCG
GTTATTCGTACATCGAAATTTCGAAGTTGAGGCAAATCCGGGGCGATTTCATGTCGTTAC
CGTTTCAAGCGGCGGAATGTTTCTTAGCGAACGTTAAACCGGTCGAAGAGACGGGCTGGC
GCGATGAGGCGTTCAGTGCAGTTGTAGAAATGACAAAGGGGGCGATCATCTACACCCAAA
TAGTTGATTACACTGAGGAAGGTATTCCTTTGGTTTATTGCTATTTAATTTTAGGTCCAA
GGCAAGTAGTATTTTTAAATCAGGAATTAGTGAATCAAGGACACGCCGAATGGTTAAATT
GCGGGGAGGAAGCCGCAGGTGTTACCGTGGCGTAATATGTAAAGTAATTTTTTGTTAAAT
AGTCACTTGATTGGATCAAGCTTTTGTTGAACGTGAATATTATCTAGTGTAGTTAGCTGA
TTTTTGGAAAAGCGTGTTTTTATGAATGATATTGTTGGAGAACATTTTTACATAACTTAG
GTTGTAGTTTGTTGCTTTATACCAGTTTGAAGCGTTCGGTCGTTTCGTACATTTATTTAC
AAGAACTTGTTTATTTTTTTAAATTATTGTGATGTTTTGTTTTATTGACTGCTCTATTTT
CAGTACTAACCTTAATTGTTTGTGCTCAATTACTAATTTAAATTTAGTGTATTGCGCTAT
CGTTTACGTGGTAGTTTAGTGTCATTATTTAAACTGTACATAAAGAATTGTATTTTTTGA
TAATGTTAATCTAGCTTTTGTGTATATTTTTGGGGAGCAACTAGGTGACTGTAGGATGAT
CAATCCATTTATCTTGTATACATGTTCCTATTATTATTATTGTTTCTACCAATGGTTTTG
GTGTTTCCATTCTAAGTTTATTTTAAAACGAACTGGTTTTTCGTACATTTGCACTGTTTT
CACACAGCAAACGTATTCGTTATTTTTAAGGATTGATGATTCTTTTTTCTAGTTTCGTAT
TTATGA
>contig_159
GGGAGTGACACAACTACGTGTAATGGTGCGTTAGCGTTAGTGCAGAATTAGTGCATATTC
GTGCAATTCATGAATATAAAATTCCAAGTCGTGCACAAATTAACAGAATAAGGAGAAATG
TTCAAGTTTATTAAGGCCAAAGGGCCGCATCCCAGCGCCGAACGCCAGAAGCTCCAAAAA
GACCTTTTCTGTTACCGGAGGACGTTGCAACACGGATTCCCCCACAAACCCACCGCACTA
GCATGGGATCCCTCATTGCGCCTTCTTTGCATTGGAACGGCCACAGGAGCCGTCAAGGTC
TTCGGACGTCCAGGTGTCGAATTTTATGGTCACCATCAGAACCCCATTGCTGTAACCCAA
GCCGTCTTCCTGCCGAACCAAGGCCGTGTGGTCACTCTATGTGACGACAACTCCCTCCAC
CTGTGGGAGGTGAACAAAAGTAGTTTGGTTGAAGTCAAATCGCAAGCCCTCGAAGGCAAA
TTGAAAAAAATTTCGACCATGTGCGTCGAAACTGCTGGAAAACATTTACTTCTAGGCACA
GAGGGTGGGAATATTTACCTTTTGGATTTGGCAAGCTTTACGATGACACCTGATATCATT
TATCAGGATGTGGTGATGCAAAATGTGCCTCAGGATTACAAACTAAATCCGGGTGCCGTT
GAGGCTATTTTTGAACAACCGGAACATCCTGATCATATACTGATTGGGTACAATAGAGGA
CTGATTGTTTTGTGGAATCGTAGCGATAACACGTCCATCAAAACTTTTGTTTCAAATCAA
CAGTTGGAGGCGCTTTGTTGGCACGATGATGGAAAGACATTCACAAGCTCACATAATGAT
GGCAGCTATATGGTTTGGGATCTGGACCAAAACAAGCCAATGCAAGACCCTGTCACAACA
TACGGCCCTTTTGCATGTAGAGCCATTCCAAAAATAATAAGAAGAGAACTGAGAGGCAAA
CCTCTGATTGTTTTTTCCGGTGGTCTACCTCGGTCCAGCGGCAGTGACAAATACACCGTT
TCGGTTATTCATGACGAGCAACATGTCGCTTTTGATTTCACAAGTAAGGTGATAGACTTT
ATAGTCATCGATTCCAAAGCAGAAGAGCAAGAAGGTGAAGAGAATGTCGTAACAAATGGC
ACAAGCAGTGGCGAACCTGATGCTCTTGTCGTATTGGCCGAAGAAGAATTAGTAGTGATC
GATATTTCAACAAAAGATTGGAAGATGATAAATCTACCGTATTTAGTTTCGCTACATGCA
TCTGCAGTTACTTGTAGTCAACACGTTTCTGGAGTTCCCGAAGAGCTTTGGGAACAACTA
AAAGAAGCAGGCAAAGCCCAAACCAACAACATTTACTCCTCCCGACCGTGGCCTATCGAC
GGTGGCAAACTCCTATGTTCGAAAGGTTCCGAACCGAAGCGAGAACTTTTACTAACGGGT
CATGAAGACGGCACTGTTCGGTTTTGGGATGCTGGTGGTGTGACTCTCACTCCGATTTAC
AAATTTAGTACAGCGATGTTTTTCACTGGTGATGATTTGGAAGAGGCTGTTCCTGATCCT
GAAGATGTGGATGATGATTGGCCACCGTTTCGTAAAATTGGAGTTTTTGATCCGTATTCG
GATGATCCACGATTGGCTGTTAAGAAAGTTGTTTTGTGTCCGCTTTCGGGAAGTTTGATC
GTTGCCGGAACTGCCGGGCATGTGGTGGTCGCTAAATTTGATACGGAAGTGTTGGATGGT
GAAATTAAAGTCACAACGATGAATATCGTGAGTGATCGGGACGGGTTCGTGTGGAAGGGA
CACAATCAACTGGCTCCTAAACAAGGGGAAATCCACCAAACACGTGGTTTCCAAGCTACT
TCCATCCTCCAATTACATCCCCCTGCAGCTGTCACTGCCTGTGTCCTTCAAGCTGATTGG
GGTTTAGTCGCTGCTGGTACAGCCCACGGCCTTGCACTTTTCGACTACGTTAAAAACAAA
CCAGTAATGGTGAAATGCACACTAAACCCTAACGATCTCACCGGTGCCGGCGACACGCCC
ATTTCCCGTCGCAAGTCCTTCAAAAAATCCCTTCGCGAATCGTTCCGACGTCTGCGAAAA
GGTCGATCTACACGTCGAGCAAACCCCGAAATCACACCTGCCACAAACTCACCCCCTAAC
CGCAAAACAACCCAAGAGGATGGTCAATTCAGTCCGCTCGAAGCCAAACCGGTCGAAAGA
CAAATTGAAGCACGCCCCGTTGACGATTCGATGAGTTCGTTTGTAAGATGTCTTTATTTC
GCAAGGACGTTCCTCGTAAATGTACAAAACACGAACCCAACTTTATGGGCTGGAACCAAC
AACGGAACCGTCTATACCTTCACGATAACGGTTCCATCTTCGACGAAACGCGAAACGGAC
GACGTCACCTGTCACATCGCCAAGGAAATTCAGTTAAAGCATCGAGCGCCAGTTATTGCC
ATTGCGGTGCTTGATGGTGCAAACAGACCTCTGCCAGAACCACTGGAAGTTGAAAAGGGG
GTAGCACCACTTCCAGATACCACACAACCTCATCGAGTGATTATTGCATCAGAGGAACAG
TTTAAGATTTTTACTTTACCGGCGGTTAAAGCGTTCTGTAAATTTAAGTTGACGGCACAA
GATGGTGCAAGAGTGAGACGGATGGCTTTTGCTACGTTCAGTTGTAAAAATCCCGATACG
GATGCGACACATTCCGAAATTGATTTGTTGTGTCTGACGAATATCGGAGAGTGCCTTGTT
TTTAGCATTCCGGATTTGAAGAGACAGTTGAATGCCGCGGCGATCAAGAGGGAGGATATC
AATGGAATTTCGTCGTTGGTCTTCACGAAAAGCGCCGAAGCACTTTATTTGCATTCCTCA
TCGGAGCTTCAAAGAATATCTTTGTCAGCTACATGTGCAACTACTGCCAGATGTTACCTC
CCTCAGCCAGTGGGAGAGAAAGAGGACGCTGCTTCTGATGCCGGTTCAGAAGGTGAACGG
CAAGAGGGACAAGACGTACCGCCGTTAGTTAACGGAAATGCCGAAGGAAGCGTTGGCGAT
AAGGCGGAAGAAGTGCGAGAAAATGGCGAAGAAACTCCCCACAACGTGACAGTTTCTAGC
AGCGTCGGCGATATAACAATCGACAGCGTTAAGGATTACCTCGGCTCAG
>contig_160
ATTCTAGCACCAAGTGTTAAAGATATCCTCGAACGGGAACCTATGCTTGCAGTTGACGCC
TCTGTAGTAACCTCTGATTCAATTGATAGCGCAGCTTTGGAAAGCAGTGGAGTTAAAGTG
GTCCACAAAGACGTTAGTTCCAATCCAATCGATCAAAACTTGCACCTTGTCGTGCTAACC
GATGCGTTAACACACGGCAAAATTAATTTGATTGAAAATGCCGCCAACTGTATCAAAGAC
GGCGGGTTCGTGCTTCTGGAAGAACCCAAAGGGGCCATTAACAGTGGCAAATTGTCAACA
ACGGGGCTCATCGTAGTGAGTACTCAAGTCACGCCAACGAAAAGCTATGTCTTGTTGAGG
AAACCGGTCGATGTTCGTTCTGACTCAACTGCAATCCAAATCACTGAAAATAATTTCGCG
TGGGTGGAACCTGTCAAAGACGCGATGAAGAAGAGTGAAGGTGACGGTAGCAAAATCTAC
TTGTACGTCCAAGGGGAAGAACTCACTGGGTTAGTCGGGATGGTCAATTGTTTGAAACAG
GAGCCAGGCGGTG
>contig_161
TTTAATTAAACTACTACATATCCATATATACAGCAAGTGAATCCACACAAATTTCACACA
TTCGCGCCCAGCATTTTAATCGAATTTGCCCACACAACCGTATTCTTCTTCTTCTTATGT
CCTTGTCAATCCGGTAAAGTCTCTAAATACTGTACAGGTTCCTTGACCTCGTTCGCTAAC
AGATATCCTTGCGCGTCCAGTAAATCTTCCTGGGAGATCATCCTCAGCGGAGGCGGTCTG
GGTAAACTCCGCACGTTTTTCACGTTGACTTTTTGGGTTTCGTTCTCGTACTGGATGCTC
ACTTTGTCTTCGTCGAAGCTCTCGTAGGCCAGCTCGAGCTTGTCGCAAATGTTGGGGAAC
TTTATGCGGTCTCGGGGTTCCGTTTTCCAGCAGTTTTTCATCAGCTCACAGATGAGGGAC
GGACAGTCTTCGGGCGCGATCAACATTATGCCGTCTAGGATTAGCTTGACGGCCTCTTCG
TTGGTGTGCCCGTAGTAGGGTTGCTTGCCGAAACTGTAGATTTCCCACAGAACCACTCCG
TACGACCAGATGTCCGACTCCAGGGTGAAACGGCCGTAGAGGACGCTCT
>contig_162
GGGGCATAGAGGGCGGCGCTAGCCTTGACACTGGTTTTGTCAAATTTGGCCAAATTTGAC
TGTTTCCGGCGGCGAATCGTGTCAAAAGTGCCAAATCGTGTTGTTTTTTTCGCGTTCGGC
GTGTTCCCCTGTGGCGATAGGGCCGACTAGGGCCAGTTTGGCCGTTTCTGGTATTGTAGG
TGTCGCTACTCGTTTGGTAAGATGGCCCCTGGCTGTCCTCTGTCAAAATCCTGAATAAGC
AAAAGAAAAGCTACGTCATTCAGAACCGATCGTTAGATTGTGCCTGTGTTAAATAGTAAA
AGTTTCGGTTTTTTCGTCTAGTGTAAGCTTCGAACGTTGAATAATGGCCGAGGGTAAAAG
TCCTGACGACCTGGCGACTGCGATCTTGCGCCGCAAGGACCGCCCCAACAGACTCCTGGT
GGAGGAGGCCACCAACGACGACAACTCCGTCGTGGCGCTATCGCAGGCCAAAATGGACGA
GCTGATGCTGTTCCGAGGCGATACAGTGTTGCTGAAAGGGAAGCGGCGGAAAGAGACCGT
CTGCATTGTGCTGGCCGACGAAAACTGCCCCGATGAGAAGATCCGGATGAACAGGATCGT
CAGGAATAATCTACGGGTTAGGCTCTCTGACGTCGTCTGGATCCAGCCCTGTCCCGACGT
CAAATACGGGAAGAGGATCCACGTTTTGCCCATCGATGACACGGTCGAGGGGCTCGTCGG
AAATCTCTTCGAGGTGTACTTAAAACCATACTTCCTCGAAGCTTATCGACCAATCCACAA
AGGCGACGTTTTCATCGTCCGTGGTGGCATGCGAGCCGTTGAATTCAAAGTGGTGGAAAC
GGAACCGTCACCATATTGTATCGTCGCCCCCGATACCGTCATCCATTGTGACGGCGATCC
GATCAAACGAGAAGAAGAGGAGGAAGCCTTGAACGCCGTCGGCTACGACGATATCGGCGG
TTGTCGCAAACAACTCGCACAAATCAAAGAAATGGTCGAATTACCTCTACGCCACCCGTC
GCTCTTCAAGGCCATTGGCGTGAAACCACCACGTGGTATCCTCTTGTACGGACCTCCAGG
TACCGGTAAAACTTTAATCGCACGTGCAGTGGCCAACGAAACCGGTGCTTTCTTCTTCTT
AATCAACGGTCCTGAAATTATGAGTAAATTAGCCGGCGAATCCGAAAGTAATCTAAGGAA
AGCGTTCGAAGAAGCCGATAAAAACTCCCCGGCTATTATTTTCATCGATGAATTGGACGC
GATTGCACCGAAACGTGAAAAAACCCACGGCGAAGTCGAACGCCGAATTGTCTCGCAATT
GTTAACACTGATGGACGGCATGAAGAAAAGCTCGCATGTTATCGTGATGGCGGCCACAAA
TCGCCCGAACTCAATCGATCCGGCTTTGCGTCGGTTCGGTCGTTTTGACCGCGAGATAGA
TATTGGCATTCCTGACGCCACCGGACGTCTGGAAGTGTTGCGTATTCACACCAAAAACAT
GAAGCTTGCCGACGACGTTGATCTTGAGCAAATCGCCGCCGAGACGCACGGTCACGTGGG
CGCCGACTTGGCGTCGTTGTGTTCGGAGGCGGCGTTGCAGCAAATCCGCGAAAAAATGGA
TCTGATTGATTTGGATGACGATCAAGTCGATGCGGAGGTTTTGAATTCGTTGGCTGTTAG
TATGGAGAATTTCCGTTATGCTATGACCAAGTCGAGTCCGAGTGCGTTGAGGGAGACCGT
GGTCGAAGTGCCGAATATTACGTGGGACGATATCGGTGGATTGCAGAATGTTAAGAAGGA
ATTGCAAGAATTGGTGCAGTATCCGGTTGAGCATCCTGATAAGTTCTTGAAGTTTGGCAT
GCAACCGTCACGTGGTGTGTTGTTTTATGGACCACCTGGTTGCGGGAAGACTTTGTTGGC
GAAGGCTATAGCGAATGAATGTCAAGCGAATTTTATTTCGGTCAAGGGGCCGGAGTTGTT
GACGATGTGGTTTGGGGAGTCGGAGGCCAACGTTAGGGATATTTTCGATAAGGCTCGATC
GGCCGCCCCTTGCGTCCTCTTCTTCGACGAGTTGGATTCGATAGCAAAATCGCGTGGAGG
CAACCTGGGGGATGCCGGAGGCGCCGCCGACCGTGTCATTAATCAAATTTTGACGGAAAT
GGACGGAATGGGCGCAAAGAAGAACGTTTTTATTATCGGAGCCACAAACAGACCTGATAT
CATTGATCCTGCAATCTTGCGTCCCGGCCGTCTCGATCAATTGATTTATATCCCGCTGCC
GGATGAAAAGTCCCGCGAAGCGATTTTCAAAGCAAATCTGCGTAAATCCCCCGTTGCAAA
AGACGTGGATCTTACTTACATAGCTAAAGTGACTCACGGATTCTCAGGTGCCGATTTGAC
GGAAATCTGTCAAAGGGCGTGTAAATTAGCGATTCGCCAAAGCATCGAAACCGAGATTCG
GCGGGAGCGCGAGAGGGCCATGAACCCGAACAGCGCAATGGATTTGGATGAGGATGATCC
GGTTCCGGAGATAACTCGCGCCCATTTCGAGGAGGCGATGAGATTTGCCCGAAGATCGGT
GTCGGATAATGACATCAGGAAGTATGAAATGTTCGCGCAGACGTTGCAACAGTCGCGTGG
TTTTGGCACTAACTTCCGGTTCCCGTCGGGAACGGGAGGCTCGGCTGCGCCAGGAGGGAC
AGGAGGCGATCAGGGCAACTTCCAAGATGATCCTGAAGACGATTTATACAGTTAAATATT
CAGGCTCAATGTGCACTCTTTTTTTATTTGTATTGTCATTTTGAGTTCATTTGTGAAATA
GTTTTGAATTATTATAATAAAAAAGGATTCTGTAATGACGAGAGTTTTTTTGGGTTGAAA
TAAAGATTTTGGTGGGTTAAC
>contig_163
TATTAAATATACTTGCACAAAAAATTTGAAAAAGGAATAAAAACTATGTACAGCACAATT
GATCAATGACTCTACAATCGGATAATACAAAAGTACCTCAAGTGCTTTCTAAACCACAAG
AAAATCATGAATCAATTTACGCCGACGCCGCCAACTCCTTCATCCTGTTGAGCGCGCTTC
CGGCCTTAAACCACCCAATTTGCAGCTCATTAAGCGAATGATTAAGTAAAATTTTCTCGA
CCTTTCCATCGGCATGTTTAATCTCACACTCAACGGGCTTCCCTGGAGTTAAACTCGCGA
GACCTTTAAGACTAATTTTATCGGTAGGTTGAATCTTATCGTAATCGCTGGGATTTGAGA
ACGTCAAAGGCAAGAGCCCCTGTTTTTTGAGATTGGTTTCGTGGATACGCGCGAAAGATT
TAACAATAATGGCCCGACCGCCGAGATGTCGGGGCTCCAAGGCGGCATGCTCCCGCGAAC
TTCCCTCCCCGTAATTATCGTCGCCGATGGCCACCCACCCTATTTTGTTGGCCTTGTAGT
GGCGCGCAACGTCGGGGACTGCGCCCCACTCGCCCGTCAGCTGGTTCTTGATCTTGTTCA
TTTCGCCGTTTTCCGCATTTGTCGCGCCAATAAACATGTTGTTGGAAATATTATCGAGAT
GCCCTCTGTACTTCAGCCACGGCCCAGCTGCCGAAATGTGATCAGTCGTGCATTTCCCCT
TGACTTTGATCAAAACGACCAAATCCTCCAAATCCTTTCCGTTCCACTTGTCGAAAGGTT
CCAACAGTTGCAACCGCTGTGACGTGGGGCTGACGTCAACCTTGACGGTGCTTCCGTCAG
CCACGGGGGCTTCGTAGGTGTCTTGACCGGGGTCGAAACCTTTGGTAGGGAGTTCGTCAC
CGAAGGGCGAACTCAATTTGAATTTCTTGCCGTCTTTTCCGGTCAGTTCATCTTTAGTGG
GGTCGAAGTCCAATCGGCCCGCAATACTTAGAGCTGTGACCAGCTCCGGTGAAGTGACGA
AAGAATGTGTCGCCGGATTGGCGTCGTTACGACCGGTGAAGTTACGATTGTATGAGGTTA
CAATGGTGTTCTTTTCGCCCTTTTTCACGTCTTTGCGGTCCCATTGGCCGATGCACGGGC
CACAAGCGTTGGCCAATACCGTGCCTCCGAAATCCCTCAAAGTCTTGGCAATTCCATCCC
TTTCAATCGTCGCCCTGATCTGCTCCGATCCCGGCGTGACATTGAACGGAATCTTCGATT
TCAACCCATGATTCATCGCCTCTTTGACGATACTCGCACACCTGCCCATATCCTCGTACG
AGCTATTAGTACACGACCCAATCAACCCGACTTTGATATCAACCGGCCACCCATTTTTCT
TCGCCGCTTCTCCAAGTTTACTAATCGGATTCGCCAAATCGGGCGTAAACGGCCCATTAA
CATGCGGTTCAAGCGTATCAAGATTAATCTCAATCACTTGATCGTACGTGCAGTCTTCAT
CACGGTTCAAAAGCGCACTTTTAACTTTATCAGCCTCTTCGGCGATCTCCCCTCGCTTGG
TGGCCTTCAAGTAGTCGCTCATGCGACTATTGTACGGGAAAATGGAAGTTGTGGCCCCAA
TTTCAGCCCCCATGTTGCAAATGGTTGCCATCCCGGTGCACGAAATGGAATCAACCCCAG
GCCCGAAGTACTCAACGATAGCGCCAGTGCCCCCTTTAACGGTCAAAATATCGGCCACTT
TCAGGATGATGTCCTTGGGGGACGTCCAACCGCCCAATTTCCCGGTGAGTTTGACACCGA
TCACGTTGGGACATTTCAGCTCCCAGGGGATGTTGGCCATGACGTCCACGGCGTCGGCGC
CGCCGACACCGATGCACAGGCCGCCCAGACCGCCCCCATTGGGGGTGTGCGAGTCGGTGC
CGATCATGAGAAGGCCAGGGAAGGCATAATTTTCGAGGATGATTTGGTGGATGATTCCGG
AGCCCGGTTTCCAGAAACCGACGCCGTATTTGTTACCGGCGCTGCTTAGGAAACTGTAAA
CCTCCTGGTTGAGGTCTTTAGCGCGGGCCAAGTCCTTTTCGCCGCCCACTTGGGCTTCGA
TCAAGTGGTCGCAGTGAATGGTTGATGGGACAGCGACACGTTTCAAACCGCTGGAAATAA
ATTGTAACATGGCCATCTGGGCGGTGGCGTCTTGCATAGCCACACGGTCTGGGCGTAAGC
GCAAATAAGACGTGCCACGTTGGACATCCTGATTTTGGGGGTCGTCCAGATGGGAGTAGA
GCACTTTTTCCGAAAGAGTCAAGGGGCGGTTGAGCCTCTTTTTGACAATTTCTAGATTTT
TGATTAGCTTATCATAGGGAAGTCCGTCCTTGTCGAATTTGCTCATAGCCACTTTGGAGG
CGGCCGCTGCCAGTGGCGAAACGTGGAAACATCTTATTTGGATTTCGGTCAGCAAAGCAC
TGCTGGCCTTGCCACCCTGGCGATGCAAAACTCGCATACAGTGCGCCATGGTTGCAAAAG
GGCCCCAAAGCAGTTAGAAATGGTGTTGGCTGGTTATTGTGAAGTACACTCTTACGTATG
TACCCTAAATTTGATCTGTTCTCAGCTGGCCGGCTCCGTGCGCACGCATTCACTAATTTT
ATTCCATTAATAACTTGTTTTCAAATAGTCCCCCTATCGCGACTTTTGCTCGTGTGTGAT
ACCGAGGGCCAGGTTCACGTTTCAACAGGAAGTGCTTTAAAAAATTAACGATGAATTTTT
TTAATGACATCCACTTTTGGCATAACACTAAATCCCCGCGTACTCTGCGTTGATACCA
>contig_164
TTTTTTTGCACTTGACAATACTTTATTAATTCCACATACAATTTATAACAATTGGAACAA
TTGTAGTCATAAGTACCTATTTCTATAATCACTCTTCATCATCAAGCTGCAGAATTCGCG
GTTTTAGAAGCGCCACCCTTTGGTACTTTACACTGGCATATTTCTTCTGAATGGCTTGTT
GTTCCTTAAACGGTGAACTCTTGAACGTCTTGTGCTGCTTCTGGACCACTGGACTCAACT
GTTTCAAGGTGTAACCGGCCGTTTCCTCCAATTTCCTGTTCCAGGGCTCCGGCTTGGCTA
AAGTGTGGCGCGCAAGGGCCAAAGACGCCGCTGCTAATTTCGACGGAAAGTGCTGCAAGT
ATTCGTCGCCTTCGAGAAGCACCAACTCGCTCAAATACATGGCCAGGTAAGTGGTTTTCT
TGTCCACCTTGTGTTTGGAGCAGAGCCGTTTGATGAAATCCAAAATCGTGGGCGGGTTCA
TCTCAAAATTGAGGACTCTGAGCATGAACTGCTCCATTTTGTGGATCTCATTAACACTGA
ATGCGTCTCTGGTCAAGTACGACCACTCCTTGGAGTCCGGTGGGTACACATCCTCGACTT
TGCCGGCGATCATCATCGCCGTGGCTCCAACCAATTGGAATTTGCTTCTTATCACCGAGA
TGTTGCTCAAAAACCGGTCGAGATAGTTTACCGTCAAATGCACCGTGTTGTTACTCATCT
TGTACTCGTGAGCCACGCTCACGAGCCAATCTACAAGCACACTCCTCATCTCCCAGTTCA
GGTGCAACTGCTTCGTCATATAGTACGGTTTTATGATTTGCGCCCTTTTCTCAAAACCAA
ACAAGTACTCCAAAATCTCGTCCTCGTACTCCTTCTCAAACGAATTCGCTTTCGCGATCA
GATTATTTTTTTTGAACACTGGTTTAAGTCTGATCGTTTTAACGGGCCACTCGACTTGGG
CTGGGGACACCACGGTTGTACTCACCGGTGGCATTTTCACAGCTTCGTCTTTTTCCACCG
GCTTGGGTCGCTTCGCGTTCTGCTGGAAGGTGTGGATGGGCTGAAGGGCGACTCGTGGGA
TATTCGACTTGAGACTTTTCACAGGCTGGAGATTCTTCGGCTTCTTATTTTCGGCCAAAG
TGGAGTATACATCTTCGTGTATTTGAAACGTGGCCATTTTTGGGGCAAAAGTACGGTAGA
AATAGGTAAAACTGGGCGGCGAACGTCTTGTAAAATTTTACAAGA
>contig_165
AGTTTATTTCTCCTTGTATATACACAATAAATCACCAGAAATTGTTGGGTAAAATCCCAT
TGGGCGTTTCAAAGTGCCCCTTGCTTTTATAGTCTTGCAGCAGCACCTCTAGCCTCGTCA
CGGGCCCCCCCGAATCAATTTTCTTCAACGTCGGCATGAACTTCTCCATGATAATTACAA
CTAATTTCTTGAAAGCCATTCCGTAGACCAGTTCCATCTCAAAACCAACAGTTTCGAGGA
AAACGTGCAAAACGGTTGCTGTGATGTCCAGTTGTGGTTTTAATTTTAGGATTGAGGCCA
AAAAAATCCACGCGTTTGTAATGTCGTAGGGGTTTTTTGTCTGTCCCCGCTTTGGCTTGG
CAATGAAAATGGCAAAATACAGTCGCAAGATTCCAGTCATTCGTTTGAGAAATTTGTCTT
GTTTTTCAATCTGCCCGTCAATGTAGTGGTAACCCAGGACTTGATAGTACTCCTCGGTTG
TTTGTTCCTCTGTTTTTGGGATGTAAAATGGCACCAAATAGGGGCACTCTGTGTAAAAAT
AGCCCAGAAGGAGTTTCCCAAAGTCGGGAAAATCGTTCCACAGGGAAACTATTATCGTTG
CGTAGCAGAAAGCGGCTTCTGGGTTGCTCGAAATCATTAGATCGCCTTGCAGGACAAACT
TTCTTGCTAGTAAATCCATACAGAACGGAATTCCTTGAGGATGTTTCAGAGCATTTACTT
GTCTGTCTGCCACGATCACAGTCTTCCCCGATAGCAAATTGTTGAGTTTGACGTATTTAT
CTCTAAGATGGTCGGAATTTACAGCGGATAAAGCGTTGACTGGTATGTTTATGGCCTTCT
TGCAGTCAAATCTGAACTGTTTGAGCTGCTCCTCCGCAAGCAAGTCTTTATACAACTGGC
TGTGGTTTGATAAAAACTGCTTGATTTCTGCGTATTTTTTCAAATTCGTTACACTAACAC
AATCAGTTATAGTTCGTATTGAGTCGTTCTTCTCAACGGGCGTTTTGGGGTCGACTTTGA
CTGGGGTTGACTGCGCTAAAGGCGCAGCTTTGTCGGGTTCTTCCACCTTTTTGTGGTTAA
TTCTGGACACAGTTTCTTCAATTTCGTGCTTTAGGTTTTTCACCTGATTGACTATGCTAA
CAGCCCGTAAAAACTGTTCCTCATCAACGTTATAATTCCTGCATTTGGCAACGACTTCGT
CTAAACTTTCCGGGAGAATTTTCAACAACTTAAAACTGTCACCTAGGGACTTCTTCAATT
CGTCGCTTGATGGACACGTTTTGATAATTGTGATGATTTCCTGATACACCGACCTGAACT
CGAGCTGGCACTTTTTTATTTTCTCGATGTGTTCATTCAAAATGCGTTGCTTCTCCTTAG
TCTTCTCCAACTGTTGCTCGTATTGCATCTTCCGCTGGGCCATGTCCTGATAGTGCTTGA
TTAAGTTCTCATTTTGCTTGGATTTATTAGCATCGGACTGGTTAAGCATTTGTAGGATCA
TCTGTTCCGTGTCGTGCATGCTTTGGATGAACTCTTGCTGCTTGAAATACCACTGATTCT
CCTTCTCCTCCTTACGTGACTTGGAGAATTTCTCAAATTTGTTGTAATGGTCATCGATGG
TTTCTTGCAGTTTTTCGCGCCGTTGCGTCTCAATTACATGTAGGACTTGGTTTAGAGGTG
GCGGGCTCCTCGGTGATTTGTCTTCAATTAAGTTTTGTCTCTTTTGCGGCTCAGGGGTCT
TCTGTTCCTCTTCATTAGCATCATGAAGGATCGTACTGTTTGGGCCAATCGTTACGTTAT
TTATGTCCCCGGTTAGTTTACTGTATTTACTAAAGGCCGATATTTTTAAATTTTCAAAAC
TCGATAATATTTCATCCATTTCGGTTATTTCTACAGAAATTAAATTACAAAAATCAAAAT
TTGACACCTAACCTCCCCGCGTAC
>contig_166
AAAACTGAAGAAACAGAAACGACGCTGAGTTTTGGTTCTTCGGAAAAAGAACTACTTGAA
ATGGAGCAAATCACTGAAAAACCGACTAAAACATCTTCAACTAAAAGTTCCAATAAACTC
AACGTAACAAAAGCAGTGACCTTCAGTACCGCTTTCATGCTTTTACTGTCTTCTGTTTAT
GCCAACCAGACTACACCCACCAGTACAGACCATCTCAAAGAAACAACAGTGCCACCAGTT
TACGTCGACTTACCAGTTTTTTTACCCAACGGTTCTACAGAAGCACCATCAGAACAGTTC
GTCCAAATCCTAAGCAGCAACGTAACAGAAACGTTAATATTGTTTATACATGGACCAAAC
GATGAATCTATGAAAAAACTGAACGGATCAAAATGGGTTCGGCGTTTGGACCATACTGAA
ACCATCCACGAAACGAATCATGTACCAACAACAGAAAAGGCAAAAGCGATCGAAAAAACG
GTACCAATAAGTAAAATTCCATTACCAAAGTACGTTTCTCTCGATGAATGTAAGAAGCGC
GATTTTGAGAAAAACGATAAATGTTTTTGTGCTGTTGATAGTCTTTTGACAAATTTGAGA
CAAAATGGAGGTTCGGGGCACATCGGGTGTCATGATTTCCTAAAAGTTGATAACGGTATA
GTGATAGGAAATGATTCCGTCCCCCACGTTAGGAAAAAAAGGAGTTACTGGTTTGGTAAA
TACGACTTACCGATCAAGAGGGAAGTTATTGATTATAGTAAAGGGTTTTTCGACGAAGAG
TTTAAGATTCACAACACCGGAACACAAATTTATGCTTTGCCGGACACTAAAGTCGTTATA
CCTTGTGTAAACAAGAACGAACTGGTTGAGCATGATCGATATATGAAATATACTTGGACC
TTTGATGATGATTTACCAATTACTGATAACCAGATTAAGGAAAATGGAGAAAATCTAGTT
TTGGAAGATGTTTTACCGAAGGACAGTGGTAATTACACTTGTACTGTAAAATCACGCCTG
AATGAGAAAAATAACGTGGAGGAAAAGTACCATCATGGGTTGGTGGTAGTTTCGACGCCC
ATTTACAAAGTCACAACTAGTGTCATGTACGACTTAAAAGAACCCTGCGAGCTGAGTGAT
GGTGATGTGATCTCACTCTATTTACCCAACATCCTTGATGGGTTACTTTGTGGGTACCAC
GAGAAAATGTGCAAGGCTGAAGTGAGACGTCCTGTTTGCGTAAATCGCGAAGAAGAGAAA
CTACTCAATGTTACATTTACCGTCACCATGATGACCCTCAAAGAAATAGTACCATCAATA
AATGCCAACTCTTGTAATCTCAATTGTCAGATTGAGATGTACTCAAAACTTGCTGCAATT
CTCGTAAAAAATATCGAGACTTTTGTGAAACTCCCAGTTTTTTCCAAACTGTCTCTCAAG
GAACAAGACTTTAGCCCTGAAAAAATAGCTTCCTTGAAACACAAAGAAAAAGGTCGATGG
TCAAAACCCCCAGTTTTGGTCGTAACTTGTCCTTCCGGCTTCGGAGTCGAGAAAAAAGAG
CCAAGGATTTGCATAGTATGCCCCAAAAACACCTACAATGTGGGCTTAGAATCGTACTGC
AAGATGTGCCCACCTGGGCAGTACCAGCCCATCGCTGGGTCAAAATCATGTATCGCTTGT
TCCTCTCCCTTGGAAAACAAGGCGTGCCTGCGAGTCTTGTACTCGAACAGCGACTACTTT
AAAATATATGTAGGAGCAGCGTTCGGACTTGTAGTTTTTATTATGGTTCTGATTTGTTAT
TGTACAAGAAATAGTACTCCACCATCGGTCACTGAGGAGAGAAGGCACGATTATGTTTAT
ACCATGCTGAGGAAAGGAGCAGATGTCGAAAAGGGGGTGACTGAGCCTCTACTAAAGAAG
GATACAAGGAATTTGCGT
>contig_167
CCCCCTTCCTCTTCCAAAATAACTGCGGACCCCGAAGCCGTTAAAAAGGCCCTACTTGCA
ACTATAAAAGAGCCCCCAACGTTCGCCGAACAGATACAACTCCTCCAAAAGCAACTCCAA
GTCGGTAAAGCAGAAATCGAACAAAACCGCAACATTATTTACGATGACTTGAATCTAGCA
CTCTCGCAGACTTACAATTCGTATGACATTTGTTTTTTTGGGTCTAGTATCACCGGTTTG
GACGTTCAAGGCAGTGATTTGGACGTTTATATTGATAATGTGCGACCTGTGACAAAGCCT
GAAGTGGCTGTGTTGAAAACTATCCGATTTTTGATTTTTAAAAGTCGCAAATTTTGCGAT
GTTTTACTCATTTCAGGTGCCAAAACACCGATTATTAAGTGCATACATACGAAAACGCAG
ATTTGTTGCGATATTAACGTTAAAAATCGACTTTCGGTGCGAAACAGCGAATTGATCAAG
TACTACTTGACCTTGGACGCGAAAATCAAACCCTTGATGATTTTTGTCAAGTTTTGGGCC
GATTTATACGGTTTGAAAAAAGTTAATTTTTTCTCAAGCTATGCCCTCTACATGATGGTA
ATTTATTACTTGCAACAACCACCTTACAGTGTACCAACTGTGCTTACGCTGCAACGTAAC
GCTCCTCCTGAAATAGTAGATATTTGGAATTGTGGTTTTGACGAAATTGATTTCACAAGT
CCGGCCTTGGAAAAAACGACAATTCTTGATCTATTGGTCGGGTTTTTTCGTTTTTACGGT
CATTTTGACTACGTTTCAAATGTCATTGCACCATTTTATGGCGCGATTATTGACAAAGCT
TCGTTTTTGAAGCCGCATGATTTGCCAAGATGTTATCACACTTATATGAGTCAAAGTGTG
GCACTTGCTGTTAATTCGGGAGTTTGTATTCAGGACCCGTTTGAGCATTCGAGGAACGTT
TCGGCCTCAGTGCCTCTTCAATGTATTGGAAGATTTACGAATATGTGTCGCATGGCTGAA
AAATTGACTCAAAACGGCGAAACTGAACTTTTGTATAAATTATTGACAACTAGGACTGAG
CCGGTTTTTAGCTTTGAAATTAACAAAGTTTCCGAAAAAAGTGACCAAGAATGGATTAAT
TTGGTCCGAGATATAACAATGAAATTTCTAAGTCGTGTTTTAAACTTGAAAGTGAGCGAA
ACACTGATGAATGCATCACCTGATGTCACTTATAATGCCTCAGGCCAACAAAATATTTGG
GATAACAGAATTAATATTTACAAGAATTTGACACAATTGCCGTCAAATACGTCCGAAATT
GATAAAGAAATTGCTGTTACTGAATGTATTTTAAAATATTTTCCACAAAACTTAAACACG
TCCCTAATTCTGCAATTGAAGTTCAAGGAAAATCCGACAAGAGTCGAAGTTTCAGTCAAA
CAGATGGGCAAGTGTAAGCAATTTTTCCACATTTATCACTACATTAAAGTCAAACTGGTG
AAATTTATCAATTTGGCGGCACAACATCCTGAAGCCGGTCCTGAGTCTGTGATGGTGCAA
ACAACCCAGCCGTCGATTAGCACATGTAGTATTGAGAATTACCCTGACAAACAGGTTGAA
GCGGTCGAAAATCAAGAAGGTGTTGACAATAATGAAACATCAACAAAACCTGTCAAAGAA
GTGGAAGAGGAGGAAGAAGAAGACGTTCCGGCTGATTTTTTCGACGATTTTTCTAATCAG
GATTTTATGGATGGTTTAGATATTGTTGATGCATGGGATGAAGCTTCAAAACCTGTAACA
ACCGACCCACCAATTGATATAAAAGTGGAAAAACTTGAACGAAAACATTCCCCAATTCGT
TTCAGTCCAACAGAACGTAAATCATCGGAAAAACGTAAAAAACTAGCACGTTCTAGATCA
CGAACGCCAACTCGACGTTACCACACGTCGTGGAAGCGCTCCAGATCACGTGACAGGATC
CGGGAACGTCGTGATCCCGAAAAAACCAAACGTGACATCAATCGGGACAAAATCAAGTGT
GCCAGAGACAGAGAATTGAAAATAGTTAGTGATAAATTGAAAATTGTCGAAACAGGGTTG
GTACCACCTGGAACAGAAATGGACTTTGACGTTGGTACAGTTCTTCCGGAAAAACGGCGT
TCAAACACCGGAAGTAAAACGCGATATGTTTCTAGACGTAGTTCAAGTCGCGAAAAACGG
AAACGTTATTCACGAAGTCCAGTTTATAGGCCTTCTCGGATTCGTTCGCGTAAACGCACT
TCTAGTATCGAGTCCGGTGTTTCGGAGCGCGAACTTTGGATTCGATCTTCGCGTAAAAGG
ACGCGATCACGTTCCAGGGATTCCCCGCGAAAGAAACGCGAAGAAACAAAGAAGAAATCA
TTTTTGGAAGAAATCCGGGATAAGTTGAATGAAACAAGCACTCGGACTGTGGTTTCTGTT
CCGCCAGTTCAGTATACTATGGGATATGGGAATGCGGTTCCGGTTCCTGCTCCAGTTCCG
GTTCCAGTTCCAGCTCCAACTCAGTACTTCCCCCAAACACAATACGATCAGAATTTTTTT
ATTGGCGATTCGTTTCAAATTAATCGACCACCACAAAATTTTAATATGATGCCAAATCAA
GGTAATGTAATGCCAATTCCACAAAGACAAATAGGGCAGGTTGCACCAATACAACCAGGA
ATTATTGCCACACCTACGCCACCACCGCCACCTGCGATTGTTGATAACAACACAAACGTG
CAAGAGATTGATAAAAAGACAACTGATGATATTGATAAACTTTTTGCCGATAAGAAGATT
TCCCTTTCGGATTTTTTGACTATTACAGCGAAATGTGAAGTCCAATCGTCAAATCCTGAT
CATCTTCAGAAAAAAATCAAGGTAATATCGCGCTGTCAAGACGCAATCAAGGTGATGAGC
GACGAACGTAAATTTACTGGAAGATTGTTAGTTAAGTCATCGCCAGTGGAACAAATTAAT
AAAAATGATGTAAAATATCAATCGCCATTACGAAGAATTCCGGTGGTTCGTTTCCAATTT
ACAACACCATCAAAAACCATTGAAGGAATGGACGGTTTTTCGGTTGCTGTTGATAAGATT
TTGAAAAGTGTTGGTATTGTGAAAGAATCAATAAGTAACGAAGTGATTGAAACTGGTCAG
AAATCACAAAACAGTTCATTTGCTGATGAAGACACAGCCGCTTTAACATTAAAAGCTACA
ATGTTGGGTGCAAAAAAAGAAGTGAGCTGTGATGAGTGCAAAAAACGCAAACAAAAGACA
TTTGTGGAAGTGGGATCGCAGTGTGCGGATAATAAAGAGACTTGTGCTGTGGGAATCCAA
GTGAATGAAGAAGAATTAACACCGACGAAAGTTGTAAAGAATGAGTCGATTGCGTTTTTG
ACACCGGCACAACTCTTGGGAAAAAATAAGGAAAGTGATAAGAATAAAGAAAGTTCAACA
TCACCACAAAAAGTGGAGAAGAAAACACCAGAAGTTAAGAAAAAACCACAACCGTCACCA
AGAGGCAGAGGAGGATTTAGAAAGGGAGGACCACCAGCTCGTAATAATGAGCGACCATTC
TACGAAGAAAAGTTTGATTATTACGAAAATCCTAGTTTCGGTCATCGAAGATTTGGGGGA
CCGTCACGTTTTCCCCAACAACACTATAAAGAAGAAGCGGAACAGTATGAAGAAGAAGAA
GGTGATGAATTCTATGGCGACTATACCGATTTTAATCATCAGCCGTTTCAAGGAAGGCAG
AGGTTTGGACCTCGATTCTGAATTTTGTTTTTTCTGTTGTTAAGAGAATCTAAACTTGTA
TTATAATATAAGCTAGATTTTAGTTTCTTATGTTTTTGAAATGTTACTCAAGAAATAAAC
TTGTGCATGTGAAAAAAAA
>contig_168
GGGAGTCAACGTAAAATTTTTGTTTGTGTCATTTGGTGCTTCCCATTAAATCCATTTCGA
CATTTTTTCGGTAAATTCAGGGACACATCTTCGCTTAACGGAAAATTCACCAGTGTCGGC
GGAGTCTGCGAAATTAGTCGTGTTGTATGTGTTCTGTTGGTTCAGTCAGTTGCAGTCCGG
TGTCCTGTCGTAATCGTCGTATCCTGTCCGCCGTCTCCGAATCCGAAAATAGGCCGACCT
GGTGCGCGCATCTTCACCATAGCTCCTTCGTTCCCAAGGCCAAGTGGGGGGACGCTATCT
AATCACCGCCCCGTGACATGTCGCTGATTCAGTCTGCGACGAGCCCGTGAGCAGTGTGGA
CTGTCGTTCCTCTCCGAGAGCTCTCCCTGCAGCTGGTGCGCGAGTGTTGTCAGTGCGCAG
TGTCGTAACATAGAAATCACACGTAAAGCGGTCCGCTCTGCGCTGATGGACGCCTGAACG
TTGGCAAAATGGCCGCCGATTCGGGAATGGATACGTGCCCGTCGCCAGAGATAGCCGACT
CCAGGAAGAGGCCGCTGGACGGTGACACCGACAACGGCGACACCAAGCGCTCCCACTTCA
GTCCAGGCGGAGATGGAACGTATCACTTCAAAGTCCTGGTGCCGAGTGTGGCGGCTGGCG
CCATCATCGGCAAGGGCGGCGAGACTATCGCCCAACTCCAGAAGGAAACGGGGGCTCGCG
TCAAGATGTCCAAATCGCACGACTTCTACCCCGGAACGACGGAACGAGTGTGCCTCATAA
CCGGTAGCGTCGACGCTATAATGGTAGTTGCAGACTTTATAGCAGATAAGATTCGCGAAA
AACCCGACTTGACCAAACCTTTAGTAGAAACCGAAAGTAAATTAATGCAAGACAGAGACA
AACAAGTGAAAATATTAGTGCCGAATTCGACAGCAGGAATGATCATCGGCAAGGCGGGTA
ACTACATTAAGCAAATTAAAGAGACCAGCGGTTCTTACGTGCAGATTTCTCAGAAGGCCA
AGGATGTTAGTTTGCAAGAAAGATGTATAACTGTTATAGGTGAAAAAGAACAAAACAGAC
AAGCGTGTCAGATGATACTAGCAAAAATCGTCGAAGACCCCCAGAGCGGAACGTGTCTGA
ACGTATCGTACGCGGACGTGAACGGTCCAGTGGCCAATTATAACCCCACGGGCTCGCCCT
TCGCCCAACAGAACGCTGGAAGCGCGTTCAACGCGTCCACGGCGAGTCTGAACAGCGGAC
TCAGTTCAGTGTCCCAGAGTATCATGCTCAACGGAGGACTCAATCTCAGCCTAAACCTCA
ACGCTCCGGGACAGAACGTCGGCACCGTCACGGCTCAGCTGCTGGACCACATCAAACTGC
AACTGAGAAACACCGGTTTTTCCGACTCCCATATCGTCGAGATTTGCGCCGCTCTGTCCG
TGTTGGCAAAGTACGGCATCCTGGCCATGGGTCTGGGGCTGGGGAGCGCCCACACGGGGG
CGTTGCCCGTTTCGAGTTACCTGGGTGTGATGGACCAAGCCAGCGCTGCCACAGCCAACA
CCGGAGCCGTCTTCGGGCCTATTGGGGGCCAGGTCAGTTTAGCAGAATGCCATTTGGGTA
CCACGTCCCCAACTCCACGATCCAATATAGAAAGGTATGATTCAACATTCGATCCATTCA
GACATCAAAGTTCACCCGCAACAGCACCCATCTCAATCAACAATAACAGCTTTGGTCTAG
GTACAGGTCAACAAATGGCTGTGCTAAGTAAAAGTCCCACTCCTGCGGAATTAAATGGTG
CTAAAGACTCTAAAAATGTCGAAATTGCAGAAGTAATTGTTGGTGCTATTTTAGGTCCTG
GGGGCCGTTCGTTAGTTGAAATCCAGCAGCTGAGCGGGGCCAACATTCAGATATCGAAGA
AGGGTATATTCGCACCGGGAACTCGCAATAGAATAGTGACTATAACGGGTAGTCCGCAAT
CGATAAACACGGCCCAATATCTGATCGAACAACGCATCTCCGAAGAGGAACTGAAAAGGG
CACGGAACAACGGCCTCGGTACTCTAACCATGCAGTGATGGCGTCAAACCGTTTTAAATT
CACCCAGATTGTTCAGGTACACGCAACAGAGATTGTTAATGTTTTAGAAGAGAAAACTAA
AAATAGTAAAAATGGTAACAAATTTTTATTTACGATTTAAATGTGTAATAGGGAGACATT
TTAAATAGTTTGTTGTTGAATATTTTTAACGAATTGAAAGTTATTTATGATGATGACTCA
AGGTAAATTGCGCAAGGCTGTTTATATACAATGTGAACTTTTTAAAAGATGTATACCTAT
TTACATAATTGTTTGTACTGTACCGCGGGGTAGTAATGGAAATTTTTTATAGTCAATTCC
TTGAAAATGTGATGTGATTTGTTATTATTTATTTTTATTTGTTTTGTTTTTATTATCTAA
ATATTAGACATTGTAAGGGCGAGTCTTGCCTGGCCATGTCGTTTCTTCCCCAGCAAGGCT
CGCCTCGACCGCCAGTAAATTTTCGTTATGTTCTGTTTGATGTATTCGAGAGTTTAATGA
TTACACGAAACAAATTTGAGGTAAATGATCTGATTTACGAGATTTAGAATAGTGCTACAT
TCTAATTGAGAAAAAATTGTGATTCTTCATTCATTCACATCATTATCAACACTCTGATGT
TTGTACCCATATGCTTTGTTTTTGTTTTATTTTCTTTTTCTTTTTGTACATATATACATA
ATTTTCCTTTTGATAGTTGTTGCGGAGCGGTGCGCGTCGAGGCGTGCGAGGTAGTTTAAT
TAGAAGAGATGTGTGCATATTATGTGATTGGTAATAGCAGTCATTCGAGCAATTCCTAAA
TTTCGTACCTGCTGAAGAACCTCATCCATCAATATGACAAGCGACATTTGGCTGGCCAAA
GAGCATATTGAATTTATTTAGATGAAAATATTTAAAATCCGTTACCAATCATGAGATTTT
ATTT
>contig_169
TTTTTCTTTTTTTTTTTTTGGGCACAAAATAATTTTATTATAAAACATTTCATACATTGT
ATATCATTAACAAAAGGTCTAAATCAGACTGTAAAGATAAATAAGCAGGTAGATAATCAC
AGTTTAGTTTTGCTTGACACGCTTCTTGAATCCCAACCAGAATCCCTTTTCTGCGGTCAT
GGTGAAGGGATTTTTGGTGAGTTTGAGCGGGATTTGCGTCCTCTCAACCGGGATCAGCTC
GAAGTTGGCCAAAATGTAGAAGAAGAAGAGTTTGGTTTCAATGAGCGCGAATCTCTGGCC
GATGCAGTTCCTGGGCCCGGACCCGAACGGCATGTAGGTGTAGGGCTCGATGTTGGCTTT
GTTTTCTTCGCTGAAGCGCTCAGGCTCGAAGCGGTCCGGGTTGGGGAAGTATTTGGGGTC
CCTGTGTAGCGCATAAATGGGCAAAAGCACGGTGTCGTTCTCCTTCAAATGGATGGGCTT
CTCGTCGGGCCTCGCCGGCTCGATGGTGTAGGGCTTGGTGCAGACGCGGTCCACGGCTGG
GGCGTTGGGCCACTTGCGGAGGGTCTCGGAAGTGACCATGTCCATGTACTTCATGTTGAC
GATGGCCTCGTAGGTGACCTTTCCGTTGCAGTTTTGCATGACTTCGTCCACTTCCTGGCG
GAGCTTCTCCTGGCAGTCGGGGTTCGTGGCGAGCTCGTAGGACATGAAGGACATGAGGGA
GGCGACGGTGTCGAAGCCTCCGAAGAAGAAGATGAGGGCTTGCGTGGCGATGTCTTGGTC
GGTGATTTCGGTCTTCATTTTGTTGGATTCTTGGTAGCCGGTGGATTTTTTGGCGTGGTT
TTTGGCCTCCATCAGCAAGTGGATCAGGTCGGGACGGACGATGCCATGCTTCTGGCGACT
TCCGATGTTCTCAGTGACGAGTTTCTCGAAGAAACTGTTGACTTCCTTGGAGTAAAAACT
GATTTCCAGAGACTTGCAAAATTCTGGAAACAGGAAGTACCCCAACAATTTAACGTTTTT
CCAAAAGCCGCTGAAATCTTGCGATTTCTGGGCCAAAGAGTAGAATTCGTTCTTGGGTTC
TTGGAGAGAGTCGCAGGTGATTCCGAACATGGTGCTAGCCATCACATCGTTAGTGTACCG
CGTGAATGAATTTTTGATATCAAGGGTGATAACGTCCTTATTTTCCTTCAAAAGACTTTG
GGCGAACTGTTCTCCTCTTTCGGAAATCAGCGAAAACATGTACTTGAGCTTGCTGCTGGT
GAAGACAGGGCTGAGGGTGGACCTCATGTCGCGCCATTTCTGCCCTGATAGAGGGTCGGA
TTCTTCTGGGATCACAATTCTGTGGTCCACAAAGTGCTCAAAATCTTTGACTGTGATTTT
TTTGATAAGTTCAGGGTCTCTGATCAGCAGCACAGGTGTTAAAAATTGGTAAATGCCGCA
ATATCTTGCCTCTTTGTCAATTTGGTTATACAACATATCAACCACTTCGGCGTTGGTTTG
TTTCCGGAGCATGGGGCCCCAGTAGTCTCCAAAAATAAAAACTGGTTTCCCCTGTTTGAC
TCCTCTTTCGGTCCAGTATTTGTAGGGCCTGCTGAGTAACCAGTAGGTTACCAGCAAGAC
AGCGGCCAGGATAAGTGCCCAAAACATTGTACAAATCACACAAAACTTATCACTAATTAA
TACTAATTGCCGAACTGGTTACGAGT
>contig_170
CTAAATGTTCACTCGTAATAAAAAAAATGACAAAAAAGTGTTTTTATTTCTGATCAACTT
TAAACCGTCCCGTTCGTTCGATATATTTCGTTTGAGTTAGCGCAGAACTGCCCCCTGTCG
GATCCATCATTCGGTCCCAGTCTGTGTGTCCAACGACAAATCCAATTGCTCTCATCTTCT
CTTGTTGTTTCTGTTCTTCCAAATCGGCCCATCTGACTCTCTTTTGCCCGGGTTTGGTGG
GTTTGATGGGAGTCCACTCTGTATCCAATTGGAGGTATTCTTCCATGGTCCGGTGTCGTA
AGGGTTTGCTGACGCCATCGAGTTTCGCGAGATTGTCAACAGAACAGTCGAAAGTGTCCC
ACTTGCTTCTAGCTACTTGGTCCTCCGACCCGTCACATTCG
>contig_171
GACTTTCTTGGCTGATAATCGCCAGCCATTTTACTTGTCCTTTTCGAGTGTTCCAAATGA
GATCACGTCAGAGTGCCCCCGAGTGAATGTCGGAGTTGTGTGTGTAATCGTGTTAAACTC
GTGTTGTTGATGTTATAGTACATAGCAAAAACCCTAGATCTCTAGCCGCAGCAACTCAAA
ATGAAGTACCACCACCTAGTGCTGTTGTGTGTCGCTTTAATCTCGATATTTTGCACGAAA
AGCGCCTACTCCAAGGTTACCGTATTAAACAAATCCGGAGATCCTGTGAAGACGACAGTA
CATTTTACGGTCAAGAAGAGTCTGCAGTTGAAATGCGAATCAGACGAAACTGGAAATGTC
GTATGGGAAAAAGGCGGTAAATCCGTCGAGACGCTGAACGAGTTGAAGGGCCGCTTCGAA
TTAAAGGATAATAAGACGGTGTTCACCATCAACAATTTGAAGGATTCCGACGTGGGGAAT
TACACGTGTGCCGTGTACAGCAACGGTAATAAAATCTCCGAATACACCGTCTCCCTGCAC
ACGGCCACCAGCTCCAAATGGGGCGTGAGGGTCAGCAAGAACTCCAACGTCGTCGAAGGC
GAGAAACTCACCATCAAGTGCGAAATCAGGGGCGAACTCACGCTCAGCTGGTTCTACAAG
AACACCACCAGTGGTGACAACTATACCACGTTACCGGGCGAAAATGGACGAGTCAAATTG
AAGGATTACTACGACGAAGAAAGAAAAGTGAATGTGACTGGGGGGCTATTAATAATCGAT
GAAGTTGATATGGGCGACAGAGGTGAATACATTTGTATAGGAAAATCGGCTGATGGCCAA
ATGTTCAACATGACGAGTACAGTCCGCATTAAAGATAAATATGCGGCGTTGTGGCCATTT
TTGGGTATCTGTGCCGAAGTGTTCGTCCTTTGTGCCATTATATTTATATACGAAAAGAAA
CGTAACAAAACGGAATTGGAGGAGAGCGACACTGATCAGAGCCCCGAACAGAAAAACACC
CCCGACCACGGTAAAGAGTCGAACTTGAGGCACAGACAGTGAATCATCCATCAATCCATC
TTGTTACCATTACCACACGTAAAATTAAAACCAAGTTTAGAAGTTCAAGTTATAGTTACA
TTCGTCATGTGTATTATTGAAGACTATTTAACTAACAAGTTGTCCGAGATCGCACTGTAC
AAAGTAACGTTTAAGGTTATTGTTGAAGCCTTCGTTTTCTCGGACGGGTGTTGCTTTGAG
TACAGTCTTTTTTAATTGTTGTTTTCCGCGATACGGTTCCGTTCAGGTACTTACCTTTTC
CAATCTCTAGTACTTAATGTAGATATTGTAAAATTGTTATGACGCAATCGAAAGAGGCTG
TAATCCAACCGCAAAACCATCATCCCATTGTACATAAATAAATTAAGAAATTGTATCCTG
TTTATATGTATTGTTAAATGAAATTGTGTTTAAACATATGGACTGTTGTTTTTTCTTTAC
GTTTTCTTGTGATACTTTCGATTGTCAAGTGCTTAACGATCCAAAGGCGGCGTCTTGTTA
TCTTTCTTCAGATTTTAGTTTGGCGAGATTGTAGTTATTAAAAAATTAAAGAGTATCAAT
GTGGTCTTCATGTCATCGGTACTAATAGATTCGAGTAGGCTGCTTGGATTTCACCGCTCA
GTGCTAATAGTGGAAGAAATTTTGTTTCGACCAAGGTGGCGCCCACCTGTCCCGGGCGCC
ATTTCTCGATGTGAACCATTTAACTCTTCTCTAGTTGACTTATTAATAAATTTTAAGCAT
AAACTATATTAGAATATAAAAATTATGATGACTTAAAAATAACGCAGAGCAGATTTATTT
TTTACTTATTCTAGAGTTATCTTTAAGTCATTGCCTAGGTTTAGACGTTCCATTCATCCG
AGGTGAGACTCGAACGGCCACTCCTTCATTTACTCAACTCGATTAGTTAGCTCTGCCCAT
AGCAACGACGGCACTTCGAGTGGCACCTCACCGTAAAAGCAAACATAAATCAACTAGCAT
TCGCAATTAGAGTAAAATATTGGTGCTTGCACAAACAAAACATCGGACAGGACTCACTCT
GTCACCGCGTTCATTAAATATTTAGGCTGCTGCTGATTTTTCTCTAACTTACTGTAATCA
TTTCGTACCATTTTATTGTTTTCATGTAACAGTCGATCATTCTTCCCTATTTTTACTTAT
GACATACCATTTTTAAAAAAAGGTAATCACAGATTATTATGTTGAAATAAACTTTAAATA
AAATTTTATT
>contig_172
TTGGAACGAGCGATTGAAGAACGTGTTTTGAAAAGTCGCCACAAGAGTCTAAACATGTTG
GCTCGAATGAACATGCACCAAATGAACAGTCGAGAGGCTATAGTACGAGGCGTACGCCCC
CTGTACCCCAATAGTGACCTCTCTGTCAACTACATCGCCTTCACCTACTTCATGACGAGT
CAAGATTTGGACTCCTGGTCCTGGTACCACATCGAAATGGTCCTCCAGCTTGGCAAACAA
CTCCACATTGACTCAGTCGTGGCGTACAAACTGCCCGAGAAAAGGCTCACGATTTTTGAG
GTGTTGAGGACGTTTGAGTGTGGCAATAGAATGATCAAGCTGAAAGTCCACAAACCCATA
GTGGTGTCTGATTTGACAAAGTTAAACGTGGTCAAGTCACTGGAAAGTGTGTTTCTATCG
TTGGAGTGTTTCTTGTTTATTTACAGTGATTGGGTGTTGACGTTGTGTTTCAAGTCTGGG
TTTTACTACATGTTTGATCCCTACAACAGGGATTTGAACGGGAATAGGACTGAGGAGGAG
GGAAGTGCCGTCATGATGAGGTTTTCGGATGTGGACGCCTTGGCTGAAAAAATCGTTCGC
AATTTTGAAGGCTTGGAGGAGGATGTGCGCGAGTTTGTGTTGCTGTTTTTGGAAATAAGT
CTAAGTCCAGTGACGAGTACCCCAAGGCCAAAACTTGCGTGATTTTTTTGAAATAAATAC
TGTTTTGGGATTTAAAAAAAAAAAACAACAAAAACAAA
>contig_173
AGTTACAGGAGAAAGAAGGTCCGTTGGATGAAACAGAACCACACAAAACACGAGCCAGAG
TTACACAAACCACAACTCTAACCCAAAAAGCAGAGCAACACACATCAATAATCCAAAAAG
ATGACACACCTCAGCTCCATACAGAGGAAACACATGAAATTATTACCAAATTTAAATCTG
TACCAGATAGCGATGAAACCACTCAAATTATTACTAAAAAAACTATTATCAAAAAGCGCG
ATAAGAAAGCGGAGGAAGGTGATGTTATCATTGAAGAAGTTTTGGATGAAATTACTCCAG
AAACAGAAAAAGCTAAACAAAGTCCTCAGATTGAAGAAATAGTGGAAGAAGAGGTGAAAC
CCGAAATAGTCGAAGACACCGAGACAAAGACTGTAAAGATTCAAAAGAAAATCAAGAAGA
AGAAAGTCATTGAAGATACACAAGTCGTAGAAGAAGTAAAACCGATCATTCAAGAGCTAC
CAGAAGAGGTACAAGAAGTCGAAGAAGAAGTGGACGGTAAGGTTACTAAGAAAATAATCA
AACGAAGAAAGATCAGAAAGCGCAAAGGCAGTAAACAGGAAGATACTGAAATAGTAACTG
TAGAACAAGAAGGTCAAAAACCTGAAACAACTGTCACGATTGAAGAAATCGAAGTGCCTG
AAGAAATAGAAGAAATACCAGAATTTAAGCCTGAAGTAGCACAAATTGAAGAAACACCCA
CTGAAACACAAATTCTAAAGACTACAACTCAAGATGGTAAAACCAAAACCAAAATCGTGA
AACGAAAAGTTTTCAAAAAACGTAAAGATGGAAAACAGGAAAATACTGAAATTGTTACGG
TTGAGGAAGAAGGTCAAGAACCTATCACTACAGTTTCAGTTGAAGAATTACCAGCTGTTG
AAGAAATAAAACCAGAAGTTGTGGAAGAACTACCAACTGAAGTTCATGTAACGGAAAGTG
TGACTGAAGAAGGCAAGGCGAAGAAAACAATCGTAAAGAAAATCAGACGTCGCAAAGGTG
ACAAGGAAGAAAAAACTGAAATTGTAACAGTAGAAGAAGAAGGGAAGAAGCCGGAAACTA
CTGTTTTAGTTGAAGAAATTGAAGCACCTCAAGAACCTGAAGTGAAAGAGAAACGCAAAA
AGAAGATAATTAAGAAGATTAAACGACGAGTTGGTGATAAAGAAGTTGTTGAAACTGTTG
AAGAGGAAAAACCTGAAATTGAAGAAATACCGGAATTACAGCCTGAGAAAGTGTCAACTG
AAACCGAAGTGGTTGAAAGTGTGACTGAAGAAGGCAAATCAGTTAAAACCACAATTAAAA
AAATCAAAAAACGCAAAGGCAAAAAGGAAGAACGGACTGAAATTGTCACTGTTGAAGAAG
AAGGTAAAAAGCCTGAAACCACAATTACAGTGGAAGAAATTAGTGTACCAGAAACTGTAG
AGGAACTTCCTAAAAAACCAAAAGTAAAGAAACCCAAAAAACCTAAAGAAGAAAAAGAAG
AACCCGAAAAAATTCTTTTTGTTCCAACATTAGCACAGAAAAAGAAAGAGGAAGATGAGG
ATCTTCTTGAAATGATTAAAACTGAACTTCTGAAGAAAGCTCTGGCTCATGAACTTCCTG
AAAGGAAACCTGAAGAAGAAACTGTAGAAACTCACGTGACAGAAACTGTTACTGACAAAG
GTAAACCTAAGAAAACTATTGTCAAAAAGATTAAAAAGCGTAAAGGAGGTAAAGAGGAGC
AAACTGAAATTGTAACAGTTGAGGAAGAAGGCAAAAAACCTGAAACAACAGTTTCTGTCC
AAGAAATCGATGTTCCTGAAGAAGTTCAAGAAATACCCGAGCTTAAACCTGAAACTGTTT
CTGTCGAAACCTACGTAACGGAATCTGTGACTGAGACTGGTAAACCTAAAAAGACGGTGG
TAAAGAAAATTAAGAAACGCAAAGGAGGAAAAGAAGAACAAACAGAAATTGTCACTGTCG
AGGAAGAGGGTAAAAAACCTAAGACTACTGTTACAGTAGAAGAAATCCCGGTCGAAGAAA
TTAAACCGGAACAAATTTCCACAGAAACTGAAGTAATTGAAACCGTTACCAAAGAGGGTA
AACCTAAAAAGACTATAATTAAAAAGATTAAGAAACGCAAAGGTGGAAAAGAGGAACAAA
CACAAATTGTGACTGTTGAAGAGCAAGGCAAAAAGCCTGAAACTACAGTTACAGTTGAAG
AAATACCGGTTGAGGAAGGAATTGAAGAAATTCCCGAGTTTAAACCGGAGAAGATATCTA
CAGAAACTGAAGTTATAGAAACTGTTACGAAAGAAGGTAAACCAAAGAAAACTGTGATCA
AGAAGATTAAGAAAAGGAAAGGTGACAAAGAGGAAGAAACTAAAATTGTAACGGTTGAAG
AAGAAGGTAAAAAGCCGGAAACCACAGTTACAATAGAGGAAATTCCGTTCCAAGAAGCAA
CCGAAGAAATAATACCTGATAAGGTATCTACGGAAACTGAAGTTATAGAAACGGTTACAA
AAGAAGGTAAACCTAAGAAAACAATCATAAAGAAAATCAAAAAACGTAAAGGTGGAAAAG
AAGAACAAACTCAAATTGTAACTGTTGAGGAAGAAGGCAAATTACCTGAAACAACTGTTA
CAATTGAAGAAGTACCATTACATGAAGCAATAGAAGAAATTCTTCCTGAAAAAATATCTA
CTGAAACTGAGATTGTCGAATCAGTCACCAAAGAAGGAAAACCGAAGAAAACTATTGTAA
AGAAAATTAAAAAACGGAAAGGTAGCAAAGAAGAACGTACGGAGATTGTGACTGTTGAAG
AAGAAGGAAAGGTACCTCAAACAACAGTAAGTGTTGAAGAAATTGAAATTCCAGAAGAAA
TACAAGAACTACCTGAGTATAAACCTGAAAGTGTATCTACGGAAACACACGTCACCGAAA
CAGTAACTGAGGAAGGCAAACCTAAAAAGACCATAGTTAAAAAGATCAAAAAACGTAAAG
GAGACAAAGAAGAAAAGACAAAAATTGTAACTGTTGAAGAAGAAGGTAAGAAACCTGAAA
CAACTGTAACGGTTGAAGAATATGAAGCACCCGAAGAAGAACCTACACCTAAAGAACCTA
AAAAGAAGGTTAAAAAACTGAAGAAACCAAAGGAGGAAGAACCAAAAATACTTTTCGTTC
CGACGTTAGCAGAAAAGGAAGTAGTGGAAGAAGAAGAGGTGATAGAAATGATTCAGACTG
AACTATTGAAGAAAGCGATAGCTCATAAATTACCTGAAAAGAAACCTGAAGAAGAAGTTG
TTGAAACGCATGTTACCCAAACGATGACAGCCGAAGGCAAACCGAAGAAAACAATCGTAA
AGAAAATTAAAAAGCGCAAAGGAGATAAAGAGGAAAAAACTGAAATAGTAACTGTTGAAG
AAGAAGGCAAGAGACCTGAAACAACTGTTACTGTCGAGGAAATCCCGGTTGAAGAATTAA
CTGAAGAAATTCCTGAGAAAATTTCTACTGAAACTGAAGTGACTGAAACAATTACTGAAG
AAGGCAAACCTCGAAAAACCGTTGTAAAGAAAATTAAAAAACGTAAGGGTGGGAAAGAAG
AACAAACTCAGATTGTAACTGTGGAAGAAGAAGGTAAGAAACCTGAGACAACAGTTACAG
TAGAGGAAATTCCTGTAGTTAAAGAAGTTCCAGAAGAACAACCACTAACTACAGAAACAT
ACGTAACAGAAAGTATAACCGAAGAAGGCAAACCAAAGAAAACAGTTGTAAAGAAAGTCA
AGAAACGTAAAGGCACTAAAGAAGAAACAACAAAAGTCGTGACAGTTGTAGAAGAAGGCA
AAAAACCTGAAAGTACAGTCATAATTGAGGAGTTAGAAATTCCTGAGGCTATAGAAGAAC
TACCTGAATTTAAACCTGAAAGAGTTTCAACAACAACTGAAATAGTAGAAAGTGTTACTG
AAGAAGGCAAACCGAAGAAAACTATCGTGAAGAAAATTAAGAAACGTAAGGGTGGTAAAG
AAGAACGAACAGAAATCGTGACTGTTGAAGAAGAAGGCAAAAAACCACAGACGACAGTTG
CAGTTGAGGAAATTGAAGTTCCTGAAGAGGTTGAAGAATTTAAACCCGACGTCATTGAAG
AACTTCCTGCGGAAGTACAGGTTACTGAAACCATAACTAAGACAGGTAAACCCAAGAAAA
CCACTGTTCGAAAACTGAAGAGACGTAAGGGTAGCAAAGAAGAAAGAACTGAAATTGTAA
CTGTTGAAGAAGTCGGTAAGAAACCTGAAACAACTGTTACAGTCGAAGAAATTGATGTTA
CCGAAGAAGTGAAAGAAATTCCGGCAATTAAACCCGAAGAACCCAAATACATTGAAGAAT
TACCTGTGGAAGTGTTGGTTACTGAAACTATAACTAAAGAGGGTAAGCCCAAGAAATCGA
CAGTTAAGAAAATAAAGAGACGCAAAGATGGTAAAATTGAAGAAACGAAAGTAACAAAAG
TAGAAGAAGAAGGTAAAAGACCTGAAACCACTGTTCTGATTGAAGAAATAGAAATACCGG
AGACAATTGAAGAAATTCCTGACTTTAAACCGCGAAAAGTCTCTACCGAAATACGGGTAG
TGGAGACATTAACTAAGGAAGGTGAAATAACTGAAAC
>contig_174
GTCGTAATTTCTTTTTCTATCGTTATTTTTCTTACATTTCGTACAGAACCAGGGGCCTCT
GGGGGCCCTTCGCAAGGGCGGTTCCACACATTCGATGTGATAACTGTCCGTGCATTTATC
ACATTGGACCATTTCGCCCCCTGAACCACAAGTTTTACACAGATCAGGTTTAGGTGACGT
TTCTTCATTTTCGTCCTGTTCTTCCTCTTCTTCGCCATCTTCAGTATCTTCCTCTTCATT
ATTACTTTCCAATTGTTCTATTTCCGATTCTTCCTCGTCGATTTCTTCGTCGCGGAAAAT
CGGACGTTTCTTCGGCGGTGATTCCACCACTTCAGGTTTCTTCTCTTGTTCGCATTTATC
ACAAAACCAATCGCCCGGCGGAATGCTCTTCAGTTTCGGTTTAAGACAGTACAAGTGAAC
CCCTAGATTACAACCATCACACAGCAGCATATTCTCCGAGTCGTTCTTCCTCCGACAGAT
CCTACACTTGGCCAGAAGCACAGACTTGGCCCACAAAATGCACGAATCCAGCGTGCTATA
ATGTAGAAAAATCTGACTGAAACTGGTCGACGCCAACAACGACTGTTCCCACTTAACTAT
GGTGTTTTCGTCCATTTTACTATTATTACGACCTGTTGCCACACATCCTAGTGGTTTTTT
GAGGAATTTCGGTTCAACGGCTTGCGCTACTTGCGCCAAAACCACTGCCAAACTCTGAAT
TGCTCCCTTAATGTCCTCGTTTTGCGTTAGGGGAATTTCATTATTGTCAATATCTGGTAT
TAAATAATGACTAGGATCAGTTTCCAGTTCTTTCAAATCGTTCTCATCCCGTTTTGCTAA
ATTCTTGTCCAGTTCTTTGTAATTCTTATTCTGGAGATCGCTCCTCCACTTTTCGCGGTC
TTTGATATTTAGGGCCCCCAGACTCCCGGCGAAGATTTTCTCCTCCATTTCGAGAATATT
CTCGATGAGGGCGCTATGTAGGACGTCGGTGGGCGTCATATCTGGGGGGTACCCCAAGTT
GGCGTCTTCATACTTAGGTTTAACTTTCCTCCGCTTGGGTTCTTCCCGACTTTCCATCTC
GAAATTTAAGCTATTGACGGGCGTTTCGCGGATTAATTTCTCGATATCGTCCCGGTTATA
CGTCAAGTTTTGTTGCAACTCACTCTCGCGCACTCCTCGCTTGTTCAAACCGTCGATCAA
TTGATCGATTTGTTCGTTTTCGTGGTAGAAACCCCACAAATTTTTCCGACGCTCGTTCGA
ATGGACGACACAAGTCTCGGGGTTGGCGGAACACATCATTAAATCATCGCAGAGTTCGAT
TTTCTGGTCCAAAACACCGTTGCATTGTCCGTTTTTGCGATTTTTCGCCGGACTGTTCTC
CTTATCGCTGGAATTTGATTCTTTGAGTGTTTTTTTCAAGTGGTCCAAAACCTCGTCACG
TGTCGCATTGACCAAATGCGGCATTTGTTCGATAATATTGCTCAAACAGGTGCCTGGATT
TTCCTCTTCCGAGTTGAGGAAAAATCCAGGGATGGACTCGAGGCGATAAAAGCGGCGAAA
CGCCCGGTCTTGTCCCAACAAGACTTGTTTCTCGTACACCGCCTTTTGTAACACCACCAT
TTTCCGCTGGTTTTCCATGCGTCTATGCTCGGCTTCCGCCTCCAACTTGCGTAATTCAGT
TGCTGCTTTCTCGTCCGTTTTCGCCGATTTTTTCAGCTTGAACCTCGCAGTCAGAAACTC
CTGTTCTCGCTTTTTCTCTGCGCTTAAAATAGTTTTATATTCGTGCTTCGCTTGTCGAAT
ATTCTCCATGCGTTCCTCGACAACGTCCCTAACATCGGCATACGTCAACAGTTGATTCAT
CAAACACGACAAAATTTGCAACTTATCGACGATCGGTAACTCAACCACGTTGTGGGTCTT
CAAAGCTTTGATAATATGGGGGCTGTGGAGACGTAAATACAATCCGGGATCGTCTTCGCT
TAAGTAACCCCCTCGTTGTTGGTAGCGCCATCTCGCGCCGCTCATTTTTATTATAGCACC
GGATGATAACAGGTGTAATCTTAACACTTCCGATGTCGTAACCGAATAGAGGGGTAATTG
GGCCAACGGAAGCCCTTGGTATTTTTTGCTCCAACCGGCGGCAATGGTCGCTAATCGAGT
GGCCTCTTGCAGGTTCATATTATCGGAAATTTCCTCCTGTTTCAGGTTCAAAGTCTCGGT
TTCCGTGCGATATTGAGAAGCCTCTTCCTCTTGCACGTGGAAAAGGGCGAGCAGCAGCAT
TTGGAACAGGTCGATGAGGGGGCCAGCCACCTCATTTTCTGTCAATGCCCTCTCCATAAT
CTCGAGCGAGAGCCCCCCTGGGAAAAAATCCTTGGTGTGCAAAAGTTTCGAAAACGTGTT
TGCAAACTCTAGCACCATTAAAACGTCCCCCACGTATTCATCGGCAATTTTCAGTTTTAC
TGGACTAGCTTTTGGCAATTTTTTTTGATCGACAAGTTCCAGATCCTCTTTCGGCTTATT
CCAGTTCTTCAACTGTTTGGCAAGTTGAAGATTCTCTTCCTTTTTCTTCTGCTTCATTTC
GATTTTTTTCTCCTTCTTTTGCTGCCTGGCCCGCTTGAATTCCTCCTCCTTCTTCCTCAT
TCTCTCAAGTAAATCATTATTACCGTTCTTCGCAAAGTTGGTATTTTTCGTGAGGTATTT
ATCGAGCGATTCTTGTCGCGTTTTCTTGACGAATTTCTTCGACGGACTGAATTCGGGCGG
TTGGCCGCCGAAAATTTTATCGAAAGTGATTTTATCCAAATTAAAGGCTTTCAAAGCTGA
GGGTTTTATGACGAAAACGCCTCTACTGTCCTGCTCGGCGTATTGTTTAAGGAACAGCTT
GCACTTTTCGCGCGAGTAAGTGCCCTTTTTGCGGCGCATTTGACTGCAGTCAACGATCAT
AAATTCGCTTATGTCGTGATCGTTGGCGTCCAAGTGCTCGATCTCGTACTTGTAGAGGTT
CGCCGGGGGGTTGCAGTGCTTGTCATTGGTGTTTCCGTTTTTTGTCGGCGATTTGGTTTG
TTTGTTTGGGGGCGGTATGACTTGTAGCACGTGCGAGTCCATCCACTTGGTTTCCGTGAA
CGAGGTTTCCACGTTTTCGCCGATAAAGTACCTGTCTTTGGTGAACAAGTACACGTCTTC
GGCCATGTCAACAAAGGACGTCCGTTTTGTCTGACTCGCCAAGTACAGGAGTGGTATTTT
GAGCTCAGCTGGGAACTCTTTGAGGCTTTTCCTCGCGTTTTCCTCGCTTTCCAGCGCCTC
TGCATACGTTAAATTCGGTTTTCCCGTCATCGCACATGTCCAAATCATCGAATTGCACAG
GAACATCCTCTCGGAGAAGTCCTCGTAATCCCGGAAAATCTCGTTGGTGGCCCCACAGTA
GAAAACTTCCTCGTCATCGCGGATATCCTCCGGGACCGGCGCTTTTTCGAAGGGCTTTCT
CCTCAAAAGAGGCATCGCAATTTGGAGGGAAAACTCACGACTCCACAACAAGTCTAATCA
GAATTGCTCCCACATTTACAACACACACAACGCAACACTGATGGATTAGCAACCAAATCT
GACATGAAATGGCGAGATTCAAAGCGAACTAACCGAAAATTTCCGCAATAAAATTGCGTT
TCTCACACCATTCATGAC
>contig_175
GAGTACGCGGGGCATTTTGTTGTCTGTTTTGTACCGCGTTGGTTCTTCCATCAAAGGATC
AACCATGGCGCCGAAGGGAAATAACATGATCCCGAATGGTCACTTTCACAAGGATTGGCA
AAGGTTTGTTAAAACTTGGTTCAACCAACCTGCGCGGAAAATACGCAGGAAGCAGAACCG
TATCAAGAAAGCTAGGGCTGTCGCTCCTAGACCTGCAGCGGGGGCTTTGAGACCTATCGT
CAGGTGCCCCACAGTCAGGTATCACACTAAAGTGCGTGCAGGGCGCGGATTTACTCTACA
GGAGTTGAAGGCTGCCGGAGTTAACAGCAATTTAGCTAAGACCATTGGCATTGCTGTTGA
TTACAGAAGGAGGAATAAGTCCGTTGAATCTGTGCTCCTAAACGCCCAACGTTTGAAGGA
ATACAGGTCCAAACTTATCTTGTTCCCCATCAACAACAAGAAGAAGTTGAGGCCTGGTGA
AGCCACTGAGGAGGAAAGAAAGGTCGCCACTCAGTTGACATCTGAAGTGTTGCCAATCCG
CCAATCAGCGGTCAGAACAAAAGCGAGGGTTCCAACTGAAGAAGAACAGAACTTCAATGC
TTTTATCACTCTTAGAAAGGCGCGTGCTGATGCTCGCTTTGTTGGTATTCGTGCTAAGAG
AGCGAAGGAAGCCGCCGATAATCCTGATGATGTAACAAAAGCGGCTAAGCCAAAAGGCA
>contig_176
ACAAGACGAGATACAATAAGACGCAAACACGGTCATTTCTTAGCCGCCGCTTTCTGCTGC
TGCTTTTCCTTAGCTTTGGACTCTTGTTCTCGCTTCTTCTCCAAGTACTTGTTCAGCCTT
CCCCGTTCCTTCATCAAAGGAATTTTCTTATAAAACTTTACGAATTTCTTGTACTCTTTA
TCCGTAATTGGATCCACGGTTATTAGCTCCTCGTACAGCTCGGACTGCCTCAAAGGATTG
TAACTAAGCTGGATTATCCTGCGAGGAGTCAACACTTTTTCAGCCACTTGCTTCAGCACG
GGCAAGGGGTAATTCACCGTGAGCTTGGCCAAACAAGAAACGTCAATATTTCGGTCGATG
CCGTGATAAGGCATCAACAACTCCCTCCAATACTGATAAATACTCCCGTAATCAGGACGA
GGAATCAAAATAATTCTTTCGAAAACTTTCTTCATTTTTCCGGGCTTTCCCAACCAAGGT
TGGGCACTTATCCCGAAAACCATGACCCGATCTTCGGGTTTAATGGTCTTGACGATACCT
TTCTGAAGCTTTTTACCGATCCGTTTCGGATCCAAGTGCTTCTCTCCTCTTGGCACTTTC
TTGTAGAAAATTTTCTCAGCTGCGTCAAAATAAATAACTGAGGGTTGTAAAATCCGAGCC
ATTTTATTCACCAAATGTAGCAACATCTTCATCCCTTTTTTTCCCGGATATTTCCCGGCG
AGAACTTCCGGCGACAAATCAAAAAGCACACTTTTACTCTCCGTAAAAACCGCATTTGCC
AGAAGGTGTTTTCCACTTTGTCTTGGCCCAATTAACAGAGCCGACCGTGGTTTAATCATT
TTTTCGGTACTTAGGGGTGCAATACAGTTAATTTTGACGGCTTGCCGGACGTCACCAAGG
GTTGCCGGAGGGTCAAAGCCCCAATTTCTACGCTCCCAGTTATTGTAACTAAAATCCCCT
TTGTATTCTTTAAGATAGTGGTGCTTGTAAGGGTGTATTATCCCATTATCGACCAATTCT
TGGAACAGATCTTCCACGGTCCTGTCACCGGTGGGGTCCTTTTTGCCCTTCTTTTTCTTC
TTTTTGGCTTTCTTTTTCTTCTTCTTTTTCTTTTTGTACTTCTTGCCTTTGCGTTTGGCG
CGGTCTTTCATTAAGGCGTCTTCCAACATTTCGAGCTCAAGCCTCATCATCTCGTCCACA
ACTTTCCTCAGCTCCAGTTGCATTTCGTAGCACTTTTCTTCGTGAATTATATCCATGTAG
TGCTTCTCATCGGGATTATCTTCATCTTTTCTTTCGTCAAAAATCCGGTGGTACTCCTCG
ATGGCATTTTCGTACGGTTCTTTGGCGACTGTCGGTTCATATTCGAGTTCAAAATCCCAA
GGTTTCAGCTTTTTCTTCTTCTTCCTCAGTTTCTCTTTCTTGGCTTTCTCTTTTTCTTTT
TTCTTCAAATCAGCCAACAATTTCTTCTGCTTCTCTTTCTCAGCTTTCAATTTTTCCTTA
TCTCGCCCTTTGTTTTTGACTTTTTCTCTTTTTTTCCTGTTGTATTCATCAATCCATTCT
TTCGGGGTTAGCGTTTCTCCACGGACTACTAAAACCGTTCCGCCTTTTTCTTCCGGTGGG
TACTTGTCGAAATTTTTGACTTGGGTGTACCACTGATAGAACCATTCTCTGATTTCATCG
CCTATATCTTCCATTAAGCGAGGACCAATAACTCGGAACACCCTTGTTCTCTCGTTTAAA
TTTGCTTCAATGTATTCTTTAATTCTTTGGTCCCTGATATCACGCCGTTTTTGTAAGTTC
CTTTCTAGTTTCTCGAACTCTTCGTTTGATTTCCAACTCGGCTCGATCATTTTGATCAAA
TATCTTCTTTCCAATTCTTTTCTTTTCACGAGCTGTCTGGCGCAATGTCCTCGCCAGTAT
CTCTGAATATGAAGGGATGCTTTTTCGCGCGTTTCCACATCAACTGGTTCAGGTTTAAAA
CCTTCTCTTATTTTTCTCCGATATTCGTTTACTTTCCACTTTTCGTCAAAGTATAGGCGA
GCTTGTCTGCCACGTTCATGATTTTGTATTAAGATAACCGCGGATGTAATTTGTTCTTTA
CGTTTTATTTCTTGTAACTCTTCCTCTGTTAGTTCCTTTACTTCAGGGACAAATTTTTTG
GGTCGTCTCTTAGCCTTTTTTTCTGTTTCGGCTTTCTCTTCAGGAGTTGGTTCAGCAATT
TCCTTAGGTTTTGATGTTTCTCCTTCGCCCCCTTCTTCACCCTCTGTTTCTTTTGGTGGG
GGTGGTGGCGGGGGAGGGGGTGTGTAAATTTTTTCGCCATTTTTTATCTTGGTCCAAAGT
TCTTCCATGTTATAATGTCTGAGATAGTACAACATGGGGTCTAAAATTTCAACATCTTGG
GGCACCAGTTTCAGTTCAATTAAGGCACCGTCTATGTAGTGGTACTCCGAGATGTCAACA
TTTCTTAGCTCTTCACTCAGTTCGTGAAGACGGACCGTAGCTGTGTCCATTAGTTTTCGC
ACAATTATGCGTTTTTGGGGTTGAGCCATTTGGTCCAAAATTGTGCCCAAATCCTGGACC
ATCATGCTGTACTTCGCATACAACCCTCCGATCAAATGACTGGCCAAGTTCCGGTCTCTT
AGCTTCTTATCAGTAGCTTTCACAAAAATTTCGTCTTTGGCCCTCAGCTGCTCCAGAGCG
TTTCTGGTGCCGGCCCACCATTTCGAATAATATTCGAAAGACATTTTACTTAAATTTTAC
ATTTTCCTTGGGACCGAAAAAGCGATTACGTTGCCTAAATATTGCCGTCAAACTGACAAT
CCCCGCGTACTC
>contig_177
CAGAGTACGCGGGGGGTTCCCAACAAGCAGACGTCAGTACCAGAATTTTCAAAGAGTTTT
TTGGCCAAAAGTGTTCAATTTAGCCCAAAAACCTAGCAAAATGGTCCTAGAGAGTACGAT
GATTTGTGTGGACAATAGTGACTACATGCGGAACGGGGACTTCCTCCCGACTCGTCTGCA
GGCCCAACAGGACGCTGTGAATTTAGTTTGCCACTCGAAGACGAGGTCAAATCCCGAAAA
TAACGTCGGATTGTTAACCCTAGCAAATGTTGAAGTATTAGCGACTCTTACGAGCGACGT
GGGGCGCATTTTGTCCAAGCTGCACCAGGTCCAGCCCAATGGGGACATCAACCTGCATAC
GGGGATCCGCATTGCTCACTTGGCACTGAAGCACCGCCAGGGCAAGAACCACAAAATGCG
AATCGTGGCCTTCGTTGGCAGCCCTGTGGCGTCCGAAGAAAAGGAGTTAGTGAAATTAGC
GAAAAAATTAAAAAAGGAGAAAGTAAACGTCGATATAGTCAGTTTTGGTGAAGACTTCAC
CAATAATGAAGTCCTGACGACTTTTATCAACACTTTGAACGGAAAATCTTTGAAGGACGG
CAGCAGCAGCCACTTGGTGACGGTGCCCCCTGGCCCCCATCTGTCGGACGCTCTCATCTC
CTCGCCCATAATACAAGGGGAGGATGGTACGGGCGGGGCCGGTCTGGGGGCTTCCGGTTT
CGAGTTTGGTGTGGACCCCAATGAGGACCCAGAACTGGCGCTGGCGCTGCGTGTGTCCAT
GGAGGAGCAGAGGCAAAGACAGGAGGATGAGGCGAGACGGGCTAAGGAGGCTTCGTCTAC
TGAAACGGGGGCTAAAACTTCGCCCATTAAGGAGGAGCCCAGTGAGGAGGCAATGCTGGA
GAGGGCGCTGGCGATGTCCATGGAGGAGGATGGGGAGAGTGCCCCTGCGGGGGTTCCCAC
TGTCGATTTTGCGAATATGACCGAGGATGAGCAAATTGCGTTCGCGATGCAGATGTCGAT
GCAGGATGCACAAGAGTCGAGTTCTGGGAAGAAAGAGGAGCCGATGGAGGTTGAAGGAGA
TGAAGATTATTCGGAAGTAATGAATGATCCGGCGTTTCTGCAAAGTGTTTTGGAGAATTT
GCCAGGAGTTGATCCGCAGTCGGAAGCTGTGAGACAGGCAGTGGGGAACTTGAAGGATAA
GAAGAAAGAGGACAAGGAGGATAAACAGAAGAAATAAGTTAGGGATAATTGTTACTTTAG
TTATTTTTTTACATAAT
>contig_178
TTTTTGAAATTTAAACCCAGTTTGCTCATAAAAAATAAATCAGCGATGCTTCCAAACGCT
CCAGTCGAAGTGTTTTAAAAAACTTGTGAGTATGTGTTGAGTCGAAGTGGTTGATTCTTG
AGTGATGACCAGCCAAAACTCGCCATTTCCTCAGAGGTATCAGCACATTTTCGACTACAG
TCAACAAACGGACGGTCAATGGGACCCCATGACCACCTCACACCCACCCACAGTTCCTGC
CAGGGGCATCAAGAGGAGCACCCCTAGCGAAGCGTTCCGTCCACATGATGACCCTTCCTG
GATGGCGTCCCAAGAAGTGGCGTCACAAATGGACAACAGTATCAAGCACGAATGTCTGAG
ATCCCCGAATAACATGAACATTAGTTCAGATTGCAACAATTTCAAAAATGTGCGCCATGA
CGTCAACGTTAACCATGTCCCCAGTTTAATGCGACCGAATTCGAAATTCAGTACAACACC
GAGTTGGTTTCACGGCAACATTTCGCGCGAGAACGCCGAAAATTTGCTGTCAGCGCGCAC
CGATGGGCTGTTTCTCGTGCGGGAATCAACGAATTTCCCGGGCGATTACACTCTGTGTGT
CTGCTACGACAACAAAGTCGAGCATTACAGAGTGAAGTCGAACGGAGGTAAATTAACAAT
CGACGACGAGGAGTTTTTTGATAATCTCGAAGACATGATCGAACATTACAAAAACGACGC
CGACGGTCTCTGTACGAAGTTAGTGAAAGCGTTGTGCAACGAAAAGTCGAAGGAAAACGA
CGACTTGTGCGTCATCTCTGAACAGGAGCTCGAGATCTGCGAGCCAATCGGCAAGGGCGA
GTTTTGCGAGGTGATGCTGGGTAAGTGGAAGAAGAACAAGGTGGCGGTGAAGGTGCTGAA
GGACTCGAGCGAGGCGGAGGCAATTTTAATGAAATCGCTCCACCACGAGAATTTGGTTAA
TTTGTTAGGGATTGTGCGGAAGAAAGATCAGATTTATTTGGTGACGGAGTATATGAGTAA
AGGCAGTCTAGTTGATTATTTGCGGTCGAGGGGACGTTTGCACGTCACGAAGAAGGACCA
GATCAACTTTGCGTTTGACACAAGCTCGGGTATGGAGTATTTGGAGAAAATGCATGTGGT
GCACAGGGATTTAGCTGCGAGGAATGTTCTCATCGCCGAAAACGGCGTAGCGAAAGTGTC
CGATTTTGGGTTGGCGCGGAATGAGATGAATCCCATGTCGGAGTCGGCGAAGTTGCCGAT
CAAATGGACGGCTCCCGAGGCTTTGAAGCGAAATATATTTTCGAACAAGTCGGACATGTG
GAGCTTCGGGATTCTCTTATGGGAGATTTACTCCTTCGGTAGAGTTCCGTACCCGAGAAT
ACCTCTTGCGGACGTGGTGAAGCACGTGGAGAAGGGATACAAGATGGAGGCTCCGGAAGG
CTGTCCGTCGGAAGTTTACGAAATTATGAGACAGGCGTGGGATCTGAATCCGGACAAAAG
ACCGACGTTTCAAGACGTGAAGGCGAAACTTGCACAATTGAAGCAACAGACTTCCTGATT
TAGCTCTAGTGTATATTATAGATAGATGTATGCGTGTGAGTGGATGTGAATGCACTTTGT
GTGATCCATAATGTAATTTCACTTTTATT
>contig_179
AAACAAACATTTCTTTACATTTCAAACCTCCTCACTATCCTCCGAAATCTCCATCGTGTC
AACAATTTCATCAATGATTGTCATAATATCGGCAATTTTCTTGCTCGCCTCCAGAAACCG
TTCCGACATTTGGTTCAACTTTTCTTCATCTTCAGTTTCGGGGGTTGGTTCTTTGACTTC
GTCTTGTGGCGGTTCGTAGAAATCCACAGCGCTGTCGTCCACTTGCCTCGGCTTTGCCTT
GACTCTCTTCAGTTTTTTCACGTTCATAAATTCGCTAGTGATTGTTTCGCGCAATCGCTG
CTTAATCAACTTCTTGTTGATGATGTTTGGGTTCGTTTCGATAATATCGAAGATCTGTTG
CTGGATTTTGCTCAATTCTTCCTCCGCTTGCTTCATTTTCTCTTCTTCGATGATTTTCTT
GATCGTGTCTTTGGGCTTCGACTCGAGTTCGCCGTCACTTTCCTTTTTCCTCCTGTACTT
CTGAATCAATTTTTTTATGTTTCGCCGCACAGTCTGTCTTTCTTCGGTGCTGTTGAGGGG
CTTGTCCTCAACCGGCTTCAATTTTTTCGTCACGTTTATTGGCTTTGATTGTTTCTTTAC
CACTTCTGATTTGGTCTCGTTTTTCACATCTTGGAAGCTGGTTGTGTTTGTCACATTTGT
TTCTTCGTTTTTGGGCACAATGACTTCGTCAATTGTCACGTTTTGTTCCAATTCAGCTTC
TTGAATTTTTTCCTCTTCCTGACTCTCGTCTTCAATTATTGTTTCTTCAAGCATTCCGTC
CTCAAAATCGTAATTCCTCATTTGCAAAAACTCGCGATAATTCTCCCTTCGCTTCAAGAT
AAACAAGACAGGCCTTGTCTTAATTTTAATCGGGGGAATTGTAAGATAATTAAAAGACAA
TTGATGAAACGCCTCGATTGTATCAATAATGTCGTGTGTGGAAGCATAAGGTTTCAAATT
TGGTGAAAATTTACTTCTGGCTTCGGCAATTAAATGCGTATACTCGTACATTTCGGGGGC
CCCAGCCATAACACCCTCAACTTTGCTATAAGTCCAATTCGGATTAATTTGCGTAAAACG
TGAGACACCGGTTTGTGCCGCTAGATTTGCGATATGAACCGAAACATTGACTTCGTCTTT
GGCAAGTCGATGCAGGTGCGAAATTGCGGTCCCTCCCGGATAATTCGTCCCAGAAATGCT
CAATAGAAACAAAGTGAAAAACACGTTCACGGCCAAATGGCCGCAAACGCCCAGCGATAA
CAAGTGGTAAATGGGGCTCTTGTTCCGATTTTCCCATATTCGGTGGCAAGCCGTCGCTGC
TGTGGCGTTGAGGAACGGGAAAACGTAGATAATGAATCTGAGTTCTTTGTGGGGCAAAAA
CGAGAATAAGAGAACGAATAAAAGCGTGGGAACGCATAATTTTCGGACACGTTCGTCGAA
GTACAATCCCAGTGGGATTAGAAATACTGAAGTTGCCATTCCTCGCGGAATCGCCGAGTA
AAAATACCAGAAAAACGGCGATGTGCCCCAATTTGAGCTCTTGTTCAGGACGGTGTTGTA
CCATAACACTTCTCCTTCCGGCCACAGCGGCCTGTTCCAAAAAATCGAGTCAACAACGAC
CGAAAGTAGCAAGAATGCGACACCGGCCGGAAGCGCCACTTGGAAAAACCGTTTCAAAGT
GATTCGTTTATTGATCAAATCGTACAGTAGGAGTAGGCCGAGGAAGAGGGCCAGTTCGGC
CCTGAATATGATAATAGCGGCCCCCGAAAGCAAAATAAATTGTTTGTTGTCGCCTTTGAG
CCAACTATTCAACGCAAGGAGCACCAGCGGCAGTGCGAAAATGTTGGGCAAGGGCCGGCT
CAAGTAAAACATAAAGTGGCTCTGGGTCACCGTCACTGCCATGAACCACAGCTGCCACTT
CGGCCCGAAAATCTTGGCCAAAGTGCGGGACAGGACGTGGAAAGCGGCGATAACGCAGCC
CCCCAAAGCAAACCGCACGATATATTGCGCCCAAAATTTGTTAATTTCGAACAACTGCAA
AAGCGAGACTATGGGGGCCACCAAAATCGAAATGAACAAGGGGCCGATGAACGTCCGCGG
CACCACTCCGGGGAACTCCAAATGGTCGTACTGAGACAGGTTCCACTTGTGGTACAAAAT
ATCGTGCATGGCCTGTAAATTGAAGCTTTCCTCCACTTTGGTAAATGGGCAGTATACCAA
ATGGGCGGCGGCGATAATTAGCATTATTTGCACCATTTCGGGGGCTAATTTTTATCTACA
TTCTTGAATTTTGGACGAAAATAGATTCA
>contig_180
AGAGTACGCGGGGAGTCCACCTCCTGTGAGTGAAGCGAGGCGGCGCCCCACGCAGCCACC
AAGCGCCGTTGCCAGGAGCACTCACACCCATCAAAAGCCCACCGAAATGGACGCTTTCGA
CACCTGGCGCACGTACGCCACCATCTGCAGACTCTGCCTCCAGAAGGACGGCTTCATGTT
GGGCATCTTCAACAACGTGCAAGGCAAAGACAAGAGCATCTACAAGAAGATCATCGATTG
CACCGCCTTGCAGATCAGCCATGACGATGGCCTTCCAAACGTCATCTGTCACCGCTGCCT
TTACAAAATCGAATTCTGTCTCGAATTCCGTAAATTATGTTTCATGTCGGACGCCACCCT
CCGTCAGCTGACGGCGGCCATAACCAATGAAACGTCCGAAACGGACTGTGGTCCCGCCCC
CCAACTTCCCTACCTCGAGCAGCTGGCCAATGGCAACGAAGAGGACGTTGTCATGGTGGT
CGATCCGTCCGCCCTCGACTACGAATCGTCGTACGAAAGCGAAAATGAGCGAATGAGCGA
TGCGGAAAATGTCGAAGAGGGCGGGAAGAACGTATCAATGTGTCGGTACTGTGACCACGC
CTTTACCGACAAGCTGGAGTGTGAAGAACACGAGAACACCGCACATGATACAAACGTTCC
GTACACTTGTAGTCTGTGCGAGATGAATTTTGCCGACCGAATGCAATATTCGGCCCACTT
GAAGTCGGTCCATCAGAATGATAAGCCGTATAATTGCCCACAGTGTGAGCGGACGTTCGC
CCGACGGTCGGACTTGAGGAAACACACTGTAGTACATACGGGGATCAAGCCGTACACTTG
TACAGTGTGTTCGAAGTCGTTTTCACGAAACACGAATTTATCGAAACATATGCGCATTCA
TTCGGGACAGAAACCGTTTGTTTGTCCGAAATGTCCGAAAACGTTTTTCTCCAAAGGCGA
CTTGACGCGACATGCGATCATACATTCGGGCCAGAAACCGTTCAGTTGTAACTTTTGCCA
CCTGAGTTTCGGACGTAAAGATAAACTCCTCAGGCATGAAAAGCGCCATTTTCCGCAAGA
GAACATGGAGGATAAGAGTCAGGAGTTGCAAGTGATGCGTGATGCCATGGAGGATTACTA
CAAGGAGGAGGAGAACATGGTGATAAGTGTGGATCCGTTCCAGCACAATATCAAGACCGA
GAATCAGTCGGAGACCGATTTGGGGGAAGTACCGAGGGATTTACCACAAATTCCGGCACA
TATCACTGGAGATAGTTTCGGGGAAGAACGTAAACGCTATTCGTGTGATTCGTGTCCGAA
GACGTTCTCCAATCCGGAGAATATGAGGTATCATCATGCCACTCATTCAGGTGTTAGACC
GCACGCGTGTTCTGTGTGTAAGAAGACTTTTATAAGGAAGAGGGAGTTGGACCGGCATTT
TGCCACGCACACTGGGATGAAGCCGTTCAAGTGTGTGAAGTGTAGTAAGAGTTTTGGGCG
GAAGGATAAGTTGGTGCGACATATGAGGATACATGATGTTAATAAGGAACATTCGTGTAC
GATGTGTGCGGCGACGTTTAATCGAAGGGATGGACTTTTGCAGCATATTAAAACGCACGT
TAAGAATGAGCAGACTTAGGTTGTGGTGGTTGTTTTGCACTGAATAAAGTATTTTTGCAT
>contig_181
GTACGCGGGGAGTTTTGAAATGTCAGGTGTCACAACTTTGACAGTTCGAAATGAAAATGA
GTTTGACGATAAATTCTTGATATTCCGTGTAACGGTTCGATTGCGGCAATGATCACCTCA
TAAAGAAAATAAAAGCCCAATCGAAGAAAAAGTGAGGTTAGGTGAAAATGTACGAAAGTC
CGAATTCTTTGGAAGATTTGTGTTTGGACACGATTTGTGACAATATTCTCATTTACGTGA
AACTCGATCATACAAATGCGGGAAAACGTTATAAATTCGCCGATCCTGATTTGTTCCTCT
TCAAGGAACTGTCAGAGAAACTTTTAGGGAAATTCCTCGAGAAGAATATCCTTTGTGACG
CCTTAATGTTTATATTTAGTGAGAAGAACACGAAACTGAGCACTGTTAAATTAAAAAATT
GCAAAGTGACACAGAACGGACTCGAGATACTTAAACAGCACAAGATTTTAGATTTAGAAT
GTGTCAATTTGAAAAATGTGTGTATAGGAAATATTATTGATTGTCTCAATGAACACTCAA
TTAGAAACATGACGAATGTGAATTTCGCCAAATGCTCGTTTATCGACGTGCAGAGGCACA
GTTTGATGGTGAAAATTACACAATTCAAAAATCTACGCTCTCTCAATTTGGCGTACACTG
AACTCAACCAACACTGTTTAAATATGATTTGTGAGGACCTGAAACTACTGGAAAAACTCG
ACATTTCGGGAACTGGCACGGGGATCAAGGACCTTAGCCCTCTGAGGCAACTCCTCAACT
TGACGAGTCTCGCAATCAGCGACTTGTCGCAGTCAGCTAACTACGTCTCGACGCTCACCC
ACCTGTCCACCTTACGGCACCTCGACGTGAGCGTTTTCAACGAAAAACTCGACAACTTGA
CCACCTCCAACGTCGTCAAACTCCTCGACGACGTCACAACGCTCCCCCATTTAGTCTCGC
TCGATGTAAGCGGCTGGCGTGACTTTATCCCGACTGAAACCCTCCTTAAATACGTTGAAA
CTCACCCCAAGTTAGAATTTCTAGGTATCGTCCTTACCGACTGTACGTTCGATTCGCTGT
TCAGTTCTACCAACCAGTGGCCGAATTTGACAATCGCCGGTTTGGGAAACGAAAACCAGA
TTAAAGTCACGTTAAAAAAGTACAGAGAACGGTCGAATTATGTACAAAAAGCGCTCTATC
ACCTGTTTCAATTGACGAATTTATCGCCGGATGCGCGTCCCGACATGTTTAATTTGGTAC
TTCCGGTCATGGCGGCACATTCGAATAAGTTTGGCGTGCAAATGGCCGCCACTGCGTGTC
TGTATAATCTAACACGGGGTGATTTGAGTAAGAAAATCCATCCGAAGTCGTTGAGTCGAG
GGGTGAATCTCACCCTGTATGCGATGGAGTGTTTCCCCGATGAGTTTCAGTTGCAGAAAA
ATTCACTTTTGACGCTTTGCAGCGACACCATATTGCAGGAGATAAATTTTGATCGTTTTC
GGTGCGCAAAGTTAGTTTTGGACGCCCTTTGTACGTTCGAAGACGTGAATATGAATCGGA
TGGCGGTTGCAATTTGTAGTATTCTAGCGGCGAAAGTTAGCACCGAAGAAACGTCCGAAT
TGGGGGCTCGTCCCGTTTACATGCGCAAACTACTCGCAATGGTTCAGAATCGGGTCGAGT
CGGGCGTTTCCGACATCACACTTAAGTTCACACTCAGCGCCCTCTGGAACCTTACCGATG
AAAGTGCCGCCACCTGTACGGTTTTTCTGGAGCAAGGTGGCGCCTACTTGTTTTTGAAAG
TTTTGAAAACGTTTAAAGACGATAGTGCAATTGAGACGAAAGTTTTAGGTTTGTTGAATA
ATATAGCCGAAGTTGTGAAGCTGAGGCATAGTTTGATGATGGATCCGTTGATGAATGAGT
TGTTTGTTTTGTTAAAATCGGAAAATATTGATGTTAGTTATTTTGCGGCCGGGATTGTGG
CACATTTAGCTTCAGATGGGGCTGAGCAATGGACGGTGGGGAGTCACACAAGGGAGGAGA
TGTTGGGGGAGTTGAAAAATGCGGTCTCGCAATGGAAAGTGCCAGATAGTGAAATGGTGG
CCTATCGCAGCTTCAGGCCGTTTTTTTCACTGTTGAGGATCGAGATGGACTATCAGGTGC
AGCTGTGGGCGGTGTGGGCCATACATCACGTCTGTACCAAAAATCCAAAACGGTACTGCG
TCATGTTACAAGACGAAAACGGCCATCTACTCCTCAGCGACTTGATCAATTACACCGACT
CCCATCCCGATATTAAATCAATCTCGTCTCAGATCCTCGAAACGGTGGCTGGCCACGTTT
GAAGATCTCCAGCAGCATTATTGTGATTTACCCATAATTCTCAGTTACTTTTTACTTAGG
ATTGTTACCACTGTGAGATAATTAAGTTGCGCCCAACTCCCCCCGTTGTATATTTTTATT
ACGTTGTCGATTGGTTGTGTTTTAAGACGTGCCAATATGTATAATGTCCTGTACAAAAGA
TGTATAAATGTTTACCTAGTCAAATATATCACGCGTTAAGACAGC
>contig_182
CAACAGACAATTTCATAACCTGTAGGACAAAATAACGCGGCTGAACCTATAACAGTGAAT
GATCGATAGACATCAAAACATAATGAACGATGAGTTCTGACGGCGTACAATAAACAAAGC
ATGAGATTAATGCAAAAATATTGCTATACATTTTATGTGAATATAAAGATACATATCACA
ATATATAAATATCAAAATAAAGTCAACCTTAAAAGTAAAACCTTAGACGCGTTAAACTCC
TCCCCCCGTTTTTGAGCAATAATTTTGCATCAACATGACCCGTCCCCTCTTTTCATTTAA
CTTGAGTTTTGAGATGTTGCATAAACTCGTGATAACTGAGTGCATTCTCTACCCTATCTT
CGATTAACCTTTCGTAGAATTCTATTCTATTCGGACTATTATCTCTAATGACATGCAACG
TAGCTGCAGCGGGTTTCTCGTCGTTCAAAAAATTTATAAATTGATGCAGTCTTTGGTTGT
GAAGATTATCCAGAACGGGCAATTCGTACATCTCGTCAGTGATAGACACGTAATCCCGGA
CACCTAGCGCCTCATTCAGGAACATCGGGGACACTCCCGGTGCGACTAAGAGGATCATAT
GCTCCCCGGTATCCATAAGGAACGCCCCTTTGGAGTCCAGACACCTCGCGGTTAACTGCA
AGTGGGGTGGTTGCGGAATTGGTTCCTCTTCACTGTTCAGGACTATGGGCTGTTCCTCCA
AGTTATGTACGGGATACAAGTCGGGATATATCATTTGTATCAAATGTCCTAACGGTTTGG
TCTTCATATCGATCATTGCTTTGACGCGATCGTCCAGTCGGGTGCAAGTCCCGGTCCGGA
AAGCCGTCGATTTCAGTAAGGCCGATATGTACAAAGGCAATAACCGCAAACAAGGGGGCG
CGAGTAACGAGGTGGGGCCTTCGGCCATATTCAGCGACATCTTGTAGCTCGAAAGTATAT
CTATGGCCACGTTTATGAACGCTTCCCGTGCGTCCGAAAGACTAGACTGCATGGACCTAT
CAACTGCCATCTTGGCCAGCAAGCCCACAATACACTGCTGATCGGCCGCATTGATCACGT
CGGATAGGGTGGCGCACACCGGAAGGCACAAAGTGTGCACCCTTATCCTCCGTTCTCCCT
TGCTCGAAGTGTACAGAAGAGCCGCTTGGAAGCAGACTGACTGCACATCCGACAGGGTCT
CGTCGATCGAGACTTGCATACCGAACGCAGCATCAGGACTCACATTTGGCAGCGATAGCA
AATCGGTCGAACGCACGAAGAAGTTGCCATGGAACGTGTGAATTGATAACCCGCGAGTGC
ACCGAATACGCATCACAGCCTCAAACCCGATCTTCCGCACTAAATACCGGCGGAAGCACC
GTTCGAACCGCTCGTTCTGCAACACTCTTGATGCCTTGAACAGGGGGAAGTGGTGGATGC
AACCGCCGCTAAACCGGCTAATCCCCGATATAGTCGCCATGTCCACATACTGCGAGTTCA
GAACGAACAAATCAACGGCGATCTGCTGCCCACTGCACTCCAAAGCCAAGCGTTTGTAGA
AGTCATTGGCTGGGTTCAAGTGCTGGACTTCGGTCGAAGCCCTCTGGGAGGGATCCTCCC
TCGGGACCAAAGCCCCGGGCCCGACGTTGGGCAACGACGCTTGGAAAACGCTAACGCGGC
CTCCGGTCGCCCCCATCATTTTATGCGCCGCTTGTAAGGCAGCCCCCAGAGCCGAATTGT
TGTCGTAACTGTTGTTGTAACGGGTTGGTAGTTGGGTCAACAGATCGGTAAGTAAGTCGA
TTCGGTCCTTCAAGTTCACTAGGAGGTTGTCGGGACAAGGCAAAAATATATCGTCGATTT
CAAGCACCGTCATTTCGTGGGGTTGGCTCAACCCTTCGCCGAGTCCAAAGAAATGTAAAG
CCGAGTCGTAGGCTAATATGCCGACTTGCGTGCGGGCATCGCCTGGCAAACTTTTCAGTT
CTTCCAAAAGCACAGCACATGCGCTTTGCAAGTAGCCACTCTCGATAGCAAGCCGGGAAA
TGTCGAACAAAAACAAATAGACAGCCGGTTGTGGAGGCCTTAACATGTATTCCGCTGGTG
CTATGTACTCGATAGTACTAGACTTGATCTCCGGTCTTCTCGTCGGGTCCCCGTATGTTT
TACTAACAGGGTCGAACTGAAATTCTTCGGGCAATTCGTTCACTCGATAGCACAAATTAC
ATTTCCACCTCTTCGTGTCGATGAAATAGACAAAAGGGTTGATGTAGGTGCGACAGGCGC
GACATCTCACGATAACATTACATTGAATTACCGGCAAATGAGTCAAGTCTTTAAAGGGAT
GAATCAAAATTCCTAAGGGTAGACGCGACTTCTGCAACAGAGAGTTGCTTTCGGGGATTT
TCGTCATCGTACATCGGAAAACTTCTGGACTGCAATTCGCCGAATCGAGAAGCTCATTTC
CTAAGTAGACTTTAGGTGGCGCCACTTTCTCCGGAGGTAGAACGTTCGGATTTTGAAGGA
GATCAAAGTGGTCGTGGCCCCATAATTTGTTAAAACCAGATTGAGTCACGCTGTTCTGTT
GGTAGAACTGTTGCTGCGTCTGTGCCGAGACGGGGTAATTTTGTGTCTGGGGGTTGAAAC
TAGGCGGGGCTTGAGGGTTATAACTCTGCTGAGGGGGTGGCCCTTGTGGGTATCTGTTCG
AGTGCAGATTGGCCTTAGGTCCCCCCGGAGGCGGCAGCCGTGGACTCGAATTGTTAAATT
GGTTTGAAGGCAAACTAGTTTCAACTGGTGGCGGTTGATAGCCTTGACTTAAAGGCGGTG
GCATTTGGACTTGATTTGGAGGCGGCCGATATCCTTGATTACTAGGACTCGAATTAAAAT
TATTATGAATTTGGCTATTCGGAGGCGGTATTTGGCCTTGGATTGGGGGCGGCTGCATTG
AAGTAAAATTCTGTGAAGACGAGACTTGACTTTGGCCTTGCGTTAAAGGAGTTGAATTAA
AATTGTGTGGCGGCGGAACAAAGGCCTGATTTTTTATTGGAGGCGGCATTTGGCTCTGAC
CTTGCGTTGGGGGCGGCGCCACACCTTGATTAATAGAACTTGAATTAAAGTTGTGTGGCG
GCGGAACAAAACTCTGATTTTTTATTGGAGGCGGTACTTGGCCCTGACCTTGCGTTGGGG
GCGGTGTCACACCTTGATTTATAACAGAACTTGGAGGCGGAACAAAGCTCTGACTTTTTA
TTGGAGGCGGTATTTGAGTGTGACCTTGCGTTGTAGGCGGCGCCACACCTTGATTTGCAA
TAGAGTTGAAATTGTGAGGAGGCGGAACAAAATTCGGATTTTTGATAGGGGGCAGCATCT
GACTCTGCGACGGAGGCGGGGCCTGACCTTGATTAATAGGACTTGAATTAAAGTTGTGTG
GCGGAGGAACAAAGCTCTGATTTTTTACTGGAGGCGGCATTTGGCTCTG
>contig_183
CTAATTTTCCAGCAACTTATGCCAATAATCTTTAAATATATTACACACCAACTTATTCAC
GACTACCATCAACCATTTATTAGATACCTAATAAAACACCAGTTGTGGAAAAACTCTCAT
GCGGTCACACACCGAGATATCACACCTACCAATAATTATGTAAAAAATTGCGTCTTTAGT
GAGTTCCTTCAACCTACAGTTTGTAGGAACTACAATTTTTACCAGCTATTACGGAAAATT
GTTGAAAATTCACGTACCACCAATTTGATAAAGTGAAATAATTGGATTCTCCCTTAAACT
AATTTTAAAAGCTCATGATTTCCTATAACTACATTTATGAGGATCTTTACCTCAAACATG
TGATTTGTAACGATTTTTTGGCCCTCCCACCTCCACTTCCTTCCTGTTTTTCACCAATGT
ATCAAATGTTCATGCGATAATTTTTACGTTATTATCGAAGTCAGATGTGTTATCCTTATG
CACACAGGCTTGTGTTATATTCATTGTCCTTTGTGTGTTATATCATAAATAATTGTAAGC
CCTTTTTATAGGTTTTGGGCCTTGTTTTACTTTTGTCCTTTATGGTATGGGGGAACATTA
TGTGTTCCTTTAGTTCACCAGTTGTCGTAACTTTTTTTGTTCATGACATGAACATTCGAT
TTTGTTTTACCCTGTTTACGCTACAACCCGTAGGTATTTAATTGATGTTTAAAACACTCC
TGCATTCTTAGCAAGTGAGGTACTACCACTCTTATACCCTTCATTATTTATGAACACACC
AGTAACAGGAACAAAACTTTGTGTAACGTTCAGTCCACTCTTTCAGCGACAATACATAAC
ATATGATAAAATGATAAACGCATGATACCTTTGCCCTTCACACACATTTCAACCCTTTTA
TGCATCTTAAGAACCTTCACAAGTCATGTTCAGCTCGACAAAATAAAATTACGTGACACT
AGGCTCATACTTAAAGATAGTAACTGGTGGCGTTGCCAAATTATTATTGCAATAATAATT
CTCCCAGAGGACTTAAAACCTAATAACAATTTGTACCCATTTAACATCAAAGACACATCA
AGCTCATGAAACCAAGTAATTCAGTCATTCTTAGGCCGTTCACACAGTGGTAATTATTTT
TGGAATTGGTGTAGCTCCGCATTGGACGAATCACCTCGCCTTAAAACTAATTACACAAAA
CCATTTCAGTGCAAATTTCTGGATAAAACCACTCATGCAAAAATTTTAAACCTTCAACTC
CCACAAACAACTTTAATTTCATGCTAATTTCTTTGGACCTAATTTTCCAGCAACTTAT
>contig_184
GTAAAAAGCATTTTTTGTTGTATTAAGAAATCAGAATACAATATTTACAATACAATTCAA
CTATGTCACAATAATACTTAGTACAAAAAAAATTGTTAAACACTAACGTTTTGGCTTGAA
CCTCTTGAATGGAAGTTGTTTTTGGTAAAACACAAATCGGGACGTTCCTAAAGCTTTGCA
AAATAAATAATTTTACATTTTATTGGACAGTCTTTATATGTAAAGAACAAGATCGTTCTT
GATTTCATTAGCCTAGTTTCAAATATTCAAGGAAGCTTAAAAATGTAGGTACATCCAACA
TTGAATTAGGATTATAAAAATAAACTTGTAATATTCCATCGCAATCAAAGTGACCTGTCA
CATTAGCAACGCCATCTTTCGCTGTCATATTACAAGATCGGTTTTATTTGAGAAAACGAT
ATGTAAATTTAGAAAAGAATCACAATTTGTCGTTCACAAGACAAAAAGTTTGAAGCAGAA
TTAAAATTAGTCCGAATCGTCGTCAGCGCCTGGATCGAATCCGGCCAAATCAGCCGACTG
TAAGTGTCCCTTCATTAGAGCGTATTCGATCAAAGCGAGATGACAAAAAATGTACTGATC
AGGCATTTGGATGGAATATGCACGTTGTGATCGGATTCGTTCGACAGTTCCTCGAATATC
TGCCGTTCCTAAATCCTCCAGTCGGGATATACAAATATCCAAGGTACAAAAAGTCCCCGT
TCGTCCAATTCCTGCACTACAATGGACCACAATCGGCGGTCCTCGGGGATGCCCCGCCCA
TGTATCACCCAGTGCCACCACCATAGCGTTCTGTTTTCGTCGCACACGTTCGAGAAACTC
GAGCATGGCTTTAGCCGAACGGGGAACCCCATAATCGGGCCATGACGTAAACTGCCAATG
CGAAACTTCCCTAGATTCGTCGGTTTTATTATTTATAAGATTAATAGTTGTGACGGTGTA
GTCGGGATCGGTTTCAACAGCTACAGTTTTAACAGTGAATTGACCATAACTCGCTTCACT
CCCAACTTCAGTCTCCCAGTATTGGTGACACTTGGGACGCCCTCGTTCCATCACTCGAGT
CGTCATCACTATCACTAAACTATGTTGTTCCCAAATCATTCGCCAAAAATCGGGCGTTGT
TTTCGGTAAAGGACCTTGTGTGTTAATAAACGCGTTTTTCTGCTTATACCCATCGACAAA
ATTCGCATGTATATAATCACTGTCTTTATCACAATCGATTTCGGAGAGAATCACTCGACT
ATGATCGTAACACAACACATCCGTGTATCGATTTTTCGGCAAGTTGTTTTTCATTTTGGC
GACGTTGAAGGTGCCATCAGGGGGCCTTGACCGAATCTCTGCGTACTCCTGCATGAGCCC
CGAACGCCCCCTATCTCGCACATAATCCACCAATTGGGGCATTGTAAGTGCAGCCCCATC
TCCATGCAAAGAATCATCGTCAGAGAAACCACTCGATGCGCTACTTGGCGGATTCAAATT
GCCTTCTTCGGCCCAGGTGTCGTTTATGTTATTGGTCGATGACGAGATTTCGATTTCGGT
TGGTGTGCGAATGCGTTTTTGGGGTGATGGCGTTTTGCCATCATATTGTGGCAATGAGGT
TTCCTCTCGAGTGGTCATTGACTGCAAACACAACGATAGCCAACCATTATGGTCCAGGAT
GAGTGAGCCGCCCAACTGTGTTGGTAGAGATTCTCGTGGTATATGGGTTAAAAGTTGGGC
CACTGAAACGGTGTAAACTCTCTCACGGAGTTTTTCACGGACGAAAAGACGCAGGATTTT
GAAGGGGGCTTTGAACCACAAGGGGGCCGTCACGATCAGCACCTTTTTAAGTTTGGCCGG
ATAGCCGCCCTTCAATAAAGTGAGAATCTTTTGCGACAGATCATAATCGAAATTTGAATA
TTTCGAATTGGACATGTCGTAAATAAACACAATACCGGCTTTTTGTGTGACGGGATTTTG
CAGCGCCACATCAAGTTGATAAACAACACCCTGTAGAGTGACTTGATGGGTTGTACTAGC
CGGGGAGTGTTTATGAGCAGTGAACACAGCTATCGCAGCATCGGAGGCATCTCGTTTCGG
CAAAATCGTAAATTTCCCTGTAAGTAATTCAGACTGTAGTGGTTCCTTTAACGGATCGAA
ACACGTTAGGCCTTCACGTTGTCGTGTCAATTCGTGCTGTTCGAAAAGGACCAAAGCTCG
AAGAACGTCGAATTTTCGAGCGTAGAGAAACCGAACGGCTGTTGACCATGACACGGGGCC
[truncated: 15,299,293 more chars]
