# Supplementary material for: Next Generation Sequencing Based Transcriptome Analysis of Septic-Injury Responsive Genes in the Beetle Tribolium castaneum
Source: PLoS One. 2013 Jan 9;8(1):e52004. doi: 10.1371/journal.pone.0052004 (PMC3541394; doi:10.1371/journal.pone.0052004)
Supplement: Table S1 — List of high-quality SNPs and DIPs within the coding gene sequences between the T. castaneum strain San Bernardino used in the present analysis and the genome-sequenced strain Georgia GA-2. (CSV) [file pone.0052004.s003.csv]

Mapping	Reference Position	Consensus Position	Variation Type	Length	Reference	Variants	Allele Variations	Frequencies	Counts	Coverage	Variant #1	Frequency of #1	Count of #1	Variant #2	Frequency of #2	Count of #2
GLEAN_08044 mapping	255	255	SNP	1	T	1	C	100	20	20	C	100	20
GLEAN_08044 mapping	732	732	SNP	1	T	2	T/C	62.9/37.1	22/13	35	T	62.85714286	22	C	37.14285714	13
GLEAN_08044 mapping	903	903	SNP	1	G	1	T	90	18	20	T	90	18
GLEAN_14986 mapping	39	39	SNP	1	T	1	C	100	27	27	C	100	27
GLEAN_14986 mapping	159	159	SNP	1	C	2	T/C	60.5/39.5	23/15	38	T	60.52631579	23	C	39.47368421	15
GLEAN_14986 mapping	204	204	SNP	1	T	1	C	100	27	27	C	100	27
GLEAN_14986 mapping	379	379	SNP	1	T	1	C	96.8	30	31	C	96.77419355	30
GLEAN_14986 mapping	657	657	SNP	1	T	1	C	100	27	27	C	100	27
GLEAN_14986 mapping	1101	1101	SNP	1	A	1	C	95.5	21	22	C	95.45454545	21
GLEAN_14986 mapping	1116	1116	SNP	1	G	1	A	100	17	17	A	100	17
GLEAN_14986 mapping	1257	1257	SNP	1	G	2	G/A	57.1/42.9	16. Dez	28	G	57.14285714	16	A	42.85714286	12
GLEAN_14986 mapping	1455	1455	SNP	1	A	2	G/A	63.6/36.4	14. Aug	22	G	63.63636364	14	A	36.36363636	8
GLEAN_14986 mapping	1528	1528	SNP	1	C	1	T	100	29	29	T	100	29
GLEAN_14986 mapping	1749	1749	SNP	1	A	1	C	100	35	35	C	100	35
GLEAN_14986 mapping	1872	1872	SNP	1	A	2	G/A	52.2/45.7	24/21	46	G	52.17391304	24	A	45.65217391	21
GLEAN_03757 mapping	496	471	SNP	1	T	2	G/T	50.0/50.0	02. Feb	4	G	50	2	T	50	2
GLEAN_05067 mapping	280	280	SNP	1	A	1	G	94.4	17	18	G	94.44444444	17
GLEAN_05067 mapping	441	441	SNP	1	T	1	C	100	27	27	C	100	27
GLEAN_14044 mapping	119	119	SNP	1	A	2	A/C	55.6/44.4	10. Aug	18	A	55.55555556	10	C	44.44444444	8
GLEAN_15114 mapping	141	141	SNP	1	C	1	T	100	17	17	T	100	17
GLEAN_15114 mapping	231	231	SNP	1	C	1	T	100	18	18	T	100	18
GLEAN_15114 mapping	390	390	SNP	1	T	1	C	100	21	21	C	100	21
GLEAN_15114 mapping	411	411	SNP	1	T	1	C	100	16	16	C	100	16
GLEAN_15114 mapping	417	417	SNP	1	G	1	C	100	18	18	C	100	18
GLEAN_15114 mapping	570	570	SNP	1	T	1	C	95.7	22	23	C	95.65217391	22
GLEAN_15114 mapping	762	762	SNP	1	A	1	G	100	19	19	G	100	19
GLEAN_15114 mapping	810	810	SNP	1	A	1	G	100	19	19	G	100	19
GLEAN_15114 mapping	1092	1092	SNP	1	C	1	G	100	7	7	G	100	7
GLEAN_13875 mapping	171	171	SNP	1	T	1	C	100	6	6	C	100	6
GLEAN_13875 mapping	312	312	SNP	1	C	1	T	100	11	11	T	100	11
GLEAN_13875 mapping	328	328	SNP	1	A	2	A/C	53.8/46.2	07. Jun	13	A	53.84615385	7	C	46.15384615	6
GLEAN_13875 mapping	434	434	SNP	1	G	1	A	100	8	8	A	100	8
GLEAN_13875 mapping	441	441	SNP	1	A	1	G	100	9	9	G	100	9
GLEAN_13875 mapping	456	456	SNP	1	G	1	A	100	10	10	A	100	10
GLEAN_13875 mapping	508	508	SNP	1	T	1	C	100	12	12	C	100	12
GLEAN_13875 mapping	781	781	SNP	1	C	1	T	100	21	21	T	100	21
GLEAN_13875 mapping	964	964	SNP	1	C	1	T	100	19	19	T	100	19
GLEAN_13875 mapping	999	999	SNP	1	C	1	T	100	21	21	T	100	21
GLEAN_13875 mapping	1113	1113	SNP	1	A	1	G	100	14	14	G	100	14
GLEAN_13875 mapping	1134	1134	SNP	1	T	1	C	100	18	18	C	100	18
GLEAN_13875 mapping	1203	1203	SNP	1	G	1	A	100	17	17	A	100	17
GLEAN_13875 mapping	1264	1264	SNP	1	A	1	C	100	8	8	C	100	8
GLEAN_13875 mapping	1311	1311	SNP	1	G	1	A	100	10	10	A	100	10
GLEAN_13875 mapping	1395	1395	SNP	1	A	1	C	100	9	9	C	100	9
GLEAN_13875 mapping	1608	1608	SNP	1	C	1	T	100	12	12	T	100	12
GLEAN_13875 mapping	1626	1626	SNP	1	C	1	T	100	10	10	T	100	10
GLEAN_13875 mapping	1650	1650	SNP	1	A	1	G	100	12	12	G	100	12
GLEAN_08157 mapping	361	361	SNP	1	T	1	C	100	17	17	C	100	17
GLEAN_08157 mapping	558	558	SNP	1	G	1	A	100	16	16	A	100	16
GLEAN_08157 mapping	783	783	SNP	1	G	1	A	100	15	15	A	100	15
GLEAN_08157 mapping	840	840	SNP	1	T	1	C	100	16	16	C	100	16
GLEAN_08157 mapping	937	937	SNP	1	C	1	A	100	8	8	A	100	8
GLEAN_08157 mapping	947	947	SNP	1	A	1	T	100	6	6	T	100	6
GLEAN_08157 mapping	1051	1051	SNP	1	G	1	A	100	8	8	A	100	8
GLEAN_08157 mapping	1074	1074	SNP	1	G	1	A	100	10	10	A	100	10
GLEAN_08157 mapping	1097	1097	SNP	1	G	1	C	100	10	10	C	100	10
GLEAN_08157 mapping	1122	1122	SNP	1	A	1	T	100	7	7	T	100	7
GLEAN_08157 mapping	1126	1126	SNP	1	G	1	A	100	7	7	A	100	7
GLEAN_08157 mapping	1131	1131	SNP	1	G	1	A	100	6	6	A	100	6
GLEAN_08157 mapping	1146	1146	SNP	1	C	1	A	100	5	5	A	100	5
GLEAN_08157 mapping	1147	1147	SNP	1	C	1	T	100	5	5	T	100	5
GLEAN_08157 mapping	1174	1174	SNP	1	A	1	G	100	5	5	G	100	5
GLEAN_08157 mapping	1181	1181	SNP	1	A	1	G	100	5	5	G	100	5
GLEAN_08157 mapping	1187	1187	SNP	1	C	1	T	100	6	6	T	100	6
GLEAN_08157 mapping	1195	1195	SNP	1	A	1	G	100	7	7	G	100	7
GLEAN_08157 mapping	1410	1410	SNP	1	A	1	G	100	8	8	G	100	8
GLEAN_14007 mapping	198	198	SNP	1	A	1	G	100	20	20	G	100	20
GLEAN_14007 mapping	210	210	SNP	1	G	1	A	100	15	15	A	100	15
GLEAN_14007 mapping	222	222	SNP	1	A	1	G	100	12	12	G	100	12
GLEAN_14007 mapping	315	315	SNP	1	C	1	T	100	15	15	T	100	15
GLEAN_15949 mapping	210	205	SNP	1	A	1	G	100	14	14	G	100	14
GLEAN_15949 mapping	624	619	SNP	1	T	1	C	100	9	9	C	100	9
GLEAN_05948 mapping	6	6	SNP	1	T	1	C	100	24	24	C	100	24
GLEAN_05948 mapping	7	7	SNP	1	C	1	T	100	24	24	T	100	24
GLEAN_05948 mapping	222	222	SNP	1	G	1	C	100	42	42	C	100	42
GLEAN_05948 mapping	381	381	SNP	1	A	1	G	100	44	44	G	100	44
GLEAN_05948 mapping	591	591	SNP	1	C	1	A	100	30	30	A	100	30
GLEAN_05948 mapping	642	642	SNP	1	T	1	C	97.4	37	38	C	97.36842105	37
GLEAN_05948 mapping	1047	1047	SNP	1	C	1	T	100	31	31	T	100	31
GLEAN_05948 mapping	1068	1068	SNP	1	G	1	A	100	29	29	A	100	29
GLEAN_05948 mapping	1182	1182	SNP	1	C	1	T	100	39	39	T	100	39
GLEAN_10613 mapping	94	42	SNP	1	T	1	C	100	4	4	C	100	4
GLEAN_10613 mapping	673	621	SNP	1	G	2	G/C	60.0/40.0	03. Feb	5	G	60	3	C	40	2
GLEAN_10613 mapping	903	851	SNP	1	C	1	T	80	4	5	T	80	4
GLEAN_10613 mapping	1008	956	SNP	1	A	1	G	66.7	4	6	G	66.66666667	4
GLEAN_06662 mapping	372	372	SNP	1	A	1	C	100	10	10	C	100	10
GLEAN_06662 mapping	393	393	SNP	1	T	1	C	93.3	14	15	C	93.33333333	14
GLEAN_06662 mapping	444	444	SNP	1	A	1	G	100	23	23	G	100	23
GLEAN_06662 mapping	564	564	SNP	1	T	1	C	100	12	12	C	100	12
GLEAN_06662 mapping	714	714	SNP	1	A	1	G	100	16	16	G	100	16
GLEAN_06662 mapping	852	852	SNP	1	G	1	A	96.6	28	29	A	96.55172414	28
GLEAN_06662 mapping	867	867	SNP	1	G	1	T	88	22	25	T	88	22
GLEAN_06662 mapping	993	993	SNP	1	G	1	C	100	37	37	C	100	37
GLEAN_06662 mapping	1044	1044	SNP	1	T	1	C	97.7	43	44	C	97.72727273	43
GLEAN_06662 mapping	1061	1061	SNP	1	G	1	C	100	40	40	C	100	40
GLEAN_06662 mapping	1416	1416	SNP	1	C	1	T	100	18	18	T	100	18
GLEAN_15889 mapping	480	374	SNP	1	C	1	T	100	6	6	T	100	6
GLEAN_15889 mapping	1185	977	SNP	1	C	1	A	100	45	45	A	100	45
GLEAN_15889 mapping	1188	980	SNP	1	A	1	G	100	45	45	G	100	45
GLEAN_15889 mapping	1314	1106	SNP	1	C	1	G	100	59	59	G	100	59
GLEAN_15889 mapping	1385	1177	SNP	1	A	1	T	100	43	43	T	100	43
GLEAN_15889 mapping	1773	1565	SNP	1	G	1	A	94.4	17	18	A	94.44444444	17
GLEAN_15889 mapping	1800	1592	SNP	1	G	1	A	100	25	25	A	100	25
GLEAN_15889 mapping	1827	1619	SNP	1	C	1	T	100	27	27	T	100	27
GLEAN_15889 mapping	1829	1621	SNP	1	G	1	A	100	27	27	A	100	27
GLEAN_15889 mapping	1857	1649	SNP	1	A	1	G	100	28	28	G	100	28
GLEAN_15889 mapping	1929	1721	SNP	1	G	1	A	100	18	18	A	100	18
GLEAN_15889 mapping	1974	1766	SNP	1	A	1	G	100	19	19	G	100	19
GLEAN_15889 mapping	2061	1853	SNP	1	T	1	C	100	27	27	C	100	27
GLEAN_15889 mapping	2103	1895	SNP	1	C	1	T	100	22	22	T	100	22
GLEAN_15889 mapping	2137	1929	SNP	1	A	1	T	100	24	24	T	100	24
GLEAN_15889 mapping	2142	1934	SNP	1	A	1	C	100	26	26	C	100	26
GLEAN_15889 mapping	2181	1973	SNP	1	G	1	T	100	33	33	T	100	33
GLEAN_15889 mapping	2212	2004	SNP	1	T	1	C	100	40	40	C	100	40
GLEAN_15889 mapping	2253	2045	SNP	1	G	1	A	100	44	44	A	100	44
GLEAN_15889 mapping	2380	2172	SNP	1	C	1	T	100	37	37	T	100	37
GLEAN_15889 mapping	2523	2315	SNP	1	T	1	A	100	39	39	A	100	39
GLEAN_15889 mapping	2554	2346	SNP	1	C	1	A	95.2	40	42	A	95.23809524	40
GLEAN_15889 mapping	2597	2389	SNP	1	G	1	T	100	28	28	T	100	28
GLEAN_15889 mapping	2601	2393	SNP	1	G	1	T	96.3	26	27	T	96.2962963	26
GLEAN_15889 mapping	2727	2519	SNP	1	G	1	A	100	28	28	A	100	28
GLEAN_15889 mapping	2783	2575	SNP	1	T	1	C	100	40	40	C	100	40
GLEAN_15889 mapping	2892	2684	SNP	1	T	1	C	96	24	25	C	96	24
GLEAN_15889 mapping	2895	2687	SNP	1	A	1	G	100	25	25	G	100	25
GLEAN_15889 mapping	3210	3002	SNP	1	C	1	G	100	45	45	G	100	45
GLEAN_15889 mapping	3435	3227	SNP	1	T	1	G	100	25	25	G	100	25
GLEAN_15889 mapping	3492	3284	SNP	1	A	1	G	91.3	21	23	G	91.30434783	21
GLEAN_15889 mapping	3495	3287	SNP	1	A	1	C	100	21	21	C	100	21
GLEAN_15889 mapping	3498	3290	SNP	1	G	1	C	100	22	22	C	100	22
GLEAN_15889 mapping	3505	3297	SNP	1	T	1	C	100	26	26	C	100	26
GLEAN_15889 mapping	3512	3304	SNP	1	A	1	G	92.6	25	27	G	92.59259259	25
GLEAN_15889 mapping	3855	3647	SNP	1	C	1	T	100	41	41	T	100	41
GLEAN_15889 mapping	4320	4112	SNP	1	C	1	T	100	40	40	T	100	40
GLEAN_15889 mapping	4716	4508	SNP	1	C	1	T	100	18	18	T	100	18
GLEAN_15889 mapping	4740	4532	SNP	1	G	1	T	100	13	13	T	100	13
GLEAN_15889 mapping	4887	4679	SNP	1	G	1	A	100	14	14	A	100	14
GLEAN_04876 mapping	789	789	SNP	1	T	1	A	100	16	16	A	100	16
GLEAN_04876 mapping	1110	1110	SNP	1	G	1	A	100	12	12	A	100	12
GLEAN_07397 mapping	774	774	SNP	1	G	1	A	100	57	57	A	100	57
GLEAN_07397 mapping	786	786	SNP	1	T	1	C	100	59	59	C	100	59
GLEAN_07397 mapping	1059	1059	SNP	1	T	1	G	100	38	38	G	100	38
GLEAN_07397 mapping	1143	1143	SNP	1	T	1	C	96.6	28	29	C	96.55172414	28
GLEAN_07397 mapping	1212	1212	SNP	1	T	1	C	98	48	49	C	97.95918367	48
GLEAN_07397 mapping	1242	1242	SNP	1	T	1	C	100	46	46	C	100	46
GLEAN_07397 mapping	1248	1248	SNP	1	A	1	G	97.7	43	44	G	97.72727273	43
GLEAN_07397 mapping	1410	1410	SNP	1	C	1	T	100	45	45	T	100	45
GLEAN_07397 mapping	1671	1671	SNP	1	A	1	G	100	32	32	G	100	32
GLEAN_06759 mapping	486	456	SNP	1	G	1	A	100	4	4	A	100	4
GLEAN_06759 mapping	510	480	SNP	1	C	1	T	100	5	5	T	100	5
GLEAN_06759 mapping	593	563	SNP	1	T	1	G	100	4	4	G	100	4
GLEAN_16398 mapping	1102	120	SNP	1	G	1	A	100	4	4	A	100	4
GLEAN_01461 mapping	54	54	SNP	1	T	1	C	100	7	7	C	100	7
GLEAN_01461 mapping	237	237	SNP	1	C	1	G	100	11	11	G	100	11
GLEAN_01461 mapping	298	298	SNP	1	T	1	A	100	14	14	A	100	14
GLEAN_01461 mapping	333	333	SNP	1	T	1	C	91.7	11	12	C	91.66666667	11
GLEAN_01461 mapping	514	514	SNP	1	A	1	G	100	14	14	G	100	14
GLEAN_01461 mapping	615	615	SNP	1	C	1	T	100	10	10	T	100	10
GLEAN_01461 mapping	1536	1536	SNP	1	C	1	T	100	4	4	T	100	4
GLEAN_04741 mapping	867	765	SNP	1	A	1	G	100	5	5	G	100	5
GLEAN_04741 mapping	1278	1174	SNP	1	G	1	T	100	7	7	T	100	7
GLEAN_04464 mapping	1143	1029	SNP	1	A	1	G	100	4	4	G	100	4
GLEAN_07535 mapping	150	90	SNP	1	G	1	C	80	4	5	C	80	4
GLEAN_07535 mapping	153	93	SNP	1	C	1	T	100	5	5	T	100	5
GLEAN_07535 mapping	210	150	SNP	1	A	1	C	100	9	9	C	100	9
GLEAN_07535 mapping	240	180	SNP	1	C	1	T	100	9	9	T	100	9
GLEAN_07535 mapping	446	386	SNP	1	A	1	C	100	13	13	C	100	13
GLEAN_07535 mapping	483	423	SNP	1	A	1	G	100	16	16	G	100	16
GLEAN_07535 mapping	573	513	SNP	1	A	1	G	100	23	23	G	100	23
GLEAN_07535 mapping	672	612	SNP	1	C	1	T	100	20	20	T	100	20
GLEAN_07535 mapping	702	642	SNP	1	A	1	G	100	24	24	G	100	24
GLEAN_07535 mapping	762	702	SNP	1	G	1	T	100	20	20	T	100	20
GLEAN_07535 mapping	798	738	SNP	1	C	1	T	100	14	14	T	100	14
GLEAN_07535 mapping	888	828	SNP	1	C	1	T	100	12	12	T	100	12
GLEAN_07535 mapping	915	855	SNP	1	T	1	C	100	11	11	C	100	11
GLEAN_07535 mapping	951	891	SNP	1	A	1	G	100	14	14	G	100	14
GLEAN_07535 mapping	960	900	SNP	1	G	1	T	100	12	12	T	100	12
GLEAN_07535 mapping	1126	1066	SNP	1	T	1	C	100	17	17	C	100	17
GLEAN_07535 mapping	1220	1160	SNP	1	C	1	A	84.6	11	13	A	84.61538462	11
GLEAN_07535 mapping	1221	1161	SNP	1	G	1	A	84.6	11	13	A	84.61538462	11
GLEAN_07535 mapping	1278	1218	SNP	1	A	1	G	100	15	15	G	100	15
GLEAN_07535 mapping	1299	1239	SNP	1	A	1	G	100	19	19	G	100	19
GLEAN_07535 mapping	1311	1251	SNP	1	A	1	G	100	17	17	G	100	17
GLEAN_07535 mapping	1563	1503	SNP	1	C	1	T	100	6	6	T	100	6
GLEAN_07535 mapping	1581	1521	SNP	1	C	1	G	100	6	6	G	100	6
GLEAN_07535 mapping	1965	1905	SNP	1	T	1	C	100	11	11	C	100	11
GLEAN_07535 mapping	2013	1953	SNP	1	C	1	G	100	20	20	G	100	20
GLEAN_07535 mapping	2106	2046	SNP	1	G	1	A	100	16	16	A	100	16
GLEAN_07535 mapping	2123	2063	SNP	1	C	1	T	100	24	24	T	100	24
GLEAN_07535 mapping	2163	2103	SNP	1	T	1	G	100	20	20	G	100	20
GLEAN_07535 mapping	2166	2106	SNP	1	G	1	A	89.5	17	19	A	89.47368421	17
GLEAN_07535 mapping	2259	2199	SNP	1	G	1	A	100	16	16	A	100	16
GLEAN_07535 mapping	2410	2350	SNP	1	T	2	C/T	54.5/45.5	06. Mai	11	C	54.54545455	6	T	45.45454545	5
GLEAN_07535 mapping	2472	2412	SNP	1	T	1	A	100	8	8	A	100	8
GLEAN_07535 mapping	2739	2679	SNP	1	A	1	G	100	14	14	G	100	14
GLEAN_07535 mapping	3006	2946	SNP	1	T	1	C	100	19	19	C	100	19
GLEAN_07535 mapping	3180	3120	SNP	1	A	1	G	90	9	10	G	90	9
GLEAN_07535 mapping	3183	3123	SNP	1	G	1	A	100	10	10	A	100	10
GLEAN_07535 mapping	3309	3249	SNP	1	T	1	C	100	19	19	C	100	19
GLEAN_07535 mapping	3349	3289	SNP	1	G	1	A	100	17	17	A	100	17
GLEAN_07535 mapping	3471	3411	SNP	1	G	1	A	100	21	21	A	100	21
GLEAN_07535 mapping	3543	3483	SNP	1	G	1	A	100	14	14	A	100	14
GLEAN_07535 mapping	3714	3654	SNP	1	A	1	G	100	15	15	G	100	15
GLEAN_07535 mapping	3843	3783	SNP	1	T	1	A	100	10	10	A	100	10
GLEAN_07535 mapping	3858	3798	SNP	1	G	1	A	100	6	6	A	100	6
GLEAN_14942 mapping	561	419	SNP	1	A	2	A/G	62.5/37.5	05. Mrz	8	A	62.5	5	G	37.5	3
GLEAN_14942 mapping	669	527	SNP	1	T	1	C	85.7	6	7	C	85.71428571	6
GLEAN_14942 mapping	690	548	SNP	1	G	1	A	83.3	5	6	A	83.33333333	5
GLEAN_14942 mapping	723	581	SNP	1	T	2	G/T	55.6/44.4	05. Apr	9	G	55.55555556	5	T	44.44444444	4
GLEAN_14942 mapping	1083	941	SNP	1	A	1	G	71.4	5	7	G	71.42857143	5
GLEAN_14942 mapping	1104	962	SNP	1	C	1	T	100	9	9	T	100	9
GLEAN_13586 mapping	2883	837	SNP	1	T	2	T/C	60.0/40.0	06. Apr	10	T	60	6	C	40	4
GLEAN_13586 mapping	3267	1221	SNP	1	G	2	G/C	62.5/37.5	05. Mrz	8	G	62.5	5	C	37.5	3
GLEAN_13586 mapping	3274	1228	SNP	1	T	2	C/T	50.0/40.0	05. Apr	10	C	50	5	T	40	4
GLEAN_13586 mapping	3909	1863	SNP	1	C	1	T	100	9	9	T	100	9
GLEAN_13586 mapping	4539	2493	SNP	1	G	1	A	100	6	6	A	100	6
GLEAN_13586 mapping	4693	2647	SNP	1	G	1	A	100	10	10	A	100	10
GLEAN_13586 mapping	5028	2982	SNP	1	G	1	A	100	13	13	A	100	13
GLEAN_12090 mapping	819	529	SNP	1	G	1	C	100	8	8	C	100	8
GLEAN_12090 mapping	1003	713	SNP	1	A	2	A/G	64.3/35.7	09. Mai	14	A	64.28571429	9	G	35.71428571	5
GLEAN_12090 mapping	1230	940	SNP	1	G	1	A	83.3	15	18	A	83.33333333	15
GLEAN_07523 mapping	738	738	SNP	1	A	2	A/T	60.0/40.0	03. Feb	5	A	60	3	T	40	2
GLEAN_07523 mapping	894	894	SNP	1	T	1	G	100	4	4	G	100	4
GLEAN_07523 mapping	906	906	SNP	1	C	1	T	100	4	4	T	100	4
GLEAN_07523 mapping	1050	1050	SNP	1	G	1	A	100	6	6	A	100	6
GLEAN_07523 mapping	1059	1059	SNP	1	T	1	C	100	7	7	C	100	7
GLEAN_07523 mapping	1500	1492	SNP	1	C	1	T	100	4	4	T	100	4
GLEAN_07523 mapping	1518	1510	SNP	1	T	1	C	100	7	7	C	100	7
GLEAN_07523 mapping	1836	1828	SNP	1	T	1	C	100	4	4	C	100	4
GLEAN_07523 mapping	1845	1837	SNP	1	A	1	G	100	6	6	G	100	6
GLEAN_07523 mapping	2038	2030	SNP	1	A	1	T	100	5	5	T	100	5
GLEAN_07523 mapping	2232	2224	SNP	1	G	1	A	100	12	12	A	100	12
GLEAN_07523 mapping	2235	2227	SNP	1	T	1	A	100	12	12	A	100	12
GLEAN_07523 mapping	2241	2233	SNP	1	C	1	G	100	13	13	G	100	13
GLEAN_07523 mapping	2353	2345	SNP	1	C	1	T	100	7	7	T	100	7
GLEAN_07523 mapping	2451	2443	SNP	1	C	1	T	100	8	8	T	100	8
GLEAN_07523 mapping	2478	2470	SNP	1	A	1	G	87.5	7	8	G	87.5	7
GLEAN_07523 mapping	2550	2542	SNP	1	A	1	G	100	7	7	G	100	7
GLEAN_07523 mapping	2600	2592	SNP	1	A	1	G	100	7	7	G	100	7
GLEAN_07523 mapping	2619	2611	SNP	1	T	1	C	100	6	6	C	100	6
GLEAN_07523 mapping	2694	2686	SNP	1	G	1	T	100	7	7	T	100	7
GLEAN_07523 mapping	3507	3499	SNP	1	A	1	G	88.9	8	9	G	88.88888889	8
GLEAN_07523 mapping	3516	3508	SNP	1	T	1	C	100	10	10	C	100	10
GLEAN_09167 mapping	1504	1263	SNP	1	T	1	C	100	4	4	C	100	4
GLEAN_09167 mapping	1571	1330	SNP	1	A	2	G/A	57.1/42.9	04. Mrz	7	G	57.14285714	4	A	42.85714286	3
GLEAN_09167 mapping	1572	1331	SNP	1	A	2	G/A	57.1/42.9	04. Mrz	7	G	57.14285714	4	A	42.85714286	3
GLEAN_09167 mapping	1887	1613	SNP	1	A	1	G	75	3	4	G	75	3
GLEAN_09167 mapping	2251	1904	SNP	1	G	2	A/G	50.0/50.0	02. Feb	4	A	50	2	G	50	2
GLEAN_09167 mapping	2252	1905	SNP	1	A	2	A/G	60.0/40.0	03. Feb	5	A	60	3	G	40	2
GLEAN_00569 mapping	312	308	SNP	1	T	2	T/C	55.6/44.4	05. Apr	9	T	55.55555556	5	C	44.44444444	4
GLEAN_05869 mapping	828	828	SNP	1	C	1	G	100	7	7	G	100	7
GLEAN_13492 mapping	220	206	SNP	1	A	1	G	100	6	6	G	100	6
GLEAN_13492 mapping	246	232	SNP	1	A	1	G	100	6	6	G	100	6
GLEAN_13492 mapping	682	668	SNP	1	C	2	G/C	55.6/44.4	05. Apr	9	G	55.55555556	5	C	44.44444444	4
GLEAN_13492 mapping	701	687	SNP	1	T	1	G	57.1	4	7	G	57.14285714	4
GLEAN_13492 mapping	840	826	SNP	1	G	1	A	100	5	5	A	100	5
GLEAN_13492 mapping	1170	1156	SNP	1	T	1	C	100	4	4	C	100	4
GLEAN_13492 mapping	1677	1663	SNP	1	T	1	C	100	5	5	C	100	5
GLEAN_13492 mapping	1683	1669	SNP	1	T	1	C	100	7	7	C	100	7
GLEAN_13492 mapping	1811	1797	SNP	1	A	1	G	100	6	6	G	100	6
GLEAN_05384 mapping	177	169	SNP	1	G	1	A	100	19	19	A	100	19
GLEAN_05384 mapping	192	184	SNP	1	T	1	C	100	19	19	C	100	19
GLEAN_05384 mapping	495	487	SNP	1	G	1	A	98.1	51	52	A	98.07692308	51
GLEAN_05384 mapping	501	493	SNP	1	T	1	C	100	47	47	C	100	47
GLEAN_05384 mapping	552	544	SNP	1	T	1	C	100	48	48	C	100	48
GLEAN_05384 mapping	852	844	SNP	1	G	1	A	98	49	50	A	98	49
GLEAN_05384 mapping	933	925	SNP	1	G	1	A	100	37	37	A	100	37
GLEAN_05384 mapping	972	964	SNP	1	C	1	T	100	42	42	T	100	42
GLEAN_05384 mapping	1114	1106	SNP	1	A	1	G	100	19	19	G	100	19
GLEAN_05384 mapping	1164	1156	SNP	1	A	1	G	100	43	43	G	100	43
GLEAN_05384 mapping	1179	1171	SNP	1	C	1	G	97.7	43	44	G	97.72727273	43
GLEAN_05384 mapping	1353	1345	SNP	1	T	1	C	100	38	38	C	100	38
GLEAN_05384 mapping	1356	1348	SNP	1	A	1	G	100	38	38	G	100	38
GLEAN_14172 mapping	267	233	SNP	1	T	2	C/T	50.0/50.0	02. Feb	4	C	50	2	T	50	2
GLEAN_13542 mapping	22	22	SNP	1	T	1	G	100	17	17	G	100	17
GLEAN_13542 mapping	339	339	SNP	1	G	1	A	98.4	63	64	A	98.4375	63
GLEAN_13542 mapping	762	762	SNP	1	C	1	T	100	49	49	T	100	49
GLEAN_13542 mapping	786	786	SNP	1	C	1	T	100	45	45	T	100	45
GLEAN_13542 mapping	1170	1170	SNP	1	T	1	C	100	53	53	C	100	53
GLEAN_13542 mapping	1188	1188	SNP	1	T	1	C	98.3	59	60	C	98.33333333	59
GLEAN_13542 mapping	1536	1536	SNP	1	A	1	G	100	32	32	G	100	32
GLEAN_04929 mapping	106	106	SNP	1	C	1	A	100	9	9	A	100	9
GLEAN_04929 mapping	267	267	SNP	1	G	1	A	100	26	26	A	100	26
GLEAN_04929 mapping	456	456	SNP	1	G	1	A	100	38	38	A	100	38
GLEAN_04929 mapping	495	495	SNP	1	C	1	T	97.3	36	37	T	97.2972973	36
GLEAN_04929 mapping	589	589	SNP	1	T	1	C	100	35	35	C	100	35
GLEAN_04929 mapping	672	672	SNP	1	C	1	T	94.7	36	38	T	94.73684211	36
GLEAN_04929 mapping	756	756	SNP	1	A	1	G	100	38	38	G	100	38
GLEAN_04929 mapping	789	789	SNP	1	A	1	G	100	35	35	G	100	35
GLEAN_04929 mapping	795	795	SNP	1	C	1	T	100	35	35	T	100	35
GLEAN_04929 mapping	822	822	SNP	1	G	1	A	100	39	39	A	100	39
GLEAN_04929 mapping	1029	1029	SNP	1	C	1	T	100	27	27	T	100	27
GLEAN_04929 mapping	1257	1257	SNP	1	G	1	A	100	15	15	A	100	15
GLEAN_04929 mapping	1335	1335	SNP	1	T	1	C	100	40	40	C	100	40
GLEAN_04929 mapping	1476	1476	SNP	1	C	1	T	100	37	37	T	100	37
GLEAN_04929 mapping	1614	1614	SNP	1	C	1	T	91.7	11	12	T	91.66666667	11
GLEAN_09328 mapping	582	582	SNP	1	C	1	G	100	27	27	G	100	27
GLEAN_09328 mapping	702	702	SNP	1	T	1	C	100	34	34	C	100	34
GLEAN_09328 mapping	813	813	SNP	1	T	1	C	100	22	22	C	100	22
GLEAN_05866 mapping	361	192	SNP	1	T	1	C	100	4	4	C	100	4
GLEAN_05866 mapping	858	595	SNP	1	C	1	T	100	6	6	T	100	6
GLEAN_05866 mapping	861	598	SNP	1	G	1	A	100	6	6	A	100	6
GLEAN_05866 mapping	882	619	SNP	1	G	1	A	100	4	4	A	100	4
GLEAN_05866 mapping	1177	914	SNP	1	T	1	C	100	4	4	C	100	4
GLEAN_02163 mapping	147	147	SNP	1	C	1	T	89.7	26	29	T	89.65517241	26
GLEAN_02163 mapping	228	228	SNP	1	A	1	G	81.8	18	22	G	81.81818182	18
GLEAN_02163 mapping	249	249	SNP	1	A	1	C	83.3	20	24	C	83.33333333	20
GLEAN_02163 mapping	264	264	SNP	1	C	1	G	86.4	19	22	G	86.36363636	19
GLEAN_02163 mapping	927	927	SNP	1	G	1	A	81.8	9	11	A	81.81818182	9
GLEAN_02163 mapping	999	999	SNP	1	G	1	T	66.7	10	15	T	66.66666667	10
GLEAN_02163 mapping	1032	1032	SNP	1	G	1	A	100	15	15	A	100	15
GLEAN_02163 mapping	1059	1059	SNP	1	C	1	A	71.4	10	14	A	71.42857143	10
GLEAN_09794 mapping	37	37	SNP	1	A	1	T	100	15	15	T	100	15
GLEAN_09794 mapping	318	318	SNP	1	T	1	C	100	15	15	C	100	15
GLEAN_09794 mapping	363	363	SNP	1	T	2	A/T	61.9/38.1	13. Aug	21	A	61.9047619	13	T	38.0952381	8
GLEAN_09794 mapping	383	383	SNP	1	G	1	A	73.7	14	19	A	73.68421053	14
GLEAN_09794 mapping	405	405	SNP	1	G	1	A	75	18	24	A	75	18
GLEAN_09794 mapping	483	483	SNP	1	G	1	T	100	26	26	T	100	26
GLEAN_09794 mapping	543	543	SNP	1	A	1	T	66.7	18	27	T	66.66666667	18
GLEAN_09794 mapping	582	582	SNP	1	C	1	T	71.9	23	32	T	71.875	23
GLEAN_09794 mapping	729	729	SNP	1	T	2	T/C	60.0/40.0	09. Jun	15	T	60	9	C	40	6
GLEAN_09794 mapping	796	796	SNP	1	T	2	T/G	63.6/36.4	07. Apr	11	T	63.63636364	7	G	36.36363636	4
GLEAN_09794 mapping	873	873	SNP	1	T	1	C	100	8	8	C	100	8
GLEAN_09794 mapping	1094	1094	SNP	1	A	1	C	100	12	12	C	100	12
GLEAN_09794 mapping	1281	1281	SNP	1	T	1	C	66.7	4	6	C	66.66666667	4
GLEAN_09794 mapping	1311	1311	SNP	1	A	1	T	80	4	5	T	80	4
GLEAN_09794 mapping	1534	1534	SNP	1	A	1	G	75	6	8	G	75	6
GLEAN_09794 mapping	1830	1830	SNP	1	A	2	T/A	58.3/41.7	07. Mai	12	T	58.33333333	7	A	41.66666667	5
GLEAN_09794 mapping	1878	1878	SNP	1	C	2	A/C	54.5/45.5	06. Mai	11	A	54.54545455	6	C	45.45454545	5
GLEAN_09794 mapping	1893	1893	SNP	1	C	1	T	100	10	10	T	100	10
GLEAN_09794 mapping	2101	2101	SNP	1	A	1	G	100	15	15	G	100	15
GLEAN_09794 mapping	2340	2340	SNP	1	C	1	G	72.7	8	11	G	72.72727273	8
GLEAN_09794 mapping	2373	2373	SNP	1	T	1	C	72.2	13	18	C	72.22222222	13
GLEAN_09794 mapping	2682	2682	SNP	1	G	2	G/A	63.6/36.4	07. Apr	11	G	63.63636364	7	A	36.36363636	4
GLEAN_09794 mapping	2697	2697	SNP	1	G	2	G/A	63.6/36.4	07. Apr	11	G	63.63636364	7	A	36.36363636	4
GLEAN_09794 mapping	2706	2706	SNP	1	G	2	A/G	62.5/37.5	05. Mrz	8	A	62.5	5	G	37.5	3
GLEAN_09794 mapping	2721	2721	SNP	1	G	1	C	83.3	5	6	C	83.33333333	5
GLEAN_09794 mapping	2835	2835	SNP	1	T	1	C	100	21	21	C	100	21
GLEAN_09794 mapping	2838	2838	SNP	1	A	1	G	100	21	21	G	100	21
GLEAN_09794 mapping	2841	2841	SNP	1	C	1	T	100	21	21	T	100	21
GLEAN_09794 mapping	2997	2997	SNP	1	G	1	A	71.4	10	14	A	71.42857143	10
GLEAN_09794 mapping	3075	3075	SNP	1	C	2	C/G	63.6/36.4	14. Aug	22	C	63.63636364	14	G	36.36363636	8
GLEAN_09794 mapping	3150	3150	SNP	1	T	1	C	76	19	25	C	76	19
GLEAN_09794 mapping	3231	3231	SNP	1	A	1	G	100	16	16	G	100	16
GLEAN_09794 mapping	3234	3234	SNP	1	T	1	G	81.2	13	16	G	81.25	13
GLEAN_09794 mapping	3267	3267	SNP	1	T	1	A	100	12	12	A	100	12
GLEAN_09794 mapping	3288	3288	SNP	1	A	1	G	90.9	10	11	G	90.90909091	10
GLEAN_09794 mapping	3318	3318	SNP	1	C	1	T	81.8	9	11	T	81.81818182	9
GLEAN_09794 mapping	3486	3486	SNP	1	C	1	G	82.4	14	17	G	82.35294118	14
GLEAN_09794 mapping	3513	3513	SNP	1	G	1	C	90	9	10	C	90	9
GLEAN_09794 mapping	3609	3609	SNP	1	G	1	T	66.7	4	6	T	66.66666667	4
GLEAN_09794 mapping	3618	3618	SNP	1	G	1	C	75	6	8	C	75	6
GLEAN_09794 mapping	3633	3633	SNP	1	C	1	T	83.3	5	6	T	83.33333333	5
GLEAN_09794 mapping	3642	3642	SNP	1	T	1	C	100	5	5	C	100	5
GLEAN_09794 mapping	3648	3648	SNP	1	G	1	A	100	6	6	A	100	6
GLEAN_09794 mapping	3726	3726	SNP	1	T	1	C	100	4	4	C	100	4
GLEAN_09794 mapping	3807	3807	SNP	1	G	1	A	88.9	8	9	A	88.88888889	8
GLEAN_09794 mapping	3846	3846	SNP	1	A	1	G	100	15	15	G	100	15
GLEAN_09794 mapping	3858	3858	SNP	1	G	1	C	75	9	12	C	75	9
GLEAN_09794 mapping	4023	4023	SNP	1	T	1	G	100	12	12	G	100	12
GLEAN_09794 mapping	4347	4347	SNP	1	A	1	G	100	14	14	G	100	14
GLEAN_09794 mapping	4497	4497	SNP	1	A	1	G	90.9	10	11	G	90.90909091	10
GLEAN_09993 mapping	35	35	SNP	1	G	1	C	100	4	4	C	100	4
GLEAN_09993 mapping	48	48	SNP	1	T	2	C/T	50.0/50.0	03. Mrz	6	C	50	3	T	50	3
GLEAN_09993 mapping	177	177	SNP	1	C	1	T	50	2	4	T	50	2
GLEAN_09993 mapping	334	334	SNP	1	A	2	A/C	50.0/50.0	02. Feb	4	A	50	2	C	50	2
GLEAN_09993 mapping	557	557	SNP	1	G	1	A	66.7	8	12	A	66.66666667	8
GLEAN_09993 mapping	565	565	SNP	1	A	2	G/A	63.6/36.4	07. Apr	11	G	63.63636364	7	A	36.36363636	4
GLEAN_09993 mapping	582	582	SNP	1	G	1	A	80	8	10	A	80	8
GLEAN_09993 mapping	660	660	SNP	1	T	2	T/C	63.6/36.4	07. Apr	11	T	63.63636364	7	C	36.36363636	4
GLEAN_09993 mapping	699	699	SNP	1	A	2	A/T	57.1/42.9	08. Jun	14	A	57.14285714	8	T	42.85714286	6
GLEAN_09993 mapping	974	974	SNP	1	G	2	G/C	60.0/40.0	03. Feb	5	G	60	3	C	40	2
GLEAN_09993 mapping	1047	1047	SNP	1	T	1	C	85.7	6	7	C	85.71428571	6
GLEAN_09993 mapping	1071	1071	SNP	1	C	1	G	83.3	5	6	G	83.33333333	5
GLEAN_09993 mapping	1086	1086	SNP	1	T	1	C	71.4	5	7	C	71.42857143	5
GLEAN_09993 mapping	1298	1298	SNP	1	A	1	G	80	4	5	G	80	4
GLEAN_09993 mapping	1302	1302	SNP	1	T	1	C	75	3	4	C	75	3
GLEAN_11822 mapping	372	372	SNP	1	G	1	A	100	11	11	A	100	11
GLEAN_11822 mapping	733	733	SNP	1	G	1	C	100	4	4	C	100	4
GLEAN_11822 mapping	777	777	SNP	1	G	1	A	100	7	7	A	100	7
GLEAN_11822 mapping	852	852	SNP	1	G	1	A	100	7	7	A	100	7
GLEAN_14074 mapping	135	32	SNP	1	T	1	C	100	13	13	C	100	13
GLEAN_14074 mapping	138	35	SNP	1	C	1	T	100	13	13	T	100	13
GLEAN_14074 mapping	141	38	SNP	1	C	1	G	100	12	12	G	100	12
GLEAN_14074 mapping	236	133	SNP	1	T	1	G	96.2	25	26	G	96.15384615	25
GLEAN_14074 mapping	543	440	SNP	1	C	1	T	100	43	43	T	100	43
GLEAN_14074 mapping	657	554	SNP	1	T	1	C	100	29	29	C	100	29
GLEAN_14074 mapping	678	575	SNP	1	A	1	G	100	34	34	G	100	34
GLEAN_14074 mapping	834	731	SNP	1	T	1	A	95.2	20	21	A	95.23809524	20
GLEAN_14074 mapping	1142	1039	SNP	1	C	1	G	100	23	23	G	100	23
GLEAN_14074 mapping	1281	1178	SNP	1	G	1	A	100	15	15	A	100	15
GLEAN_14074 mapping	1299	1196	SNP	1	A	1	G	90.9	10	11	G	90.90909091	10
GLEAN_14074 mapping	1302	1199	SNP	1	A	1	T	90.9	10	11	T	90.90909091	10
GLEAN_14074 mapping	1482	1379	SNP	1	A	1	G	100	9	9	G	100	9
GLEAN_14074 mapping	1517	1414	SNP	1	G	1	C	100	16	16	C	100	16
GLEAN_14074 mapping	1626	1523	SNP	1	A	1	G	100	12	12	G	100	12
GLEAN_14074 mapping	1815	1712	SNP	1	T	1	C	97.3	36	37	C	97.2972973	36
GLEAN_14074 mapping	1831	1728	SNP	1	A	1	C	100	41	41	C	100	41
GLEAN_14074 mapping	1914	1811	SNP	1	C	1	T	97.1	33	34	T	97.05882353	33
GLEAN_14074 mapping	2004	1901	SNP	1	G	1	A	100	20	20	A	100	20
GLEAN_14074 mapping	2043	1940	SNP	1	G	1	A	100	19	19	A	100	19
GLEAN_14074 mapping	2151	2048	SNP	1	G	1	A	100	21	21	A	100	21
GLEAN_14074 mapping	2202	2099	SNP	1	T	1	C	100	18	18	C	100	18
GLEAN_14074 mapping	2289	2186	SNP	1	T	1	A	100	30	30	A	100	30
GLEAN_14074 mapping	2374	2271	SNP	1	A	1	G	100	34	34	G	100	34
GLEAN_14312 mapping	120	120	SNP	1	T	1	C	100	9	9	C	100	9
GLEAN_14312 mapping	600	600	SNP	1	C	1	G	100	11	11	G	100	11
GLEAN_14312 mapping	747	747	SNP	1	G	1	A	100	6	6	A	100	6
GLEAN_13574 mapping	123	123	SNP	1	T	1	C	100	10	10	C	100	10
GLEAN_13574 mapping	435	435	SNP	1	T	1	C	83.3	15	18	C	83.33333333	15
GLEAN_13574 mapping	1066	1066	SNP	1	T	1	G	71.4	10	14	G	71.42857143	10
GLEAN_13574 mapping	1067	1067	SNP	1	C	1	A	71.4	10	14	A	71.42857143	10
GLEAN_13574 mapping	1203	1203	SNP	1	G	1	A	100	25	25	A	100	25
GLEAN_13574 mapping	1224	1224	SNP	1	G	2	G/T	64.7/35.3	11. Jun	17	G	64.70588235	11	T	35.29411765	6
GLEAN_13574 mapping	1452	1452	SNP	1	G	1	T	75.9	22	29	T	75.86206897	22
GLEAN_13574 mapping	1653	1653	SNP	1	T	1	C	96.2	25	26	C	96.15384615	25
GLEAN_06201 mapping	1911	1272	SNP	1	G	2	C/G	50.0/50.0	02. Feb	4	C	50	2	G	50	2
GLEAN_06201 mapping	1936	1297	SNP	1	C	1	T	100	5	5	T	100	5
GLEAN_12353 mapping	226	177	SNP	1	G	1	A	100	5	5	A	100	5
GLEAN_12353 mapping	537	488	SNP	1	G	1	T	100	9	9	T	100	9
GLEAN_12353 mapping	612	563	SNP	1	A	1	G	100	8	8	G	100	8
GLEAN_12353 mapping	739	690	SNP	1	C	1	T	100	6	6	T	100	6
GLEAN_12353 mapping	741	692	SNP	1	A	1	C	100	6	6	C	100	6
GLEAN_12353 mapping	912	863	SNP	1	G	1	A	100	6	6	A	100	6
GLEAN_12353 mapping	993	944	SNP	1	T	1	C	100	9	9	C	100	9
GLEAN_12353 mapping	1023	974	SNP	1	T	1	C	100	12	12	C	100	12
GLEAN_12353 mapping	1119	1070	SNP	1	A	1	C	100	4	4	C	100	4
GLEAN_12353 mapping	1232	1183	SNP	1	T	1	C	100	6	6	C	100	6
GLEAN_12353 mapping	1350	1301	SNP	1	T	1	C	100	4	4	C	100	4
GLEAN_12353 mapping	1572	1523	SNP	1	C	1	T	100	8	8	T	100	8
GLEAN_12353 mapping	3003	2927	SNP	1	A	1	G	100	4	4	G	100	4
GLEAN_12353 mapping	3378	3302	SNP	1	C	1	T	100	5	5	T	100	5
GLEAN_12353 mapping	3828	3752	SNP	1	A	2	A/T	50.0/50.0	02. Feb	4	A	50	2	T	50	2
GLEAN_12353 mapping	3837	3761	SNP	1	G	2	G/A	60.0/40.0	03. Feb	5	G	60	3	A	40	2
GLEAN_12353 mapping	3844	3768	SNP	1	A	2	A/T	60.0/40.0	03. Feb	5	A	60	3	T	40	2
GLEAN_12353 mapping	4324	4248	SNP	1	T	1	C	100	4	4	C	100	4
GLEAN_05457 mapping	24	24	SNP	1	A	1	C	85.7	6	7	C	85.71428571	6
GLEAN_05457 mapping	25	25	SNP	1	G	1	A	100	6	6	A	100	6
GLEAN_05457 mapping	130	130	SNP	1	G	1	A	93.3	14	15	A	93.33333333	14
GLEAN_05457 mapping	249	249	SNP	1	G	1	A	100	30	30	A	100	30
GLEAN_05457 mapping	384	384	SNP	1	A	1	G	100	19	19	G	100	19
GLEAN_05457 mapping	585	585	SNP	1	T	1	C	100	31	31	C	100	31
GLEAN_05457 mapping	603	603	SNP	1	A	1	G	100	27	27	G	100	27
GLEAN_05457 mapping	687	687	SNP	1	C	1	T	100	13	13	T	100	13
GLEAN_05457 mapping	723	723	SNP	1	A	1	G	100	12	12	G	100	12
GLEAN_05457 mapping	1287	1287	SNP	1	T	1	C	100	17	17	C	100	17
GLEAN_05457 mapping	1329	1329	SNP	1	T	1	C	100	17	17	C	100	17
GLEAN_05457 mapping	1348	1348	SNP	1	G	1	A	100	14	14	A	100	14
GLEAN_05457 mapping	1350	1350	SNP	1	T	1	C	100	14	14	C	100	14
GLEAN_05457 mapping	2007	2007	SNP	1	A	1	G	92.3	36	39	G	92.30769231	36
GLEAN_05457 mapping	2145	2145	SNP	1	T	1	C	100	24	24	C	100	24
GLEAN_05457 mapping	2236	2236	SNP	1	C	1	G	100	23	23	G	100	23
GLEAN_05457 mapping	2290	2290	SNP	1	T	1	C	100	16	16	C	100	16
GLEAN_03241 mapping	788	787	SNP	1	T	1	C	85.7	6	7	C	85.71428571	6
GLEAN_03241 mapping	1293	1278	SNP	1	T	1	A	100	14	14	A	100	14
GLEAN_03241 mapping	1494	1479	SNP	1	T	1	A	78.9	15	19	A	78.94736842	15
GLEAN_03241 mapping	1817	1802	SNP	1	A	1	T	100	30	30	T	100	30
GLEAN_03241 mapping	1908	1893	SNP	1	T	1	G	100	27	27	G	100	27
GLEAN_03241 mapping	2057	2042	SNP	1	G	1	A	100	22	22	A	100	22
GLEAN_02465 mapping	702	575	SNP	1	C	1	A	100	8	8	A	100	8
GLEAN_02465 mapping	741	614	SNP	1	C	1	T	100	6	6	T	100	6
GLEAN_02465 mapping	1490	1218	SNP	1	C	1	T	100	4	4	T	100	4
GLEAN_02465 mapping	1587	1315	SNP	1	C	2	T/C	60.0/40.0	03. Feb	5	T	60	3	C	40	2
GLEAN_02465 mapping	1749	1476	SNP	1	T	1	C	100	4	4	C	100	4
GLEAN_02465 mapping	1758	1485	SNP	1	T	1	C	75	3	4	C	75	3
GLEAN_02465 mapping	2445	2162	SNP	1	T	1	A	100	4	4	A	100	4
GLEAN_02465 mapping	2469	2186	SNP	1	T	1	G	100	10	10	G	100	10
GLEAN_02465 mapping	2751	2468	SNP	1	G	1	A	100	5	5	A	100	5
GLEAN_15197 mapping	432	425	SNP	1	G	1	T	100	5	5	T	100	5
GLEAN_15197 mapping	565	558	SNP	1	T	1	G	100	6	6	G	100	6
GLEAN_15197 mapping	585	578	SNP	1	A	2	A/T	57.1/42.9	04. Mrz	7	A	57.14285714	4	T	42.85714286	3
GLEAN_15197 mapping	813	782	SNP	1	G	2	A/G	50.0/50.0	02. Feb	4	A	50	2	G	50	2
GLEAN_15197 mapping	1614	1560	SNP	1	A	1	G	100	7	7	G	100	7
GLEAN_15197 mapping	1772	1718	SNP	1	G	1	C	75	3	4	C	75	3
GLEAN_15197 mapping	1785	1731	SNP	1	G	1	A	100	4	4	A	100	4
GLEAN_15197 mapping	1857	1803	SNP	1	G	1	A	100	6	6	A	100	6
GLEAN_15197 mapping	1866	1812	SNP	1	G	1	A	100	4	4	A	100	4
GLEAN_07745 mapping	14	14	SNP	1	G	1	T	100	13	13	T	100	13
GLEAN_07745 mapping	930	930	SNP	1	G	1	A	100	31	31	A	100	31
GLEAN_07745 mapping	1158	1158	SNP	1	A	1	G	100	6	6	G	100	6
GLEAN_07745 mapping	1299	1299	SNP	1	T	1	C	92.9	13	14	C	92.85714286	13
GLEAN_14029 mapping	198	191	SNP	1	T	1	C	100	5	5	C	100	5
GLEAN_14029 mapping	228	221	SNP	1	C	1	T	100	4	4	T	100	4
GLEAN_14029 mapping	516	509	SNP	1	C	1	T	100	6	6	T	100	6
GLEAN_14029 mapping	685	678	SNP	1	T	1	G	100	6	6	G	100	6
GLEAN_14029 mapping	687	680	SNP	1	T	1	C	100	6	6	C	100	6
GLEAN_14029 mapping	694	687	SNP	1	T	1	C	100	6	6	C	100	6
GLEAN_14029 mapping	740	733	SNP	1	C	1	T	100	5	5	T	100	5
GLEAN_14029 mapping	747	740	SNP	1	T	1	G	100	4	4	G	100	4
GLEAN_14029 mapping	749	742	SNP	1	C	1	A	100	4	4	A	100	4
GLEAN_14029 mapping	780	773	SNP	1	A	1	C	100	5	5	C	100	5
GLEAN_14029 mapping	786	779	SNP	1	A	1	G	80	4	5	G	80	4
GLEAN_14029 mapping	792	785	SNP	1	C	1	T	100	6	6	T	100	6
GLEAN_14029 mapping	804	797	SNP	1	C	1	T	100	6	6	T	100	6
GLEAN_14029 mapping	964	957	SNP	1	G	1	A	100	7	7	A	100	7
GLEAN_14029 mapping	1134	1127	SNP	1	A	1	G	100	4	4	G	100	4
GLEAN_14029 mapping	1137	1130	SNP	1	A	1	T	100	4	4	T	100	4
GLEAN_14029 mapping	1216	1209	SNP	1	G	1	A	100	4	4	A	100	4
GLEAN_14029 mapping	1328	1321	SNP	1	T	1	G	100	4	4	G	100	4
GLEAN_14029 mapping	1398	1391	SNP	1	C	1	T	100	8	8	T	100	8
GLEAN_08779 mapping	2943	1577	SNP	1	T	1	C	75	3	4	C	75	3
GLEAN_14980 mapping	156	156	SNP	1	A	1	C	100	12	12	C	100	12
GLEAN_12107 mapping	363	362	SNP	1	A	1	G	100	6	6	G	100	6
GLEAN_12107 mapping	411	410	SNP	1	T	1	C	100	5	5	C	100	5
GLEAN_12107 mapping	705	698	SNP	1	G	1	A	100	6	6	A	100	6
GLEAN_12107 mapping	801	794	SNP	1	A	1	G	100	4	4	G	100	4
GLEAN_12107 mapping	1011	1004	SNP	1	G	1	A	100	4	4	A	100	4
GLEAN_12107 mapping	1014	1007	SNP	1	T	1	C	100	4	4	C	100	4
GLEAN_12107 mapping	1535	1528	SNP	1	A	2	A/C	60.0/40.0	03. Feb	5	A	60	3	C	40	2
GLEAN_10540 mapping	393	393	SNP	1	A	1	G	75	3	4	G	75	3
GLEAN_10540 mapping	546	546	SNP	1	A	2	A/C	50.0/50.0	04. Apr	8	A	50	4	C	50	4
GLEAN_10540 mapping	774	774	SNP	1	C	2	C/T	50.0/50.0	03. Mrz	6	C	50	3	T	50	3
GLEAN_10540 mapping	798	798	SNP	1	C	2	C/T	60.0/40.0	06. Apr	10	C	60	6	T	40	4
GLEAN_10540 mapping	891	891	SNP	1	A	2	G/A	54.5/45.5	06. Mai	11	G	54.54545455	6	A	45.45454545	5
GLEAN_10540 mapping	1127	1125	SNP	1	T	1	C	50	3	6	C	50	3
GLEAN_10540 mapping	1629	1627	SNP	1	G	2	G/A	57.1/42.9	04. Mrz	7	G	57.14285714	4	A	42.85714286	3
GLEAN_10540 mapping	1854	1852	SNP	1	A	2	T/A	62.5/37.5	05. Mrz	8	T	62.5	5	A	37.5	3
GLEAN_10540 mapping	1884	1882	SNP	1	C	1	T	100	9	9	T	100	9
GLEAN_10540 mapping	2001	1999	SNP	1	A	2	A/G	53.8/46.2	07. Jun	13	A	53.84615385	7	G	46.15384615	6
GLEAN_10540 mapping	2016	2014	SNP	1	C	2	T/C	53.8/46.2	07. Jun	13	T	53.84615385	7	C	46.15384615	6
GLEAN_10540 mapping	2028	2026	SNP	1	C	2	C/T	55.6/44.4	05. Apr	9	C	55.55555556	5	T	44.44444444	4
GLEAN_10540 mapping	2229	2227	SNP	1	T	1	C	66.7	8	12	C	66.66666667	8
GLEAN_10540 mapping	2286	2284	SNP	1	T	1	C	66.7	4	6	C	66.66666667	4
GLEAN_10540 mapping	2325	2323	SNP	1	C	2	C/T	57.1/42.9	04. Mrz	7	C	57.14285714	4	T	42.85714286	3
GLEAN_10540 mapping	2562	2560	SNP	1	T	2	T/C	60.0/40.0	06. Apr	10	T	60	6	C	40	4
GLEAN_10540 mapping	2778	2776	SNP	1	T	1	C	100	9	9	C	100	9
GLEAN_10540 mapping	2841	2839	SNP	1	G	1	A	100	11	11	A	100	11
GLEAN_10540 mapping	3021	3019	SNP	1	A	1	G	72.7	8	11	G	72.72727273	8
GLEAN_10540 mapping	3144	3142	SNP	1	C	2	C/T	61.5/38.5	08. Mai	13	C	61.53846154	8	T	38.46153846	5
GLEAN_10540 mapping	3442	3440	SNP	1	G	2	G/C	62.5/37.5	05. Mrz	8	G	62.5	5	C	37.5	3
GLEAN_10540 mapping	3445	3443	SNP	1	A	2	A/C	55.6/44.4	05. Apr	9	A	55.55555556	5	C	44.44444444	4
GLEAN_10540 mapping	4132	4130	SNP	1	G	2	G/C	57.1/42.9	04. Mrz	7	G	57.14285714	4	C	42.85714286	3
GLEAN_10540 mapping	4830	4828	SNP	1	G	1	A	100	8	8	A	100	8
GLEAN_15102 mapping	45	45	SNP	1	T	1	C	100	4	4	C	100	4
GLEAN_15102 mapping	112	112	SNP	1	C	1	T	100	6	6	T	100	6
GLEAN_15102 mapping	551	543	SNP	1	T	2	C/T	57.1/42.9	04. Mrz	7	C	57.14285714	4	T	42.85714286	3
GLEAN_15102 mapping	553	545	SNP	1	A	2	A/C	62.5/37.5	05. Mrz	8	A	62.5	5	C	37.5	3
GLEAN_15102 mapping	618	610	SNP	1	A	1	G	100	7	7	G	100	7
GLEAN_15102 mapping	759	751	SNP	1	T	1	C	100	7	7	C	100	7
GLEAN_15102 mapping	789	781	SNP	1	T	1	C	100	7	7	C	100	7
GLEAN_15102 mapping	840	832	SNP	1	C	1	T	100	6	6	T	100	6
GLEAN_15102 mapping	841	833	SNP	1	C	1	T	83.3	5	6	T	83.33333333	5
GLEAN_15102 mapping	883	875	SNP	1	T	1	A	100	4	4	A	100	4
GLEAN_15102 mapping	904	896	SNP	1	A	1	T	100	5	5	T	100	5
GLEAN_15102 mapping	1137	1129	SNP	1	G	1	A	100	4	4	A	100	4
GLEAN_15102 mapping	1233	1225	SNP	1	A	2	A/G	50.0/50.0	03. Mrz	6	A	50	3	G	50	3
GLEAN_15102 mapping	1234	1226	SNP	1	A	2	A/G	50.0/50.0	03. Mrz	6	A	50	3	G	50	3
GLEAN_15102 mapping	1302	1294	SNP	1	C	2	C/T	50.0/50.0	03. Mrz	6	C	50	3	T	50	3
GLEAN_15102 mapping	1323	1315	SNP	1	T	1	C	66.7	4	6	C	66.66666667	4
GLEAN_15102 mapping	1335	1327	SNP	1	T	1	A	66.7	4	6	A	66.66666667	4
GLEAN_03935 mapping	795	692	SNP	1	T	1	C	83.3	5	6	C	83.33333333	5
GLEAN_03935 mapping	810	707	SNP	1	A	2	A/G	50.0/50.0	02. Feb	4	A	50	2	G	50	2
GLEAN_03935 mapping	942	826	SNP	1	G	1	A	100	4	4	A	100	4
GLEAN_13032 mapping	555	555	SNP	1	A	1	G	86.7	13	15	G	86.66666667	13
GLEAN_13032 mapping	615	615	SNP	1	C	1	T	100	18	18	T	100	18
GLEAN_13032 mapping	639	639	SNP	1	T	1	C	100	19	19	C	100	19
GLEAN_13032 mapping	873	873	SNP	1	C	1	T	100	15	15	T	100	15
GLEAN_13032 mapping	984	984	SNP	1	T	1	C	100	16	16	C	100	16
GLEAN_04643 mapping	7602	1850	SNP	1	C	1	T	75	3	4	T	75	3
GLEAN_04643 mapping	9231	3169	SNP	1	G	1	C	100	4	4	C	100	4
GLEAN_04643 mapping	9891	3773	SNP	1	G	1	A	66.7	6	9	A	66.66666667	6
GLEAN_04643 mapping	11103	4934	SNP	1	G	1	A	66.7	4	6	A	66.66666667	4
GLEAN_04643 mapping	12156	5987	SNP	1	A	1	G	80	4	5	G	80	4
GLEAN_04643 mapping	12336	6087	SNP	1	T	2	C/T	50.0/50.0	02. Feb	4	C	50	2	T	50	2
GLEAN_09387 mapping	198	138	SNP	1	A	1	G	100	4	4	G	100	4
GLEAN_09387 mapping	223	163	SNP	1	A	1	C	100	5	5	C	100	5
GLEAN_11312 mapping	117	117	SNP	1	A	1	G	100	15	15	G	100	15
GLEAN_11312 mapping	138	138	SNP	1	G	1	A	100	17	17	A	100	17
GLEAN_11312 mapping	483	489	SNP	1	C	1	T	100	22	22	T	100	22
GLEAN_11312 mapping	549	555	SNP	1	A	1	C	93.3	14	15	C	93.33333333	14
GLEAN_11312 mapping	810	816	SNP	1	G	1	T	100	18	18	T	100	18
GLEAN_11312 mapping	855	861	SNP	1	C	1	T	100	17	17	T	100	17
GLEAN_11312 mapping	969	975	SNP	1	G	1	A	100	23	23	A	100	23
GLEAN_11312 mapping	975	981	SNP	1	T	1	C	100	19	19	C	100	19
GLEAN_11312 mapping	1527	1533	SNP	1	G	1	A	100	21	21	A	100	21
GLEAN_11312 mapping	1944	1950	SNP	1	T	1	C	100	22	22	C	100	22
GLEAN_11312 mapping	1974	1980	SNP	1	C	1	T	100	18	18	T	100	18
GLEAN_11312 mapping	2014	2020	SNP	1	C	1	T	100	16	16	T	100	16
GLEAN_11312 mapping	2022	2028	SNP	1	G	1	C	100	17	17	C	100	17
GLEAN_11312 mapping	2046	2052	SNP	1	A	1	G	100	19	19	G	100	19
GLEAN_11312 mapping	2058	2064	SNP	1	G	1	A	94.7	18	19	A	94.73684211	18
GLEAN_11312 mapping	2073	2079	SNP	1	C	1	T	100	20	20	T	100	20
GLEAN_11312 mapping	2298	2304	SNP	1	G	1	A	100	16	16	A	100	16
GLEAN_11312 mapping	2517	2523	SNP	1	G	1	A	100	20	20	A	100	20
GLEAN_11312 mapping	2565	2571	SNP	1	C	1	T	100	22	22	T	100	22
GLEAN_07811 mapping	339	339	SNP	1	T	1	C	100	8	8	C	100	8
GLEAN_07811 mapping	372	372	SNP	1	T	1	C	100	7	7	C	100	7
GLEAN_07811 mapping	378	378	SNP	1	T	1	C	100	8	8	C	100	8
GLEAN_02791 mapping	3078	3047	SNP	1	T	2	C/T	50.0/50.0	02. Feb	4	C	50	2	T	50	2
GLEAN_02791 mapping	3088	3057	SNP	1	A	2	A/C	50.0/50.0	02. Feb	4	A	50	2	C	50	2
GLEAN_02791 mapping	3447	3416	SNP	1	A	1	C	100	11	11	C	100	11
GLEAN_02791 mapping	3465	3434	SNP	1	G	1	C	100	8	8	C	100	8
GLEAN_02791 mapping	3690	3659	SNP	1	G	1	A	100	10	10	A	100	10
GLEAN_02791 mapping	3762	3731	SNP	1	T	2	T/G	63.6/36.4	07. Apr	11	T	63.63636364	7	G	36.36363636	4
GLEAN_02791 mapping	4284	4253	SNP	1	A	1	G	100	9	9	G	100	9
GLEAN_02791 mapping	4437	4406	SNP	1	T	1	C	100	11	11	C	100	11
GLEAN_02791 mapping	4555	4524	SNP	1	T	1	C	100	4	4	C	100	4
GLEAN_02791 mapping	4620	4589	SNP	1	A	1	G	100	11	11	G	100	11
GLEAN_02791 mapping	4752	4721	SNP	1	C	1	T	100	11	11	T	100	11
GLEAN_02791 mapping	4773	4742	SNP	1	G	1	A	100	9	9	A	100	9
GLEAN_02791 mapping	4788	4757	SNP	1	T	1	G	100	8	8	G	100	8
GLEAN_02791 mapping	4896	4865	SNP	1	C	1	T	100	6	6	T	100	6
GLEAN_02791 mapping	4957	4926	SNP	1	C	1	T	80	4	5	T	80	4
GLEAN_02791 mapping	4965	4934	SNP	1	T	1	G	100	5	5	G	100	5
GLEAN_02791 mapping	5016	4985	SNP	1	G	1	A	100	7	7	A	100	7
GLEAN_02791 mapping	5022	4991	SNP	1	T	1	C	100	7	7	C	100	7
GLEAN_02791 mapping	5031	5000	SNP	1	C	1	T	100	8	8	T	100	8
GLEAN_02791 mapping	5055	5024	SNP	1	C	1	T	100	7	7	T	100	7
GLEAN_02791 mapping	5088	5057	SNP	1	A	1	G	100	4	4	G	100	4
GLEAN_02791 mapping	5142	5111	SNP	1	A	1	G	100	5	5	G	100	5
GLEAN_01633 mapping	866	722	SNP	1	A	2	A/C	50.0/50.0	02. Feb	4	A	50	2	C	50	2
GLEAN_08350 mapping	7	7	SNP	1	G	1	C	100	6	6	C	100	6
GLEAN_08350 mapping	8	8	SNP	1	T	1	G	100	6	6	G	100	6
GLEAN_08350 mapping	207	207	SNP	1	C	1	G	100	25	25	G	100	25
GLEAN_08350 mapping	209	209	SNP	1	G	1	A	100	25	25	A	100	25
GLEAN_08350 mapping	370	370	SNP	1	C	1	T	100	41	41	T	100	41
GLEAN_08350 mapping	503	503	SNP	1	C	1	A	100	15	15	A	100	15
GLEAN_08350 mapping	642	642	SNP	1	C	1	T	100	34	34	T	100	34
GLEAN_08350 mapping	645	645	SNP	1	C	1	T	100	34	34	T	100	34
GLEAN_08350 mapping	784	784	SNP	1	T	1	C	100	33	33	C	100	33
GLEAN_08350 mapping	940	940	SNP	1	A	1	G	100	47	47	G	100	47
GLEAN_08350 mapping	1089	1089	SNP	1	C	1	T	100	36	36	T	100	36
GLEAN_08350 mapping	1412	1412	SNP	1	A	1	G	100	33	33	G	100	33
GLEAN_08350 mapping	1515	1515	SNP	1	T	1	C	100	31	31	C	100	31
GLEAN_08350 mapping	1539	1539	SNP	1	G	1	A	100	28	28	A	100	28
GLEAN_08350 mapping	1618	1618	SNP	1	A	1	C	95	19	20	C	95	19
GLEAN_08350 mapping	1623	1623	SNP	1	C	1	T	100	21	21	T	100	21
GLEAN_08350 mapping	1677	1677	SNP	1	C	1	A	95.5	21	22	A	95.45454545	21
GLEAN_08350 mapping	1782	1782	SNP	1	T	1	C	100	45	45	C	100	45
GLEAN_08350 mapping	1797	1797	SNP	1	C	1	T	97.7	42	43	T	97.6744186	42
GLEAN_08350 mapping	1909	1909	SNP	1	C	1	A	100	49	49	A	100	49
GLEAN_08350 mapping	2208	2208	SNP	1	A	1	G	100	59	59	G	100	59
GLEAN_00794 mapping	93	49	SNP	1	T	1	A	100	5	5	A	100	5
GLEAN_00794 mapping	130	86	SNP	1	A	1	G	100	4	4	G	100	4
GLEAN_00794 mapping	138	94	SNP	1	G	1	A	100	4	4	A	100	4
GLEAN_00794 mapping	1203	890	SNP	1	C	1	T	100	6	6	T	100	6
GLEAN_00794 mapping	1213	900	SNP	1	C	1	T	100	7	7	T	100	7
GLEAN_08930 mapping	2031	310	SNP	1	T	1	C	100	35	35	C	100	35
GLEAN_08930 mapping	2088	367	SNP	1	T	2	C/T	64.1/35.9	41/23	64	C	64.0625	41	T	35.9375	23
GLEAN_08930 mapping	2091	370	SNP	1	C	1	T	67.2	41	61	T	67.21311475	41
GLEAN_08930 mapping	2172	451	SNP	1	C	2	T/C	57.3/41.3	43/31	75	T	57.33333333	43	C	41.33333333	31
GLEAN_08930 mapping	2209	488	SNP	1	T	2	C/T	53.1/46.9	34/30	64	C	53.125	34	T	46.875	30
GLEAN_08930 mapping	2212	491	SNP	1	A	2	G/A	54.0/46.0	34/29	63	G	53.96825397	34	A	46.03174603	29
GLEAN_08930 mapping	2220	499	SNP	1	A	2	T/A	60.7/37.5	34/21	56	T	60.71428571	34	A	37.5	21
GLEAN_08930 mapping	2287	566	SNP	1	A	1	T	100	36	36	T	100	36
GLEAN_08930 mapping	2373	652	SNP	1	C	2	T/C	62.5/37.5	15. Sep	24	T	62.5	15	C	37.5	9
GLEAN_08930 mapping	2446	725	SNP	1	A	1	C	70	7	10	C	70	7
GLEAN_08930 mapping	2462	741	SNP	1	C	1	T	75	9	12	T	75	9
GLEAN_14435 mapping	132	132	SNP	1	C	1	T	100	4	4	T	100	4
GLEAN_14435 mapping	135	135	SNP	1	T	1	C	100	4	4	C	100	4
GLEAN_14435 mapping	190	190	SNP	1	A	1	G	100	8	8	G	100	8
GLEAN_14435 mapping	228	228	SNP	1	G	1	C	100	9	9	C	100	9
GLEAN_14435 mapping	246	246	SNP	1	A	1	G	100	9	9	G	100	9
GLEAN_14435 mapping	420	420	SNP	1	C	1	T	80	4	5	T	80	4
GLEAN_14435 mapping	693	693	SNP	1	C	1	G	100	4	4	G	100	4
GLEAN_13689 mapping	555	418	SNP	1	A	1	G	75	3	4	G	75	3
GLEAN_13689 mapping	567	430	SNP	1	T	1	G	80	4	5	G	80	4
GLEAN_13689 mapping	2065	1578	SNP	1	A	2	A/C	50.0/50.0	02. Feb	4	A	50	2	C	50	2
GLEAN_12532 mapping	105	105	SNP	1	T	2	T/G	53.3/46.7	08. Jul	15	T	53.33333333	8	G	46.66666667	7
GLEAN_12532 mapping	171	171	SNP	1	C	1	T	92.9	26	28	T	92.85714286	26
GLEAN_12532 mapping	681	681	SNP	1	A	1	G	100	13	13	G	100	13
GLEAN_12532 mapping	732	732	SNP	1	T	1	A	92.3	12	13	A	92.30769231	12
GLEAN_12532 mapping	819	819	SNP	1	C	1	T	94.1	16	17	T	94.11764706	16
GLEAN_12532 mapping	898	898	SNP	1	T	1	C	100	24	24	C	100	24
GLEAN_12532 mapping	1260	1260	SNP	1	A	1	G	100	19	19	G	100	19
GLEAN_12532 mapping	1284	1284	SNP	1	G	1	A	100	19	19	A	100	19
GLEAN_12532 mapping	1305	1305	SNP	1	G	1	A	100	25	25	A	100	25
GLEAN_11966 mapping	210	159	SNP	1	C	1	T	100	9	9	T	100	9
GLEAN_11966 mapping	523	472	SNP	1	C	1	T	100	15	15	T	100	15
GLEAN_11966 mapping	801	750	SNP	1	C	1	T	100	9	9	T	100	9
GLEAN_11966 mapping	879	828	SNP	1	A	1	G	100	12	12	G	100	12
GLEAN_11966 mapping	903	852	SNP	1	G	1	A	90.9	10	11	A	90.90909091	10
GLEAN_11966 mapping	1003	952	SNP	1	G	1	A	100	11	11	A	100	11
GLEAN_11966 mapping	1638	1587	SNP	1	G	1	A	100	16	16	A	100	16
GLEAN_11966 mapping	1764	1713	SNP	1	A	1	G	100	14	14	G	100	14
GLEAN_11966 mapping	1944	1893	SNP	1	C	1	T	75	9	12	T	75	9
GLEAN_11966 mapping	2187	2136	SNP	1	T	1	C	70.6	12	17	C	70.58823529	12
GLEAN_11966 mapping	2223	2172	SNP	1	A	1	G	66.7	14	21	G	66.66666667	14
GLEAN_11966 mapping	2286	2235	SNP	1	A	1	G	100	14	14	G	100	14
GLEAN_11966 mapping	2298	2247	SNP	1	C	1	T	100	15	15	T	100	15
GLEAN_11966 mapping	2329	2278	SNP	1	A	1	G	100	17	17	G	100	17
GLEAN_11966 mapping	2547	2496	SNP	1	A	1	G	100	19	19	G	100	19
GLEAN_11966 mapping	2556	2505	SNP	1	T	1	C	100	19	19	C	100	19
GLEAN_11966 mapping	2586	2535	SNP	1	T	1	C	100	17	17	C	100	17
GLEAN_11966 mapping	2607	2556	SNP	1	T	1	C	100	11	11	C	100	11
GLEAN_11966 mapping	2610	2559	SNP	1	A	1	G	100	12	12	G	100	12
GLEAN_11966 mapping	2643	2592	SNP	1	G	1	A	87.5	7	8	A	87.5	7
GLEAN_11966 mapping	6469	4270	SNP	1	C	1	G	100	8	8	G	100	8
GLEAN_11966 mapping	7689	5084	SNP	1	T	1	G	100	4	4	G	100	4
GLEAN_11966 mapping	7728	5123	SNP	1	C	1	T	100	5	5	T	100	5
GLEAN_11966 mapping	8709	6060	SNP	1	G	1	T	75	3	4	T	75	3
GLEAN_11966 mapping	8881	6231	SNP	1	G	1	A	100	4	4	A	100	4
GLEAN_11966 mapping	9747	7072	SNP	1	T	1	C	100	11	11	C	100	11
GLEAN_11966 mapping	9756	7081	SNP	1	T	1	C	100	10	10	C	100	10
GLEAN_11966 mapping	9972	7297	SNP	1	T	2	C/T	60.0/40.0	03. Feb	5	C	60	3	T	40	2
GLEAN_11966 mapping	10197	7522	SNP	1	C	2	C/T	57.1/42.9	04. Mrz	7	C	57.14285714	4	T	42.85714286	3
GLEAN_11966 mapping	10203	7528	SNP	1	A	2	A/G	50.0/50.0	03. Mrz	6	A	50	3	G	50	3
GLEAN_11966 mapping	10366	7651	SNP	1	G	1	A	83.3	5	6	A	83.33333333	5
GLEAN_11966 mapping	10392	7677	SNP	1	T	1	C	80	4	5	C	80	4
GLEAN_11966 mapping	10395	7680	SNP	1	G	1	C	80	4	5	C	80	4
GLEAN_11966 mapping	10434	7719	SNP	1	C	1	T	88.9	8	9	T	88.88888889	8
GLEAN_11966 mapping	10497	7782	SNP	1	C	1	T	75	6	8	T	75	6
GLEAN_11966 mapping	10592	7877	SNP	1	A	1	G	100	8	8	G	100	8
GLEAN_11966 mapping	10701	7986	SNP	1	T	2	G/T	60.0/40.0	06. Apr	10	G	60	6	T	40	4
GLEAN_11966 mapping	10713	7998	SNP	1	G	2	A/G	50.0/50.0	04. Apr	8	A	50	4	G	50	4
GLEAN_11966 mapping	10971	8256	SNP	1	G	1	C	70	7	10	C	70	7
GLEAN_11966 mapping	11151	8436	SNP	1	G	2	A/G	50.0/50.0	02. Feb	4	A	50	2	G	50	2
GLEAN_11966 mapping	11340	8625	SNP	1	G	1	A	66.7	6	9	A	66.66666667	6
GLEAN_11966 mapping	11413	8698	SNP	1	C	1	A	76.9	10	13	A	76.92307692	10
GLEAN_11966 mapping	12213	9498	SNP	1	C	1	A	100	13	13	A	100	13
GLEAN_11966 mapping	12360	9645	SNP	1	A	1	G	100	9	9	G	100	9
GLEAN_11966 mapping	12374	9659	SNP	1	T	1	C	100	14	14	C	100	14
GLEAN_11966 mapping	12616	9901	SNP	1	A	2	C/A	56.2/37.5	09. Jun	16	C	56.25	9	A	37.5	6
GLEAN_11966 mapping	12807	10092	SNP	1	A	2	A/G	63.2/36.8	12. Jul	19	A	63.15789474	12	G	36.84210526	7
GLEAN_11966 mapping	12960	10245	SNP	1	A	2	A/G	53.6/46.4	15/13	28	A	53.57142857	15	G	46.42857143	13
GLEAN_11966 mapping	13017	10302	SNP	1	A	1	G	100	31	31	G	100	31
GLEAN_11966 mapping	13071	10356	SNP	1	C	1	T	96.9	31	32	T	96.875	31
GLEAN_11966 mapping	13338	10623	SNP	1	G	1	A	80.7	46	57	A	80.70175439	46
GLEAN_11966 mapping	13347	10632	SNP	1	A	1	G	80.4	45	56	G	80.35714286	45
GLEAN_11966 mapping	13506	10791	SNP	1	T	1	C	95.5	21	22	C	95.45454545	21
GLEAN_11966 mapping	13509	10794	SNP	1	T	1	C	100	23	23	C	100	23
GLEAN_11966 mapping	13560	10845	SNP	1	G	1	A	100	21	21	A	100	21
GLEAN_06359 mapping	93	93	SNP	1	T	1	C	95.8	23	24	C	95.83333333	23
GLEAN_06359 mapping	261	261	SNP	1	G	1	A	92	23	25	A	92	23
GLEAN_06359 mapping	283	283	SNP	1	T	1	C	95.2	20	21	C	95.23809524	20
GLEAN_06359 mapping	348	348	SNP	1	A	1	C	78.6	11	14	C	78.57142857	11
GLEAN_06359 mapping	351	351	SNP	1	T	1	C	92.3	12	13	C	92.30769231	12
GLEAN_06359 mapping	360	360	SNP	1	G	1	C	100	19	19	C	100	19
GLEAN_06359 mapping	375	375	SNP	1	A	1	G	100	23	23	G	100	23
GLEAN_06359 mapping	519	519	SNP	1	C	1	T	100	31	31	T	100	31
GLEAN_06359 mapping	711	711	SNP	1	G	1	A	100	19	19	A	100	19
GLEAN_06359 mapping	861	861	SNP	1	T	1	C	90.5	38	42	C	90.47619048	38
GLEAN_06359 mapping	891	891	SNP	1	G	1	A	88.9	32	36	A	88.88888889	32
GLEAN_06359 mapping	994	994	SNP	1	T	1	C	100	19	19	C	100	19
GLEAN_06359 mapping	1020	1020	SNP	1	C	1	T	100	16	16	T	100	16
GLEAN_06359 mapping	1095	1095	SNP	1	C	1	T	88.9	8	9	T	88.88888889	8
GLEAN_06359 mapping	1146	1146	SNP	1	G	1	A	93.3	14	15	A	93.33333333	14
GLEAN_06359 mapping	1281	1281	SNP	1	C	1	T	100	15	15	T	100	15
GLEAN_06359 mapping	1464	1464	SNP	1	G	1	A	100	36	36	A	100	36
GLEAN_06359 mapping	1539	1539	SNP	1	T	1	C	92	23	25	C	92	23
GLEAN_06359 mapping	1602	1602	SNP	1	G	1	C	94.3	33	35	C	94.28571429	33
GLEAN_06359 mapping	1776	1776	SNP	1	A	1	G	100	24	24	G	100	24
GLEAN_06359 mapping	1789	1789	SNP	1	T	1	C	100	21	21	C	100	21
GLEAN_06359 mapping	1791	1791	SNP	1	G	1	A	100	21	21	A	100	21
GLEAN_06359 mapping	1859	1859	SNP	1	A	1	T	97.8	44	45	T	97.77777778	44
GLEAN_06359 mapping	1956	1956	SNP	1	G	1	A	100	30	30	A	100	30
GLEAN_06359 mapping	2001	2001	SNP	1	A	1	G	100	30	30	G	100	30
GLEAN_06359 mapping	2121	2121	SNP	1	G	1	A	100	26	26	A	100	26
GLEAN_06359 mapping	2157	2157	SNP	1	T	1	C	97.1	33	34	C	97.05882353	33
GLEAN_06359 mapping	2205	2205	SNP	1	A	1	G	96.3	26	27	G	96.2962963	26
GLEAN_06359 mapping	2253	2253	SNP	1	G	1	A	95.2	20	21	A	95.23809524	20
GLEAN_15019 mapping	381	381	SNP	1	G	1	C	100	7	7	C	100	7
GLEAN_15019 mapping	471	471	SNP	1	A	1	G	100	6	6	G	100	6
GLEAN_15019 mapping	1256	1230	SNP	1	T	2	T/G	60.0/40.0	03. Feb	5	T	60	3	G	40	2
GLEAN_15019 mapping	1461	1435	SNP	1	C	2	T/C	60.0/40.0	03. Feb	5	T	60	3	C	40	2
GLEAN_15019 mapping	1611	1585	SNP	1	T	2	C/T	62.5/37.5	05. Mrz	8	C	62.5	5	T	37.5	3
GLEAN_15019 mapping	1659	1633	SNP	1	C	1	T	75	3	4	T	75	3
GLEAN_15019 mapping	1669	1643	SNP	1	T	2	C/T	60.0/40.0	03. Feb	5	C	60	3	T	40	2
GLEAN_15019 mapping	1755	1729	SNP	1	T	1	C	100	5	5	C	100	5
GLEAN_15019 mapping	1806	1780	SNP	1	T	1	C	71.4	5	7	C	71.42857143	5
GLEAN_15019 mapping	1830	1804	SNP	1	C	1	T	100	6	6	T	100	6
GLEAN_13350 mapping	57	57	SNP	1	C	2	C/A	60.0/40.0	03. Feb	5	C	60	3	A	40	2
GLEAN_13350 mapping	102	102	SNP	1	C	1	T	100	4	4	T	100	4
GLEAN_13350 mapping	206	205	SNP	1	T	1	A	100	4	4	A	100	4
GLEAN_13350 mapping	223	222	SNP	1	G	1	A	100	5	5	A	100	5
GLEAN_13350 mapping	243	242	SNP	1	C	1	T	100	7	7	T	100	7
GLEAN_13350 mapping	256	255	SNP	1	T	1	C	100	6	6	C	100	6
GLEAN_13350 mapping	258	257	SNP	1	G	1	T	100	6	6	T	100	6
GLEAN_13350 mapping	261	260	SNP	1	G	1	A	100	6	6	A	100	6
GLEAN_13350 mapping	336	335	SNP	1	T	1	C	100	5	5	C	100	5
GLEAN_13350 mapping	472	471	SNP	1	T	1	C	100	9	9	C	100	9
GLEAN_13350 mapping	491	490	SNP	1	G	2	G/C	60.0/40.0	03. Feb	5	G	60	3	C	40	2
GLEAN_13350 mapping	613	612	SNP	1	T	1	G	91.7	11	12	G	91.66666667	11
GLEAN_13350 mapping	614	613	SNP	1	C	1	T	91.7	11	12	T	91.66666667	11
GLEAN_13350 mapping	619	618	SNP	1	A	1	G	84.6	11	13	G	84.61538462	11
GLEAN_13350 mapping	882	881	SNP	1	T	1	C	100	6	6	C	100	6
GLEAN_13350 mapping	1009	1008	SNP	1	T	1	A	100	9	9	A	100	9
GLEAN_13350 mapping	1093	1092	SNP	1	A	1	T	100	10	10	T	100	10
GLEAN_13350 mapping	1099	1098	SNP	1	G	1	A	100	10	10	A	100	10
GLEAN_13350 mapping	1128	1127	SNP	1	G	1	C	100	9	9	C	100	9
GLEAN_13350 mapping	1278	1277	SNP	1	G	1	A	100	6	6	A	100	6
GLEAN_13350 mapping	1357	1356	SNP	1	C	1	G	100	5	5	G	100	5
GLEAN_13350 mapping	1407	1406	SNP	1	G	1	C	100	7	7	C	100	7
GLEAN_13350 mapping	1410	1409	SNP	1	C	1	T	100	7	7	T	100	7
GLEAN_13350 mapping	1443	1442	SNP	1	T	1	G	100	7	7	G	100	7
GLEAN_13350 mapping	1444	1443	SNP	1	A	1	G	100	7	7	G	100	7
GLEAN_13350 mapping	1509	1508	SNP	1	G	1	A	100	6	6	A	100	6
GLEAN_13350 mapping	1516	1515	SNP	1	A	1	T	100	5	5	T	100	5
GLEAN_13350 mapping	1527	1526	SNP	1	G	1	A	100	5	5	A	100	5
GLEAN_13350 mapping	1545	1544	SNP	1	G	1	C	100	7	7	C	100	7
GLEAN_13350 mapping	1549	1548	SNP	1	A	1	T	100	7	7	T	100	7
GLEAN_13350 mapping	1575	1574	SNP	1	G	1	A	100	9	9	A	100	9
GLEAN_13350 mapping	1614	1613	SNP	1	T	1	C	100	8	8	C	100	8
GLEAN_13350 mapping	1770	1769	SNP	1	A	1	G	100	9	9	G	100	9
GLEAN_13350 mapping	1827	1826	SNP	1	G	1	A	100	11	11	A	100	11
GLEAN_13350 mapping	1884	1883	SNP	1	G	1	T	100	7	7	T	100	7
GLEAN_13350 mapping	2002	2001	SNP	1	T	2	G/T	50.0/50.0	02. Feb	4	G	50	2	T	50	2
GLEAN_10495 mapping	324	108	SNP	1	T	1	A	99.1	114	115	A	99.13043478	114
GLEAN_02876 mapping	115	115	SNP	1	T	1	C	100	4	4	C	100	4
GLEAN_02876 mapping	292	245	SNP	1	C	1	T	100	5	5	T	100	5
GLEAN_02876 mapping	414	367	SNP	1	T	1	C	100	8	8	C	100	8
GLEAN_02876 mapping	429	382	SNP	1	T	1	C	100	8	8	C	100	8
GLEAN_02876 mapping	531	484	SNP	1	C	1	T	100	4	4	T	100	4
GLEAN_02876 mapping	702	655	SNP	1	G	1	A	100	7	7	A	100	7
GLEAN_02876 mapping	736	689	SNP	1	C	1	T	100	9	9	T	100	9
GLEAN_02876 mapping	810	763	SNP	1	A	1	C	100	5	5	C	100	5
GLEAN_02876 mapping	851	804	SNP	1	T	1	A	100	7	7	A	100	7
GLEAN_02876 mapping	855	808	SNP	1	G	1	T	100	6	6	T	100	6
GLEAN_02876 mapping	903	856	SNP	1	T	1	A	100	7	7	A	100	7
GLEAN_02876 mapping	930	883	SNP	1	G	1	A	100	7	7	A	100	7
GLEAN_02876 mapping	1001	954	SNP	1	A	1	T	100	7	7	T	100	7
GLEAN_02876 mapping	1233	1186	SNP	1	G	1	C	100	6	6	C	100	6
GLEAN_02876 mapping	1281	1234	SNP	1	C	1	T	100	13	13	T	100	13
GLEAN_02876 mapping	1558	1511	SNP	1	T	1	C	100	4	4	C	100	4
GLEAN_02876 mapping	1801	1754	SNP	1	C	1	T	100	6	6	T	100	6
GLEAN_02876 mapping	1816	1769	SNP	1	G	1	A	100	6	6	A	100	6
GLEAN_02876 mapping	1830	1783	SNP	1	T	1	C	100	7	7	C	100	7
GLEAN_02876 mapping	2133	2086	SNP	1	A	1	G	100	8	8	G	100	8
GLEAN_02876 mapping	2328	2281	SNP	1	A	1	T	100	4	4	T	100	4
GLEAN_02876 mapping	2523	2470	SNP	1	A	1	G	100	9	9	G	100	9
GLEAN_02876 mapping	2826	2773	SNP	1	T	1	C	100	11	11	C	100	11
GLEAN_02876 mapping	2932	2879	SNP	1	G	1	A	100	12	12	A	100	12
GLEAN_02876 mapping	2955	2902	SNP	1	T	1	C	100	13	13	C	100	13
GLEAN_02876 mapping	3027	2974	SNP	1	A	1	C	100	14	14	C	100	14
GLEAN_02876 mapping	3042	2989	SNP	1	G	1	A	100	17	17	A	100	17
GLEAN_02876 mapping	3085	3032	SNP	1	A	1	G	100	11	11	G	100	11
GLEAN_02876 mapping	3144	3091	SNP	1	G	1	C	100	10	10	C	100	10
GLEAN_02876 mapping	3494	3441	SNP	1	G	1	A	100	14	14	A	100	14
GLEAN_02876 mapping	3543	3490	SNP	1	T	1	C	100	21	21	C	100	21
GLEAN_02876 mapping	3673	3620	SNP	1	C	1	T	100	9	9	T	100	9
GLEAN_02876 mapping	3765	3712	SNP	1	T	1	C	100	5	5	C	100	5
GLEAN_02876 mapping	3777	3724	SNP	1	T	1	C	100	7	7	C	100	7
GLEAN_02876 mapping	3781	3728	SNP	1	A	1	C	100	7	7	C	100	7
GLEAN_02876 mapping	3810	3757	SNP	1	T	1	C	100	9	9	C	100	9
GLEAN_02876 mapping	3912	3859	SNP	1	T	1	C	100	7	7	C	100	7
GLEAN_02876 mapping	3948	3895	SNP	1	T	1	C	100	20	20	C	100	20
GLEAN_02876 mapping	4040	3987	SNP	1	A	1	C	100	14	14	C	100	14
GLEAN_02876 mapping	4080	4027	SNP	1	G	1	A	100	7	7	A	100	7
GLEAN_02876 mapping	4092	4039	SNP	1	C	1	T	100	4	4	T	100	4
GLEAN_02876 mapping	4110	4057	SNP	1	G	1	A	100	5	5	A	100	5
GLEAN_02876 mapping	4113	4060	SNP	1	A	1	G	100	5	5	G	100	5
GLEAN_02876 mapping	4117	4064	SNP	1	C	1	A	100	5	5	A	100	5
GLEAN_02876 mapping	4179	4126	SNP	1	T	1	C	100	8	8	C	100	8
GLEAN_02876 mapping	4311	4258	SNP	1	C	1	T	100	11	11	T	100	11
GLEAN_02876 mapping	4329	4276	SNP	1	C	1	G	100	12	12	G	100	12
GLEAN_02876 mapping	4332	4279	SNP	1	C	1	T	100	12	12	T	100	12
GLEAN_02876 mapping	4365	4312	SNP	1	C	1	T	100	11	11	T	100	11
GLEAN_02876 mapping	4383	4330	SNP	1	C	1	A	100	10	10	A	100	10
GLEAN_02876 mapping	4417	4364	SNP	1	C	1	T	100	12	12	T	100	12
GLEAN_02876 mapping	4425	4372	SNP	1	C	1	T	100	12	12	T	100	12
GLEAN_02876 mapping	4495	4442	SNP	1	G	1	A	100	7	7	A	100	7
GLEAN_02876 mapping	4920	4867	SNP	1	C	1	G	100	13	13	G	100	13
GLEAN_02876 mapping	4939	4886	SNP	1	T	1	C	100	12	12	C	100	12
GLEAN_02876 mapping	5059	5006	SNP	1	T	1	C	100	11	11	C	100	11
GLEAN_02876 mapping	5092	5039	SNP	1	C	1	T	100	12	12	T	100	12
GLEAN_02876 mapping	5124	5071	SNP	1	A	1	G	94.7	18	19	G	94.73684211	18
GLEAN_02876 mapping	5214	5161	SNP	1	G	1	C	100	14	14	C	100	14
GLEAN_02876 mapping	5379	5326	SNP	1	G	1	C	100	15	15	C	100	15
GLEAN_02876 mapping	5427	5374	SNP	1	C	1	A	100	7	7	A	100	7
GLEAN_02876 mapping	5498	5445	SNP	1	C	1	T	92.3	12	13	T	92.30769231	12
GLEAN_02876 mapping	5576	5523	SNP	1	A	1	G	100	17	17	G	100	17
GLEAN_02876 mapping	5606	5553	SNP	1	G	1	A	100	17	17	A	100	17
GLEAN_02876 mapping	5653	5600	SNP	1	C	1	T	100	14	14	T	100	14
GLEAN_02876 mapping	5781	5728	SNP	1	T	1	A	100	16	16	A	100	16
GLEAN_02876 mapping	5919	5866	SNP	1	C	2	C/T	60.0/40.0	03. Feb	5	C	60	3	T	40	2
GLEAN_02876 mapping	5931	5878	SNP	1	A	1	G	100	5	5	G	100	5
GLEAN_11936 mapping	192	192	SNP	1	C	2	C/T	53.4/46.6	31/27	58	C	53.44827586	31	T	46.55172414	27
GLEAN_07783 mapping	574	195	SNP	1	T	1	C	100	4	4	C	100	4
GLEAN_09370 mapping	546	543	SNP	1	G	1	C	100	4	4	C	100	4
GLEAN_09370 mapping	594	591	SNP	1	G	1	T	100	8	8	T	100	8
GLEAN_09370 mapping	963	960	SNP	1	G	2	G/A	60.0/40.0	03. Feb	5	G	60	3	A	40	2
GLEAN_09370 mapping	987	984	SNP	1	T	1	C	100	4	4	C	100	4
GLEAN_00972 mapping	78	78	SNP	1	A	1	G	71.4	5	7	G	71.42857143	5
GLEAN_00972 mapping	83	83	SNP	1	C	1	T	66.7	4	6	T	66.66666667	4
GLEAN_00972 mapping	204	204	SNP	1	C	1	A	61.1	11	18	A	61.11111111	11
GLEAN_00972 mapping	468	468	SNP	1	T	1	C	66.7	10	15	C	66.66666667	10
GLEAN_07593 mapping	336	318	SNP	1	G	2	G/T	60.0/40.0	06. Apr	10	G	60	6	T	40	4
GLEAN_07593 mapping	693	675	SNP	1	A	1	C	100	5	5	C	100	5
GLEAN_07593 mapping	762	744	SNP	1	G	1	A	100	11	11	A	100	11
GLEAN_07593 mapping	771	753	SNP	1	T	1	C	100	9	9	C	100	9
GLEAN_07593 mapping	787	769	SNP	1	A	1	C	100	9	9	C	100	9
GLEAN_07593 mapping	1038	1020	SNP	1	G	1	A	100	7	7	A	100	7
GLEAN_05819 mapping	93	91	SNP	1	A	1	G	100	6	6	G	100	6
GLEAN_05819 mapping	139	137	SNP	1	A	1	G	80	4	5	G	80	4
GLEAN_05819 mapping	186	184	SNP	1	A	1	G	80	4	5	G	80	4
GLEAN_05819 mapping	267	265	SNP	1	C	1	T	80	4	5	T	80	4
GLEAN_05819 mapping	273	271	SNP	1	A	1	G	75	3	4	G	75	3
GLEAN_00334 mapping	720	642	SNP	1	C	1	A	100	6	6	A	100	6
GLEAN_00334 mapping	754	676	SNP	1	T	1	C	100	5	5	C	100	5
GLEAN_07625 mapping	519	458	SNP	1	A	2	A/C	50.0/50.0	02. Feb	4	A	50	2	C	50	2
GLEAN_07625 mapping	1103	1007	SNP	1	C	2	A/C	40.0/40.0	02. Feb	5	A	40	2	C	40	2
GLEAN_10137 mapping	135	135	SNP	1	T	1	A	100	4	4	A	100	4
GLEAN_10137 mapping	144	144	SNP	1	T	1	G	83.3	5	6	G	83.33333333	5
GLEAN_10137 mapping	156	156	SNP	1	T	1	A	83.3	5	6	A	83.33333333	5
GLEAN_08189 mapping	498	252	SNP	1	A	1	G	100	5	5	G	100	5
GLEAN_08189 mapping	538	292	SNP	1	T	1	G	100	6	6	G	100	6
GLEAN_12049 mapping	57	45	SNP	1	T	2	T/G	61.5/38.5	08. Mai	13	T	61.53846154	8	G	38.46153846	5
GLEAN_12049 mapping	119	107	SNP	1	A	1	C	100	32	32	C	100	32
GLEAN_12049 mapping	138	126	SNP	1	T	1	C	100	24	24	C	100	24
GLEAN_12049 mapping	380	368	SNP	1	G	1	T	91.9	34	37	T	91.89189189	34
GLEAN_12049 mapping	546	534	SNP	1	A	1	G	96.4	27	28	G	96.42857143	27
GLEAN_12049 mapping	561	549	SNP	1	T	1	A	100	41	41	A	100	41
GLEAN_12049 mapping	573	561	SNP	1	A	1	G	100	47	47	G	100	47
GLEAN_12049 mapping	684	672	SNP	1	T	1	C	97.6	41	42	C	97.61904762	41
GLEAN_12049 mapping	740	728	SNP	1	T	1	A	100	48	48	A	100	48
GLEAN_12049 mapping	741	729	SNP	1	T	1	C	97.9	47	48	C	97.91666667	47
GLEAN_12049 mapping	768	756	SNP	1	T	1	G	100	63	63	G	100	63
GLEAN_12049 mapping	810	798	SNP	1	G	1	A	73.5	50	68	A	73.52941176	50
GLEAN_12049 mapping	824	812	SNP	1	C	1	A	100	47	47	A	100	47
GLEAN_12049 mapping	837	825	SNP	1	G	1	A	100	38	38	A	100	38
GLEAN_12049 mapping	858	846	SNP	1	A	1	T	100	30	30	T	100	30
GLEAN_12049 mapping	879	867	SNP	1	G	1	A	97.4	37	38	A	97.36842105	37
GLEAN_12049 mapping	1030	1018	SNP	1	G	1	C	100	19	19	C	100	19
GLEAN_12049 mapping	1039	1027	SNP	1	C	1	G	100	15	15	G	100	15
GLEAN_12049 mapping	1048	1036	SNP	1	C	2	G/C	57.1/42.9	04. Mrz	7	G	57.14285714	4	C	42.85714286	3
GLEAN_12049 mapping	1197	1185	SNP	1	T	1	C	78.3	36	46	C	78.26086957	36
GLEAN_12049 mapping	1216	1204	SNP	1	G	1	C	97.9	46	47	C	97.87234043	46
GLEAN_12049 mapping	1234	1222	SNP	1	A	1	C	100	61	61	C	100	61
GLEAN_12049 mapping	1323	1311	SNP	1	T	1	C	100	58	58	C	100	58
GLEAN_12049 mapping	1372	1360	SNP	1	G	1	A	82.3	65	79	A	82.27848101	65
GLEAN_12049 mapping	1417	1405	SNP	1	A	1	G	96.2	77	80	G	96.25	77
GLEAN_12049 mapping	1449	1437	SNP	1	T	1	C	96.4	81	84	C	96.42857143	81
GLEAN_12049 mapping	1474	1462	SNP	1	A	1	G	100	72	72	G	100	72
GLEAN_12049 mapping	1475	1463	SNP	1	C	1	T	100	72	72	T	100	72
GLEAN_12049 mapping	1550	1538	SNP	1	A	1	T	100	74	74	T	100	74
GLEAN_12049 mapping	1618	1606	SNP	1	G	1	A	98.8	83	84	A	98.80952381	83
GLEAN_12049 mapping	1860	1848	SNP	1	T	1	G	100	34	34	G	100	34
GLEAN_12049 mapping	1862	1850	SNP	1	C	1	T	100	34	34	T	100	34
GLEAN_04166 mapping	702	179	SNP	1	A	1	T	75	3	4	T	75	3
GLEAN_13555 mapping	396	396	SNP	1	T	1	C	100	9	9	C	100	9
GLEAN_12285 mapping	75	60	SNP	1	C	1	T	100	4	4	T	100	4
GLEAN_12285 mapping	513	490	SNP	1	C	1	G	100	19	19	G	100	19
GLEAN_12285 mapping	540	517	SNP	1	A	1	G	100	22	22	G	100	22
GLEAN_12285 mapping	543	520	SNP	1	T	1	C	100	22	22	C	100	22
GLEAN_12285 mapping	546	523	SNP	1	C	1	T	100	22	22	T	100	22
GLEAN_12285 mapping	765	742	SNP	1	C	1	T	100	23	23	T	100	23
GLEAN_12285 mapping	877	854	SNP	1	A	1	T	100	10	10	T	100	10
GLEAN_12285 mapping	903	880	SNP	1	A	1	G	100	7	7	G	100	7
GLEAN_12285 mapping	919	896	SNP	1	C	1	G	100	11	11	G	100	11
GLEAN_12285 mapping	942	919	SNP	1	G	1	A	100	11	11	A	100	11
GLEAN_12285 mapping	1044	1021	SNP	1	A	1	T	100	16	16	T	100	16
GLEAN_12285 mapping	1223	1200	SNP	1	C	1	T	100	4	4	T	100	4
GLEAN_12285 mapping	1227	1204	SNP	1	A	1	G	100	4	4	G	100	4
GLEAN_12285 mapping	1230	1207	SNP	1	T	1	C	100	4	4	C	100	4
GLEAN_12285 mapping	1236	1213	SNP	1	C	1	T	100	4	4	T	100	4
GLEAN_12285 mapping	1299	1276	SNP	1	C	1	T	100	11	11	T	100	11
GLEAN_12285 mapping	1569	1546	SNP	1	G	1	A	100	4	4	A	100	4
GLEAN_12285 mapping	1763	1740	SNP	1	A	1	C	100	11	11	C	100	11
GLEAN_12285 mapping	1890	1867	SNP	1	T	1	C	100	19	19	C	100	19
GLEAN_12285 mapping	2056	2033	SNP	1	G	1	A	100	33	33	A	100	33
GLEAN_12285 mapping	2307	2284	SNP	1	A	1	G	100	16	16	G	100	16
GLEAN_12285 mapping	2379	2356	SNP	1	T	1	A	100	18	18	A	100	18
GLEAN_12285 mapping	2385	2362	SNP	1	A	1	G	100	17	17	G	100	17
GLEAN_12285 mapping	2412	2389	SNP	1	A	1	C	100	16	16	C	100	16
GLEAN_12285 mapping	2415	2392	SNP	1	A	1	G	100	16	16	G	100	16
GLEAN_12285 mapping	2571	2548	SNP	1	T	1	G	100	12	12	G	100	12
GLEAN_12285 mapping	2598	2575	SNP	1	A	1	C	100	11	11	C	100	11
GLEAN_12285 mapping	2619	2596	SNP	1	G	1	A	100	11	11	A	100	11
GLEAN_12809 mapping	619	619	SNP	1	A	2	A/C	64.7/35.3	11. Jun	17	A	64.70588235	11	C	35.29411765	6
GLEAN_12809 mapping	813	813	SNP	1	T	1	C	100	20	20	C	100	20
GLEAN_11540 mapping	255	249	SNP	1	T	1	C	100	12	12	C	100	12
GLEAN_11540 mapping	1038	1032	SNP	1	G	1	A	100	11	11	A	100	11
GLEAN_11540 mapping	1611	1605	SNP	1	A	1	G	93.3	14	15	G	93.33333333	14
GLEAN_11540 mapping	1629	1623	SNP	1	T	1	C	93.8	15	16	C	93.75	15
GLEAN_11189 mapping	930	902	SNP	1	T	2	T/A	60.0/40.0	03. Feb	5	T	60	3	A	40	2
GLEAN_11189 mapping	945	917	SNP	1	T	1	C	75	3	4	C	75	3
GLEAN_11189 mapping	956	928	SNP	1	T	2	T/A	60.0/40.0	03. Feb	5	T	60	3	A	40	2
GLEAN_11189 mapping	959	931	SNP	1	A	2	A/C	50.0/50.0	03. Mrz	6	A	50	3	C	50	3
GLEAN_11189 mapping	1161	1133	SNP	1	T	1	C	100	8	8	C	100	8
GLEAN_11189 mapping	1218	1190	SNP	1	T	1	C	100	9	9	C	100	9
GLEAN_11189 mapping	1230	1202	SNP	1	G	1	C	100	10	10	C	100	10
GLEAN_11189 mapping	1308	1280	SNP	1	G	2	A/G	54.5/45.5	06. Mai	11	A	54.54545455	6	G	45.45454545	5
GLEAN_07303 mapping	66	64	SNP	1	C	1	T	75	3	4	T	75	3
GLEAN_07303 mapping	81	79	SNP	1	A	1	G	100	5	5	G	100	5
GLEAN_07303 mapping	201	199	SNP	1	C	1	T	100	5	5	T	100	5
GLEAN_07303 mapping	306	304	SNP	1	T	1	C	90	9	10	C	90	9
GLEAN_07303 mapping	363	361	SNP	1	T	1	C	83.3	5	6	C	83.33333333	5
GLEAN_07303 mapping	367	365	SNP	1	C	1	T	100	9	9	T	100	9
GLEAN_07303 mapping	376	374	SNP	1	T	1	C	100	10	10	C	100	10
GLEAN_07303 mapping	393	391	SNP	1	G	1	A	71.4	5	7	A	71.42857143	5
GLEAN_07303 mapping	399	397	SNP	1	A	1	G	71.4	5	7	G	71.42857143	5
GLEAN_07303 mapping	486	484	SNP	1	T	1	C	80	4	5	C	80	4
GLEAN_02568 mapping	501	497	SNP	1	A	2	A/T	58.8/41.2	10. Jul	17	A	58.82352941	10	T	41.17647059	7
GLEAN_02568 mapping	621	617	SNP	1	T	2	T/C	64.5/35.5	20. Nov	31	T	64.51612903	20	C	35.48387097	11
GLEAN_02568 mapping	657	653	SNP	1	G	2	C/G	58.1/41.9	18/13	31	C	58.06451613	18	G	41.93548387	13
GLEAN_02568 mapping	1260	1256	SNP	1	A	2	A/G	60.5/39.5	23/15	38	A	60.52631579	23	G	39.47368421	15
GLEAN_00533 mapping	357	357	SNP	1	T	1	C	80	4	5	C	80	4
GLEAN_00533 mapping	384	384	SNP	1	A	1	C	75	3	4	C	75	3
GLEAN_00533 mapping	627	627	SNP	1	T	1	C	100	5	5	C	100	5
GLEAN_00533 mapping	633	633	SNP	1	T	1	C	100	5	5	C	100	5
GLEAN_00533 mapping	651	651	SNP	1	G	1	A	100	4	4	A	100	4
GLEAN_00533 mapping	780	780	SNP	1	C	1	T	100	4	4	T	100	4
GLEAN_06687 mapping	498	276	SNP	1	C	1	T	80	8	10	T	80	8
GLEAN_06687 mapping	607	385	SNP	1	G	1	A	90.9	20	22	A	90.90909091	20
GLEAN_06687 mapping	732	510	SNP	1	C	1	G	81.2	13	16	G	81.25	13
GLEAN_06687 mapping	912	690	SNP	1	A	1	T	100	22	22	T	100	22
GLEAN_06687 mapping	1068	846	SNP	1	G	1	C	81.2	13	16	C	81.25	13
GLEAN_06687 mapping	1185	963	SNP	1	C	1	G	100	19	19	G	100	19
GLEAN_06687 mapping	1299	1077	SNP	1	T	1	C	69.2	9	13	C	69.23076923	9
GLEAN_06687 mapping	1305	1083	SNP	1	A	1	C	77.8	7	9	C	77.77777778	7
GLEAN_06687 mapping	1437	1215	SNP	1	A	1	G	100	11	11	G	100	11
GLEAN_06687 mapping	1449	1227	SNP	1	C	1	T	100	11	11	T	100	11
GLEAN_06687 mapping	1455	1233	SNP	1	C	1	G	100	9	9	G	100	9
GLEAN_06687 mapping	1911	1689	SNP	1	A	1	G	66.7	6	9	G	66.66666667	6
GLEAN_06687 mapping	1975	1753	SNP	1	A	1	G	83.3	10	12	G	83.33333333	10
GLEAN_06687 mapping	2055	1833	SNP	1	A	1	G	100	15	15	G	100	15
GLEAN_06687 mapping	2142	1920	SNP	1	A	1	G	84.6	22	26	G	84.61538462	22
GLEAN_06687 mapping	2335	2113	SNP	1	T	1	C	75	9	12	C	75	9
GLEAN_06687 mapping	2487	2265	SNP	1	A	1	G	100	9	9	G	100	9
GLEAN_06687 mapping	2571	2349	SNP	1	T	1	C	100	17	17	C	100	17
GLEAN_06687 mapping	2604	2382	SNP	1	C	1	T	100	11	11	T	100	11
GLEAN_06687 mapping	2610	2388	SNP	1	C	1	A	100	13	13	A	100	13
GLEAN_06687 mapping	2616	2394	SNP	1	A	1	G	100	11	11	G	100	11
GLEAN_06687 mapping	2649	2427	SNP	1	G	1	A	70	7	10	A	70	7
GLEAN_06687 mapping	2802	2580	SNP	1	T	1	C	88.9	8	9	C	88.88888889	8
GLEAN_06687 mapping	2875	2653	SNP	1	C	1	T	100	17	17	T	100	17
GLEAN_06687 mapping	2988	2766	SNP	1	A	1	G	63.2	12	19	G	63.15789474	12
GLEAN_06687 mapping	3015	2793	SNP	1	C	1	T	77.8	14	18	T	77.77777778	14
GLEAN_06687 mapping	3069	2847	SNP	1	G	1	A	81.2	13	16	A	81.25	13
GLEAN_06687 mapping	3072	2850	SNP	1	G	1	A	81.2	13	16	A	81.25	13
GLEAN_06687 mapping	3091	2869	SNP	1	A	1	G	83.3	15	18	G	83.33333333	15
GLEAN_06687 mapping	3267	3045	SNP	1	T	1	C	100	9	9	C	100	9
GLEAN_06687 mapping	3288	3066	SNP	1	G	1	A	77.8	7	9	A	77.77777778	7
GLEAN_06687 mapping	3382	3160	SNP	1	T	1	C	92	23	25	C	92	23
GLEAN_06687 mapping	3741	3519	SNP	1	A	1	G	100	20	20	G	100	20
GLEAN_06687 mapping	3750	3528	SNP	1	C	1	T	96	24	25	T	96	24
GLEAN_06687 mapping	3816	3594	SNP	1	A	1	G	100	20	20	G	100	20
GLEAN_07791 mapping	341	341	SNP	1	C	1	T	92.5	62	67	T	92.53731343	62
GLEAN_00415 mapping	114	114	SNP	1	T	2	T/G	60.0/40.0	03. Feb	5	T	60	3	G	40	2
GLEAN_00415 mapping	115	115	SNP	1	T	2	G/T	50.0/50.0	02. Feb	4	G	50	2	T	50	2
GLEAN_00415 mapping	148	148	SNP	1	G	2	G/T	50.0/37.5	04. Mrz	8	G	50	4	T	37.5	3
GLEAN_00415 mapping	288	288	SNP	1	G	1	A	100	9	9	A	100	9
GLEAN_00415 mapping	378	378	SNP	1	A	1	G	100	11	11	G	100	11
GLEAN_00415 mapping	618	618	SNP	1	G	1	A	100	4	4	A	100	4
GLEAN_00415 mapping	807	807	SNP	1	G	1	A	100	17	17	A	100	17
GLEAN_00415 mapping	903	903	SNP	1	C	1	T	100	4	4	T	100	4
GLEAN_00415 mapping	955	955	SNP	1	G	2	A/G	60.0/40.0	03. Feb	5	A	60	3	G	40	2
GLEAN_00415 mapping	959	959	SNP	1	A	1	C	66.7	4	6	C	66.66666667	4
GLEAN_00415 mapping	1014	1014	SNP	1	T	1	C	100	7	7	C	100	7
GLEAN_08060 mapping	1016	908	SNP	1	G	2	G/C	60.0/40.0	03. Feb	5	G	60	3	C	40	2
GLEAN_14145 mapping	403	340	SNP	1	C	1	A	100	4	4	A	100	4
GLEAN_14145 mapping	424	361	SNP	1	G	1	A	100	5	5	A	100	5
GLEAN_14145 mapping	430	367	SNP	1	C	1	T	100	5	5	T	100	5
GLEAN_14145 mapping	431	368	SNP	1	T	1	C	100	5	5	C	100	5
GLEAN_14145 mapping	575	512	SNP	1	G	1	C	100	4	4	C	100	4
GLEAN_14145 mapping	579	516	SNP	1	C	1	T	100	4	4	T	100	4
GLEAN_14145 mapping	584	521	SNP	1	T	1	C	100	4	4	C	100	4
GLEAN_14145 mapping	605	542	SNP	1	G	1	A	100	4	4	A	100	4
GLEAN_14145 mapping	741	678	SNP	1	A	1	T	100	5	5	T	100	5
GLEAN_14145 mapping	1350	1203	SNP	1	T	1	C	100	7	7	C	100	7
GLEAN_14145 mapping	1410	1263	SNP	1	C	1	T	100	6	6	T	100	6
GLEAN_14145 mapping	2325	1930	SNP	1	G	1	C	100	37	37	C	100	37
GLEAN_14145 mapping	2352	1957	SNP	1	G	1	A	95.7	45	47	A	95.74468085	45
GLEAN_14145 mapping	2478	2083	SNP	1	C	1	T	100	58	58	T	100	58
GLEAN_14145 mapping	2619	2224	SNP	1	G	1	T	93.1	67	72	T	93.05555556	67
GLEAN_14145 mapping	2628	2233	SNP	1	T	1	G	98.4	62	63	G	98.41269841	62
GLEAN_14145 mapping	2758	2363	SNP	1	T	1	C	100	48	48	C	100	48
GLEAN_14145 mapping	2760	2365	SNP	1	G	1	A	100	48	48	A	100	48
GLEAN_14145 mapping	3429	3034	SNP	1	T	1	C	100	58	58	C	100	58
GLEAN_14145 mapping	3697	3302	SNP	1	G	2	G/A	52.9/47.1	09. Aug	17	G	52.94117647	9	A	47.05882353	8
GLEAN_14145 mapping	3704	3309	SNP	1	T	2	T/A	62.5/37.5	10. Jun	16	T	62.5	10	A	37.5	6
GLEAN_06750 mapping	100	77	SNP	1	A	1	G	100	10	10	G	100	10
GLEAN_06750 mapping	264	241	SNP	1	G	1	C	100	20	20	C	100	20
GLEAN_06750 mapping	273	250	SNP	1	G	1	A	100	18	18	A	100	18
GLEAN_06750 mapping	462	439	SNP	1	T	1	C	100	12	12	C	100	12
GLEAN_06750 mapping	480	457	SNP	1	C	1	T	100	12	12	T	100	12
GLEAN_06750 mapping	493	470	SNP	1	A	1	T	92.9	13	14	T	92.85714286	13
GLEAN_06750 mapping	528	505	SNP	1	A	1	G	100	20	20	G	100	20
GLEAN_06750 mapping	594	571	SNP	1	A	1	G	100	14	14	G	100	14
GLEAN_06750 mapping	696	673	SNP	1	C	1	T	100	15	15	T	100	15
GLEAN_06750 mapping	744	721	SNP	1	A	1	G	100	10	10	G	100	10
GLEAN_06750 mapping	843	820	SNP	1	C	1	G	100	10	10	G	100	10
GLEAN_06750 mapping	966	943	SNP	1	A	1	G	100	19	19	G	100	19
GLEAN_06208 mapping	398	398	SNP	1	A	1	G	100	14	14	G	100	14
GLEAN_03204 mapping	150	150	SNP	1	A	1	G	100	5	5	G	100	5
GLEAN_03204 mapping	282	282	SNP	1	C	1	A	100	8	8	A	100	8
GLEAN_03204 mapping	300	300	SNP	1	C	1	T	100	8	8	T	100	8
GLEAN_03204 mapping	333	333	SNP	1	T	1	A	100	5	5	A	100	5
GLEAN_03204 mapping	351	351	SNP	1	C	1	T	100	4	4	T	100	4
GLEAN_03204 mapping	450	450	SNP	1	A	1	G	100	18	18	G	100	18
GLEAN_03204 mapping	541	541	SNP	1	A	1	G	88.9	8	9	G	88.88888889	8
GLEAN_03204 mapping	630	630	SNP	1	G	1	C	100	12	12	C	100	12
GLEAN_03204 mapping	735	735	SNP	1	A	1	G	100	10	10	G	100	10
GLEAN_03204 mapping	756	756	SNP	1	C	1	T	100	12	12	T	100	12
GLEAN_00753 mapping	317	312	SNP	1	A	1	G	100	7	7	G	100	7
GLEAN_06982 mapping	549	549	SNP	1	T	1	C	100	34	34	C	100	34
GLEAN_06982 mapping	1740	1740	SNP	1	A	1	T	100	25	25	T	100	25
GLEAN_06982 mapping	2715	2715	SNP	1	G	1	A	100	39	39	A	100	39
GLEAN_11873 mapping	336	318	SNP	1	C	1	T	100	6	6	T	100	6
GLEAN_11873 mapping	381	363	SNP	1	C	1	T	100	5	5	T	100	5
GLEAN_11873 mapping	723	658	SNP	1	G	1	T	100	6	6	T	100	6
GLEAN_11873 mapping	1134	962	SNP	1	C	1	T	100	4	4	T	100	4
GLEAN_03753 mapping	183	183	SNP	1	C	1	T	93.8	15	16	T	93.75	15
GLEAN_03753 mapping	258	258	SNP	1	G	1	C	100	18	18	C	100	18
GLEAN_03753 mapping	279	279	SNP	1	C	1	T	100	16	16	T	100	16
GLEAN_03753 mapping	912	912	SNP	1	G	1	C	100	20	20	C	100	20
GLEAN_03753 mapping	1128	1128	SNP	1	A	1	G	100	23	23	G	100	23
GLEAN_03753 mapping	1377	1377	SNP	1	G	1	A	100	26	26	A	100	26
GLEAN_03753 mapping	2007	2007	SNP	1	T	1	G	100	7	7	G	100	7
GLEAN_03753 mapping	2031	2031	SNP	1	C	1	T	100	7	7	T	100	7
GLEAN_03753 mapping	2415	2415	SNP	1	G	1	A	100	11	11	A	100	11
GLEAN_03753 mapping	2418	2418	SNP	1	T	1	G	100	11	11	G	100	11
GLEAN_03753 mapping	2437	2437	SNP	1	A	1	C	100	8	8	C	100	8
GLEAN_03753 mapping	2493	2493	SNP	1	T	2	T/A	57.1/42.9	04. Mrz	7	T	57.14285714	4	A	42.85714286	3
GLEAN_03753 mapping	2511	2511	SNP	1	A	1	G	71.4	5	7	G	71.42857143	5
GLEAN_03753 mapping	2535	2535	SNP	1	A	1	G	100	11	11	G	100	11
GLEAN_03753 mapping	2630	2630	SNP	1	A	2	A/G	60.0/40.0	03. Feb	5	A	60	3	G	40	2
GLEAN_03753 mapping	2635	2635	SNP	1	A	2	G/A	60.0/40.0	03. Feb	5	G	60	3	A	40	2
GLEAN_03753 mapping	2745	2745	SNP	1	C	1	A	100	10	10	A	100	10
GLEAN_03753 mapping	2775	2775	SNP	1	G	1	A	100	18	18	A	100	18
GLEAN_03753 mapping	2894	2894	SNP	1	T	1	C	94.1	16	17	C	94.11764706	16
GLEAN_03753 mapping	2961	2961	SNP	1	C	1	T	100	21	21	T	100	21
GLEAN_03753 mapping	4698	4698	SNP	1	T	1	C	100	25	25	C	100	25
GLEAN_03753 mapping	4833	4833	SNP	1	G	1	A	100	13	13	A	100	13
GLEAN_03753 mapping	4995	4995	SNP	1	G	1	T	100	9	9	T	100	9
GLEAN_03753 mapping	5227	5227	SNP	1	G	1	T	100	21	21	T	100	21
GLEAN_03753 mapping	5265	5265	SNP	1	G	1	A	100	23	23	A	100	23
GLEAN_03753 mapping	5323	5323	SNP	1	T	1	C	100	24	24	C	100	24
GLEAN_03753 mapping	5351	5351	SNP	1	G	1	A	100	25	25	A	100	25
GLEAN_03753 mapping	5520	5520	SNP	1	A	1	G	96.7	29	30	G	96.66666667	29
GLEAN_03753 mapping	5638	5638	SNP	1	A	1	C	100	22	22	C	100	22
GLEAN_03753 mapping	5720	5720	SNP	1	C	1	A	100	10	10	A	100	10
GLEAN_03753 mapping	5850	5850	SNP	1	T	1	C	100	11	11	C	100	11
GLEAN_03753 mapping	5914	5914	SNP	1	A	1	C	100	14	14	C	100	14
GLEAN_03753 mapping	6026	6026	SNP	1	T	1	C	100	13	13	C	100	13
GLEAN_03753 mapping	6065	6065	SNP	1	T	1	C	92.9	13	14	C	92.85714286	13
GLEAN_00085 mapping	862	305	SNP	1	G	2	G/A	60.0/40.0	03. Feb	5	G	60	3	A	40	2
GLEAN_00085 mapping	888	331	SNP	1	A	1	G	100	6	6	G	100	6
GLEAN_04222 mapping	90	90	SNP	1	G	1	A	84.1	53	63	A	84.12698413	53
GLEAN_04222 mapping	246	246	SNP	1	A	1	G	100	70	70	G	100	70
GLEAN_04222 mapping	267	267	SNP	1	G	1	A	84.1	53	63	A	84.12698413	53
GLEAN_16219 mapping	176	176	SNP	1	A	1	T	100	12	12	T	100	12
GLEAN_07847 mapping	192	192	SNP	1	T	1	C	100	20	20	C	100	20
GLEAN_07847 mapping	207	207	SNP	1	G	2	G/T	65.0/35.0	13. Jul	20	G	65	13	T	35	7
GLEAN_07847 mapping	254	254	SNP	1	A	2	T/A	58.3/41.7	07. Mai	12	T	58.33333333	7	A	41.66666667	5
GLEAN_07847 mapping	356	356	SNP	1	A	1	G	76.5	13	17	G	76.47058824	13
GLEAN_07298 mapping	1176	1176	SNP	1	T	1	C	89.5	17	19	C	89.47368421	17
GLEAN_07298 mapping	1462	1462	SNP	1	A	2	A/C	60.0/40.0	03. Feb	5	A	60	3	C	40	2
GLEAN_08931 mapping	36	36	SNP	1	T	1	A	100	6	6	A	100	6
GLEAN_08931 mapping	48	48	SNP	1	A	1	G	66.7	6	9	G	66.66666667	6
GLEAN_08931 mapping	51	51	SNP	1	G	1	A	66.7	6	9	A	66.66666667	6
GLEAN_08931 mapping	96	96	SNP	1	T	1	C	100	14	14	C	100	14
GLEAN_08931 mapping	138	138	SNP	1	A	1	G	100	11	11	G	100	11
GLEAN_08931 mapping	252	252	SNP	1	T	1	C	88.9	8	9	C	88.88888889	8
GLEAN_08931 mapping	264	264	SNP	1	T	1	G	90.9	10	11	G	90.90909091	10
GLEAN_08931 mapping	270	270	SNP	1	C	1	T	100	10	10	T	100	10
GLEAN_08931 mapping	276	276	SNP	1	A	1	G	100	12	12	G	100	12
GLEAN_08931 mapping	309	309	SNP	1	C	2	C/T	64.3/35.7	09. Mai	14	C	64.28571429	9	T	35.71428571	5
GLEAN_08931 mapping	315	315	SNP	1	A	2	A/G	61.5/38.5	08. Mai	13	A	61.53846154	8	G	38.46153846	5
GLEAN_08931 mapping	336	336	SNP	1	C	2	C/T	55.6/44.4	05. Apr	9	C	55.55555556	5	T	44.44444444	4
GLEAN_08931 mapping	486	482	SNP	1	A	2	A/G	50.0/50.0	02. Feb	4	A	50	2	G	50	2
GLEAN_08931 mapping	561	557	SNP	1	C	1	T	100	4	4	T	100	4
GLEAN_08931 mapping	565	561	SNP	1	T	1	C	100	4	4	C	100	4
GLEAN_08931 mapping	606	602	SNP	1	T	1	C	66.7	6	9	C	66.66666667	6
GLEAN_08931 mapping	663	659	SNP	1	G	2	A/G	62.5/37.5	05. Mrz	8	A	62.5	5	G	37.5	3
GLEAN_04512 mapping	51	51	SNP	1	A	1	G	88.9	8	9	G	88.88888889	8
GLEAN_04512 mapping	105	105	SNP	1	A	1	C	100	10	10	C	100	10
GLEAN_04512 mapping	574	511	SNP	1	C	1	T	100	27	27	T	100	27
GLEAN_04512 mapping	1186	1123	SNP	1	G	1	A	100	9	9	A	100	9
GLEAN_04512 mapping	1398	1244	SNP	1	G	1	A	81.5	22	27	A	81.48148148	22
GLEAN_04512 mapping	1512	1358	SNP	1	C	1	T	97.2	35	36	T	97.22222222	35
GLEAN_03954 mapping	519	486	SNP	1	T	1	C	100	5	5	C	100	5
GLEAN_05509 mapping	140	135	SNP	1	T	1	C	100	6	6	C	100	6
GLEAN_05509 mapping	204	199	SNP	1	G	1	A	100	7	7	A	100	7
GLEAN_05509 mapping	208	203	SNP	1	T	1	A	100	8	8	A	100	8
GLEAN_05509 mapping	435	430	SNP	1	G	1	A	100	7	7	A	100	7
GLEAN_05509 mapping	462	457	SNP	1	C	1	T	100	4	4	T	100	4
GLEAN_07659 mapping	723	592	SNP	1	A	2	A/G	50.0/50.0	02. Feb	4	A	50	2	G	50	2
GLEAN_07659 mapping	774	643	SNP	1	G	2	A/G	50.0/50.0	02. Feb	4	A	50	2	G	50	2
GLEAN_07659 mapping	781	650	SNP	1	T	2	C/T	50.0/50.0	02. Feb	4	C	50	2	T	50	2
GLEAN_09537 mapping	174	174	SNP	1	A	1	G	100	8	8	G	100	8
GLEAN_09537 mapping	189	189	SNP	1	C	1	T	100	5	5	T	100	5
GLEAN_09537 mapping	594	594	SNP	1	C	2	C/T	50.0/50.0	03. Mrz	6	C	50	3	T	50	3
GLEAN_09537 mapping	780	780	SNP	1	G	2	C/G	55.6/44.4	05. Apr	9	C	55.55555556	5	G	44.44444444	4
GLEAN_09537 mapping	785	785	SNP	1	A	2	A/C	60.0/40.0	06. Apr	10	A	60	6	C	40	4
GLEAN_09537 mapping	1029	1029	SNP	1	C	1	T	88.9	8	9	T	88.88888889	8
GLEAN_09537 mapping	1635	1635	SNP	1	G	2	C/G	50.0/50.0	03. Mrz	6	C	50	3	G	50	3
GLEAN_09537 mapping	1671	1671	SNP	1	G	2	G/T	60.0/40.0	03. Feb	5	G	60	3	T	40	2
GLEAN_14620 mapping	65	65	SNP	1	A	1	T	89.5	94	105	T	89.52380952	94
GLEAN_14620 mapping	246	246	SNP	1	C	2	T/C	64.7/35.3	108/59	167	T	64.67065868	108	C	35.32934132	59
GLEAN_14620 mapping	363	363	SNP	1	T	1	G	98.2	112	114	G	98.24561404	112
GLEAN_14620 mapping	402	402	SNP	1	C	2	C/T	61.5/37.8	96/59	156	C	61.53846154	96	T	37.82051282	59
GLEAN_14620 mapping	540	540	SNP	1	G	1	T	90.7	147	162	T	90.74074074	147
GLEAN_14620 mapping	561	561	SNP	1	A	1	G	92.5	136	147	G	92.5170068	136
GLEAN_14620 mapping	849	849	SNP	1	G	1	A	91	122	134	A	91.04477612	122
GLEAN_14620 mapping	963	963	SNP	1	T	1	C	100	133	133	C	100	133
GLEAN_14620 mapping	979	979	SNP	1	A	1	G	99.3	139	140	G	99.28571429	139
GLEAN_14620 mapping	1074	1074	SNP	1	T	1	C	97.8	134	137	C	97.81021898	134
GLEAN_14620 mapping	1257	1257	SNP	1	C	2	T/C	64.8/35.2	83/45	128	T	64.84375	83	C	35.15625	45
GLEAN_14620 mapping	1285	1285	SNP	1	C	2	T/C	59.0/38.5	72/47	122	T	59.01639344	72	C	38.52459016	47
GLEAN_14620 mapping	1350	1350	SNP	1	A	1	G	100	104	104	G	100	104
GLEAN_14620 mapping	1410	1410	SNP	1	C	1	T	68.8	75	109	T	68.80733945	75
GLEAN_14620 mapping	1455	1455	SNP	1	T	1	C	71.8	79	110	C	71.81818182	79
GLEAN_14620 mapping	1788	1788	SNP	1	T	1	C	63.4	64	101	C	63.36633663	64
GLEAN_14620 mapping	1798	1798	SNP	1	T	1	C	64.6	62	96	C	64.58333333	62
GLEAN_14620 mapping	1980	1980	SNP	1	C	1	T	98	100	102	T	98.03921569	100
GLEAN_06459 mapping	66	16	SNP	1	C	1	T	90	18	20	T	90	18
GLEAN_06459 mapping	135	85	SNP	1	C	1	T	100	34	34	T	100	34
GLEAN_06459 mapping	201	151	SNP	1	C	1	G	100	40	40	G	100	40
GLEAN_06459 mapping	220	170	SNP	1	G	1	A	100	38	38	A	100	38
GLEAN_06459 mapping	222	172	SNP	1	T	1	C	100	38	38	C	100	38
GLEAN_06459 mapping	657	607	SNP	1	C	1	T	100	25	25	T	100	25
GLEAN_06459 mapping	885	835	SNP	1	G	1	A	90.9	10	11	A	90.90909091	10
GLEAN_06459 mapping	1005	955	SNP	1	C	1	T	100	14	14	T	100	14
GLEAN_06459 mapping	1020	970	SNP	1	A	1	T	100	17	17	T	100	17
GLEAN_04145 mapping	303	256	SNP	1	C	1	T	97.9	46	47	T	97.87234043	46
GLEAN_04145 mapping	510	463	SNP	1	G	1	A	100	52	52	A	100	52
GLEAN_04145 mapping	774	727	SNP	1	A	1	G	100	78	78	G	100	78
GLEAN_04145 mapping	990	943	SNP	1	G	1	A	100	78	78	A	100	78
GLEAN_04145 mapping	1233	1186	SNP	1	C	1	T	100	51	51	T	100	51
GLEAN_09116 mapping	46	22	SNP	1	C	1	A	100	5	5	A	100	5
GLEAN_09116 mapping	80	56	SNP	1	T	2	C/T	60.0/40.0	06. Apr	10	C	60	6	T	40	4
GLEAN_09116 mapping	111	87	SNP	1	A	1	G	83.3	5	6	G	83.33333333	5
GLEAN_08876 mapping	1086	1086	SNP	1	C	2	C/T	47.1/47.1	08. Aug	17	C	47.05882353	8	T	47.05882353	8
GLEAN_08876 mapping	1320	1320	SNP	1	G	2	G/A	62.5/37.5	15. Sep	24	G	62.5	15	A	37.5	9
GLEAN_08876 mapping	1515	1515	SNP	1	A	1	G	100	22	22	G	100	22
GLEAN_08876 mapping	1608	1608	SNP	1	G	1	A	72.7	16	22	A	72.72727273	16
GLEAN_08876 mapping	1641	1641	SNP	1	A	1	G	100	20	20	G	100	20
GLEAN_08876 mapping	1693	1693	SNP	1	C	1	A	100	30	30	A	100	30
GLEAN_08876 mapping	1771	1771	SNP	1	A	2	A/C	54.5/45.5	06. Mai	11	A	54.54545455	6	C	45.45454545	5
GLEAN_14967 mapping	432	390	SNP	1	G	1	A	75	3	4	A	75	3
GLEAN_10324 mapping	300	146	SNP	1	T	1	C	100	5	5	C	100	5
GLEAN_10324 mapping	396	242	SNP	1	A	1	C	94.4	17	18	C	94.44444444	17
GLEAN_10324 mapping	417	263	SNP	1	A	1	C	89.5	17	19	C	89.47368421	17
GLEAN_10324 mapping	426	272	SNP	1	C	1	T	100	22	22	T	100	22
GLEAN_10324 mapping	693	539	SNP	1	A	1	C	83.3	10	12	C	83.33333333	10
GLEAN_10324 mapping	711	557	SNP	1	C	1	T	100	10	10	T	100	10
GLEAN_10324 mapping	777	623	SNP	1	A	1	C	100	8	8	C	100	8
GLEAN_10324 mapping	1272	1118	SNP	1	C	1	T	100	13	13	T	100	13
GLEAN_10324 mapping	1676	1522	SNP	1	C	1	G	100	13	13	G	100	13
GLEAN_07801 mapping	72	72	SNP	1	T	1	C	100	13	13	C	100	13
GLEAN_07801 mapping	216	216	SNP	1	T	1	C	100	12	12	C	100	12
GLEAN_07801 mapping	237	237	SNP	1	C	1	T	100	9	9	T	100	9
GLEAN_07801 mapping	282	282	SNP	1	C	1	T	100	8	8	T	100	8
GLEAN_07801 mapping	490	490	SNP	1	T	1	A	100	8	8	A	100	8
GLEAN_07801 mapping	1155	1059	SNP	1	A	1	G	100	8	8	G	100	8
GLEAN_07801 mapping	1188	1092	SNP	1	G	1	A	100	12	12	A	100	12
GLEAN_07801 mapping	1282	1186	SNP	1	T	1	C	100	12	12	C	100	12
GLEAN_07801 mapping	1425	1329	SNP	1	C	1	T	100	18	18	T	100	18
GLEAN_07801 mapping	1452	1356	SNP	1	T	1	C	100	16	16	C	100	16
GLEAN_07801 mapping	1535	1439	SNP	1	G	1	A	100	11	11	A	100	11
GLEAN_07801 mapping	1578	1482	SNP	1	T	1	C	100	8	8	C	100	8
GLEAN_07801 mapping	1611	1515	SNP	1	T	1	C	100	6	6	C	100	6
GLEAN_07801 mapping	1617	1521	SNP	1	T	1	G	100	6	6	G	100	6
GLEAN_07801 mapping	1645	1549	SNP	1	G	1	T	100	4	4	T	100	4
GLEAN_07801 mapping	1695	1599	SNP	1	A	1	G	100	6	6	G	100	6
GLEAN_07801 mapping	1932	1836	SNP	1	T	1	C	100	4	4	C	100	4
GLEAN_07801 mapping	2055	1959	SNP	1	A	1	G	100	14	14	G	100	14
GLEAN_07801 mapping	2109	2013	SNP	1	A	1	G	100	8	8	G	100	8
GLEAN_07801 mapping	2256	2160	SNP	1	A	1	G	100	7	7	G	100	7
GLEAN_07801 mapping	2319	2223	SNP	1	T	1	C	100	10	10	C	100	10
GLEAN_07801 mapping	2373	2277	SNP	1	G	1	T	90.9	10	11	T	90.90909091	10
GLEAN_07801 mapping	2475	2379	SNP	1	A	1	C	100	12	12	C	100	12
GLEAN_07801 mapping	2559	2463	SNP	1	G	1	T	100	16	16	T	100	16
GLEAN_10025 mapping	18	18	SNP	1	T	1	C	66.7	6	9	C	66.66666667	6
GLEAN_10025 mapping	48	48	SNP	1	C	1	T	66.7	6	9	T	66.66666667	6
GLEAN_10025 mapping	111	111	SNP	1	T	2	T/C	62.5/37.5	10. Jun	16	T	62.5	10	C	37.5	6
GLEAN_10025 mapping	207	207	SNP	1	T	2	T/C	64.3/35.7	09. Mai	14	T	64.28571429	9	C	35.71428571	5
GLEAN_10025 mapping	330	330	SNP	1	T	2	T/G	57.1/42.9	12. Sep	21	T	57.14285714	12	G	42.85714286	9
GLEAN_10025 mapping	338	338	SNP	1	C	2	T/C	55.6/44.4	10. Aug	18	T	55.55555556	10	C	44.44444444	8
GLEAN_10025 mapping	366	366	SNP	1	A	1	T	80	16	20	T	80	16
GLEAN_08875 mapping	42	42	SNP	1	C	1	T	100	11	11	T	100	11
GLEAN_08875 mapping	174	174	SNP	1	T	2	C/T	61.9/38.1	13. Aug	21	C	61.9047619	13	T	38.0952381	8
GLEAN_08875 mapping	177	177	SNP	1	G	2	A/G	59.1/40.9	13. Sep	22	A	59.09090909	13	G	40.90909091	9
GLEAN_08875 mapping	280	280	SNP	1	G	1	C	75	3	4	C	75	3
GLEAN_08875 mapping	777	766	SNP	1	A	1	G	100	5	5	G	100	5
GLEAN_05461 mapping	264	264	SNP	1	C	1	A	100	7	7	A	100	7
GLEAN_05461 mapping	276	276	SNP	1	G	1	A	83.3	5	6	A	83.33333333	5
GLEAN_05461 mapping	408	408	SNP	1	G	1	A	85.7	6	7	A	85.71428571	6
GLEAN_05461 mapping	621	620	SNP	1	T	1	C	100	4	4	C	100	4
GLEAN_05461 mapping	840	839	SNP	1	A	2	A/C	50.0/50.0	02. Feb	4	A	50	2	C	50	2
GLEAN_05461 mapping	918	917	SNP	1	C	1	T	100	9	9	T	100	9
GLEAN_05461 mapping	942	941	SNP	1	C	1	T	100	7	7	T	100	7
GLEAN_07124 mapping	63	63	SNP	1	C	1	G	100	4	4	G	100	4
GLEAN_07124 mapping	123	123	SNP	1	A	1	G	100	7	7	G	100	7
GLEAN_07124 mapping	528	528	SNP	1	C	1	T	100	8	8	T	100	8
GLEAN_07124 mapping	615	615	SNP	1	T	1	C	100	12	12	C	100	12
GLEAN_07124 mapping	627	627	SNP	1	G	1	A	90	9	10	A	90	9
GLEAN_07124 mapping	633	633	SNP	1	A	1	G	100	9	9	G	100	9
GLEAN_07124 mapping	645	645	SNP	1	G	1	A	100	7	7	A	100	7
GLEAN_07943 mapping	37	37	SNP	1	G	1	T	100	7	7	T	100	7
GLEAN_07943 mapping	38	38	SNP	1	T	1	C	100	7	7	C	100	7
GLEAN_07943 mapping	61	61	SNP	1	A	1	C	100	9	9	C	100	9
GLEAN_07943 mapping	255	255	SNP	1	G	1	A	100	12	12	A	100	12
GLEAN_07943 mapping	408	408	SNP	1	A	1	C	100	12	12	C	100	12
GLEAN_07943 mapping	519	519	SNP	1	T	1	C	100	10	10	C	100	10
GLEAN_07943 mapping	582	582	SNP	1	G	1	A	100	9	9	A	100	9
GLEAN_07943 mapping	657	657	SNP	1	A	1	C	100	4	4	C	100	4
GLEAN_07943 mapping	681	681	SNP	1	G	1	A	100	4	4	A	100	4
GLEAN_07943 mapping	689	689	SNP	1	A	1	C	100	4	4	C	100	4
GLEAN_07943 mapping	690	690	SNP	1	G	1	A	100	4	4	A	100	4
GLEAN_07943 mapping	702	702	SNP	1	A	1	C	83.3	5	6	C	83.33333333	5
GLEAN_07943 mapping	746	746	SNP	1	T	1	C	71.4	5	7	C	71.42857143	5
GLEAN_07943 mapping	753	753	SNP	1	G	1	A	100	8	8	A	100	8
GLEAN_07943 mapping	801	801	SNP	1	T	1	G	100	7	7	G	100	7
GLEAN_07943 mapping	809	809	SNP	1	C	1	T	100	7	7	T	100	7
GLEAN_07943 mapping	851	851	SNP	1	A	1	T	100	7	7	T	100	7
GLEAN_07943 mapping	855	855	SNP	1	T	1	A	100	7	7	A	100	7
GLEAN_12236 mapping	459	426	SNP	1	C	2	C/G	57.1/42.9	04. Mrz	7	C	57.14285714	4	G	42.85714286	3
GLEAN_07136 mapping	1110	955	SNP	1	T	1	C	99.6	257	258	C	99.6124031	257
GLEAN_07136 mapping	1429	1274	SNP	1	C	1	T	96.1	224	233	T	96.13733906	224
GLEAN_07136 mapping	1440	1285	SNP	1	C	1	T	95.6	197	206	T	95.63106796	197
GLEAN_07136 mapping	1452	1297	SNP	1	T	1	C	98.5	203	206	C	98.54368932	203
GLEAN_07136 mapping	1470	1315	SNP	1	T	1	C	100	204	204	C	100	204
GLEAN_07136 mapping	1569	1414	SNP	1	T	1	C	98.2	163	166	C	98.19277108	163
GLEAN_07136 mapping	1689	1534	SNP	1	T	1	C	99.4	157	158	C	99.36708861	157
GLEAN_14652 mapping	45	45	SNP	1	T	1	C	100	5	5	C	100	5
GLEAN_09447 mapping	129	129	SNP	1	C	2	T/C	51.2/46.5	22/20	43	T	51.1627907	22	C	46.51162791	20
GLEAN_09447 mapping	193	193	SNP	1	C	2	C/T	50.0/50.0	19/19	38	C	50	19	T	50	19
GLEAN_09447 mapping	414	414	SNP	1	C	1	T	100	48	48	T	100	48
GLEAN_09447 mapping	564	564	SNP	1	T	2	A/T	55.4/44.6	31/25	56	A	55.35714286	31	T	44.64285714	25
GLEAN_09447 mapping	633	633	SNP	1	T	1	C	98.8	82	83	C	98.79518072	82
GLEAN_09447 mapping	741	741	SNP	1	G	2	C/G	50.6/49.4	41/40	81	C	50.61728395	41	G	49.38271605	40
GLEAN_09447 mapping	777	777	SNP	1	C	1	T	100	78	78	T	100	78
GLEAN_09447 mapping	801	801	SNP	1	C	1	G	98.9	88	89	G	98.87640449	88
GLEAN_05094 mapping	105	105	SNP	1	T	1	C	90.9	30	33	C	90.90909091	30
GLEAN_05094 mapping	207	207	SNP	1	T	1	C	89.7	61	68	C	89.70588235	61
GLEAN_05094 mapping	399	399	SNP	1	G	1	A	92.5	49	53	A	92.45283019	49
GLEAN_05094 mapping	408	408	SNP	1	A	1	G	95.7	44	46	G	95.65217391	44
GLEAN_05094 mapping	615	615	SNP	1	T	1	C	92	23	25	C	92	23
GLEAN_05094 mapping	639	639	SNP	1	C	1	T	95.7	22	23	T	95.65217391	22
GLEAN_05094 mapping	648	648	SNP	1	A	1	C	94.7	18	19	C	94.73684211	18
GLEAN_05094 mapping	667	667	SNP	1	A	2	A/C	60.0/40.0	12. Aug	20	A	60	12	C	40	8
GLEAN_05094 mapping	903	903	SNP	1	T	1	C	93.3	14	15	C	93.33333333	14
GLEAN_05094 mapping	960	960	SNP	1	G	1	A	100	25	25	A	100	25
GLEAN_05094 mapping	987	987	SNP	1	G	1	A	85.7	18	21	A	85.71428571	18
GLEAN_05094 mapping	1077	1077	SNP	1	C	1	T	88.9	16	18	T	88.88888889	16
GLEAN_05094 mapping	1122	1122	SNP	1	G	1	A	96.4	27	28	A	96.42857143	27
GLEAN_05094 mapping	1143	1143	SNP	1	G	1	A	88.2	30	34	A	88.23529412	30
GLEAN_05094 mapping	1191	1191	SNP	1	T	1	A	92.3	36	39	A	92.30769231	36
GLEAN_05094 mapping	1245	1245	SNP	1	A	1	G	100	43	43	G	100	43
GLEAN_05094 mapping	1266	1266	SNP	1	C	1	A	100	43	43	A	100	43
GLEAN_05094 mapping	1299	1299	SNP	1	C	1	G	87.2	41	47	G	87.23404255	41
GLEAN_05094 mapping	1395	1395	SNP	1	C	1	A	93	40	43	A	93.02325581	40
GLEAN_05094 mapping	1515	1515	SNP	1	G	1	A	94.1	48	51	A	94.11764706	48
GLEAN_05094 mapping	1593	1593	SNP	1	C	1	G	85.1	40	47	G	85.10638298	40
GLEAN_05094 mapping	1614	1614	SNP	1	A	1	T	85	34	40	T	85	34
GLEAN_05094 mapping	1632	1632	SNP	1	G	1	A	93.2	41	44	A	93.18181818	41
GLEAN_05094 mapping	1704	1704	SNP	1	A	1	G	100	35	35	G	100	35
GLEAN_05094 mapping	1788	1788	SNP	1	A	1	G	100	13	13	G	100	13
GLEAN_05094 mapping	1860	1860	SNP	1	A	1	T	86.7	13	15	T	86.66666667	13
GLEAN_08352 mapping	381	171	SNP	1	C	1	T	100	4	4	T	100	4
GLEAN_08352 mapping	435	225	SNP	1	C	1	T	100	8	8	T	100	8
GLEAN_08352 mapping	653	443	SNP	1	T	1	C	100	4	4	C	100	4
GLEAN_08352 mapping	660	450	SNP	1	T	1	A	100	4	4	A	100	4
GLEAN_13861 mapping	555	555	SNP	1	C	1	G	98.6	71	72	G	98.61111111	71
GLEAN_04561 mapping	132	132	SNP	1	C	1	T	100	6	6	T	100	6
GLEAN_04561 mapping	222	222	SNP	1	C	1	T	100	11	11	T	100	11
GLEAN_04561 mapping	993	993	SNP	1	G	1	A	100	8	8	A	100	8
GLEAN_00870 mapping	1389	1048	SNP	1	T	1	A	83.3	5	6	A	83.33333333	5
GLEAN_00870 mapping	1884	1530	SNP	1	T	1	A	100	5	5	A	100	5
GLEAN_00870 mapping	2508	2009	SNP	1	T	1	C	100	5	5	C	100	5
GLEAN_00870 mapping	2922	2393	SNP	1	T	1	A	100	4	4	A	100	4
GLEAN_00870 mapping	2925	2396	SNP	1	A	1	G	100	4	4	G	100	4
GLEAN_00870 mapping	2931	2402	SNP	1	C	1	T	100	4	4	T	100	4
GLEAN_00870 mapping	2932	2403	SNP	1	A	1	G	100	4	4	G	100	4
GLEAN_00870 mapping	3089	2560	SNP	1	C	1	A	100	6	6	A	100	6
GLEAN_00870 mapping	3337	2808	SNP	1	G	1	A	100	4	4	A	100	4
GLEAN_00870 mapping	3681	3152	SNP	1	C	1	T	100	5	5	T	100	5
GLEAN_00870 mapping	3684	3155	SNP	1	C	1	T	100	5	5	T	100	5
GLEAN_00870 mapping	3859	3330	SNP	1	C	1	G	100	7	7	G	100	7
GLEAN_00870 mapping	4005	3429	SNP	1	C	1	T	100	6	6	T	100	6
GLEAN_00870 mapping	4017	3441	SNP	1	T	1	C	100	5	5	C	100	5
GLEAN_00870 mapping	4018	3442	SNP	1	C	1	T	100	5	5	T	100	5
GLEAN_00870 mapping	4074	3498	SNP	1	A	1	G	100	4	4	G	100	4
GLEAN_00870 mapping	4201	3625	SNP	1	T	1	A	100	4	4	A	100	4
GLEAN_00870 mapping	4236	3660	SNP	1	A	1	G	100	4	4	G	100	4
GLEAN_00870 mapping	4360	3790	SNP	1	C	1	A	100	4	4	A	100	4
GLEAN_00870 mapping	4374	3804	SNP	1	A	1	G	100	8	8	G	100	8
GLEAN_00870 mapping	4495	3925	SNP	1	T	1	C	100	4	4	C	100	4
GLEAN_00870 mapping	4506	3936	SNP	1	A	1	C	100	4	4	C	100	4
GLEAN_04033 mapping	18	18	SNP	1	C	1	T	100	4	4	T	100	4
GLEAN_04033 mapping	165	165	SNP	1	T	1	C	100	5	5	C	100	5
GLEAN_04033 mapping	987	987	SNP	1	G	1	A	100	18	18	A	100	18
GLEAN_03528 mapping	5	5	SNP	1	T	1	C	100	4	4	C	100	4
GLEAN_03528 mapping	21	21	SNP	1	G	1	A	80	8	10	A	80	8
GLEAN_03528 mapping	45	45	SNP	1	G	2	G/A	53.3/46.7	08. Jul	15	G	53.33333333	8	A	46.66666667	7
GLEAN_03528 mapping	60	60	SNP	1	G	2	T/G	58.3/41.7	07. Mai	12	T	58.33333333	7	G	41.66666667	5
GLEAN_03528 mapping	143	143	SNP	1	T	1	C	100	20	20	C	100	20
GLEAN_03528 mapping	234	234	SNP	1	C	1	T	100	19	19	T	100	19
GLEAN_03528 mapping	414	414	SNP	1	C	1	T	100	19	19	T	100	19
GLEAN_03528 mapping	684	684	SNP	1	C	1	T	100	8	8	T	100	8
GLEAN_03528 mapping	687	687	SNP	1	T	1	C	100	8	8	C	100	8
GLEAN_03528 mapping	711	711	SNP	1	A	1	G	80	4	5	G	80	4
GLEAN_03528 mapping	780	780	SNP	1	C	1	T	100	9	9	T	100	9
GLEAN_03528 mapping	829	829	SNP	1	G	1	A	77.8	7	9	A	77.77777778	7
GLEAN_03528 mapping	843	843	SNP	1	T	2	C/T	50.0/50.0	04. Apr	8	C	50	4	T	50	4
GLEAN_03528 mapping	900	900	SNP	1	G	1	A	100	9	9	A	100	9
GLEAN_03528 mapping	1044	1044	SNP	1	T	1	C	100	15	15	C	100	15
GLEAN_03528 mapping	1080	1080	SNP	1	T	1	C	100	12	12	C	100	12
GLEAN_03528 mapping	1083	1083	SNP	1	C	1	T	100	12	12	T	100	12
GLEAN_03528 mapping	1093	1093	SNP	1	C	1	T	72.7	8	11	T	72.72727273	8
GLEAN_03528 mapping	1128	1128	SNP	1	C	1	T	83.3	10	12	T	83.33333333	10
GLEAN_03528 mapping	1137	1137	SNP	1	A	1	G	100	13	13	G	100	13
GLEAN_03528 mapping	1141	1141	SNP	1	C	1	T	92.3	12	13	T	92.30769231	12
GLEAN_03528 mapping	1149	1149	SNP	1	G	1	C	100	12	12	C	100	12
GLEAN_03528 mapping	1169	1169	SNP	1	A	1	G	100	11	11	G	100	11
GLEAN_03528 mapping	1182	1182	SNP	1	C	1	T	100	6	6	T	100	6
GLEAN_03528 mapping	1190	1190	SNP	1	G	1	C	85.7	6	7	C	85.71428571	6
GLEAN_03528 mapping	1194	1194	SNP	1	C	1	T	100	5	5	T	100	5
GLEAN_01962 mapping	111	111	SNP	1	A	1	G	100	6	6	G	100	6
GLEAN_01962 mapping	115	115	SNP	1	G	1	A	100	6	6	A	100	6
GLEAN_01962 mapping	292	292	SNP	1	G	1	C	100	7	7	C	100	7
GLEAN_02881 mapping	138	138	SNP	1	T	1	C	100	14	14	C	100	14
GLEAN_02881 mapping	225	225	SNP	1	C	1	T	87.5	7	8	T	87.5	7
GLEAN_02881 mapping	295	295	SNP	1	C	1	T	84.2	16	19	T	84.21052632	16
GLEAN_02881 mapping	459	459	SNP	1	C	1	T	100	21	21	T	100	21
GLEAN_02881 mapping	463	463	SNP	1	C	1	T	100	18	18	T	100	18
GLEAN_02881 mapping	510	510	SNP	1	G	1	A	100	13	13	A	100	13
GLEAN_02881 mapping	543	543	SNP	1	T	1	C	100	13	13	C	100	13
GLEAN_02881 mapping	570	570	SNP	1	T	1	C	83.3	10	12	C	83.33333333	10
GLEAN_02881 mapping	585	585	SNP	1	C	1	T	94.4	17	18	T	94.44444444	17
GLEAN_02881 mapping	795	795	SNP	1	T	1	C	100	17	17	C	100	17
GLEAN_02881 mapping	880	880	SNP	1	C	1	T	100	11	11	T	100	11
GLEAN_02881 mapping	921	921	SNP	1	T	1	C	100	7	7	C	100	7
GLEAN_02881 mapping	930	930	SNP	1	A	1	G	100	7	7	G	100	7
GLEAN_02881 mapping	933	933	SNP	1	A	1	G	100	7	7	G	100	7
GLEAN_02881 mapping	939	939	SNP	1	T	1	C	100	5	5	C	100	5
GLEAN_02881 mapping	942	942	SNP	1	T	1	C	100	5	5	C	100	5
GLEAN_02881 mapping	945	945	SNP	1	T	1	C	100	5	5	C	100	5
GLEAN_02881 mapping	955	955	SNP	1	G	2	G/A	62.5/37.5	05. Mrz	8	G	62.5	5	A	37.5	3
GLEAN_02881 mapping	1032	1032	SNP	1	C	1	T	100	18	18	T	100	18
GLEAN_02881 mapping	1044	1044	SNP	1	T	1	C	100	17	17	C	100	17
GLEAN_02881 mapping	1062	1062	SNP	1	G	1	A	100	13	13	A	100	13
GLEAN_02881 mapping	1140	1140	SNP	1	G	1	T	100	13	13	T	100	13
GLEAN_02881 mapping	1215	1215	SNP	1	C	1	T	100	7	7	T	100	7
GLEAN_02881 mapping	1218	1218	SNP	1	C	1	A	100	7	7	A	100	7
GLEAN_02881 mapping	1221	1221	SNP	1	A	1	G	100	7	7	G	100	7
GLEAN_02881 mapping	1245	1245	SNP	1	A	1	G	100	6	6	G	100	6
GLEAN_02881 mapping	1357	1357	SNP	1	T	1	C	100	11	11	C	100	11
GLEAN_02881 mapping	1419	1419	SNP	1	C	1	T	100	16	16	T	100	16
GLEAN_02881 mapping	1470	1470	SNP	1	T	1	C	100	14	14	C	100	14
GLEAN_02881 mapping	1584	1584	SNP	1	T	2	T/C	50.0/40.0	05. Apr	10	T	50	5	C	40	4
GLEAN_02881 mapping	1588	1588	SNP	1	G	2	C/G	50.0/50.0	05. Mai	10	C	50	5	G	50	5
GLEAN_02881 mapping	1764	1764	SNP	1	A	1	C	100	8	8	C	100	8
GLEAN_02881 mapping	1896	1896	SNP	1	G	1	T	100	9	9	T	100	9
GLEAN_02881 mapping	1902	1902	SNP	1	G	1	C	100	11	11	C	100	11
GLEAN_02881 mapping	1986	1986	SNP	1	A	1	G	100	8	8	G	100	8
GLEAN_02881 mapping	2028	2028	SNP	1	A	1	G	100	7	7	G	100	7
GLEAN_02881 mapping	2286	2286	SNP	1	C	1	T	100	15	15	T	100	15
GLEAN_02881 mapping	2660	2660	SNP	1	C	1	T	100	21	21	T	100	21
GLEAN_02881 mapping	2778	2778	SNP	1	C	1	A	100	14	14	A	100	14
GLEAN_02881 mapping	2949	2949	SNP	1	T	1	C	100	13	13	C	100	13
GLEAN_02881 mapping	2952	2952	SNP	1	G	1	A	100	11	11	A	100	11
GLEAN_02881 mapping	2955	2955	SNP	1	G	1	C	92.3	12	13	C	92.30769231	12
GLEAN_02881 mapping	2964	2964	SNP	1	C	1	G	94.4	17	18	G	94.44444444	17
GLEAN_02881 mapping	3090	3090	SNP	1	A	1	G	100	13	13	G	100	13
GLEAN_02881 mapping	3168	3168	SNP	1	T	1	C	100	19	19	C	100	19
GLEAN_02881 mapping	3171	3171	SNP	1	A	1	G	100	19	19	G	100	19
GLEAN_02881 mapping	3225	3220	SNP	1	T	1	C	100	20	20	C	100	20
GLEAN_02881 mapping	3711	3706	SNP	1	C	1	T	100	22	22	T	100	22
GLEAN_02881 mapping	3834	3829	SNP	1	T	1	C	100	25	25	C	100	25
GLEAN_02881 mapping	3936	3931	SNP	1	A	1	C	100	25	25	C	100	25
GLEAN_02881 mapping	4161	4156	SNP	1	C	1	G	100	19	19	G	100	19
GLEAN_02881 mapping	4229	4224	SNP	1	T	1	C	100	18	18	C	100	18
GLEAN_02881 mapping	4238	4233	SNP	1	T	1	C	100	22	22	C	100	22
GLEAN_02881 mapping	4524	4519	SNP	1	G	1	A	100	16	16	A	100	16
GLEAN_02881 mapping	4774	4769	SNP	1	C	1	T	100	18	18	T	100	18
GLEAN_02881 mapping	4788	4783	SNP	1	C	1	T	100	13	13	T	100	13
GLEAN_02881 mapping	5028	5023	SNP	1	T	1	A	100	7	7	A	100	7
GLEAN_02881 mapping	5121	5116	SNP	1	C	1	T	100	20	20	T	100	20
GLEAN_02881 mapping	5466	5461	SNP	1	T	1	C	96.4	27	28	C	96.42857143	27
GLEAN_02881 mapping	5476	5471	SNP	1	G	1	A	96.2	25	26	A	96.15384615	25
GLEAN_02881 mapping	5484	5479	SNP	1	T	1	C	100	25	25	C	100	25
GLEAN_02881 mapping	5607	5602	SNP	1	A	1	T	100	24	24	T	100	24
GLEAN_02881 mapping	5625	5620	SNP	1	A	1	G	100	24	24	G	100	24
GLEAN_02881 mapping	5790	5785	SNP	1	T	1	C	100	26	26	C	100	26
GLEAN_02881 mapping	5838	5833	SNP	1	G	1	A	100	24	24	A	100	24
GLEAN_02881 mapping	5989	5984	SNP	1	T	2	T/G	57.1/42.9	08. Jun	14	T	57.14285714	8	G	42.85714286	6
GLEAN_02881 mapping	6002	5997	SNP	1	A	2	A/G	60.0/40.0	09. Jun	15	A	60	9	G	40	6
GLEAN_02881 mapping	6507	6502	SNP	1	A	1	G	90.5	19	21	G	90.47619048	19
GLEAN_02881 mapping	6549	6544	SNP	1	T	1	C	100	32	32	C	100	32
GLEAN_02881 mapping	6615	6610	SNP	1	A	1	C	97	32	33	C	96.96969697	32
GLEAN_02881 mapping	6642	6637	SNP	1	T	1	C	100	25	25	C	100	25
GLEAN_02881 mapping	6819	6814	SNP	1	C	1	T	100	14	14	T	100	14
GLEAN_02881 mapping	6837	6832	SNP	1	A	1	T	100	18	18	T	100	18
GLEAN_02881 mapping	6949	6944	SNP	1	C	1	T	91.7	22	24	T	91.66666667	22
GLEAN_02881 mapping	7152	7147	SNP	1	T	1	C	100	29	29	C	100	29
GLEAN_02881 mapping	7164	7159	SNP	1	C	1	G	100	28	28	G	100	28
GLEAN_02881 mapping	7440	7435	SNP	1	A	1	G	100	34	34	G	100	34
GLEAN_02881 mapping	7509	7504	SNP	1	T	1	C	100	34	34	C	100	34
GLEAN_02881 mapping	7516	7511	SNP	1	A	1	G	100	37	37	G	100	37
GLEAN_02881 mapping	7758	7753	SNP	1	G	1	A	100	14	14	A	100	14
GLEAN_02881 mapping	7767	7762	SNP	1	G	1	A	100	11	11	A	100	11
GLEAN_02881 mapping	8052	8047	SNP	1	T	1	C	100	29	29	C	100	29
GLEAN_02881 mapping	8238	8233	SNP	1	T	1	C	90.9	10	11	C	90.90909091	10
GLEAN_10557 mapping	105	105	SNP	1	G	1	T	100	26	26	T	100	26
GLEAN_10557 mapping	333	333	SNP	1	G	1	A	78.2	43	55	A	78.18181818	43
GLEAN_10557 mapping	456	456	SNP	1	C	1	T	85.4	41	48	T	85.41666667	41
GLEAN_10557 mapping	1260	1260	SNP	1	A	1	G	100	47	47	G	100	47
GLEAN_01325 mapping	72	72	SNP	1	G	1	A	100	17	17	A	100	17
GLEAN_01325 mapping	309	309	SNP	1	C	1	T	100	20	20	T	100	20
GLEAN_14727 mapping	90	90	SNP	1	T	1	C	100	23	23	C	100	23
GLEAN_14727 mapping	112	112	SNP	1	A	1	G	100	14	14	G	100	14
GLEAN_14727 mapping	639	639	SNP	1	T	1	A	97.4	37	38	A	97.36842105	37
GLEAN_14727 mapping	715	715	SNP	1	A	1	C	100	40	40	C	100	40
GLEAN_14727 mapping	864	864	SNP	1	C	1	T	100	46	46	T	100	46
GLEAN_14727 mapping	865	865	SNP	1	T	1	C	100	46	46	C	100	46
GLEAN_14727 mapping	977	977	SNP	1	T	1	C	100	62	62	C	100	62
GLEAN_14727 mapping	993	993	SNP	1	C	1	T	100	62	62	T	100	62
GLEAN_14727 mapping	999	999	SNP	1	A	1	G	100	56	56	G	100	56
GLEAN_14727 mapping	1285	1285	SNP	1	C	1	T	100	46	46	T	100	46
GLEAN_14727 mapping	1413	1413	SNP	1	A	1	G	100	17	17	G	100	17
GLEAN_14727 mapping	1422	1422	SNP	1	A	1	G	100	19	19	G	100	19
GLEAN_14727 mapping	1452	1452	SNP	1	A	1	G	100	16	16	G	100	16
GLEAN_14727 mapping	1518	1518	SNP	1	T	1	A	100	33	33	A	100	33
GLEAN_14727 mapping	1574	1574	SNP	1	A	1	C	100	24	24	C	100	24
GLEAN_14727 mapping	1818	1818	SNP	1	T	1	C	100	21	21	C	100	21
GLEAN_14727 mapping	2202	2202	SNP	1	C	1	T	100	32	32	T	100	32
GLEAN_14727 mapping	2214	2214	SNP	1	C	1	T	100	24	24	T	100	24
GLEAN_14727 mapping	2217	2217	SNP	1	C	1	T	100	24	24	T	100	24
GLEAN_14727 mapping	2238	2238	SNP	1	C	1	G	90	18	20	G	90	18
GLEAN_14727 mapping	2253	2253	SNP	1	T	1	C	100	24	24	C	100	24
GLEAN_07363 mapping	1515	1088	SNP	1	T	2	T/G	60.0/40.0	03. Feb	5	T	60	3	G	40	2
GLEAN_10609 mapping	228	202	SNP	1	A	1	G	87.5	7	8	G	87.5	7
GLEAN_10609 mapping	352	326	SNP	1	G	1	A	100	9	9	A	100	9
GLEAN_13147 mapping	193	86	SNP	1	T	1	C	100	5	5	C	100	5
GLEAN_13147 mapping	289	182	SNP	1	G	2	A/G	57.1/42.9	04. Mrz	7	A	57.14285714	4	G	42.85714286	3
GLEAN_11159 mapping	228	228	SNP	1	A	1	G	95.7	22	23	G	95.65217391	22
GLEAN_11159 mapping	390	390	SNP	1	C	1	G	97.4	38	39	G	97.43589744	38
GLEAN_11159 mapping	624	624	SNP	1	G	1	A	100	32	32	A	100	32
GLEAN_11969 mapping	54	54	SNP	1	A	1	G	100	22	22	G	100	22
GLEAN_11969 mapping	168	164	SNP	1	G	1	A	100	43	43	A	100	43
GLEAN_11969 mapping	192	188	SNP	1	G	1	C	100	43	43	C	100	43
GLEAN_11969 mapping	438	434	SNP	1	G	1	A	98.7	77	78	A	98.71794872	77
GLEAN_11969 mapping	630	626	SNP	1	T	1	C	100	68	68	C	100	68
GLEAN_11969 mapping	1125	1121	SNP	1	G	1	T	100	46	46	T	100	46
GLEAN_11969 mapping	1206	1202	SNP	1	G	1	A	100	22	22	A	100	22
GLEAN_11969 mapping	1260	1256	SNP	1	A	1	G	100	27	27	G	100	27
GLEAN_11969 mapping	1266	1262	SNP	1	A	1	G	100	29	29	G	100	29
GLEAN_11969 mapping	1275	1271	SNP	1	T	1	C	100	28	28	C	100	28
GLEAN_11969 mapping	1323	1319	SNP	1	C	1	T	100	6	6	T	100	6
GLEAN_08351 mapping	2123	1365	SNP	1	T	1	C	100	6	6	C	100	6
GLEAN_08351 mapping	2226	1468	SNP	1	C	1	T	100	4	4	T	100	4
GLEAN_08351 mapping	2363	1579	SNP	1	C	1	T	100	4	4	T	100	4
GLEAN_01022 mapping	488	488	SNP	1	T	1	C	100	14	14	C	100	14
GLEAN_01022 mapping	504	504	SNP	1	T	1	C	100	15	15	C	100	15
GLEAN_01022 mapping	506	506	SNP	1	G	1	T	100	15	15	T	100	15
GLEAN_01022 mapping	550	550	SNP	1	C	1	T	100	16	16	T	100	16
GLEAN_01022 mapping	635	635	SNP	1	C	1	T	100	9	9	T	100	9
GLEAN_01022 mapping	684	684	SNP	1	T	1	A	100	17	17	A	100	17
GLEAN_01022 mapping	720	720	SNP	1	C	1	T	100	23	23	T	100	23
GLEAN_01022 mapping	741	741	SNP	1	G	1	A	100	22	22	A	100	22
GLEAN_01022 mapping	755	755	SNP	1	A	1	T	100	17	17	T	100	17
GLEAN_01022 mapping	779	779	SNP	1	G	1	A	100	13	13	A	100	13
GLEAN_01022 mapping	807	807	SNP	1	T	1	A	100	15	15	A	100	15
GLEAN_09342 mapping	582	582	SNP	1	A	1	G	99	97	98	G	98.97959184	97
GLEAN_09342 mapping	700	700	SNP	1	A	1	C	100	80	80	C	100	80
GLEAN_09342 mapping	834	834	SNP	1	G	1	C	100	93	93	C	100	93
GLEAN_09342 mapping	840	840	SNP	1	T	1	C	99	98	99	C	98.98989899	98
GLEAN_09342 mapping	1014	1014	SNP	1	G	1	A	100	68	68	A	100	68
GLEAN_09342 mapping	1191	1191	SNP	1	A	1	G	100	62	62	G	100	62
GLEAN_09342 mapping	1194	1194	SNP	1	G	1	A	100	61	61	A	100	61
GLEAN_09342 mapping	1266	1266	SNP	1	C	1	A	98.6	73	74	A	98.64864865	73
GLEAN_09342 mapping	1416	1416	SNP	1	T	1	C	100	102	102	C	100	102
GLEAN_10306 mapping	172	167	SNP	1	G	1	A	100	7	7	A	100	7
GLEAN_10306 mapping	342	337	SNP	1	C	1	T	100	20	20	T	100	20
GLEAN_10306 mapping	354	349	SNP	1	T	1	C	100	13	13	C	100	13
GLEAN_10306 mapping	357	352	SNP	1	C	1	T	100	13	13	T	100	13
GLEAN_10306 mapping	379	374	SNP	1	C	1	T	100	15	15	T	100	15
GLEAN_10306 mapping	388	383	SNP	1	G	1	A	100	14	14	A	100	14
GLEAN_10306 mapping	408	403	SNP	1	T	1	C	100	14	14	C	100	14
GLEAN_10306 mapping	434	429	SNP	1	T	1	G	69.2	9	13	G	69.23076923	9
GLEAN_10306 mapping	452	447	SNP	1	T	1	G	66.7	6	9	G	66.66666667	6
GLEAN_10306 mapping	576	571	SNP	1	T	1	C	100	4	4	C	100	4
GLEAN_10306 mapping	654	649	SNP	1	C	1	T	100	4	4	T	100	4
GLEAN_10772 mapping	3489	3489	SNP	1	A	1	G	100	16	16	G	100	16
GLEAN_04003 mapping	118	35	SNP	1	A	1	G	100	4	4	G	100	4
GLEAN_04003 mapping	129	46	SNP	1	A	1	G	100	4	4	G	100	4
GLEAN_04003 mapping	134	51	SNP	1	T	1	A	100	4	4	A	100	4
GLEAN_04003 mapping	137	54	SNP	1	T	1	C	100	4	4	C	100	4
GLEAN_02915 mapping	843	782	SNP	1	G	2	A/G	50.0/50.0	03. Mrz	6	A	50	3	G	50	3
GLEAN_09500 mapping	118	118	SNP	1	A	1	G	100	7	7	G	100	7
GLEAN_08337 mapping	100	100	SNP	1	C	2	C/T	57.1/42.9	12. Sep	21	C	57.14285714	12	T	42.85714286	9
GLEAN_08337 mapping	273	273	SNP	1	G	2	A/G	53.8/42.3	14. Nov	26	A	53.84615385	14	G	42.30769231	11
GLEAN_08337 mapping	606	606	SNP	1	A	2	G/A	54.5/45.5	24/20	44	G	54.54545455	24	A	45.45454545	20
GLEAN_08337 mapping	699	699	SNP	1	C	1	T	100	40	40	T	100	40
GLEAN_08337 mapping	798	798	SNP	1	C	2	T/C	55.2/41.4	16. Dez	29	T	55.17241379	16	C	41.37931034	12
GLEAN_08337 mapping	819	819	SNP	1	C	2	C/T	51.6/48.4	16/15	31	C	51.61290323	16	T	48.38709677	15
GLEAN_08337 mapping	864	864	SNP	1	A	2	G/A	51.7/44.8	15/13	29	G	51.72413793	15	A	44.82758621	13
GLEAN_08337 mapping	927	927	SNP	1	A	1	G	100	23	23	G	100	23
GLEAN_08337 mapping	1527	1527	SNP	1	A	1	G	100	43	43	G	100	43
GLEAN_08337 mapping	1532	1532	SNP	1	A	1	G	95.3	41	43	G	95.34883721	41
GLEAN_02228 mapping	638	176	SNP	1	A	1	T	50	3	6	T	50	3
GLEAN_02228 mapping	641	179	SNP	1	G	1	A	100	6	6	A	100	6
GLEAN_02228 mapping	652	190	SNP	1	G	2	A/G	50.0/50.0	03. Mrz	6	A	50	3	G	50	3
GLEAN_13636 mapping	436	442	SNP	1	C	1	T	100	11	11	T	100	11
GLEAN_13636 mapping	750	756	SNP	1	G	1	C	100	8	8	C	100	8
GLEAN_13636 mapping	885	891	SNP	1	C	1	G	100	5	5	G	100	5
GLEAN_13636 mapping	945	951	SNP	1	A	1	G	100	9	9	G	100	9
GLEAN_13636 mapping	1234	1240	SNP	1	A	1	T	100	4	4	T	100	4
GLEAN_09042 mapping	24	24	SNP	1	G	1	T	100	9	9	T	100	9
GLEAN_09042 mapping	111	111	SNP	1	T	1	G	100	18	18	G	100	18
GLEAN_09042 mapping	114	114	SNP	1	A	1	G	100	17	17	G	100	17
GLEAN_09042 mapping	129	129	SNP	1	A	1	G	100	23	23	G	100	23
GLEAN_09042 mapping	186	186	SNP	1	G	1	A	100	24	24	A	100	24
GLEAN_09042 mapping	207	207	SNP	1	G	1	C	100	25	25	C	100	25
GLEAN_09042 mapping	225	225	SNP	1	A	1	G	100	25	25	G	100	25
GLEAN_09042 mapping	234	234	SNP	1	C	1	T	100	22	22	T	100	22
GLEAN_09042 mapping	348	348	SNP	1	C	2	T/C	54.8/45.2	17/14	31	T	54.83870968	17	C	45.16129032	14
GLEAN_09042 mapping	354	354	SNP	1	T	2	C/T	54.8/45.2	17/14	31	C	54.83870968	17	T	45.16129032	14
GLEAN_09042 mapping	393	393	SNP	1	A	1	T	100	26	26	T	100	26
GLEAN_09042 mapping	433	433	SNP	1	A	1	G	95	38	40	G	95	38
GLEAN_09042 mapping	468	468	SNP	1	T	1	A	96.6	28	29	A	96.55172414	28
GLEAN_09042 mapping	525	525	SNP	1	T	1	C	100	37	37	C	100	37
GLEAN_09042 mapping	540	540	SNP	1	C	1	T	68.4	26	38	T	68.42105263	26
GLEAN_09042 mapping	546	546	SNP	1	A	1	G	100	35	35	G	100	35
GLEAN_09042 mapping	555	555	SNP	1	A	1	G	74.3	26	35	G	74.28571429	26
GLEAN_09042 mapping	606	606	SNP	1	A	1	G	100	23	23	G	100	23
GLEAN_09042 mapping	669	669	SNP	1	T	1	C	100	27	27	C	100	27
GLEAN_09042 mapping	675	675	SNP	1	C	1	A	100	27	27	A	100	27
GLEAN_09042 mapping	687	687	SNP	1	A	1	G	100	23	23	G	100	23
GLEAN_09042 mapping	690	690	SNP	1	G	1	A	78.3	18	23	A	78.26086957	18
GLEAN_09042 mapping	711	711	SNP	1	C	1	G	100	16	16	G	100	16
GLEAN_09042 mapping	730	730	SNP	1	T	1	C	100	15	15	C	100	15
GLEAN_09042 mapping	738	738	SNP	1	C	1	T	100	14	14	T	100	14
GLEAN_09042 mapping	759	759	SNP	1	G	2	G/A	57.1/42.9	08. Jun	14	G	57.14285714	8	A	42.85714286	6
GLEAN_09042 mapping	885	885	SNP	1	C	1	T	72.7	8	11	T	72.72727273	8
GLEAN_09042 mapping	945	945	SNP	1	C	2	C/T	56.5/43.5	13. Okt	23	C	56.52173913	13	T	43.47826087	10
GLEAN_09042 mapping	1066	1066	SNP	1	T	1	C	100	37	37	C	100	37
GLEAN_09042 mapping	1083	1083	SNP	1	A	1	G	90.3	28	31	G	90.32258065	28
GLEAN_09042 mapping	1086	1086	SNP	1	G	1	A	96.7	29	30	A	96.66666667	29
GLEAN_09042 mapping	1179	1179	SNP	1	G	2	G/A	62.8/37.2	27/16	43	G	62.79069767	27	A	37.20930233	16
GLEAN_09042 mapping	1218	1218	SNP	1	C	1	T	100	28	28	T	100	28
GLEAN_09042 mapping	1431	1431	SNP	1	G	1	T	100	18	18	T	100	18
GLEAN_03917 mapping	414	407	SNP	1	G	1	A	100	6	6	A	100	6
GLEAN_03917 mapping	459	452	SNP	1	T	1	C	100	8	8	C	100	8
GLEAN_03917 mapping	513	506	SNP	1	T	1	C	100	10	10	C	100	10
GLEAN_03917 mapping	1176	1167	SNP	1	G	1	A	100	10	10	A	100	10
GLEAN_03917 mapping	1191	1182	SNP	1	G	1	A	100	9	9	A	100	9
GLEAN_03917 mapping	1200	1191	SNP	1	C	1	T	100	9	9	T	100	9
GLEAN_03917 mapping	1261	1252	SNP	1	A	1	G	100	4	4	G	100	4
GLEAN_03917 mapping	1371	1362	SNP	1	G	1	T	100	15	15	T	100	15
GLEAN_03917 mapping	1422	1413	SNP	1	T	1	C	100	12	12	C	100	12
GLEAN_03917 mapping	1459	1450	SNP	1	T	1	C	100	18	18	C	100	18
GLEAN_03917 mapping	1518	1509	SNP	1	C	1	G	100	12	12	G	100	12
GLEAN_03917 mapping	1554	1545	SNP	1	A	1	G	100	11	11	G	100	11
GLEAN_03917 mapping	1557	1548	SNP	1	A	1	T	100	11	11	T	100	11
GLEAN_03917 mapping	1582	1573	SNP	1	G	1	A	100	12	12	A	100	12
GLEAN_03917 mapping	1583	1574	SNP	1	A	1	G	100	11	11	G	100	11
GLEAN_07470 mapping	687	687	SNP	1	G	2	G/T	57.7/42.3	15. Nov	26	G	57.69230769	15	T	42.30769231	11
GLEAN_07470 mapping	924	924	SNP	1	A	2	A/G	56.2/43.8	18/14	32	A	56.25	18	G	43.75	14
GLEAN_07470 mapping	1161	1161	SNP	1	G	1	A	94.4	17	18	A	94.44444444	17
GLEAN_07470 mapping	1218	1218	SNP	1	C	2	A/C	64.3/35.7	09. Mai	14	A	64.28571429	9	C	35.71428571	5
GLEAN_07470 mapping	1354	1354	SNP	1	T	1	C	100	26	26	C	100	26
GLEAN_07470 mapping	1419	1419	SNP	1	C	2	C/T	59.4/40.6	19/13	32	C	59.375	19	T	40.625	13
GLEAN_07470 mapping	1422	1422	SNP	1	T	2	T/C	59.4/40.6	19/13	32	T	59.375	19	C	40.625	13
GLEAN_07470 mapping	1485	1485	SNP	1	T	2	G/T	62.9/37.1	22/13	35	G	62.85714286	22	T	37.14285714	13
GLEAN_07470 mapping	1578	1578	SNP	1	T	2	G/T	61.5/38.5	16. Okt	26	G	61.53846154	16	T	38.46153846	10
GLEAN_00849 mapping	87	87	SNP	1	G	1	A	100	6	6	A	100	6
GLEAN_00849 mapping	90	90	SNP	1	T	1	A	100	6	6	A	100	6
GLEAN_00849 mapping	143	143	SNP	1	G	2	G/A	62.5/37.5	05. Mrz	8	G	62.5	5	A	37.5	3
GLEAN_00849 mapping	204	204	SNP	1	C	1	T	100	11	11	T	100	11
GLEAN_00849 mapping	234	234	SNP	1	A	1	G	100	12	12	G	100	12
GLEAN_00849 mapping	504	504	SNP	1	G	1	A	100	9	9	A	100	9
GLEAN_00849 mapping	609	609	SNP	1	T	1	C	100	9	9	C	100	9
GLEAN_00849 mapping	717	717	SNP	1	T	1	C	100	6	6	C	100	6
GLEAN_00849 mapping	798	798	SNP	1	C	1	T	100	8	8	T	100	8
GLEAN_00849 mapping	825	825	SNP	1	C	1	T	100	8	8	T	100	8
GLEAN_00849 mapping	828	828	SNP	1	C	1	T	100	8	8	T	100	8
GLEAN_15089 mapping	312	226	SNP	1	T	1	C	100	6	6	C	100	6
GLEAN_15089 mapping	678	592	SNP	1	A	1	T	100	4	4	T	100	4
GLEAN_15089 mapping	837	751	SNP	1	C	1	G	100	4	4	G	100	4
GLEAN_15089 mapping	1453	1248	SNP	1	T	1	A	100	4	4	A	100	4
GLEAN_15165 mapping	69	52	SNP	1	A	1	G	100	4	4	G	100	4
GLEAN_15165 mapping	294	277	SNP	1	G	1	A	100	12	12	A	100	12
GLEAN_15165 mapping	387	370	SNP	1	C	1	T	100	14	14	T	100	14
GLEAN_15165 mapping	408	391	SNP	1	T	1	C	100	16	16	C	100	16
GLEAN_15165 mapping	553	536	SNP	1	G	1	A	100	5	5	A	100	5
GLEAN_11058 mapping	978	872	SNP	1	A	2	G/A	60.0/40.0	03. Feb	5	G	60	3	A	40	2
GLEAN_11058 mapping	1305	1167	SNP	1	T	1	C	100	7	7	C	100	7
GLEAN_05228 mapping	1254	1146	SNP	1	C	1	T	100	8	8	T	100	8
GLEAN_05228 mapping	1392	1284	SNP	1	C	1	T	100	9	9	T	100	9
GLEAN_05228 mapping	1807	1699	SNP	1	T	1	C	100	6	6	C	100	6
GLEAN_05228 mapping	1814	1706	SNP	1	T	1	C	100	7	7	C	100	7
GLEAN_05228 mapping	2055	1947	SNP	1	T	1	C	100	5	5	C	100	5
GLEAN_05228 mapping	2370	2262	SNP	1	A	1	G	100	9	9	G	100	9
GLEAN_05228 mapping	2739	2631	SNP	1	G	1	A	100	11	11	A	100	11
GLEAN_05228 mapping	2787	2679	SNP	1	A	1	G	100	14	14	G	100	14
GLEAN_05228 mapping	2796	2688	SNP	1	G	1	A	100	15	15	A	100	15
GLEAN_05228 mapping	2811	2703	SNP	1	C	1	T	100	12	12	T	100	12
GLEAN_05228 mapping	2949	2841	SNP	1	C	1	T	100	9	9	T	100	9
GLEAN_05228 mapping	3189	3081	SNP	1	A	1	G	100	23	23	G	100	23
GLEAN_05228 mapping	3216	3108	SNP	1	A	1	G	100	20	20	G	100	20
GLEAN_05228 mapping	3378	3270	SNP	1	G	1	A	100	13	13	A	100	13
GLEAN_13410 mapping	261	261	SNP	1	A	1	C	100	21	21	C	100	21
GLEAN_13410 mapping	357	357	SNP	1	A	1	G	100	22	22	G	100	22
GLEAN_13410 mapping	367	367	SNP	1	C	1	G	100	19	19	G	100	19
GLEAN_14136 mapping	144	144	SNP	1	G	1	A	100	13	13	A	100	13
GLEAN_14136 mapping	177	177	SNP	1	T	1	G	100	11	11	G	100	11
GLEAN_14136 mapping	193	193	SNP	1	T	1	C	100	9	9	C	100	9
GLEAN_14136 mapping	198	198	SNP	1	C	1	T	100	8	8	T	100	8
GLEAN_14136 mapping	250	250	SNP	1	T	1	G	100	8	8	G	100	8
GLEAN_14136 mapping	252	252	SNP	1	A	1	G	100	8	8	G	100	8
GLEAN_14136 mapping	369	369	SNP	1	T	1	C	100	12	12	C	100	12
GLEAN_14136 mapping	624	624	SNP	1	G	1	A	100	13	13	A	100	13
GLEAN_14136 mapping	822	822	SNP	1	A	1	G	100	17	17	G	100	17
GLEAN_14136 mapping	993	993	SNP	1	G	1	A	100	7	7	A	100	7
GLEAN_14136 mapping	1038	1038	SNP	1	A	1	T	100	4	4	T	100	4
GLEAN_14136 mapping	1127	1127	SNP	1	A	1	G	100	7	7	G	100	7
GLEAN_14136 mapping	1248	1244	SNP	1	A	1	G	100	8	8	G	100	8
GLEAN_14136 mapping	1361	1357	SNP	1	C	1	T	100	14	14	T	100	14
GLEAN_14136 mapping	1808	1804	SNP	1	A	1	T	100	8	8	T	100	8
GLEAN_14136 mapping	1935	1931	SNP	1	G	2	A/G	50.0/50.0	02. Feb	4	A	50	2	G	50	2
GLEAN_14136 mapping	1938	1934	SNP	1	T	2	C/T	50.0/50.0	02. Feb	4	C	50	2	T	50	2
GLEAN_14136 mapping	1944	1940	SNP	1	A	2	G/A	60.0/40.0	03. Feb	5	G	60	3	A	40	2
GLEAN_14136 mapping	1959	1955	SNP	1	G	1	A	77.8	7	9	A	77.77777778	7
GLEAN_14136 mapping	1971	1967	SNP	1	T	1	G	83.3	10	12	G	83.33333333	10
GLEAN_14136 mapping	2009	2005	SNP	1	A	1	G	100	14	14	G	100	14
GLEAN_14136 mapping	2025	2021	SNP	1	A	1	G	100	8	8	G	100	8
GLEAN_14136 mapping	2067	2063	SNP	1	G	1	A	100	4	4	A	100	4
GLEAN_14136 mapping	2078	2074	SNP	1	A	1	G	100	5	5	G	100	5
GLEAN_14136 mapping	2080	2076	SNP	1	G	1	A	100	5	5	A	100	5
GLEAN_14136 mapping	2114	2110	SNP	1	A	1	G	100	4	4	G	100	4
GLEAN_05887 mapping	119	119	SNP	1	T	2	G/T	50.0/50.0	02. Feb	4	G	50	2	T	50	2
GLEAN_07192 mapping	450	450	SNP	1	C	1	G	100	15	15	G	100	15
GLEAN_07192 mapping	522	522	SNP	1	C	1	T	90.9	10	11	T	90.90909091	10
GLEAN_07192 mapping	969	969	SNP	1	A	1	G	100	19	19	G	100	19
GLEAN_07192 mapping	1641	1644	SNP	1	T	1	C	100	9	9	C	100	9
GLEAN_07192 mapping	1770	1773	SNP	1	G	1	A	87.5	7	8	A	87.5	7
GLEAN_07192 mapping	1836	1839	SNP	1	T	1	C	100	21	21	C	100	21
GLEAN_07192 mapping	2044	2047	SNP	1	G	1	A	100	9	9	A	100	9
GLEAN_07192 mapping	2223	2226	SNP	1	A	1	T	100	14	14	T	100	14
GLEAN_08853 mapping	1257	1042	SNP	1	A	2	A/G	60.0/40.0	03. Feb	5	A	60	3	G	40	2
GLEAN_08853 mapping	1752	1530	SNP	1	T	1	C	100	4	4	C	100	4
GLEAN_08853 mapping	2370	2145	SNP	1	T	2	T/C	60.0/40.0	03. Feb	5	T	60	3	C	40	2
GLEAN_13539 mapping	48	48	SNP	1	C	1	A	100	12	12	A	100	12
GLEAN_13539 mapping	288	288	SNP	1	G	1	A	100	13	13	A	100	13
GLEAN_13539 mapping	489	489	SNP	1	A	1	G	100	4	4	G	100	4
GLEAN_13539 mapping	549	549	SNP	1	T	1	C	100	4	4	C	100	4
GLEAN_11031 mapping	564	564	SNP	1	A	1	G	100	28	28	G	100	28
GLEAN_11031 mapping	1224	1224	SNP	1	G	1	A	100	17	17	A	100	17
GLEAN_07750 mapping	333	333	SNP	1	T	1	C	100	4	4	C	100	4
GLEAN_07750 mapping	336	336	SNP	1	T	1	C	100	4	4	C	100	4
GLEAN_06474 mapping	243	212	SNP	1	A	1	G	87.5	7	8	G	87.5	7
GLEAN_06474 mapping	279	248	SNP	1	C	1	T	100	6	6	T	100	6
GLEAN_06474 mapping	318	287	SNP	1	T	1	C	100	7	7	C	100	7
GLEAN_06474 mapping	606	575	SNP	1	T	1	A	93.3	14	15	A	93.33333333	14
GLEAN_06474 mapping	723	692	SNP	1	A	1	G	93.8	15	16	G	93.75	15
GLEAN_06474 mapping	1092	1061	SNP	1	C	1	T	90.5	19	21	T	90.47619048	19
GLEAN_06474 mapping	1479	1448	SNP	1	A	1	G	91.7	11	12	G	91.66666667	11
GLEAN_01920 mapping	102	102	SNP	1	T	1	A	100	7	7	A	100	7
GLEAN_01920 mapping	451	451	SNP	1	G	1	A	74.2	23	31	A	74.19354839	23
GLEAN_01920 mapping	732	732	SNP	1	A	1	G	68.2	15	22	G	68.18181818	15
GLEAN_01920 mapping	748	748	SNP	1	T	1	A	95.2	20	21	A	95.23809524	20
GLEAN_01920 mapping	762	762	SNP	1	A	1	C	77.3	17	22	C	77.27272727	17
GLEAN_01920 mapping	1122	1122	SNP	1	C	1	G	71.4	20	28	G	71.42857143	20
GLEAN_01920 mapping	1151	1151	SNP	1	A	1	G	80	16	20	G	80	16
GLEAN_01920 mapping	1278	1278	SNP	1	A	2	G/A	62.5/37.5	05. Mrz	8	G	62.5	5	A	37.5	3
GLEAN_01920 mapping	1302	1302	SNP	1	G	1	T	75	3	4	T	75	3
GLEAN_01920 mapping	1367	1367	SNP	1	C	1	T	75	6	8	T	75	6
GLEAN_01920 mapping	1539	1539	SNP	1	T	1	C	100	11	11	C	100	11
GLEAN_01920 mapping	1590	1590	SNP	1	C	1	G	90	9	10	G	90	9
GLEAN_01920 mapping	1646	1646	SNP	1	G	1	A	100	8	8	A	100	8
GLEAN_01920 mapping	1704	1704	SNP	1	G	1	A	86.7	13	15	A	86.66666667	13
GLEAN_01920 mapping	1974	1974	SNP	1	A	1	G	100	8	8	G	100	8
GLEAN_01920 mapping	2001	2001	SNP	1	T	1	G	100	5	5	G	100	5
GLEAN_01920 mapping	2076	2076	SNP	1	G	1	A	95.8	23	24	A	95.83333333	23
GLEAN_01174 mapping	348	242	SNP	1	T	1	G	100	5	5	G	100	5
GLEAN_00249 mapping	33	33	SNP	1	C	1	G	100	5	5	G	100	5
GLEAN_00249 mapping	117	117	SNP	1	C	1	T	100	11	11	T	100	11
GLEAN_00249 mapping	204	204	SNP	1	T	1	C	87.5	7	8	C	87.5	7
GLEAN_00249 mapping	207	207	SNP	1	G	1	T	100	8	8	T	100	8
GLEAN_00249 mapping	388	388	SNP	1	A	1	G	100	5	5	G	100	5
GLEAN_00249 mapping	393	393	SNP	1	A	1	G	100	8	8	G	100	8
GLEAN_00249 mapping	406	406	SNP	1	A	1	G	100	10	10	G	100	10
GLEAN_00249 mapping	441	441	SNP	1	T	1	C	100	10	10	C	100	10
GLEAN_00249 mapping	732	732	SNP	1	T	1	A	100	16	16	A	100	16
GLEAN_00249 mapping	1121	1118	SNP	1	A	2	A/C	50.0/50.0	03. Mrz	6	A	50	3	C	50	3
GLEAN_09126 mapping	2019	1432	SNP	1	T	1	C	100	9	9	C	100	9
GLEAN_09126 mapping	2048	1461	SNP	1	A	1	G	100	10	10	G	100	10
GLEAN_09126 mapping	2144	1557	SNP	1	T	1	G	100	10	10	G	100	10
GLEAN_09126 mapping	2224	1637	SNP	1	C	1	T	100	5	5	T	100	5
GLEAN_09126 mapping	2232	1645	SNP	1	T	1	C	100	5	5	C	100	5
GLEAN_09126 mapping	2260	1673	SNP	1	A	1	G	100	5	5	G	100	5
GLEAN_09126 mapping	2271	1684	SNP	1	A	1	G	100	7	7	G	100	7
GLEAN_09126 mapping	2278	1691	SNP	1	T	1	C	100	7	7	C	100	7
GLEAN_09126 mapping	2280	1693	SNP	1	G	1	A	100	7	7	A	100	7
GLEAN_09126 mapping	2295	1708	SNP	1	A	1	G	100	8	8	G	100	8
GLEAN_09126 mapping	2358	1771	SNP	1	C	1	T	100	4	4	T	100	4
GLEAN_09126 mapping	2422	1835	SNP	1	T	1	G	100	12	12	G	100	12
GLEAN_09126 mapping	2583	1996	SNP	1	T	1	C	100	14	14	C	100	14
GLEAN_09126 mapping	2730	2143	SNP	1	G	1	C	100	5	5	C	100	5
GLEAN_09126 mapping	2745	2158	SNP	1	T	1	C	100	8	8	C	100	8
GLEAN_09126 mapping	2748	2161	SNP	1	C	1	T	100	8	8	T	100	8
GLEAN_09126 mapping	2769	2182	SNP	1	C	1	T	90	9	10	T	90	9
GLEAN_09126 mapping	2770	2183	SNP	1	T	1	A	100	11	11	A	100	11
GLEAN_09126 mapping	2790	2203	SNP	1	G	1	A	100	11	11	A	100	11
GLEAN_09126 mapping	3105	2506	SNP	1	C	1	T	100	10	10	T	100	10
GLEAN_09126 mapping	3396	2797	SNP	1	C	1	T	100	9	9	T	100	9
GLEAN_09126 mapping	3414	2815	SNP	1	A	1	G	90	9	10	G	90	9
GLEAN_09126 mapping	3480	2881	SNP	1	T	1	C	100	10	10	C	100	10
GLEAN_09126 mapping	3532	2933	SNP	1	C	1	T	100	22	22	T	100	22
GLEAN_09126 mapping	3540	2941	SNP	1	A	1	G	100	17	17	G	100	17
GLEAN_09126 mapping	3648	3049	SNP	1	C	1	T	100	10	10	T	100	10
GLEAN_09126 mapping	3672	3073	SNP	1	G	1	A	100	6	6	A	100	6
GLEAN_09126 mapping	3699	3100	SNP	1	G	1	A	100	7	7	A	100	7
GLEAN_09126 mapping	3705	3106	SNP	1	G	1	A	100	7	7	A	100	7
GLEAN_09126 mapping	4083	3484	SNP	1	T	1	G	100	10	10	G	100	10
GLEAN_09126 mapping	4170	3571	SNP	1	T	1	C	100	9	9	C	100	9
GLEAN_09126 mapping	4206	3607	SNP	1	G	1	A	100	8	8	A	100	8
GLEAN_09126 mapping	4209	3610	SNP	1	G	1	A	100	8	8	A	100	8
GLEAN_09126 mapping	4281	3682	SNP	1	T	1	C	100	10	10	C	100	10
GLEAN_09126 mapping	4314	3715	SNP	1	T	1	C	100	10	10	C	100	10
GLEAN_09126 mapping	4380	3781	SNP	1	G	1	A	100	11	11	A	100	11
GLEAN_09126 mapping	4422	3823	SNP	1	A	1	G	100	4	4	G	100	4
GLEAN_09126 mapping	4443	3844	SNP	1	G	1	A	100	4	4	A	100	4
GLEAN_09126 mapping	4488	3889	SNP	1	C	1	T	100	4	4	T	100	4
GLEAN_09126 mapping	4493	3894	SNP	1	T	2	T/C	60.0/40.0	03. Feb	5	T	60	3	C	40	2
GLEAN_15120 mapping	216	216	SNP	1	T	1	C	100	4	4	C	100	4
GLEAN_15120 mapping	321	321	SNP	1	G	1	T	100	6	6	T	100	6
GLEAN_15120 mapping	340	340	SNP	1	G	1	C	100	6	6	C	100	6
GLEAN_15120 mapping	756	756	SNP	1	G	1	A	100	5	5	A	100	5
GLEAN_15120 mapping	793	793	SNP	1	A	1	C	100	6	6	C	100	6
GLEAN_15120 mapping	795	795	SNP	1	G	1	A	85.7	6	7	A	85.71428571	6
GLEAN_15120 mapping	936	936	SNP	1	A	1	G	100	6	6	G	100	6
GLEAN_15120 mapping	945	945	SNP	1	T	1	C	100	7	7	C	100	7
GLEAN_15120 mapping	954	954	SNP	1	C	1	T	100	7	7	T	100	7
GLEAN_15120 mapping	963	963	SNP	1	T	1	A	100	8	8	A	100	8
GLEAN_15120 mapping	1020	1020	SNP	1	G	1	C	85.7	6	7	C	85.71428571	6
GLEAN_15120 mapping	1026	1026	SNP	1	T	1	G	100	5	5	G	100	5
GLEAN_15120 mapping	1109	1109	SNP	1	T	2	T/G	62.5/37.5	05. Mrz	8	T	62.5	5	G	37.5	3
GLEAN_15120 mapping	1152	1152	SNP	1	A	2	A/C	60.0/40.0	03. Feb	5	A	60	3	C	40	2
GLEAN_14807 mapping	42	33	SNP	1	T	1	C	100	17	17	C	100	17
GLEAN_14807 mapping	111	102	SNP	1	C	1	T	94.7	18	19	T	94.73684211	18
GLEAN_14807 mapping	822	813	SNP	1	G	1	C	100	31	31	C	100	31
GLEAN_14807 mapping	1038	1029	SNP	1	C	1	G	100	23	23	G	100	23
GLEAN_14807 mapping	1128	1119	SNP	1	T	1	C	100	44	44	C	100	44
GLEAN_14807 mapping	1752	1743	SNP	1	C	1	T	100	24	24	T	100	24
GLEAN_14807 mapping	2160	2151	SNP	1	C	1	T	100	16	16	T	100	16
GLEAN_14807 mapping	2255	2246	SNP	1	C	1	G	100	22	22	G	100	22
GLEAN_14807 mapping	2265	2256	SNP	1	C	1	T	95.2	20	21	T	95.23809524	20
GLEAN_14807 mapping	2818	2809	SNP	1	A	1	G	100	29	29	G	100	29
GLEAN_14807 mapping	2970	2961	SNP	1	T	1	C	100	18	18	C	100	18
GLEAN_06936 mapping	309	309	SNP	1	A	2	A/C	60.0/40.0	03. Feb	5	A	60	3	C	40	2
GLEAN_06936 mapping	312	312	SNP	1	T	1	C	100	5	5	C	100	5
GLEAN_06936 mapping	423	423	SNP	1	T	1	G	100	4	4	G	100	4
GLEAN_06936 mapping	432	432	SNP	1	A	1	G	100	4	4	G	100	4
GLEAN_06936 mapping	636	636	SNP	1	C	1	A	100	4	4	A	100	4
GLEAN_06281 mapping	381	381	SNP	1	C	1	T	100	112	112	T	100	112
GLEAN_06281 mapping	456	456	SNP	1	C	1	T	98.4	123	125	T	98.4	123
GLEAN_06281 mapping	472	472	SNP	1	C	1	A	100	138	138	A	100	138
GLEAN_06281 mapping	534	534	SNP	1	C	1	T	99.2	119	120	T	99.16666667	119
GLEAN_06281 mapping	942	942	SNP	1	G	1	A	100	140	140	A	100	140
GLEAN_06281 mapping	948	948	SNP	1	G	1	A	100	130	130	A	100	130
GLEAN_06281 mapping	1242	1242	SNP	1	A	1	C	98.7	150	152	C	98.68421053	150
GLEAN_06281 mapping	1350	1350	SNP	1	C	1	T	100	132	132	T	100	132
GLEAN_06281 mapping	1353	1353	SNP	1	A	1	C	99.2	131	132	C	99.24242424	131
GLEAN_06281 mapping	1359	1359	SNP	1	A	1	G	100	138	138	G	100	138
GLEAN_06281 mapping	1468	1468	SNP	1	C	1	T	100	84	84	T	100	84
GLEAN_06281 mapping	1554	1554	SNP	1	C	1	G	97.9	47	48	G	97.91666667	47
GLEAN_09235 mapping	429	400	SNP	1	T	1	C	100	6	6	C	100	6
GLEAN_09235 mapping	467	438	SNP	1	A	2	A/C	57.1/42.9	04. Mrz	7	A	57.14285714	4	C	42.85714286	3
GLEAN_09235 mapping	705	676	SNP	1	G	1	A	66.7	4	6	A	66.66666667	4
GLEAN_09235 mapping	894	865	SNP	1	T	1	C	100	7	7	C	100	7
GLEAN_09235 mapping	1011	982	SNP	1	G	1	A	100	8	8	A	100	8
GLEAN_09235 mapping	1092	1063	SNP	1	G	1	A	100	6	6	A	100	6
GLEAN_09235 mapping	1158	1129	SNP	1	C	1	G	100	10	10	G	100	10
GLEAN_09235 mapping	1206	1177	SNP	1	G	1	C	100	8	8	C	100	8
GLEAN_09235 mapping	1285	1256	SNP	1	A	1	G	100	7	7	G	100	7
GLEAN_09235 mapping	1293	1264	SNP	1	G	1	T	100	9	9	T	100	9
GLEAN_09235 mapping	1344	1315	SNP	1	A	1	G	100	9	9	G	100	9
GLEAN_09235 mapping	1401	1372	SNP	1	A	1	T	90.9	10	11	T	90.90909091	10
GLEAN_09235 mapping	1413	1384	SNP	1	G	1	C	100	8	8	C	100	8
GLEAN_09235 mapping	1512	1483	SNP	1	C	2	C/A	53.3/46.7	08. Jul	15	C	53.33333333	8	A	46.66666667	7
GLEAN_09235 mapping	1554	1525	SNP	1	C	2	C/T	50.0/50.0	05. Mai	10	C	50	5	T	50	5
GLEAN_09235 mapping	1572	1543	SNP	1	T	1	C	66.7	6	9	C	66.66666667	6
GLEAN_14360 mapping	1278	1049	SNP	1	T	1	C	80	4	5	C	80	4
GLEAN_14360 mapping	1314	1085	SNP	1	T	2	C/T	50.0/50.0	02. Feb	4	C	50	2	T	50	2
GLEAN_08012 mapping	42	42	SNP	1	A	2	A/G	60.0/40.0	03. Feb	5	A	60	3	G	40	2
GLEAN_08012 mapping	855	852	SNP	1	T	1	C	100	7	7	C	100	7
GLEAN_08012 mapping	940	937	SNP	1	A	2	C/A	57.1/42.9	04. Mrz	7	C	57.14285714	4	A	42.85714286	3
GLEAN_08012 mapping	978	975	SNP	1	C	1	G	66.7	4	6	G	66.66666667	4
GLEAN_08012 mapping	1041	1038	SNP	1	C	1	G	100	6	6	G	100	6
GLEAN_08012 mapping	1089	1086	SNP	1	G	2	G/T	60.0/40.0	03. Feb	5	G	60	3	T	40	2
GLEAN_08012 mapping	1096	1093	SNP	1	G	2	G/T	50.0/50.0	02. Feb	4	G	50	2	T	50	2
GLEAN_08012 mapping	1111	1108	SNP	1	G	2	A/G	50.0/50.0	02. Feb	4	A	50	2	G	50	2
GLEAN_12418 mapping	225	225	SNP	1	C	1	T	100	7	7	T	100	7
GLEAN_12418 mapping	249	249	SNP	1	A	1	G	100	11	11	G	100	11
GLEAN_12418 mapping	330	330	SNP	1	C	1	T	69.2	9	13	T	69.23076923	9
GLEAN_12418 mapping	405	405	SNP	1	G	1	A	96	24	25	A	96	24
GLEAN_12418 mapping	441	441	SNP	1	G	1	A	100	15	15	A	100	15
GLEAN_12418 mapping	621	621	SNP	1	G	1	A	77.8	14	18	A	77.77777778	14
GLEAN_12418 mapping	837	837	SNP	1	C	1	T	100	6	6	T	100	6
GLEAN_12418 mapping	855	855	SNP	1	C	1	T	100	4	4	T	100	4
GLEAN_12418 mapping	1014	1014	SNP	1	C	1	T	86.7	13	15	T	86.66666667	13
GLEAN_12418 mapping	1023	1023	SNP	1	C	1	T	87.5	14	16	T	87.5	14
GLEAN_12418 mapping	1044	1044	SNP	1	T	1	A	84.6	11	13	A	84.61538462	11
GLEAN_12418 mapping	1071	1071	SNP	1	A	1	G	83.3	10	12	G	83.33333333	10
GLEAN_12418 mapping	1107	1107	SNP	1	T	1	C	100	20	20	C	100	20
GLEAN_12418 mapping	1389	1389	SNP	1	C	1	T	77.8	14	18	T	77.77777778	14
GLEAN_12418 mapping	1398	1398	SNP	1	C	1	T	83.3	15	18	T	83.33333333	15
GLEAN_12418 mapping	1426	1426	SNP	1	C	1	T	84	21	25	T	84	21
GLEAN_12418 mapping	1449	1449	SNP	1	G	1	A	100	32	32	A	100	32
GLEAN_12418 mapping	1563	1563	SNP	1	G	1	A	100	35	35	A	100	35
GLEAN_12418 mapping	1677	1677	SNP	1	G	1	C	81.1	30	37	C	81.08108108	30
GLEAN_12418 mapping	1686	1686	SNP	1	A	1	T	80	28	35	T	80	28
GLEAN_12418 mapping	1707	1707	SNP	1	T	1	C	80	24	30	C	80	24
GLEAN_12418 mapping	1776	1776	SNP	1	G	1	A	88	22	25	A	88	22
GLEAN_12418 mapping	1779	1779	SNP	1	T	1	G	100	22	22	G	100	22
GLEAN_12418 mapping	1794	1794	SNP	1	C	1	T	100	17	17	T	100	17
GLEAN_12418 mapping	1797	1797	SNP	1	T	1	C	100	18	18	C	100	18
GLEAN_12418 mapping	1833	1833	SNP	1	C	1	G	81.8	18	22	G	81.81818182	18
GLEAN_12418 mapping	1842	1842	SNP	1	C	1	T	100	21	21	T	100	21
GLEAN_12418 mapping	1848	1848	SNP	1	C	1	T	100	19	19	T	100	19
GLEAN_12418 mapping	1881	1881	SNP	1	C	1	T	100	25	25	T	100	25
GLEAN_12418 mapping	1947	1947	SNP	1	T	1	C	100	10	10	C	100	10
GLEAN_12418 mapping	2202	2202	SNP	1	C	1	T	100	6	6	T	100	6
GLEAN_03420 mapping	122	122	SNP	1	A	1	G	50	2	4	G	50	2
GLEAN_03420 mapping	127	127	SNP	1	T	1	G	75	3	4	G	75	3
GLEAN_03420 mapping	228	227	SNP	1	A	1	G	100	8	8	G	100	8
GLEAN_03420 mapping	591	590	SNP	1	G	1	C	100	5	5	C	100	5
GLEAN_03420 mapping	780	779	SNP	1	C	1	T	100	6	6	T	100	6
GLEAN_03420 mapping	1032	1031	SNP	1	G	1	A	100	7	7	A	100	7
GLEAN_13008 mapping	333	333	SNP	1	C	1	T	100	8	8	T	100	8
GLEAN_13008 mapping	405	405	SNP	1	G	1	A	100	8	8	A	100	8
GLEAN_13008 mapping	435	435	SNP	1	G	1	A	100	7	7	A	100	7
GLEAN_13008 mapping	483	483	SNP	1	G	1	A	100	7	7	A	100	7
GLEAN_13008 mapping	744	744	SNP	1	T	1	C	100	9	9	C	100	9
GLEAN_13008 mapping	747	747	SNP	1	A	1	C	100	9	9	C	100	9
GLEAN_13008 mapping	786	786	SNP	1	A	1	G	100	12	12	G	100	12
GLEAN_13008 mapping	900	900	SNP	1	C	1	T	100	6	6	T	100	6
GLEAN_13008 mapping	903	903	SNP	1	T	1	C	100	6	6	C	100	6
GLEAN_08486 mapping	250	238	SNP	1	G	1	A	100	4	4	A	100	4
GLEAN_08486 mapping	726	715	SNP	1	G	1	A	100	7	7	A	100	7
GLEAN_08486 mapping	742	731	SNP	1	C	1	A	100	7	7	A	100	7
GLEAN_08486 mapping	963	952	SNP	1	T	1	C	100	5	5	C	100	5
GLEAN_08486 mapping	1050	1039	SNP	1	T	1	A	100	4	4	A	100	4
GLEAN_08486 mapping	1224	1213	SNP	1	A	1	T	100	7	7	T	100	7
GLEAN_08486 mapping	2160	2149	SNP	1	T	1	A	100	9	9	A	100	9
GLEAN_10953 mapping	664	567	SNP	1	T	1	C	100	7	7	C	100	7
GLEAN_10953 mapping	1002	887	SNP	1	A	1	G	100	7	7	G	100	7
GLEAN_10953 mapping	1029	914	SNP	1	A	1	G	100	9	9	G	100	9
GLEAN_10953 mapping	1085	970	SNP	1	C	1	T	100	4	4	T	100	4
GLEAN_10953 mapping	1275	1160	SNP	1	G	1	A	100	4	4	A	100	4
GLEAN_10953 mapping	1284	1169	SNP	1	C	1	T	100	4	4	T	100	4
GLEAN_10953 mapping	1290	1175	SNP	1	G	1	A	100	4	4	A	100	4
GLEAN_10953 mapping	1293	1178	SNP	1	G	1	A	100	4	4	A	100	4
GLEAN_10953 mapping	1374	1259	SNP	1	G	1	T	100	4	4	T	100	4
GLEAN_08923 mapping	3534	1975	SNP	1	C	2	A/C	50.0/50.0	02. Feb	4	A	50	2	C	50	2
GLEAN_08923 mapping	3765	2207	SNP	1	G	1	A	100	4	4	A	100	4
GLEAN_08923 mapping	4083	2320	SNP	1	C	2	C/T	50.0/50.0	02. Feb	4	C	50	2	T	50	2
GLEAN_08923 mapping	4275	2485	SNP	1	T	1	C	100	7	7	C	100	7
GLEAN_08923 mapping	4326	2536	SNP	1	A	1	G	100	5	5	G	100	5
GLEAN_08923 mapping	5400	3463	SNP	1	A	1	G	100	5	5	G	100	5
GLEAN_08923 mapping	6155	4181	SNP	1	A	1	G	75	3	4	G	75	3
GLEAN_03389 mapping	123	123	SNP	1	G	1	A	100	5	5	A	100	5
GLEAN_03389 mapping	333	333	SNP	1	G	2	G/C	60.0/40.0	03. Feb	5	G	60	3	C	40	2
GLEAN_03389 mapping	606	606	SNP	1	A	1	C	100	10	10	C	100	10
GLEAN_03389 mapping	669	669	SNP	1	G	2	C/G	50.0/50.0	06. Jun	12	C	50	6	G	50	6
GLEAN_03389 mapping	678	678	SNP	1	A	2	A/G	53.8/46.2	07. Jun	13	A	53.84615385	7	G	46.15384615	6
GLEAN_03389 mapping	739	739	SNP	1	T	2	A/T	60.0/40.0	09. Jun	15	A	60	9	T	40	6
GLEAN_03389 mapping	807	807	SNP	1	T	1	C	100	18	18	C	100	18
GLEAN_03389 mapping	904	904	SNP	1	T	1	C	100	14	14	C	100	14
GLEAN_03389 mapping	921	921	SNP	1	T	2	T/G	61.5/38.5	08. Mai	13	T	61.53846154	8	G	38.46153846	5
GLEAN_03389 mapping	980	980	SNP	1	A	1	G	100	18	18	G	100	18
GLEAN_03389 mapping	985	985	SNP	1	A	1	G	100	16	16	G	100	16
GLEAN_03389 mapping	1147	1147	SNP	1	A	1	G	100	8	8	G	100	8
GLEAN_03389 mapping	1171	1171	SNP	1	C	2	C/T	55.6/44.4	05. Apr	9	C	55.55555556	5	T	44.44444444	4
GLEAN_03389 mapping	1569	1569	SNP	1	C	2	T/C	60.0/40.0	03. Feb	5	T	60	3	C	40	2
GLEAN_03389 mapping	1755	1755	SNP	1	G	1	A	71.4	10	14	A	71.42857143	10
GLEAN_03389 mapping	1890	1890	SNP	1	A	1	G	100	8	8	G	100	8
GLEAN_03389 mapping	1902	1902	SNP	1	A	1	G	100	7	7	G	100	7
GLEAN_00970 mapping	466	441	SNP	1	C	1	T	92.3	12	13	T	92.30769231	12
GLEAN_00970 mapping	516	491	SNP	1	G	1	A	100	31	31	A	100	31
GLEAN_00970 mapping	630	605	SNP	1	C	1	T	85.7	18	21	T	85.71428571	18
GLEAN_00970 mapping	690	665	SNP	1	A	1	T	85.7	18	21	T	85.71428571	18
GLEAN_00970 mapping	702	677	SNP	1	C	1	G	86.4	19	22	G	86.36363636	19
GLEAN_00970 mapping	891	866	SNP	1	C	1	T	81.2	26	32	T	81.25	26
GLEAN_00970 mapping	909	884	SNP	1	A	1	T	100	34	34	T	100	34
GLEAN_00970 mapping	1200	1175	SNP	1	G	1	A	70	21	30	A	70	21
GLEAN_00970 mapping	1371	1346	SNP	1	C	1	G	79.2	42	53	G	79.24528302	42
GLEAN_00970 mapping	1443	1418	SNP	1	T	1	A	72.7	24	33	A	72.72727273	24
GLEAN_00970 mapping	1569	1544	SNP	1	T	1	C	100	29	29	C	100	29
GLEAN_00970 mapping	1626	1601	SNP	1	G	1	A	85.3	29	34	A	85.29411765	29
GLEAN_00970 mapping	1830	1805	SNP	1	A	1	G	100	25	25	G	100	25
GLEAN_00970 mapping	1869	1844	SNP	1	G	1	A	73.2	30	41	A	73.17073171	30
GLEAN_00970 mapping	1936	1911	SNP	1	A	1	C	78	32	41	C	78.04878049	32
GLEAN_00970 mapping	2082	2057	SNP	1	A	1	G	85.7	12	14	G	85.71428571	12
GLEAN_00970 mapping	2091	2066	SNP	1	C	1	A	81.8	9	11	A	81.81818182	9
GLEAN_00970 mapping	2092	2067	SNP	1	T	1	C	81.8	9	11	C	81.81818182	9
GLEAN_00970 mapping	2094	2069	SNP	1	G	1	A	81.8	9	11	A	81.81818182	9
GLEAN_00970 mapping	2115	2090	SNP	1	C	1	T	77.8	14	18	T	77.77777778	14
GLEAN_00970 mapping	2565	2540	SNP	1	C	1	T	83	39	47	T	82.9787234	39
GLEAN_00970 mapping	2662	2637	SNP	1	T	1	A	76.2	32	42	A	76.19047619	32
GLEAN_00970 mapping	2734	2709	SNP	1	G	2	C/G	60.0/40.0	09. Jun	15	C	60	9	G	40	6
GLEAN_00970 mapping	2735	2710	SNP	1	A	2	C/A	58.8/41.2	10. Jul	17	C	58.82352941	10	A	41.17647059	7
GLEAN_12502 mapping	117	117	SNP	1	A	1	G	100	6	6	G	100	6
GLEAN_12502 mapping	267	267	SNP	1	T	1	C	100	7	7	C	100	7
GLEAN_12502 mapping	276	276	SNP	1	G	1	T	100	5	5	T	100	5
GLEAN_12502 mapping	279	279	SNP	1	A	1	G	100	5	5	G	100	5
GLEAN_12502 mapping	384	384	SNP	1	T	1	C	100	6	6	C	100	6
GLEAN_12502 mapping	447	447	SNP	1	T	1	C	100	7	7	C	100	7
GLEAN_12502 mapping	480	480	SNP	1	T	1	G	100	11	11	G	100	11
GLEAN_12502 mapping	705	705	SNP	1	T	1	C	100	10	10	C	100	10
GLEAN_12502 mapping	819	819	SNP	1	G	1	A	100	9	9	A	100	9
GLEAN_12502 mapping	828	828	SNP	1	A	1	C	100	7	7	C	100	7
GLEAN_12502 mapping	859	859	SNP	1	C	1	T	100	9	9	T	100	9
GLEAN_12502 mapping	1035	1035	SNP	1	C	1	T	100	9	9	T	100	9
GLEAN_12502 mapping	1072	1072	SNP	1	C	1	T	100	9	9	T	100	9
[truncated: 153,671 more rows]
