# Supplementary material for: Next Generation Sequencing Based Transcriptome Analysis of Septic-Injury Responsive Genes in the Beetle Tribolium castaneum
Source: PLoS One. 2013 Jan 9;8(1):e52004. doi: 10.1371/journal.pone.0052004 (PMC3541394; doi:10.1371/journal.pone.0052004)
Supplement: Table S2 — DESeq analysis of transcriptome sequencing analysis derived by fitting normalized count data with a generalized linear model (GLM) estimating a negative binomial distribution to the calculated mean values of the two biologically independent samples, fold changes and respective P values (pval) as well as P values adjusted (padj) for multiple testing with the Benjamini-Hochberg procedure, which controls false discovery rate (FDR). (TXT) [file pone.0052004.s004.txt]

"id" "baseMean" "baseMeanA" "baseMeanB" "foldChange" "log2FoldChange" "pval" "padj"
"1" "GLEAN_02785" 160.843700938873 3.02197831580183 318.665423561944 105.449275362319 6.72040537087332 6.07518454296502e-12 1.77380200693221e-08
"2" "GLEAN_09706" 333.125662797701 9.06593494740549 657.185390647996 72.4895330112721 6.17970078983708 3.70484243259635e-14 1.84957103993783e-10
"3" "GLEAN_10172" 781.991635197706 30.2197831580183 1533.76348723739 50.7536231884058 5.66543891165539 4.02457332785047e-15 4.70029918959656e-11
"4" "GLEAN_04540" 66.038255611254 3.02197831580183 129.054532906706 42.7053140096618 5.41634369677947 9.83869390746434e-07 0.00057453053072638
"5" "GLEAN_05338" 65.0455284350486 3.02197831580183 127.069078554295 42.048309178744 5.39397588375101 1.16952245642246e-06 0.000620856944025359
"6" "GLEAN_09776" 84.4110078355854 4.02930442106911 164.792711250102 40.8985507246377 5.3539778158191 1.49298651853545e-07 0.000102568173823385
"7" "GLEAN_11733" 19.8618429886396 1.00732610526728 38.7163598720119 38.4347826086956 5.26434060333442 0.00325227088841904 0.279288762542985
"8" "GLEAN_03541" 35.7527772724574 2.01465221053455 69.4909023343803 34.4927536231884 5.10822140141714 0.000149556251399681 0.0279530266137295
"9" "GLEAN_05951" 1587.5386424367 91.6666755793222 3083.41060929407 33.6372033763338 5.07198585866078 4.75101731296643e-14 1.84957103993783e-10
"10" "GLEAN_00067" 48.665530027659 3.02197831580183 94.3090817395161 31.207729468599 4.96383149208196 2.51772896379081e-05 0.00840130187660368
"11" "GLEAN_16345" 76.9728534785756 5.03663052633638 148.909076430815 29.5652173913043 4.88582898008069 1.13806019052257e-06 0.000620856944025359
"12" "GLEAN_09362" 72.5055811856512 5.03663052633638 139.974531844966 27.7913043478261 4.7965616419836 2.26160648591365e-06 0.000978270449962428
"13" "GLEAN_12864" 14.4018435195097 1.00732610526728 27.7963609337521 27.5942028985507 4.78629330652977 0.0171219482424086 0.84019846018105
"14" "GLEAN_07738" 13.905479931407 1.00732610526728 26.8036337575467 26.6086956521739 4.73382588663564 0.0199984694107206 0.934248496991223
"15" "GLEAN_11793" 66.5492181284186 5.03663052633638 128.061805730501 25.4260869565217 4.66823754500806 5.85585505046981e-06 0.002206146165627
"16" "GLEAN_13480" 369.002530967184 28.2051309474838 709.799930986884 25.1656314699793 4.65338289408032 1.20713331418858e-10 1.76226374705106e-07
"17" "GLEAN_13679" 269.678717094924 21.1538482106128 518.203585979236 24.4968944099379 4.61452695826329 7.51480631403655e-10 8.77654229416329e-07
"18" "GLEAN_15598" 611.884913769092 50.3663052633638 1173.40352227482 23.2973913043478 4.54209651487498 3.45672641038711e-11 6.72851795781852e-08
"19" "GLEAN_07154" 58.1110371306724 5.03663052633638 111.185443735008 22.0753623188406 4.46436521164241 2.42840219020415e-05 0.00834156152335124
"20" "GLEAN_11632" 296.518848175126 26.1904787369492 566.847217613302 21.6432552954292 4.43584560169392 1.3221065903067e-09 1.40371662438109e-06
"21" "GLEAN_10423" 1298.38495397327 122.893784842608 2473.87612310394 20.1301971964837 4.33128939993329 2.90723378891252e-11 6.72851795781852e-08
"22" "GLEAN_09775" 94.3747769202944 9.06593494740549 179.683618893183 19.8196457326892 4.30885927011306 1.82431269412576e-06 0.000819467229026723
"23" "GLEAN_11074" 41.7237392587518 4.02930442106911 79.4181740964346 19.7101449275362 4.30086647935953 0.000246507059823692 0.04112794216687
"24" "GLEAN_07737" 10.430934814688 1.00732610526728 19.8545435241086 19.7101449275362 4.30086647935953 0.0603123861907132 1
"25" "GLEAN_06795" 10.430934814688 1.00732610526728 19.8545435241086 19.7101449275362 4.30086647935953 0.0603123861907132 1
"26" "GLEAN_00441" 10.430934814688 1.00732610526728 19.8545435241086 19.7101449275362 4.30086647935953 0.0603123861907132 1
"27" "GLEAN_04539" 1444.96550121872 144.047633053221 2745.88336938423 19.0623289753725 4.25265248884427 4.65600945117189e-11 7.76821919717664e-08
"28" "GLEAN_07780" 9.93457122658525 1.00732610526728 18.8618163479032 18.7246376811594 4.22686589791576 0.0707549186292012 1
"29" "GLEAN_00252" 37.2564669658274 4.02930442106911 70.4836295105857 17.4927536231884 4.12868550397685 0.000625249122112093 0.0820481404173835
"30" "GLEAN_00517" 307.00087924153 34.2490875790874 579.752670903972 16.9275362318841 4.08130010210185 9.86121857186058e-09 8.8591670539046e-06
"31" "GLEAN_02554" 26.8255321511394 3.02197831580183 50.629085986477 16.7536231884058 4.06640122572251 0.00313868552886443 0.271531172530428
"32" "GLEAN_11755" 43.2201294875909 5.03663052633638 81.4036284488455 16.1623188405797 4.01456229420289 0.000377216227232327 0.0572143937382643
"33" "GLEAN_09666" 16.8909609245542 2.01465221053455 31.7672696385738 15.768115942029 3.97893838447217 0.0192907255275606 0.915838957058455
"34" "GLEAN_07316" 1271.30394056355 153.113568000626 2389.49431312648 15.6060259344012 3.96403129750308 5.64456474318593e-10 7.32476351507427e-07
"35" "GLEAN_05528" 32.2928310848002 4.02930442106911 60.5563577485314 15.0289855072464 3.90967572203506 0.00182698464352595 0.18942385413978
"36" "GLEAN_02056" 39.2492207827692 5.03663052633638 73.461811039202 14.5855072463768 3.86646365521376 0.00082651610686621 0.103794425936457
"37" "GLEAN_02496" 31.3001039085948 4.02930442106911 58.5709033961205 14.536231884058 3.86158143383401 0.00227465590385134 0.217751690992457
"38" "GLEAN_14090" 157.50054618371 21.1538482106128 293.847244156808 13.8909592822636 3.79607432732236 9.50746409237508e-07 0.00057453053072638
"39" "GLEAN_13970" 7.45275328607166 1.00732610526728 13.8981804668761 13.7971014492754 3.78629330652977 0.157813210246205 1
"40" "GLEAN_10517" 7.45275328607166 1.00732610526728 13.8981804668761 13.7971014492754 3.78629330652977 0.157813210246205 1
"41" "GLEAN_06069" 7.45275328607166 1.00732610526728 13.8981804668761 13.7971014492754 3.78629330652977 0.157813210246205 1
"42" "GLEAN_00496" 14.9055065721433 2.01465221053455 27.7963609337521 13.7971014492754 3.78629330652977 0.0335902686744559 1
"43" "GLEAN_15751" 50.6801822381935 7.05128273687094 94.3090817395161 13.3747412008282 3.74143907074551 0.000332905654666927 0.0525406100115546
"44" "GLEAN_02832" 21.3655326820096 3.02197831580183 39.7090870482173 13.1400966183575 3.71590397863838 0.0120335069184593 0.702129109019133
"45" "GLEAN_03745" 870.526840493262 123.901110947875 1617.15257003865 13.0519618239661 3.70619476765845 7.36499779676737e-09 7.16798410570384e-06
"46" "GLEAN_14089" 77.0166502657611 11.08058715794 142.952713373582 12.901185770751 3.68943176727719 5.05022008184255e-05 0.013404890985418
"47" "GLEAN_15005" 6.95638969796895 1.00732610526728 12.9054532906706 12.8115942028985 3.67937810261326 0.185297608211522 1
"48" "GLEAN_08856" 6.95638969796895 1.00732610526728 12.9054532906706 12.8115942028985 3.67937810261326 0.185297608211522 1
"49" "GLEAN_08032" 6.95638969796895 1.00732610526728 12.9054532906706 12.8115942028985 3.67937810261326 0.185297608211522 1
"50" "GLEAN_07956" 20.8691690939068 3.02197831580183 38.7163598720119 12.8115942028985 3.67937810261326 0.0136284951574179 0.739512678977391
"51" "GLEAN_04911" 6.95638969796895 1.00732610526728 12.9054532906706 12.8115942028985 3.67937810261326 0.185297608211522 1
"52" "GLEAN_01609" 38.2637930710947 6.04395663160366 70.4836295105857 11.6618357487923 3.5437230032557 0.00183276783267362 0.18942385413978
"53" "GLEAN_15479" 31.8037669612284 5.03663052633638 58.5709033961205 11.6289855072464 3.53965333894665 0.00381703838296503 0.313937966722877
"54" "GLEAN_14083" 24.3510136751568 4.02930442106911 44.6727229292445 11.0869565217391 3.47079148080184 0.0109825031337236 0.657767456916705
"55" "GLEAN_00495" 1032.69174451223 172.252764000704 1893.13072502376 10.9904229171964 3.45817499789903 3.69065492807756e-08 3.07879706464413e-05
"56" "GLEAN_13463" 5.96366252176352 1.00732610526728 10.9199989382598 10.8405797101449 3.43837000310947 0.255224745347286 1
"57" "GLEAN_08968" 5.96366252176352 1.00732610526728 10.9199989382598 10.8405797101449 3.43837000310947 0.255224745347286 1
"58" "GLEAN_07634" 5.96366252176352 1.00732610526728 10.9199989382598 10.8405797101449 3.43837000310947 0.255224745347286 1
"59" "GLEAN_06247" 23.8546500870541 4.02930442106911 43.679995753039 10.8405797101449 3.43837000310947 0.0123195190971412 0.702129109019133
"60" "GLEAN_02787" 11.927325043527 2.01465221053455 21.8399978765195 10.8405797101449 3.43837000310947 0.0778122181628678 1
"61" "GLEAN_07952" 82.9949117165865 14.1025654737419 151.887257959431 10.7701863354037 3.42897130510722 8.89578936293925e-05 0.0192396155499569
"62" "GLEAN_15544" 11.4309614554243 2.01465221053455 20.8472707003141 10.3478260869565 3.37125580725093 0.0895447325152051 1
"63" "GLEAN_11669" 11.4309614554243 2.01465221053455 20.8472707003141 10.3478260869565 3.37125580725093 0.0895447325152051 1
"64" "GLEAN_14154" 1599.37107444132 286.080613895907 2912.66153498674 10.1812614819351 3.34784442064088 5.44464512304805e-08 4.23920069280521e-05
"65" "GLEAN_06593" 106.856861268171 19.1391960000783 194.574526536265 10.1662852784134 3.34572071514379 4.14102541472928e-05 0.0116281796201413
"66" "GLEAN_14751" 5.4672989336608 1.00732610526728 9.92727176205432 9.85507246376811 3.30086647935953 0.299287719730548 1
"67" "GLEAN_13941" 5.4672989336608 1.00732610526728 9.92727176205432 9.85507246376811 3.30086647935953 0.299287719730548 1
"68" "GLEAN_12853" 10.9345978673216 2.01465221053455 19.8545435241086 9.85507246376811 3.30086647935953 0.103043972190416 1
"69" "GLEAN_10786" 10.9345978673216 2.01465221053455 19.8545435241086 9.85507246376811 3.30086647935953 0.103043972190416 1
"70" "GLEAN_10255" 5.4672989336608 1.00732610526728 9.92727176205432 9.85507246376811 3.30086647935953 0.299287719730548 1
"71" "GLEAN_09733" 10.9345978673216 2.01465221053455 19.8545435241086 9.85507246376811 3.30086647935953 0.103043972190416 1
"72" "GLEAN_06158" 5.4672989336608 1.00732610526728 9.92727176205432 9.85507246376811 3.30086647935953 0.299287719730548 1
"73" "GLEAN_06119" 10.9345978673216 2.01465221053455 19.8545435241086 9.85507246376811 3.30086647935953 0.103043972190416 1
"74" "GLEAN_04503" 5.4672989336608 1.00732610526728 9.92727176205432 9.85507246376811 3.30086647935953 0.299287719730548 1
"75" "GLEAN_02233" 5.4672989336608 1.00732610526728 9.92727176205432 9.85507246376811 3.30086647935953 0.299287719730548 1
"76" "GLEAN_01576" 5.4672989336608 1.00732610526728 9.92727176205432 9.85507246376811 3.30086647935953 0.299287719730548 1
"77" "GLEAN_00542" 2391.80094391825 455.311399580809 4328.29048825568 9.50622034115685 3.24887184172127 8.94215711226062e-08 6.52721580713073e-05
"78" "GLEAN_05026" 77.5422117119875 15.1098915790092 139.974531844966 9.26376811594203 3.21159914126245 0.000255912338586459 0.042095777497905
"79" "GLEAN_00249" 976.748648347243 192.39928610605 1761.09801058844 9.1533500265574 3.19429985073749 2.76536570420648e-07 0.000179426144774597
"80" "GLEAN_09986" 4.97093534555808 1.00732610526728 8.93454458584889 8.8695652173913 3.14886338591448 0.350655824230951 1
"81" "GLEAN_02945" 4.97093534555808 1.00732610526728 8.93454458584889 8.8695652173913 3.14886338591448 0.350655824230951 1
"82" "GLEAN_01917" 4.97093534555808 1.00732610526728 8.93454458584889 8.8695652173913 3.14886338591448 0.350655824230951 1
"83" "GLEAN_03807" 59.1548605585943 12.0879132632073 106.221807853981 8.78743961352657 3.13544287015216 0.00093281630265516 0.114677490512733
"84" "GLEAN_15563" 440.435090866789 90.6593494740549 790.210832259524 8.71626409017713 3.12370990868614 1.54828688941349e-06 0.000753435107560842
"85" "GLEAN_16089" 477.224392102638 98.7179583161931 855.730825889083 8.6684412895593 3.11577259944606 1.39380836105144e-06 0.000707751645596513
"86" "GLEAN_12717" 48.2202626912727 10.0732610526728 86.3672643298726 8.57391304347826 3.09995378543354 0.00217315843173018 0.213279977514091
"87" "GLEAN_07620" 52.1984708606253 11.08058715794 93.3163545633106 8.42160737812912 3.07409561751251 0.00175602676193926 0.186442150478988
"88" "GLEAN_13607" 9.44550710301345 2.01465221053455 16.8763619954923 8.3768115942029 3.06640122572251 0.156891584791935 1
"89" "GLEAN_07313" 9.44550710301345 2.01465221053455 16.8763619954923 8.3768115942029 3.06640122572251 0.156891584791935 1
"90" "GLEAN_13326" 136.215307611541 29.212457052751 243.218158170331 8.32583708145927 3.05759532834717 5.78481921531774e-05 0.0146871529599339
"91" "GLEAN_07322" 296.299864239198 64.4688707371057 528.13085774129 8.19202898550725 3.03422081997336 6.52079447003031e-06 0.00237988620673388
"92" "GLEAN_05365" 133.733489671027 29.212457052751 238.254522289304 8.15592203898051 3.02784798495312 7.05192099457765e-05 0.0171582052699317
"93" "GLEAN_00497" 181.464688238728 40.2930442106911 322.636332266766 8.00724637681159 3.00130619750062 3.0043126285107e-05 0.00877184179709412
"94" "GLEAN_10252" 112.360657524487 25.1831526316819 199.538162417292 7.92347826086956 2.98613388587637 0.000153180383875219 0.0279530266137295
"95" "GLEAN_03029" 192.902949158684 43.3150225264929 342.490875790874 7.90697674418605 2.9831261814356 2.74941035834863e-05 0.00867847664193341
"96" "GLEAN_15282" 4.47457175745537 1.00732610526728 7.94181740964346 7.88405797101449 2.97893838447217 0.410366948501618 1
"97" "GLEAN_14779" 4.47457175745537 1.00732610526728 7.94181740964346 7.88405797101449 2.97893838447217 0.410366948501618 1
"98" "GLEAN_14549" 17.8982870298215 4.02930442106911 31.7672696385738 7.88405797101449 2.97893838447217 0.0497279411792341 1
"99" "GLEAN_09005" 4.47457175745537 1.00732610526728 7.94181740964346 7.88405797101449 2.97893838447217 0.410366948501618 1
"100" "GLEAN_08827" 22.3728587872768 5.03663052633638 39.7090870482173 7.88405797101449 2.97893838447217 0.0291256606642174 1
"101" "GLEAN_08491" 4.47457175745537 1.00732610526728 7.94181740964346 7.88405797101449 2.97893838447217 0.410366948501618 1
"102" "GLEAN_04456" 4.47457175745537 1.00732610526728 7.94181740964346 7.88405797101449 2.97893838447217 0.410366948501618 1
"103" "GLEAN_04126" 13.4237152723661 3.02197831580183 23.8254522289304 7.88405797101449 2.97893838447217 0.0906595168984516 1
"104" "GLEAN_03982" 4.47457175745537 1.00732610526728 7.94181740964346 7.88405797101449 2.97893838447217 0.410366948501618 1
"105" "GLEAN_06246" 17.4019234417188 4.02930442106911 30.7745424623684 7.63768115942029 2.93313469485905 0.0559052358919093 1
"106" "GLEAN_15123" 8.45277992680802 2.01465221053455 14.8909076430815 7.39130434782609 2.88582898008069 0.207315229019231 1
"107" "GLEAN_04123" 8.45277992680802 2.01465221053455 14.8909076430815 7.39130434782609 2.88582898008069 0.207315229019231 1
"108" "GLEAN_12641" 201.873991067187 48.3516530528293 355.396329081545 7.35024154589372 2.87779166101527 4.18172398361105e-05 0.0116281796201413
"109" "GLEAN_05954" 37.7893278765847 9.06593494740549 66.512720805764 7.3365539452496 2.87510257348763 0.0082378981799324 0.546650072974037
"110" "GLEAN_06793" 200.881263890982 48.3516530528293 353.410874729134 7.30917874396135 2.86970931471741 4.41938098011381e-05 0.0120032442945928
"111" "GLEAN_12316" 12.4309880961607 3.02197831580183 21.8399978765195 7.22705314009662 2.85340750238831 0.116823777853092 1
"112" "GLEAN_14397" 103.426112938638 25.1831526316819 181.669073245594 7.21391304347826 2.85078203298149 0.000350962332563224 0.0542958259205073
"113" "GLEAN_13280" 244.145190165758 59.4322402107693 428.858140120747 7.21591746499631 2.8511828372738 2.96287781218815e-05 0.00877184179709412
"114" "GLEAN_14196" 16.4091962655133 4.02930442106911 28.7890881099575 7.14492753623188 2.83691937959974 0.0706560960665005 1
"115" "GLEAN_10884" 82.0459813275666 20.1465221053455 143.945440549788 7.14492753623188 2.83691937959974 0.000782834294306935 0.100469469485832
"116" "GLEAN_05669" 4376.82462792179 1080.86091095179 7672.78834489179 7.0987749368559 2.82757007461494 1.7590257470975e-06 0.000819467229026723
"117" "GLEAN_15550" 195.421264421852 48.3516530528293 342.490875790874 7.08333333333333 2.82442843541655 6.0070625611544e-05 0.01492691141526
"118" "GLEAN_11671" 44.7530170390846 11.08058715794 78.4254469202291 7.07773386034256 2.82328751401198 0.0055973573641658 0.413743902886661
"119" "GLEAN_15286" 3.97820816935265 1.00732610526728 6.94909023343803 6.89855072463768 2.78629330652977 0.479520838095971 1
"120" "GLEAN_12933" 3.97820816935265 1.00732610526728 6.94909023343803 6.89855072463768 2.78629330652977 0.479520838095971 1
"121" "GLEAN_12236" 3.97820816935265 1.00732610526728 6.94909023343803 6.89855072463768 2.78629330652977 0.479520838095971 1
"122" "GLEAN_12066" 3.97820816935265 1.00732610526728 6.94909023343803 6.89855072463768 2.78629330652977 0.479520838095971 1
"123" "GLEAN_10539" 15.9128326774106 4.02930442106911 27.7963609337521 6.89855072463768 2.78629330652977 0.0794264385020328 1
"124" "GLEAN_08333" 3.97820816935265 1.00732610526728 6.94909023343803 6.89855072463768 2.78629330652977 0.479520838095971 1
"125" "GLEAN_08025" 3.97820816935265 1.00732610526728 6.94909023343803 6.89855072463768 2.78629330652977 0.479520838095971 1
"126" "GLEAN_07427" 3.97820816935265 1.00732610526728 6.94909023343803 6.89855072463768 2.78629330652977 0.479520838095971 1
"127" "GLEAN_06798" 3.97820816935265 1.00732610526728 6.94909023343803 6.89855072463768 2.78629330652977 0.479520838095971 1
"128" "GLEAN_06416" 3.97820816935265 1.00732610526728 6.94909023343803 6.89855072463768 2.78629330652977 0.479520838095971 1
"129" "GLEAN_05566" 3.97820816935265 1.00732610526728 6.94909023343803 6.89855072463768 2.78629330652977 0.479520838095971 1
"130" "GLEAN_04733" 3.97820816935265 1.00732610526728 6.94909023343803 6.89855072463768 2.78629330652977 0.479520838095971 1
"131" "GLEAN_02648" 3.97820816935265 1.00732610526728 6.94909023343803 6.89855072463768 2.78629330652977 0.479520838095971 1
"132" "GLEAN_01657" 3.97820816935265 1.00732610526728 6.94909023343803 6.89855072463768 2.78629330652977 0.479520838095971 1
"133" "GLEAN_01449" 7.9564163387053 2.01465221053455 13.8981804668761 6.89855072463768 2.78629330652977 0.23812443114549 1
"134" "GLEAN_07311" 35.3075099360711 9.06593494740549 61.5490849247368 6.7890499194847 2.76320969341673 0.0127039834501457 0.709903457962924
"135" "GLEAN_02431" 1562.52337748923 406.95974652798 2718.08700845047 6.6790070311379 2.73963363297828 4.88397743893303e-06 0.00190133241697663
"136" "GLEAN_14157" 3349.8556636018 876.373711582531 5823.33761562107 6.6448109278694 2.73222814949304 3.7799596645341e-06 0.00152228099731358
"137" "GLEAN_02081" 4474.76154353317 1170.51293432058 7779.01015274577 6.64581306592831 2.73244571333523 3.51883112200333e-06 0.0014677295954956
"138" "GLEAN_08826" 213.8451128979 56.4102618949675 371.279963900832 6.58178053830228 2.7184779223022 8.27905887692652e-05 0.0182436091742688
"139" "GLEAN_13936" 7.46005275060259 2.01465221053455 12.9054532906706 6.40579710144927 2.67937810261326 0.273321793091649 1
"140" "GLEAN_13625" 18.4019500824551 5.03663052633638 31.7672696385738 6.30724637681159 2.65701028958481 0.0697159940153172 1
"141" "GLEAN_12546" 18.4019500824551 5.03663052633638 31.7672696385738 6.30724637681159 2.65701028958481 0.0697159940153172 1
"142" "GLEAN_15228" 54.7094866592626 15.1098915790092 94.3090817395161 6.24154589371981 2.6419033971946 0.00500044396245023 0.384211743667475
"143" "GLEAN_05674" 10.9418973318525 3.02197831580183 18.8618163479032 6.24154589371981 2.6419033971946 0.170559724179957 1
"144" "GLEAN_03288" 119.368143474172 33.2417614738201 205.494525474524 6.18181818181818 2.62803122261304 0.000569637708645991 0.0755999863554151
"145" "GLEAN_11075" 274.547459937049 76.556784000313 472.538135873786 6.17238749046529 2.62582863433653 7.89941453237391e-05 0.0182436091742688
"146" "GLEAN_07911" 618.250046840057 175.274742316506 1061.22535136361 6.05463934699317 2.59804102634393 2.69726898444634e-05 0.00867847664193341
"147" "GLEAN_05953" 74.1114633824541 21.1538482106128 127.069078554295 6.00690131124914 2.58662096169341 0.00251090411484209 0.229100384040944
"148" "GLEAN_14177" 84.5569971262039 24.1758265264146 144.938167725993 5.9951690821256 2.58380044263103 0.00175464744212829 0.186442150478988
"149" "GLEAN_04646" 112.411753776203 32.2344353685529 192.589072183854 5.97463768115942 2.5788512266593 0.000819914650912517 0.103794425936457
"150" "GLEAN_16074" 3.48184458124994 1.00732610526728 5.95636305723259 5.91304347826087 2.56390088519333 0.559235262195744 1
"151" "GLEAN_15446" 3.48184458124994 1.00732610526728 5.95636305723259 5.91304347826087 2.56390088519333 0.559235262195744 1
"152" "GLEAN_12113" 6.96368916249987 2.01465221053455 11.9127261144652 5.91304347826087 2.56390088519333 0.313457383288792 1
"153" "GLEAN_11950" 3.48184458124994 1.00732610526728 5.95636305723259 5.91304347826087 2.56390088519333 0.559235262195744 1
"154" "GLEAN_11582" 3.48184458124994 1.00732610526728 5.95636305723259 5.91304347826087 2.56390088519333 0.559235262195744 1
"155" "GLEAN_11320" 3.48184458124994 1.00732610526728 5.95636305723259 5.91304347826087 2.56390088519333 0.559235262195744 1
"156" "GLEAN_11180" 3.48184458124994 1.00732610526728 5.95636305723259 5.91304347826087 2.56390088519333 0.559235262195744 1
"157" "GLEAN_09757" 3.48184458124994 1.00732610526728 5.95636305723259 5.91304347826087 2.56390088519333 0.559235262195744 1
"158" "GLEAN_08512" 3.48184458124994 1.00732610526728 5.95636305723259 5.91304347826087 2.56390088519333 0.559235262195744 1
"159" "GLEAN_08231" 3.48184458124994 1.00732610526728 5.95636305723259 5.91304347826087 2.56390088519333 0.559235262195744 1
"160" "GLEAN_07556" 3.48184458124994 1.00732610526728 5.95636305723259 5.91304347826087 2.56390088519333 0.559235262195744 1
"161" "GLEAN_06575" 3.48184458124994 1.00732610526728 5.95636305723259 5.91304347826087 2.56390088519333 0.559235262195744 1
"162" "GLEAN_06174" 6.96368916249987 2.01465221053455 11.9127261144652 5.91304347826087 2.56390088519333 0.313457383288792 1
"163" "GLEAN_02460" 3.48184458124994 1.00732610526728 5.95636305723259 5.91304347826087 2.56390088519333 0.559235262195744 1
"164" "GLEAN_01415" 13.9273783249997 4.02930442106911 23.8254522289304 5.91304347826087 2.56390088519333 0.126649636459716 1
"165" "GLEAN_09457" 1654.42363593354 485.531182738828 2823.31608912825 5.81490167779181 2.53975479786162 1.88546488193709e-05 0.00667283162307373
"166" "GLEAN_10256" 27.3583930618968 8.05860884213822 46.6581772816553 5.78985507246377 2.53352723614981 0.0367406244157911 1
"167" "GLEAN_06255" 222.348989076424 65.476196842373 379.221781310475 5.7917502787068 2.53399939947946 0.000196691876880183 0.0348055216679341
"168" "GLEAN_15180" 220.859898312116 65.476196842373 376.243599781859 5.74626532887402 2.52262460961481 0.000211351865640704 0.0365946650622789
"169" "GLEAN_09160" 50.7385779544409 15.1098915790092 86.3672643298726 5.71594202898551 2.51499128471238 0.00864314540827551 0.565778256735425
"170" "GLEAN_00638" 16.912859318147 5.03663052633638 28.7890881099575 5.71594202898551 2.51499128471238 0.0966612469468277 1
"171" "GLEAN_14314" 195.494259067161 58.4249141055021 332.56360402882 5.69215392303848 2.50897467468973 0.000292342090514695 0.0474203232655712
"172" "GLEAN_15436" 275.58398390044 82.6007406319167 468.567227168964 5.67267585719335 2.50402942921593 0.000152050438145455 0.0279530266137295
"173" "GLEAN_16042" 13.431014736897 4.02930442106911 22.8327250527249 5.66666666666667 2.50250034052918 0.14223553026534 1
"174" "GLEAN_01282" 13.431014736897 4.02930442106911 22.8327250527249 5.66666666666667 2.50250034052918 0.14223553026534 1
"175" "GLEAN_09551" 428.303380816397 128.937741474211 727.669020158582 5.64356884057971 2.49660777260598 7.8975877743529e-05 0.0182436091742688
"176" "GLEAN_05956" 116.900924462721 35.2564136843547 198.545435241086 5.63146997929607 2.49351155730193 0.00104656534903054 0.123462997084117
"177" "GLEAN_15572" 346.228201630706 104.761914947797 587.694488313616 5.6098104793757 2.48795203196003 0.000113226504454557 0.022799523198703
"178" "GLEAN_16176" 9.94917015564709 3.02197831580183 16.8763619954923 5.58454106280193 2.48143872500135 0.219040428712036 1
"179" "GLEAN_09181" 9.94917015564709 3.02197831580183 16.8763619954923 5.58454106280193 2.48143872500135 0.219040428712036 1
"180" "GLEAN_03267" 9.94917015564709 3.02197831580183 16.8763619954923 5.58454106280193 2.48143872500135 0.219040428712036 1
"181" "GLEAN_01947" 65.1696193320743 20.1465221053455 110.192716558803 5.4695652173913 2.45142615593491 0.00543130218426035 0.404026612802399
"182" "GLEAN_08483" 793.480992369377 245.787569685216 1341.17441505354 5.45664053219292 2.44801300623497 5.47090379739175e-05 0.0141988189888307
"183" "GLEAN_10425" 6.46732557439715 2.01465221053455 10.9199989382598 5.42028985507246 2.43837000310947 0.359124872914248 1
"184" "GLEAN_09455" 6.46732557439715 2.01465221053455 10.9199989382598 5.42028985507246 2.43837000310947 0.359124872914248 1
"185" "GLEAN_07608" 6.46732557439715 2.01465221053455 10.9199989382598 5.42028985507246 2.43837000310947 0.359124872914248 1
"186" "GLEAN_05726" 12.9346511487943 4.02930442106911 21.8399978765195 5.42028985507246 2.43837000310947 0.159685183230835 1
"187" "GLEAN_02694" 6.46732557439715 2.01465221053455 10.9199989382598 5.42028985507246 2.43837000310947 0.359124872914248 1
"188" "GLEAN_00435" 6.46732557439715 2.01465221053455 10.9199989382598 5.42028985507246 2.43837000310947 0.359124872914248 1
"189" "GLEAN_10766" 264.167621374078 82.6007406319167 445.734502116239 5.39625309296571 2.43195801459523 0.000240522763247533 0.0407110920575064
"190" "GLEAN_15379" 409.441564468493 128.937741474211 689.945387462775 5.35099637681159 2.41980755208304 0.000131085990550385 0.0255158880606324
"191" "GLEAN_09696" 751.253590057992 240.750939158879 1261.7562409571 5.24091928930932 2.38981989149638 8.23311966918147e-05 0.0182436091742688
"192" "GLEAN_04940" 97.513546668591 31.2271092632856 163.799984073896 5.24544179523142 2.39106428833111 0.00243286973791207 0.223728233614764
"193" "GLEAN_14548" 52.7386312359136 17.1245437895437 88.3527186822835 5.15942028985507 2.36720897418823 0.0116042136777874 0.687947266715123
"194" "GLEAN_02803" 40.300343675222 13.0952393684746 67.5054479819694 5.15496098104794 2.36596150758142 0.0216176423303115 0.990088018728267
"195" "GLEAN_04297" 239.320244110818 78.5714362108476 400.069052010789 5.09178743961353 2.34817219413789 0.000439986497687169 0.0629808968544305
"196" "GLEAN_08299" 465.705837072842 153.113568000626 778.298106145059 5.08314263920671 2.34572071514379 0.00017131060447091 0.0307805623017809
"197" "GLEAN_03377" 156.23043935533 51.3736313686311 261.087247342029 5.08212560386473 2.34543203179298 0.00100880776819946 0.121462535307232
"198" "GLEAN_07315" 130.857500645844 43.3150225264929 218.399978765195 5.04213009774183 2.33403334329473 0.00154607674562013 0.170567360955954
"199" "GLEAN_05100" 82.0970775792831 27.1978048422165 136.99635031635 5.03703703703704 2.33257533908687 0.00450666897046781 0.362988875214438
"200" "GLEAN_04438" 1400.1321900698 464.377334528215 2335.88704561138 5.03014870005344 2.33060104926713 8.09845854012195e-05 0.0182436091742688
"201" "GLEAN_08275" 705.047979577254 234.706982527276 1175.38897662723 5.00789948373453 2.32420560544684 0.000129675435786829 0.0255158880606324
"202" "GLEAN_16355" 1181.7541096982 398.901137685842 1964.60708171055 4.92504757722149 2.30013766144007 0.000106825955748437 0.0220564620424934
"203" "GLEAN_16232" 2.98548099314722 1.00732610526728 4.96363588102716 4.92753623188406 2.30086647935953 0.650573924318376 1
"204" "GLEAN_15911" 29.8548099314722 10.0732610526728 49.6363588102716 4.92753623188406 2.30086647935953 0.0461876566760866 1
"205" "GLEAN_15238" 2.98548099314722 1.00732610526728 4.96363588102716 4.92753623188406 2.30086647935953 0.650573924318376 1
"206" "GLEAN_15155" 5.97096198629444 2.01465221053455 9.92727176205432 4.92753623188406 2.30086647935953 0.410956358316886 1
"207" "GLEAN_13763" 2.98548099314722 1.00732610526728 4.96363588102716 4.92753623188406 2.30086647935953 0.650573924318376 1
"208" "GLEAN_13411" 5.97096198629444 2.01465221053455 9.92727176205432 4.92753623188406 2.30086647935953 0.410956358316886 1
"209" "GLEAN_11567" 8.95644297944166 3.02197831580183 14.8909076430815 4.92753623188406 2.30086647935953 0.280600661358385 1
"210" "GLEAN_11505" 2.98548099314722 1.00732610526728 4.96363588102716 4.92753623188406 2.30086647935953 0.650573924318376 1
"211" "GLEAN_11259" 5.97096198629444 2.01465221053455 9.92727176205432 4.92753623188406 2.30086647935953 0.410956358316886 1
"212" "GLEAN_10985" 2.98548099314722 1.00732610526728 4.96363588102716 4.92753623188406 2.30086647935953 0.650573924318376 1
"213" "GLEAN_10350" 2.98548099314722 1.00732610526728 4.96363588102716 4.92753623188406 2.30086647935953 0.650573924318376 1
"214" "GLEAN_09084" 5.97096198629444 2.01465221053455 9.92727176205432 4.92753623188406 2.30086647935953 0.410956358316886 1
"215" "GLEAN_08969" 2.98548099314722 1.00732610526728 4.96363588102716 4.92753623188406 2.30086647935953 0.650573924318376 1
"216" "GLEAN_08334" 2.98548099314722 1.00732610526728 4.96363588102716 4.92753623188406 2.30086647935953 0.650573924318376 1
"217" "GLEAN_05873" 2.98548099314722 1.00732610526728 4.96363588102716 4.92753623188406 2.30086647935953 0.650573924318376 1
"218" "GLEAN_05730" 56.7241388697972 19.1391960000783 94.3090817395161 4.92753623188406 2.30086647935953 0.0117220268369766 0.687947494618341
"219" "GLEAN_05434" 2.98548099314722 1.00732610526728 4.96363588102716 4.92753623188406 2.30086647935953 0.650573924318376 1
"220" "GLEAN_05084" 2.98548099314722 1.00732610526728 4.96363588102716 4.92753623188406 2.30086647935953 0.650573924318376 1
"221" "GLEAN_04821" 2.98548099314722 1.00732610526728 4.96363588102716 4.92753623188406 2.30086647935953 0.650573924318376 1
"222" "GLEAN_04750" 2.98548099314722 1.00732610526728 4.96363588102716 4.92753623188406 2.30086647935953 0.650573924318376 1
"223" "GLEAN_04430" 2.98548099314722 1.00732610526728 4.96363588102716 4.92753623188406 2.30086647935953 0.650573924318376 1
"224" "GLEAN_03763" 2.98548099314722 1.00732610526728 4.96363588102716 4.92753623188406 2.30086647935953 0.650573924318376 1
"225" "GLEAN_02538" 2.98548099314722 1.00732610526728 4.96363588102716 4.92753623188406 2.30086647935953 0.650573924318376 1
"226" "GLEAN_01488" 2.98548099314722 1.00732610526728 4.96363588102716 4.92753623188406 2.30086647935953 0.650573924318376 1
"227" "GLEAN_01053" 5.97096198629444 2.01465221053455 9.92727176205432 4.92753623188406 2.30086647935953 0.410956358316886 1
"228" "GLEAN_00764" 2.98548099314722 1.00732610526728 4.96363588102716 4.92753623188406 2.30086647935953 0.650573924318376 1
"229" "GLEAN_00468" 2.98548099314722 1.00732610526728 4.96363588102716 4.92753623188406 2.30086647935953 0.650573924318376 1
"230" "GLEAN_00151" 2.98548099314722 1.00732610526728 4.96363588102716 4.92753623188406 2.30086647935953 0.650573924318376 1
"231" "GLEAN_00099" 2.98548099314722 1.00732610526728 4.96363588102716 4.92753623188406 2.30086647935953 0.650573924318376 1
"232" "GLEAN_03797" 1286.26054338741 436.172203580731 2136.34888319409 4.89794825451016 2.29217753230207 0.000107647772619413 0.0220564620424934
"233" "GLEAN_01740" 118.922876137786 40.2930442106911 197.552708064881 4.90289855072464 2.29363491012846 0.00224184795657116 0.216384646981774
"234" "GLEAN_14091" 71.1551802474306 24.1758265264146 118.134533968446 4.88647342995169 2.28879364705896 0.00723588823160201 0.50050933513401
"235" "GLEAN_07633" 47.2713323022528 16.1172176842764 78.4254469202291 4.86594202898551 2.28271913264927 0.0184583202656662 0.887138775237512
"236" "GLEAN_11413" 26.3729653502223 9.06593494740549 43.679995753039 4.81803542673108 2.26844500166716 0.0617003296380582 1
"237" "GLEAN_09220" 52.7459307004445 18.131869894811 87.359991506078 4.81803542673108 2.26844500166716 0.0150462647078812 0.78100144677042
"238" "GLEAN_03733" 46.7749687141501 16.1172176842764 77.4327197440237 4.80434782608696 2.26434060333442 0.0197520484338567 0.926442464494025
"239" "GLEAN_13524" 20.4020033639278 7.05128273687094 33.7527239909847 4.78674948240166 2.25904630366491 0.0973405943119265 1
"240" "GLEAN_07869" 1266.91696238047 438.186855791265 2095.64706896967 4.78254206230218 2.25777765708324 0.000134625112475791 0.0257751916164715
"241" "GLEAN_15750" 25.8766017621195 9.06593494740549 42.6872685768336 4.7085346215781 2.23527813773196 0.0673763848783901 1
"242" "GLEAN_10242" 135.857633849526 48.3516530528293 223.363614646222 4.6195652173913 2.20775707496805 0.00240787543123187 0.22318712032823
"243" "GLEAN_11862" 8.46007939133894 3.02197831580183 13.8981804668761 4.59903381642512 2.20133080580862 0.317214803692195 1
"244" "GLEAN_10868" 8.46007939133894 3.02197831580183 13.8981804668761 4.59903381642512 2.20133080580862 0.317214803692195 1
"245" "GLEAN_10170" 42.3003969566947 15.1098915790092 69.4909023343803 4.59903381642512 2.20133080580862 0.0282340947302681 1
"246" "GLEAN_04579" 16.9201587826779 6.04395663160366 27.7963609337521 4.59903381642512 2.20133080580862 0.139080076948518 1
"247" "GLEAN_04966" 313.030236944072 112.820523789935 513.239950098209 4.5491718426501 2.1856039327295 0.000672617565126558 0.087283339367923
"248" "GLEAN_00936" 365.783467109047 131.959719790013 599.607214428081 4.54386547184423 2.1839201222598 0.000558468305901272 0.0749695556852984
"249" "GLEAN_11135" 94.5572635335674 34.2490875790874 154.865439488047 4.52173913043478 2.17687776208408 0.0056363382253574 0.414004994553139
"250" "GLEAN_04741" 287.160934646483 104.761914947797 469.55995434517 4.48216276477146 2.16419503967047 0.000842223575824279 0.104641799383529
"251" "GLEAN_12920" 5.47459839819172 2.01465221053455 8.93454458584889 4.43478260869565 2.14886338591448 0.46961387396465 1
"252" "GLEAN_12719" 5.47459839819172 2.01465221053455 8.93454458584889 4.43478260869565 2.14886338591448 0.46961387396465 1
"253" "GLEAN_08914" 5.47459839819172 2.01465221053455 8.93454458584889 4.43478260869565 2.14886338591448 0.46961387396465 1
"254" "GLEAN_03331" 16.4237951945752 6.04395663160366 26.8036337575467 4.43478260869565 2.14886338591448 0.153881457023232 1
"255" "GLEAN_02278" 16.4237951945752 6.04395663160366 26.8036337575467 4.43478260869565 2.14886338591448 0.153881457023232 1
"256" "GLEAN_01937" 81.1262487966704 30.2197831580183 132.032714435323 4.36908212560386 2.12733022436484 0.00910733439161939 0.584420650328147
"257" "GLEAN_01162" 658.966459993541 245.787569685216 1072.14535030187 4.36208125445474 2.12501664396012 0.000442198265439105 0.0629808968544305
"258" "GLEAN_04444" 21.4020300046642 8.05860884213822 34.7454511671901 4.31159420289855 2.10822140141714 0.110963773922496 1
"259" "GLEAN_02069" 717.712550538404 269.96339621163 1165.46170486518 4.31711010166558 2.11006588712445 0.000453523165384746 0.0638156270907042
"260" "GLEAN_05104" 189.63278904883 71.5201534739767 307.745424623684 4.30291896305368 2.10531567024173 0.0020647074129938 0.206100152789356
"261" "GLEAN_02277" 194.611023858919 73.5348056845112 315.687242033327 4.29303156640858 2.10199678087651 0.00201126686921393 0.202496429013357
"262" "GLEAN_01569" 29.3657458079004 11.08058715794 47.6509044578607 4.300395256917 2.10446926655603 0.0674038869572702 1
"263" "GLEAN_06454" 1879.91869422279 711.172230318698 3048.66515812688 4.2868169314776 2.09990680817686 0.000308688903846454 0.0493859960003115
"264" "GLEAN_09580" 1780.42699266632 680.952447160679 2879.90153817196 4.22922562387445 2.08039352838798 0.00035332500813071 0.0542958259205073
"265" "GLEAN_08957" 234.436902339631 89.6520233687877 379.221781310475 4.22992997883081 2.08063378154152 0.00167997359986517 0.18336833339089
"266" "GLEAN_08806" 36.8330980230339 14.1025654737419 59.5636305723259 4.22360248447205 2.07847405802308 0.0477560523149645 1
"267" "GLEAN_04478" 126.426725675574 48.3516530528293 204.501798298319 4.22946859903382 2.08047641093423 0.00458283259295528 0.365025333197835
"268" "GLEAN_02274" 843.67940994853 323.351679790796 1364.00714010626 4.21833942841663 2.07667518616797 0.000496780038686644 0.0682575773155448
"269" "GLEAN_15530" 10.4528332082807 4.02930442106911 16.8763619954923 4.18840579710145 2.06640122572251 0.28272211016286 1
"270" "GLEAN_05222" 78.1480672680541 30.2197831580183 126.07635137809 4.1719806763285 2.06073247563582 0.0121141328037665 0.702129109019133
"271" "GLEAN_05955" 23.394783821606 9.06593494740549 37.7236326958064 4.1610305958132 2.05694089647344 0.104474093158484 1
"272" "GLEAN_11347" 12.9419506133252 5.03663052633638 20.8472707003141 4.13913043478261 2.04932771236357 0.228527036870397 1
"273" "GLEAN_10237" 12.9419506133252 5.03663052633638 20.8472707003141 4.13913043478261 2.04932771236357 0.228527036870397 1
"274" "GLEAN_07321" 281.737432500008 109.798545474133 453.676319525883 4.13189735407526 2.04680441475331 0.00154808975608624 0.170567360955954
"275" "GLEAN_02790" 314.095958765586 122.893784842608 505.298132688565 4.11166547873604 2.03972289298498 0.00140691362353385 0.157993694319729
"276" "GLEAN_05352" 122.952180558855 48.3516530528293 197.552708064881 4.08574879227053 2.03060050429466 0.00583142034963138 0.425657239145906
"277" "GLEAN_10351" 17.9201854234142 7.05128273687094 28.7890881099575 4.08281573498965 2.02956445754214 0.157309898273449 1
"278" "GLEAN_03274" 17.9201854234142 7.05128273687094 28.7890881099575 4.08281573498965 2.02956445754214 0.157309898273449 1
"279" "GLEAN_07071" 35.3440072587258 14.1025654737419 56.5854490437096 4.01242236024845 2.00447347657931 0.0593899945921115 1
"280" "GLEAN_06228" 151.332498655081 60.4395663160366 242.225430994125 4.00772946859903 2.00278512642654 0.00459446219540044 0.365025333197835
"281" "GLEAN_00939" 35.3440072587258 14.1025654737419 56.5854490437096 4.01242236024845 2.00447347657931 0.0593899945921115 1
"282" "GLEAN_05344" 241.933452412889 96.7033061056586 387.163598720119 4.0036231884058 2.00130619750062 0.00233538895060522 0.22098134239317
"283" "GLEAN_05351" 47.7895942839483 19.1391960000783 76.4399925678183 3.99389778794813 1.99779741172349 0.0358680701956336 1
"284" "GLEAN_04439" 265.335535699025 106.776567158331 423.89450423972 3.96992070002734 1.98911018952946 0.00220122135652869 0.214233868524154
"285" "GLEAN_00937" 339.016330674155 136.99635031635 541.036311031961 3.94927536231884 1.98158796288612 0.00172848114795382 0.186442150478988
"286" "GLEAN_16174" 24.891174050445 10.0732610526728 39.7090870482173 3.94202898550725 1.97893838447217 0.107133738991299 1
"287" "GLEAN_16102" 2.4891174050445 1.00732610526728 3.97090870482173 3.94202898550725 1.97893838447217 0.754449546809861 1
"288" "GLEAN_16066" 2.4891174050445 1.00732610526728 3.97090870482173 3.94202898550725 1.97893838447217 0.754449546809861 1
"289" "GLEAN_16016" 2.4891174050445 1.00732610526728 3.97090870482173 3.94202898550725 1.97893838447217 0.754449546809861 1
"290" "GLEAN_15623" 2.4891174050445 1.00732610526728 3.97090870482173 3.94202898550725 1.97893838447217 0.754449546809861 1
"291" "GLEAN_15576" 4.97823481008901 2.01465221053455 7.94181740964346 3.94202898550725 1.97893838447217 0.535777565250296 1
"292" "GLEAN_15444" 2.4891174050445 1.00732610526728 3.97090870482173 3.94202898550725 1.97893838447217 0.754449546809861 1
"293" "GLEAN_15349" 2.4891174050445 1.00732610526728 3.97090870482173 3.94202898550725 1.97893838447217 0.754449546809861 1
"294" "GLEAN_15273" 2.4891174050445 1.00732610526728 3.97090870482173 3.94202898550725 1.97893838447217 0.754449546809861 1
"295" "GLEAN_13848" 2.4891174050445 1.00732610526728 3.97090870482173 3.94202898550725 1.97893838447217 0.754449546809861 1
"296" "GLEAN_13706" 69.6952873412461 28.2051309474838 111.185443735008 3.94202898550725 1.97893838447217 0.0191725440398297 0.913943436086412
"297" "GLEAN_13404" 9.95646962017801 4.02930442106911 15.8836348192869 3.94202898550725 1.97893838447217 0.316312590728882 1
"298" "GLEAN_12324" 2.4891174050445 1.00732610526728 3.97090870482173 3.94202898550725 1.97893838447217 0.754449546809861 1
"299" "GLEAN_12294" 2.4891174050445 1.00732610526728 3.97090870482173 3.94202898550725 1.97893838447217 0.754449546809861 1
"300" "GLEAN_12212" 2.4891174050445 1.00732610526728 3.97090870482173 3.94202898550725 1.97893838447217 0.754449546809861 1
"301" "GLEAN_11678" 2.4891174050445 1.00732610526728 3.97090870482173 3.94202898550725 1.97893838447217 0.754449546809861 1
"302" "GLEAN_11635" 4.97823481008901 2.01465221053455 7.94181740964346 3.94202898550725 1.97893838447217 0.535777565250296 1
"303" "GLEAN_11358" 2.4891174050445 1.00732610526728 3.97090870482173 3.94202898550725 1.97893838447217 0.754449546809861 1
"304" "GLEAN_11285" 2.4891174050445 1.00732610526728 3.97090870482173 3.94202898550725 1.97893838447217 0.754449546809861 1
"305" "GLEAN_11236" 4.97823481008901 2.01465221053455 7.94181740964346 3.94202898550725 1.97893838447217 0.535777565250296 1
"306" "GLEAN_09351" 2.4891174050445 1.00732610526728 3.97090870482173 3.94202898550725 1.97893838447217 0.754449546809861 1
"307" "GLEAN_08839" 2.4891174050445 1.00732610526728 3.97090870482173 3.94202898550725 1.97893838447217 0.754449546809861 1
"308" "GLEAN_08775" 42.3149958857566 17.1245437895437 67.5054479819694 3.94202898550725 1.97893838447217 0.0462360817703045 1
"309" "GLEAN_08468" 2.4891174050445 1.00732610526728 3.97090870482173 3.94202898550725 1.97893838447217 0.754449546809861 1
"310" "GLEAN_08149" 47.2932306958456 19.1391960000783 75.4472653916129 3.94202898550725 1.97893838447217 0.0381826145710261 1
"311" "GLEAN_07900" 2.4891174050445 1.00732610526728 3.97090870482173 3.94202898550725 1.97893838447217 0.754449546809861 1
"312" "GLEAN_07742" 2.4891174050445 1.00732610526728 3.97090870482173 3.94202898550725 1.97893838447217 0.754449546809861 1
"313" "GLEAN_07646" 2.4891174050445 1.00732610526728 3.97090870482173 3.94202898550725 1.97893838447217 0.754449546809861 1
"314" "GLEAN_07024" 4.97823481008901 2.01465221053455 7.94181740964346 3.94202898550725 1.97893838447217 0.535777565250296 1
"315" "GLEAN_06847" 2.4891174050445 1.00732610526728 3.97090870482173 3.94202898550725 1.97893838447217 0.754449546809861 1
"316" "GLEAN_06727" 2.4891174050445 1.00732610526728 3.97090870482173 3.94202898550725 1.97893838447217 0.754449546809861 1
"317" "GLEAN_06183" 2.4891174050445 1.00732610526728 3.97090870482173 3.94202898550725 1.97893838447217 0.754449546809861 1
"318" "GLEAN_05273" 2.4891174050445 1.00732610526728 3.97090870482173 3.94202898550725 1.97893838447217 0.754449546809861 1
"319" "GLEAN_05250" 7.46735221513351 3.02197831580183 11.9127261144652 3.94202898550725 1.97893838447217 0.404195943564959 1
"320" "GLEAN_05114" 2.4891174050445 1.00732610526728 3.97090870482173 3.94202898550725 1.97893838447217 0.754449546809861 1
"321" "GLEAN_04882" 2.4891174050445 1.00732610526728 3.97090870482173 3.94202898550725 1.97893838447217 0.754449546809861 1
"322" "GLEAN_04874" 2.4891174050445 1.00732610526728 3.97090870482173 3.94202898550725 1.97893838447217 0.754449546809861 1
"323" "GLEAN_04016" 2.4891174050445 1.00732610526728 3.97090870482173 3.94202898550725 1.97893838447217 0.754449546809861 1
"324" "GLEAN_03617" 2.4891174050445 1.00732610526728 3.97090870482173 3.94202898550725 1.97893838447217 0.754449546809861 1
"325" "GLEAN_03610" 2.4891174050445 1.00732610526728 3.97090870482173 3.94202898550725 1.97893838447217 0.754449546809861 1
"326" "GLEAN_03407" 2.4891174050445 1.00732610526728 3.97090870482173 3.94202898550725 1.97893838447217 0.754449546809861 1
"327" "GLEAN_03134" 2.4891174050445 1.00732610526728 3.97090870482173 3.94202898550725 1.97893838447217 0.754449546809861 1
"328" "GLEAN_01655" 7.46735221513351 3.02197831580183 11.9127261144652 3.94202898550725 1.97893838447217 0.404195943564959 1
"329" "GLEAN_00690" 2.4891174050445 1.00732610526728 3.97090870482173 3.94202898550725 1.97893838447217 0.754449546809861 1
"330" "GLEAN_00126" 2.4891174050445 1.00732610526728 3.97090870482173 3.94202898550725 1.97893838447217 0.754449546809861 1
"331" "GLEAN_01262" 19769.1324896323 8009.24986298012 31529.0151162845 3.93657529177808 1.9769410717814 0.000506313690408324 0.068758576631149
"332" "GLEAN_07541" 76.6662759682769 31.2271092632856 122.105442673268 3.91023842917251 1.96725657942453 0.0167413870521435 0.832835016458015
"333" "GLEAN_05886" 46.7968671077428 19.1391960000783 74.4545382154074 3.89016018306636 1.95982956152447 0.0406471667615773 1
"334" "GLEAN_09231" 705.938514250026 289.102592211708 1122.77443628834 3.88365399181942 1.9574146717863 0.00108130513286307 0.126285626467078
"335" "GLEAN_01336" 39.3295148926093 16.1172176842764 62.5418121009422 3.8804347826087 1.95621830797209 0.0548411556312107 1
"336" "GLEAN_15102" 239.96259698954 98.7179583161931 381.207235662886 3.86157941437444 1.94919104107812 0.00300255619026336 0.264511132185792
"337" "GLEAN_08014" 63.7243253549516 26.1904787369492 101.258171972954 3.86622073578595 1.95092400830257 0.0243262500860488 1
"338" "GLEAN_11383" 26.8839278673868 11.08058715794 42.6872685768336 3.85243741765481 1.94577152053697 0.10089456417401 1
"339" "GLEAN_00938" 532.700322537647 219.597090948266 845.803554127028 3.85161547666534 1.94546367992108 0.00139257038600148 0.157901257651565
"340" "GLEAN_08358" 243.948104623423 100.732610526728 387.163598720119 3.84347826086957 1.94241250844706 0.00303489097635895 0.264511132185792
"341" "GLEAN_09273" 19.4165756522533 8.05860884213822 30.7745424623684 3.81884057971014 1.93313469485905 0.159704657207103 1
"342" "GLEAN_13535" 55.7606095517154 23.1685004211474 88.3527186822835 3.81348456206679 1.93110985938156 0.0322980061318615 1
"343" "GLEAN_14374" 67.7098329888352 28.2051309474838 107.214535030187 3.80124223602484 1.92647096457803 0.0234405296865994 1
"344" "GLEAN_01931" 33.8549164944176 14.1025654737419 53.6072675150933 3.80124223602484 1.92647096457803 0.0738364732322657 1
"345" "GLEAN_07349" 240.969923094807 100.732610526728 381.207235662886 3.78434782608696 1.9200446954186 0.00341238972982597 0.28879202648288
"346" "GLEAN_16312" 14.4383408421643 6.04395663160366 22.8327250527249 3.77777777777778 1.91753783980803 0.229725746932093 1
"347" "GLEAN_11718" 247.940911721838 103.75458884253 392.127234601146 3.77937244969748 1.91814670035342 0.00332613561705705 0.283546991763571
"348" "GLEAN_10938" 14.4383408421643 6.04395663160366 22.8327250527249 3.77777777777778 1.91753783980803 0.229725746932093 1
"349" "GLEAN_12830" 143.88704483354 60.4395663160366 227.334523351044 3.76135265700483 1.9112515769606 0.0071541171205652 0.500360526981445
"350" "GLEAN_07072" 26.3875642792841 11.08058715794 41.6945414006282 3.76284584980237 1.91182418861363 0.109333996032691 1
"351" "GLEAN_09691" 356.980312884755 150.091589684824 563.869036084685 3.75683299289952 1.90951698351469 0.00234648949879083 0.22098134239317
"352" "GLEAN_04301" 11.9492234371198 5.03663052633638 18.8618163479032 3.74492753623188 1.90493780302839 0.282077532796986 1
"353" "GLEAN_08584" 195.669446215903 82.6007406319167 308.738151799889 3.73771650759986 1.90215714998469 0.00480811879456585 0.374360129344897
"354" "GLEAN_03990" 54.76788237551 23.1685004211474 86.3672643298726 3.72778827977316 1.89831992426389 0.0361594372797381 1
"355" "GLEAN_01044" 21.4093294691951 9.06593494740549 33.7527239909847 3.72302737520129 1.8964762242802 0.147968510652226 1
"356" "GLEAN_05483" 30.8694355012704 13.0952393684746 48.6436316340662 3.71460423634337 1.89320851044629 0.0900585191316742 1
"357" "GLEAN_10566" 49.789647565421 21.1538482106128 78.4254469202291 3.70738440303658 1.89040170987051 0.043110074537568 1
"358" "GLEAN_00810" 2887.80685825895 1227.93052232081 4547.68319419708 3.70353461497307 1.88890282136997 0.000991031854567386 0.120565219057214
"359" "GLEAN_08705" 9.4601060320753 4.02930442106911 14.8909076430815 3.69565217391304 1.88582898008069 0.353589919390473 1
"360" "GLEAN_08276" 541.715161233336 230.677678106206 852.752644360466 3.69672805518638 1.88624891751369 0.00187811204506505 0.192407636616795
"361" "GLEAN_06967" 9.4601060320753 4.02930442106911 14.8909076430815 3.69565217391304 1.88582898008069 0.353589919390473 1
"362" "GLEAN_05409" 18.9202120641506 8.05860884213822 29.781815286163 3.69565217391304 1.88582898008069 0.174804360119079 1
"363" "GLEAN_11649" 58.7533900093936 25.1831526316819 92.3236273871052 3.66608695652174 1.87424100580548 0.0342466190481222 1
"364" "GLEAN_06591" 39.833177945243 17.1245437895437 62.5418121009422 3.65217391304348 1.86875546672175 0.0643662660451407 1
"365" "GLEAN_14360" 100.579321771578 43.3150225264929 157.843621016664 3.64408493427705 1.86555658505443 0.0146907271330474 0.776348426184891
"366" "GLEAN_12782" 125.974158874657 54.395609684433 197.552708064881 3.63177670424047 1.86067550285235 0.0105722608195906 0.643955877378279
"367" "GLEAN_06681" 37.3440605401985 16.1172176842764 58.5709033961205 3.63405797101449 1.86158143383401 0.07201821769428 1
"368" "GLEAN_13757" 167.800090636842 72.5274795792439 263.07270169444 3.62721417069243 1.85886193248042 0.00707258128091546 0.500360526981445
"369" "GLEAN_09731" 65.2280150483216 28.2051309474838 102.25089914916 3.62525879917184 1.85808398959778 0.0301595403569677 1
"370" "GLEAN_13664" 6.97098862703079 3.02197831580183 10.9199989382598 3.61352657004831 1.85340750238831 0.455461409965964 1
"371" "GLEAN_13412" 6.97098862703079 3.02197831580183 10.9199989382598 3.61352657004831 1.85340750238831 0.455461409965964 1
"372" "GLEAN_10393" 6.97098862703079 3.02197831580183 10.9199989382598 3.61352657004831 1.85340750238831 0.455461409965964 1
"373" "GLEAN_10239" 93.1119695564448 40.2930442106911 145.930894902199 3.62173913043478 1.85668263442117 0.0170878750432654 0.84019846018105
"374" "GLEAN_08674" 6.97098862703079 3.02197831580183 10.9199989382598 3.61352657004831 1.85340750238831 0.455461409965964 1
"375" "GLEAN_01764" 6.97098862703079 3.02197831580183 10.9199989382598 3.61352657004831 1.85340750238831 0.455461409965964 1
"376" "GLEAN_01031" 6.97098862703079 3.02197831580183 10.9199989382598 3.61352657004831 1.85340750238831 0.455461409965964 1
"377" "GLEAN_00943" 6.97098862703079 3.02197831580183 10.9199989382598 3.61352657004831 1.85340750238831 0.455461409965964 1
"378" "GLEAN_09098" 94.6083597852839 41.3003703159584 147.916349254609 3.58147755390597 1.84055490031625 0.0175597297493293 0.854982349772805
"379" "GLEAN_15723" 18.4238484760479 8.05860884213822 28.7890881099575 3.57246376811594 1.83691937959974 0.191267031906504 1
"380" "GLEAN_14329" 686.164264835758 300.183179369649 1072.14535030187 3.5716370002918 1.83658546106084 0.00210538723805359 0.208379809773118
"381" "GLEAN_03997" 59.7534166501299 26.1904787369492 93.3163545633106 3.56298773690078 1.83308751800872 0.0370736734224207 1
"382" "GLEAN_13917" 4644.34270351556 2036.81338485043 7251.87202218068 3.56040080849783 1.83203966026002 0.00129764082405122 0.148579874353865
"383" "GLEAN_15100" 11.4528598490171 5.03663052633638 17.8690891716978 3.54782608695652 1.82693529102712 0.313070503679848 1
"384" "GLEAN_02304" 11.4528598490171 5.03663052633638 17.8690891716978 3.54782608695652 1.82693529102712 0.313070503679848 1
"385" "GLEAN_10564" 109.550363680082 48.3516530528293 170.749074307334 3.53140096618357 1.82024063845311 0.015030540330241 0.78100144677042
"386" "GLEAN_06157" 27.3875909200205 12.0879132632073 42.6872685768336 3.53140096618357 1.82024063845311 0.120068742840691 1
"387" "GLEAN_01638" 15.9347310710034 7.05128273687094 24.8181794051358 3.51966873706004 1.81543965218929 0.229649488256757 1
"388" "GLEAN_03923" 20.4166022929897 9.06593494740549 31.7672696385738 3.50402576489533 1.80901338302986 0.175838786515062 1
"389" "GLEAN_03176" 29.3803447369622 13.0952393684746 45.6654501054499 3.48717948717949 1.80206062238809 0.112660323505951 1
"390" "GLEAN_09126" 814.189573243604 363.644724001487 1264.73442248572 3.47793970050986 1.7982329198413 0.00236515693117101 0.22098134239317
"391" "GLEAN_04937" 38.3440871809348 17.1245437895437 59.5636305723259 3.47826086956522 1.79836613883035 0.0784712805715516 1
"392" "GLEAN_14099" 387.426379443232 173.260090105972 601.592668780492 3.47219413549039 1.79584761324302 0.00380065788487952 0.313937966722877
"393" "GLEAN_03276" 47.3078296249074 21.1538482106128 73.461811039202 3.47273982056591 1.79607432732236 0.0580096564846306 1
"394" "GLEAN_16333" 4.48187122198629 2.01465221053455 6.94909023343803 3.44927536231884 1.78629330652977 0.610132288466722 1
"395" "GLEAN_16267" 8.96374244397258 4.02930442106911 13.8981804668761 3.44927536231884 1.78629330652977 0.394882926892896 1
"396" "GLEAN_14347" 8.96374244397258 4.02930442106911 13.8981804668761 3.44927536231884 1.78629330652977 0.394882926892896 1
"397" "GLEAN_13830" 4.48187122198629 2.01465221053455 6.94909023343803 3.44927536231884 1.78629330652977 0.610132288466722 1
"398" "GLEAN_13684" 4.48187122198629 2.01465221053455 6.94909023343803 3.44927536231884 1.78629330652977 0.610132288466722 1
"399" "GLEAN_13628" 8.96374244397258 4.02930442106911 13.8981804668761 3.44927536231884 1.78629330652977 0.394882926892896 1
"400" "GLEAN_10818" 4.48187122198629 2.01465221053455 6.94909023343803 3.44927536231884 1.78629330652977 0.610132288466722 1
"401" "GLEAN_09043" 4.48187122198629 2.01465221053455 6.94909023343803 3.44927536231884 1.78629330652977 0.610132288466722 1
"402" "GLEAN_08493" 4.48187122198629 2.01465221053455 6.94909023343803 3.44927536231884 1.78629330652977 0.610132288466722 1
"403" "GLEAN_08442" 4.48187122198629 2.01465221053455 6.94909023343803 3.44927536231884 1.78629330652977 0.610132288466722 1
"404" "GLEAN_08429" 4.48187122198629 2.01465221053455 6.94909023343803 3.44927536231884 1.78629330652977 0.610132288466722 1
"405" "GLEAN_07069" 80.6736819957532 36.263739789622 125.083624201884 3.44927536231884 1.78629330652977 0.0265379142176962 1
"406" "GLEAN_06671" 4.48187122198629 2.01465221053455 6.94909023343803 3.44927536231884 1.78629330652977 0.610132288466722 1
"407" "GLEAN_03852" 4.48187122198629 2.01465221053455 6.94909023343803 3.44927536231884 1.78629330652977 0.610132288466722 1
"408" "GLEAN_03162" 4.48187122198629 2.01465221053455 6.94909023343803 3.44927536231884 1.78629330652977 0.610132288466722 1
"409" "GLEAN_02882" 4.48187122198629 2.01465221053455 6.94909023343803 3.44927536231884 1.78629330652977 0.610132288466722 1
"410" "GLEAN_02489" 4.48187122198629 2.01465221053455 6.94909023343803 3.44927536231884 1.78629330652977 0.610132288466722 1
"411" "GLEAN_02380" 8.96374244397258 4.02930442106911 13.8981804668761 3.44927536231884 1.78629330652977 0.394882926892896 1
"412" "GLEAN_00135" 8.96374244397258 4.02930442106911 13.8981804668761 3.44927536231884 1.78629330652977 0.394882926892896 1
"413" "GLEAN_09777" 87.1483070346813 39.2857181054238 135.010895963939 3.43664065403196 1.78099900686026 0.0240211902096122 1
"414" "GLEAN_03371" 156.369129181417 70.5128273687094 242.225430994125 3.4351966873706 1.78039270509009 0.0105864824434138 0.643955877378279
"415" "GLEAN_15089" 129.4779018495 58.4249141055021 200.530889593497 3.43228385807096 1.77916887209639 0.0136770903895125 0.739512678977391
"416" "GLEAN_03035" 216.626208884181 97.7106322109259 335.541785557436 3.43403555953982 1.77990497856723 0.00715473996111836 0.500360526981445
"417" "GLEAN_15160" 513.933399228646 232.692330316741 795.174468140551 3.41727837380011 1.77284777546482 0.0034677577106159 0.291366491383332
"418" "GLEAN_11133" 100.097557112537 45.3296747370275 154.865439488047 3.41642512077295 1.77248750700474 0.0201336203665672 0.936814949247561
"419" "GLEAN_10422" 164.340144449185 74.5421317897785 254.138157108591 3.4093223658441 1.76948501884322 0.0103674275595043 0.637269402460268
"420" "GLEAN_05976" 222.108106746904 100.732610526728 343.48360296708 3.40985507246377 1.76971042233417 0.00726740709320738 0.50050933513401
"421" "GLEAN_06694" 19.9202387048869 9.06593494740549 30.7745424623684 3.39452495974235 1.76320969341673 0.191596589188256 1
"422" "GLEAN_03991" 170.31840590001 77.5641101055803 263.07270169444 3.39168078298513 1.76200039322783 0.010213590576892 0.634951966876518
"423" "GLEAN_08357" 242.532008504424 110.8058715794 374.258145429448 3.37760210803689 1.75599938421617 0.00701928667656859 0.500360526981445
"424" "GLEAN_10036" 1252.50781939643 573.168553897081 1931.84708489577 3.37046942258221 1.7529495369467 0.00256014586687862 0.229999565994426
"425" "GLEAN_15125" 10.9564962609144 5.03663052633638 16.8763619954923 3.35072463768116 1.74447313083515 0.347200172888269 1
"426" "GLEAN_12681" 21.9129925218287 10.0732610526728 33.7527239909847 3.35072463768116 1.74447313083515 0.176310769403411 1
"427" "GLEAN_09665" 10.9564962609144 5.03663052633638 16.8763619954923 3.35072463768116 1.74447313083515 0.347200172888269 1
"428" "GLEAN_06698" 1486.59434743857 682.967099371214 2290.22159550593 3.35334102860074 1.74559921001881 0.00253886274325675 0.229855643244152
"429" "GLEAN_07890" 39.3441138216712 18.131869894811 60.5563577485314 3.33977455716586 1.73975072059274 0.0849938360830346 1
"430" "GLEAN_06444" 948.244239353992 437.179529685998 1459.30894902199 3.33800841514726 1.73898759175142 0.00303034422579325 0.264511132185792
"431" "GLEAN_08852" 17.4311212998424 8.05860884213822 26.8036337575467 3.32608695652174 1.73382588663564 0.228725924927793 1
"432" "GLEAN_15329" 200.209713154137 92.6740016845895 307.745424623684 3.32073093887839 1.73150083368939 0.00955729792868059 0.605010742452509
"433" "GLEAN_12668" 436.281695548695 202.472547158723 670.090843938667 3.30953926022064 1.72663038523143 0.00484982518272984 0.375106677543721
"434" "GLEAN_09682" 71.7172390163116 33.2417614738201 110.192716558803 3.31488801054018 1.72896013146382 0.0371999265721366 1
"435" "GLEAN_15099" 49.8042464944828 23.1685004211474 76.4399925678183 3.29930686830498 1.72216296911006 0.0636347934340807 1
"436" "GLEAN_09658" 117.039614288808 54.395609684433 179.683618893183 3.30327428878154 1.72389676939191 0.0190502627666338 0.911836142834085
"437" "GLEAN_09233" 247.028478655472 114.83517600047 379.221781310475 3.302313755403 1.72347719834318 0.00792806222112041 0.52909622103123
"438" "GLEAN_11722" 237.568372623397 110.8058715794 364.330873667394 3.28801054018445 1.71721492379072 0.0084663481212241 0.558635478575007
"439" "GLEAN_15724" 6.47462503892808 3.02197831580183 9.92727176205432 3.28502415458937 1.71590397863838 0.512534709439989 1
"440" "GLEAN_14076" 6.47462503892808 3.02197831580183 9.92727176205432 3.28502415458937 1.71590397863838 0.512534709439989 1
"441" "GLEAN_11596" 12.9492500778562 6.04395663160366 19.8545435241086 3.28502415458937 1.71590397863838 0.308599971449771 1
"442" "GLEAN_11311" 6.47462503892808 3.02197831580183 9.92727176205432 3.28502415458937 1.71590397863838 0.512534709439989 1
"443" "GLEAN_11226" 19.4238751167842 9.06593494740549 29.781815286163 3.28502415458937 1.71590397863838 0.208694328926347 1
"444" "GLEAN_04866" 6.47462503892808 3.02197831580183 9.92727176205432 3.28502415458937 1.71590397863838 0.512534709439989 1
"445" "GLEAN_01024" 45.3223752724965 21.1538482106128 69.4909023343803 3.28502415458937 1.71590397863838 0.0735400707689078 1
"446" "GLEAN_11201" 27.8912539726541 13.0952393684746 42.6872685768336 3.25975473801561 1.70476342103318 0.140757153587419 1
"447" "GLEAN_06897" 68.7317580231643 32.2344353685529 105.229080677776 3.26449275362319 1.70685883903537 0.0419737674090352 1
"448" "GLEAN_12044" 21.416628933726 10.0732610526728 32.7599968147793 3.25217391304348 1.70140440894326 0.191403997183431 1
"449" "GLEAN_14093" 145.434531314096 68.4981751581748 222.370887470017 3.2463768115942 1.69883046527944 0.0157654899504044 0.805008625399864
"450" "GLEAN_10904" 14.9420038947979 7.05128273687094 22.8327250527249 3.23809523809524 1.69514541847158 0.276713405219103 1
"451" "GLEAN_01223" 29.8840077895959 14.1025654737419 45.6654501054499 3.23809523809524 1.69514541847158 0.131486011100757 1
"452" "GLEAN_10105" 61.7607693961336 29.212457052751 94.3090817395161 3.22838580709645 1.69081299767555 0.0508199724698556 1
"453" "GLEAN_02444" 1086.29171256279 513.736313686311 1658.84711143928 3.22898550724638 1.6910809656745 0.00370949485744251 0.309451360286222
"454" "GLEAN_16211" 182.793190783356 86.6300450529858 278.956336513726 3.2200876306033 1.687099949991 0.0126299023632143 0.709156873557596
"455" "GLEAN_06627" 106.090417492425 50.3663052633638 161.814529721485 3.21275362318841 1.68381034892852 0.0248045570506205 1
"456" "GLEAN_11792" 154.405573222599 73.5348056845112 235.276340760687 3.19952352590828 1.67785707449041 0.0158578653595371 0.805234824061019
"457" "GLEAN_09575" 8.46737885586986 4.02930442106911 12.9054532906706 3.20289855072464 1.67937810261326 0.440532693577411 1
"458" "GLEAN_06297" 8.46737885586986 4.02930442106911 12.9054532906706 3.20289855072464 1.67937810261326 0.440532693577411 1
"459" "GLEAN_04188" 8.46737885586986 4.02930442106911 12.9054532906706 3.20289855072464 1.67937810261326 0.440532693577411 1
"460" "GLEAN_03114" 8.46737885586986 4.02930442106911 12.9054532906706 3.20289855072464 1.67937810261326 0.440532693577411 1
"461" "GLEAN_02766" 42.3368942793493 20.1465221053455 64.5272664533531 3.20289855072464 1.67937810261326 0.0869841332084372 1
"462" "GLEAN_02743" 8.46737885586986 4.02930442106911 12.9054532906706 3.20289855072464 1.67937810261326 0.440532693577411 1
"463" "GLEAN_14734" 103.60130008738 49.3589791580966 157.843621016664 3.19787045252884 1.67711149564132 0.0261495174110391 1
"464" "GLEAN_09448" 194.253350096904 92.6740016845895 295.832698509219 3.19218651543793 1.67454494887732 0.0124261424681023 0.702129109019133
"465" "GLEAN_05832" 122.528811616062 58.4249141055021 186.632709126621 3.1944027986007 1.67554624102224 0.0211851021192915 0.9767382771858
"466" "GLEAN_01152" 208.698990403599 99.7252844214604 317.672696385738 3.18547796808666 1.67150985927992 0.0116721632710094 0.687947494618341
"467" "GLEAN_02437" 178.814982614003 85.6227189477185 272.007246280288 3.1768115942029 1.667579531295 0.013962973526655 0.748043889072495
"468" "GLEAN_01264" 48.3151557301747 23.1685004211474 73.461811039202 3.17076244486452 1.66482979404411 0.075378205787717 1
"469" "GLEAN_10552" 50.3079095471165 24.1758265264146 76.4399925678183 3.16183574879227 1.66076242444592 0.0721029719817686 1
"470" "GLEAN_15918" 10.4601326728116 5.03663052633638 15.8836348192869 3.1536231884058 1.65701028958481 0.384723501755544 1
"471" "GLEAN_14658" 10.4601326728116 5.03663052633638 15.8836348192869 3.1536231884058 1.65701028958481 0.384723501755544 1
"472" "GLEAN_00303" 447.296587525857 215.567786527197 679.025388524516 3.149939049167 1.65532391295692 0.00668825055191016 0.482173322196041
"473" "GLEAN_12370" 33.3731518353767 16.1172176842764 50.629085986477 3.14130434782609 1.65136372644367 0.123821113562089 1
"474" "GLEAN_15945" 45.8260383251302 22.1611743158801 69.4909023343803 3.13570487483531 1.64878978277984 0.0836179473978626 1
"475" "GLEAN_01718" 24.9057729795069 12.0879132632073 37.7236326958064 3.1207729468599 1.6419033971946 0.176085028804285 1
"476" "GLEAN_09602" 1772.81365116057 863.278472214056 2682.34883010708 3.10716520386248 1.63559894968535 0.00437389516252661 0.354741122244085
"477" "GLEAN_04524" 452.793084317641 220.604417053534 684.981751581748 3.10502283105023 1.63460387653653 0.00731212229986279 0.50050933513401
"478" "GLEAN_00327" 97.133974512983 47.344326947562 146.923622078404 3.10329941412273 1.63380289842348 0.0325699383193567 1
"479" "GLEAN_14801" 916.053600772624 447.252790738671 1384.85441080658 3.09635722679201 1.63057192483861 0.00534775246569386 0.401925245012048
"480" "GLEAN_11319" 14.4456403066952 7.05128273687094 21.8399978765195 3.09730848861284 1.63101508105186 0.303491235188022 1
"481" "GLEAN_09878" 14.4456403066952 7.05128273687094 21.8399978765195 3.09730848861284 1.63101508105186 0.303491235188022 1
"482" "GLEAN_12791" 55.2934438217364 27.1978048422165 83.3890828012563 3.06602254428341 1.61636830508746 0.0705868301445339 1
"483" "GLEAN_14687" 22.4166555744624 11.08058715794 33.7527239909847 3.04611330698287 1.60696960708521 0.206421940241769 1
"484" "GLEAN_14266" 305.365799186603 151.098915790092 459.632682583115 3.04193236714976 1.60498807723653 0.0109667882636366 0.657767456916705
"485" "GLEAN_01360" 2574.43354648192 1273.26019705784 3875.60689590601 3.04384516602458 1.60589497385795 0.00480688189920813 0.374360129344897
"486" "GLEAN_12228" 26.4021632083459 13.0952393684746 39.7090870482173 3.03232998885173 1.60042676121844 0.175565851317614 1
"487" "GLEAN_08369" 24.4094093914042 12.0879132632073 36.730905519601 3.03864734299517 1.60342924937996 0.189968300498211 1
"488" "GLEAN_12024" 60.775341684459 30.2197831580183 91.3309002108998 3.02222222222222 1.59560974492066 0.0657892522302914 1
"489" "GLEAN_09698" 381.586807818494 189.377307790248 573.79630784674 3.02991057662658 1.59927521529521 0.00958361052776045 0.605010742452509
"490" "GLEAN_06647" 117.565175735035 58.4249141055021 176.705437364567 3.02448775612194 1.596690820311 0.0290322836513898 1
"491" "GLEAN_03199" 198.268055588911 98.7179583161931 297.81815286163 3.01685891748004 1.59304723085284 0.0167675702371829 0.832835016458015
"492" "GLEAN_01030" 70.739110769168 35.2564136843547 106.221807853981 3.0128364389234 1.59112235392835 0.0549775246176075 1
"493" "GLEAN_08102" 44.336947560822 22.1611743158801 66.512720805764 3.00131752305665 1.58559595629265 0.099396550733231 1
"494" "GLEAN_01546" 292.423848573278 146.062285263755 438.785411882801 3.00409795102449 1.58693185384867 0.0122514850747287 0.702129109019133
"495" "GLEAN_00056" 106.60867947412 53.3882835791657 159.829075369075 2.9937106918239 1.58193480802359 0.0341610811326972 1
"496" "GLEAN_10037" 154.434771080723 77.5641101055803 231.305432055866 2.98211932994542 1.57633798843155 0.0229735836148186 1
"497" "GLEAN_04676" 7570.4133548456 3818.77326506825 11322.053444623 2.96484044973029 1.56795446950103 0.0053686392860587 0.401925245012048
"498" "GLEAN_16388" 1.99275381694179 1.00732610526728 2.9781815286163 2.95652173913043 1.56390088519333 0.871588537824533 1
"499" "GLEAN_16101" 5.97826145082536 3.02197831580183 8.93454458584889 2.95652173913043 1.56390088519333 0.575895855749009 1
"500" "GLEAN_16065" 1.99275381694179 1.00732610526728 2.9781815286163 2.95652173913043 1.56390088519333 0.871588537824533 1
"501" "GLEAN_16032" 1.99275381694179 1.00732610526728 2.9781815286163 2.95652173913043 1.56390088519333 0.871588537824533 1
"502" "GLEAN_15897" 1.99275381694179 1.00732610526728 2.9781815286163 2.95652173913043 1.56390088519333 0.871588537824533 1
"503" "GLEAN_15855" 3.98550763388357 2.01465221053455 5.95636305723259 2.95652173913043 1.56390088519333 0.693359844625637 1
"504" "GLEAN_15697" 1.99275381694179 1.00732610526728 2.9781815286163 2.95652173913043 1.56390088519333 0.871588537824533 1
"505" "GLEAN_15507" 1.99275381694179 1.00732610526728 2.9781815286163 2.95652173913043 1.56390088519333 0.871588537824533 1
"506" "GLEAN_15076" 13.9492767185925 7.05128273687094 20.8472707003141 2.95652173913043 1.56390088519333 0.332650983085232 1
"507" "GLEAN_15030" 3.98550763388357 2.01465221053455 5.95636305723259 2.95652173913043 1.56390088519333 0.693359844625637 1
"508" "GLEAN_15027" 3.98550763388357 2.01465221053455 5.95636305723259 2.95652173913043 1.56390088519333 0.693359844625637 1
"509" "GLEAN_14845" 1.99275381694179 1.00732610526728 2.9781815286163 2.95652173913043 1.56390088519333 0.871588537824533 1
"510" "GLEAN_14253" 1.99275381694179 1.00732610526728 2.9781815286163 2.95652173913043 1.56390088519333 0.871588537824533 1
"511" "GLEAN_14096" 7.97101526776715 4.02930442106911 11.9127261144652 2.95652173913043 1.56390088519333 0.490889510855168 1
"512" "GLEAN_14084" 3.98550763388357 2.01465221053455 5.95636305723259 2.95652173913043 1.56390088519333 0.693359844625637 1
"513" "GLEAN_14065" 1.99275381694179 1.00732610526728 2.9781815286163 2.95652173913043 1.56390088519333 0.871588537824533 1
"514" "GLEAN_13844" 3.98550763388357 2.01465221053455 5.95636305723259 2.95652173913043 1.56390088519333 0.693359844625637 1
"515" "GLEAN_13353" 3.98550763388357 2.01465221053455 5.95636305723259 2.95652173913043 1.56390088519333 0.693359844625637 1
"516" "GLEAN_13071" 1.99275381694179 1.00732610526728 2.9781815286163 2.95652173913043 1.56390088519333 0.871588537824533 1
"517" "GLEAN_12840" 13.9492767185925 7.05128273687094 20.8472707003141 2.95652173913043 1.56390088519333 0.332650983085232 1
"518" "GLEAN_12810" 1.99275381694179 1.00732610526728 2.9781815286163 2.95652173913043 1.56390088519333 0.871588537824533 1
"519" "GLEAN_12591" 3.98550763388357 2.01465221053455 5.95636305723259 2.95652173913043 1.56390088519333 0.693359844625637 1
"520" "GLEAN_12560" 5.97826145082536 3.02197831580183 8.93454458584889 2.95652173913043 1.56390088519333 0.575895855749009 1
"521" "GLEAN_12359" 1.99275381694179 1.00732610526728 2.9781815286163 2.95652173913043 1.56390088519333 0.871588537824533 1
"522" "GLEAN_11908" 1.99275381694179 1.00732610526728 2.9781815286163 2.95652173913043 1.56390088519333 0.871588537824533 1
"523" "GLEAN_11878" 1.99275381694179 1.00732610526728 2.9781815286163 2.95652173913043 1.56390088519333 0.871588537824533 1
"524" "GLEAN_11719" 1.99275381694179 1.00732610526728 2.9781815286163 2.95652173913043 1.56390088519333 0.871588537824533 1
"525" "GLEAN_11609" 1.99275381694179 1.00732610526728 2.9781815286163 2.95652173913043 1.56390088519333 0.871588537824533 1
"526" "GLEAN_11584" 1.99275381694179 1.00732610526728 2.9781815286163 2.95652173913043 1.56390088519333 0.871588537824533 1
"527" "GLEAN_11090" 9.96376908470894 5.03663052633638 14.8909076430815 2.95652173913043 1.56390088519333 0.425906059782196 1
"528" "GLEAN_11071" 1.99275381694179 1.00732610526728 2.9781815286163 2.95652173913043 1.56390088519333 0.871588537824533 1
"529" "GLEAN_10713" 1.99275381694179 1.00732610526728 2.9781815286163 2.95652173913043 1.56390088519333 0.871588537824533 1
"530" "GLEAN_10486" 3.98550763388357 2.01465221053455 5.95636305723259 2.95652173913043 1.56390088519333 0.693359844625637 1
"531" "GLEAN_10287" 1.99275381694179 1.00732610526728 2.9781815286163 2.95652173913043 1.56390088519333 0.871588537824533 1
"532" "GLEAN_10282" 1.99275381694179 1.00732610526728 2.9781815286163 2.95652173913043 1.56390088519333 0.871588537824533 1
"533" "GLEAN_10215" 1.99275381694179 1.00732610526728 2.9781815286163 2.95652173913043 1.56390088519333 0.871588537824533 1
"534" "GLEAN_10198" 5.97826145082536 3.02197831580183 8.93454458584889 2.95652173913043 1.56390088519333 0.575895855749009 1
"535" "GLEAN_10000" 1.99275381694179 1.00732610526728 2.9781815286163 2.95652173913043 1.56390088519333 0.871588537824533 1
"536" "GLEAN_09989" 7.97101526776715 4.02930442106911 11.9127261144652 2.95652173913043 1.56390088519333 0.490889510855168 1
"537" "GLEAN_09944" 1.99275381694179 1.00732610526728 2.9781815286163 2.95652173913043 1.56390088519333 0.871588537824533 1
"538" "GLEAN_09510" 1.99275381694179 1.00732610526728 2.9781815286163 2.95652173913043 1.56390088519333 0.871588537824533 1
"539" "GLEAN_09480" 1.99275381694179 1.00732610526728 2.9781815286163 2.95652173913043 1.56390088519333 0.871588537824533 1
"540" "GLEAN_09338" 1.99275381694179 1.00732610526728 2.9781815286163 2.95652173913043 1.56390088519333 0.871588537824533 1
"541" "GLEAN_09244" 53.8043530574282 27.1978048422165 80.41090127264 2.95652173913043 1.56390088519333 0.0824003529905777 1
"542" "GLEAN_09197" 5.97826145082536 3.02197831580183 8.93454458584889 2.95652173913043 1.56390088519333 0.575895855749009 1
"543" "GLEAN_09047" 13.9492767185925 7.05128273687094 20.8472707003141 2.95652173913043 1.56390088519333 0.332650983085232 1
"544" "GLEAN_08797" 35.8695687049522 18.131869894811 53.6072675150933 2.95652173913043 1.56390088519333 0.132794454395356 1
"545" "GLEAN_08396" 19.9275381694179 10.0732610526728 29.781815286163 2.95652173913043 1.56390088519333 0.244388654902661 1
"546" "GLEAN_08330" 1.99275381694179 1.00732610526728 2.9781815286163 2.95652173913043 1.56390088519333 0.871588537824533 1
"547" "GLEAN_08162" 19.9275381694179 10.0732610526728 29.781815286163 2.95652173913043 1.56390088519333 0.244388654902661 1
"548" "GLEAN_08031" 3.98550763388357 2.01465221053455 5.95636305723259 2.95652173913043 1.56390088519333 0.693359844625637 1
"549" "GLEAN_07986" 1.99275381694179 1.00732610526728 2.9781815286163 2.95652173913043 1.56390088519333 0.871588537824533 1
"550" "GLEAN_07950" 1.99275381694179 1.00732610526728 2.9781815286163 2.95652173913043 1.56390088519333 0.871588537824533 1
"551" "GLEAN_07812" 1.99275381694179 1.00732610526728 2.9781815286163 2.95652173913043 1.56390088519333 0.871588537824533 1
"552" "GLEAN_07757" 5.97826145082536 3.02197831580183 8.93454458584889 2.95652173913043 1.56390088519333 0.575895855749009 1
"553" "GLEAN_07724" 1.99275381694179 1.00732610526728 2.9781815286163 2.95652173913043 1.56390088519333 0.871588537824533 1
"554" "GLEAN_07360" 1.99275381694179 1.00732610526728 2.9781815286163 2.95652173913043 1.56390088519333 0.871588537824533 1
"555" "GLEAN_07330" 1.99275381694179 1.00732610526728 2.9781815286163 2.95652173913043 1.56390088519333 0.871588537824533 1
"556" "GLEAN_07272" 1.99275381694179 1.00732610526728 2.9781815286163 2.95652173913043 1.56390088519333 0.871588537824533 1
"557" "GLEAN_07257" 3.98550763388357 2.01465221053455 5.95636305723259 2.95652173913043 1.56390088519333 0.693359844625637 1
"558" "GLEAN_07141" 1.99275381694179 1.00732610526728 2.9781815286163 2.95652173913043 1.56390088519333 0.871588537824533 1
"559" "GLEAN_07107" 9.96376908470894 5.03663052633638 14.8909076430815 2.95652173913043 1.56390088519333 0.425906059782196 1
"560" "GLEAN_06999" 1.99275381694179 1.00732610526728 2.9781815286163 2.95652173913043 1.56390088519333 0.871588537824533 1
"561" "GLEAN_06941" 1.99275381694179 1.00732610526728 2.9781815286163 2.95652173913043 1.56390088519333 0.871588537824533 1
"562" "GLEAN_06829" 1.99275381694179 1.00732610526728 2.9781815286163 2.95652173913043 1.56390088519333 0.871588537824533 1
"563" "GLEAN_06528" 1.99275381694179 1.00732610526728 2.9781815286163 2.95652173913043 1.56390088519333 0.871588537824533 1
"564" "GLEAN_06506" 1.99275381694179 1.00732610526728 2.9781815286163 2.95652173913043 1.56390088519333 0.871588537824533 1
"565" "GLEAN_06465" 1.99275381694179 1.00732610526728 2.9781815286163 2.95652173913043 1.56390088519333 0.871588537824533 1
"566" "GLEAN_06396" 1.99275381694179 1.00732610526728 2.9781815286163 2.95652173913043 1.56390088519333 0.871588537824533 1
"567" "GLEAN_06365" 3.98550763388357 2.01465221053455 5.95636305723259 2.95652173913043 1.56390088519333 0.693359844625637 1
"568" "GLEAN_06302" 1.99275381694179 1.00732610526728 2.9781815286163 2.95652173913043 1.56390088519333 0.871588537824533 1
"569" "GLEAN_06251" 3.98550763388357 2.01465221053455 5.95636305723259 2.95652173913043 1.56390088519333 0.693359844625637 1
"570" "GLEAN_06234" 1.99275381694179 1.00732610526728 2.9781815286163 2.95652173913043 1.56390088519333 0.871588537824533 1
"571" "GLEAN_06188" 27.898553437185 14.1025654737419 41.6945414006282 2.95652173913043 1.56390088519333 0.174859386448851 1
"572" "GLEAN_06090" 21.9202919863597 11.08058715794 32.7599968147793 2.95652173913043 1.56390088519333 0.223218292363695 1
"573" "GLEAN_06060" 1.99275381694179 1.00732610526728 2.9781815286163 2.95652173913043 1.56390088519333 0.871588537824533 1
"574" "GLEAN_06042" 5.97826145082536 3.02197831580183 8.93454458584889 2.95652173913043 1.56390088519333 0.575895855749009 1
"575" "GLEAN_05907" 1.99275381694179 1.00732610526728 2.9781815286163 2.95652173913043 1.56390088519333 0.871588537824533 1
"576" "GLEAN_05796" 7.97101526776715 4.02930442106911 11.9127261144652 2.95652173913043 1.56390088519333 0.490889510855168 1
"577" "GLEAN_05715" 5.97826145082536 3.02197831580183 8.93454458584889 2.95652173913043 1.56390088519333 0.575895855749009 1
"578" "GLEAN_05520" 3.98550763388357 2.01465221053455 5.95636305723259 2.95652173913043 1.56390088519333 0.693359844625637 1
"579" "GLEAN_05385" 3.98550763388357 2.01465221053455 5.95636305723259 2.95652173913043 1.56390088519333 0.693359844625637 1
"580" "GLEAN_05033" 1.99275381694179 1.00732610526728 2.9781815286163 2.95652173913043 1.56390088519333 0.871588537824533 1
"581" "GLEAN_04860" 1.99275381694179 1.00732610526728 2.9781815286163 2.95652173913043 1.56390088519333 0.871588537824533 1
"582" "GLEAN_04706" 3.98550763388357 2.01465221053455 5.95636305723259 2.95652173913043 1.56390088519333 0.693359844625637 1
"583" "GLEAN_04555" 5.97826145082536 3.02197831580183 8.93454458584889 2.95652173913043 1.56390088519333 0.575895855749009 1
"584" "GLEAN_04544" 1.99275381694179 1.00732610526728 2.9781815286163 2.95652173913043 1.56390088519333 0.871588537824533 1
"585" "GLEAN_04355" 71.7391374099043 36.263739789622 107.214535030187 2.95652173913043 1.56390088519333 0.0580447106411783 1
"586" "GLEAN_04095" 5.97826145082536 3.02197831580183 8.93454458584889 2.95652173913043 1.56390088519333 0.575895855749009 1
"587" "GLEAN_04015" 37.862322521894 19.1391960000783 56.5854490437096 2.95652173913044 1.56390088519333 0.124860823537728 1
"588" "GLEAN_04003" 33.8768148880104 17.1245437895437 50.629085986477 2.95652173913043 1.56390088519333 0.141608146756442 1
"589" "GLEAN_03837" 5.97826145082536 3.02197831580183 8.93454458584889 2.95652173913043 1.56390088519333 0.575895855749009 1
"590" "GLEAN_03543" 5.97826145082536 3.02197831580183 8.93454458584889 2.95652173913043 1.56390088519333 0.575895855749009 1
"591" "GLEAN_03393" 1.99275381694179 1.00732610526728 2.9781815286163 2.95652173913043 1.56390088519333 0.871588537824533 1
"592" "GLEAN_03275" 43.8405839727193 22.1611743158801 65.5199936295585 2.95652173913043 1.56390088519333 0.105278809779953 1
"593" "GLEAN_03225" 1.99275381694179 1.00732610526728 2.9781815286163 2.95652173913043 1.56390088519333 0.871588537824533 1
"594" "GLEAN_02718" 1.99275381694179 1.00732610526728 2.9781815286163 2.95652173913043 1.56390088519333 0.871588537824533 1
"595" "GLEAN_02661" 1.99275381694179 1.00732610526728 2.9781815286163 2.95652173913043 1.56390088519333 0.871588537824533 1
"596" "GLEAN_02521" 3.98550763388357 2.01465221053455 5.95636305723259 2.95652173913043 1.56390088519333 0.693359844625637 1
"597" "GLEAN_02512" 1.99275381694179 1.00732610526728 2.9781815286163 2.95652173913043 1.56390088519333 0.871588537824533 1
"598" "GLEAN_02235" 3.98550763388357 2.01465221053455 5.95636305723259 2.95652173913043 1.56390088519333 0.693359844625637 1
"599" "GLEAN_02126" 137.500013368983 69.5055012634421 205.494525474524 2.95652173913043 1.56390088519333 0.027168780942105 1
"600" "GLEAN_02118" 1.99275381694179 1.00732610526728 2.9781815286163 2.95652173913043 1.56390088519333 0.871588537824533 1
"601" "GLEAN_01909" 1.99275381694179 1.00732610526728 2.9781815286163 2.95652173913043 1.56390088519333 0.871588537824533 1
"602" "GLEAN_01871" 1.99275381694179 1.00732610526728 2.9781815286163 2.95652173913043 1.56390088519333 0.871588537824533 1
"603" "GLEAN_01823" 1.99275381694179 1.00732610526728 2.9781815286163 2.95652173913043 1.56390088519333 0.871588537824533 1
"604" "GLEAN_01767" 1.99275381694179 1.00732610526728 2.9781815286163 2.95652173913043 1.56390088519333 0.871588537824533 1
"605" "GLEAN_01598" 5.97826145082536 3.02197831580183 8.93454458584889 2.95652173913043 1.56390088519333 0.575895855749009 1
"606" "GLEAN_01553" 1.99275381694179 1.00732610526728 2.9781815286163 2.95652173913043 1.56390088519333 0.871588537824533 1
"607" "GLEAN_01469" 1.99275381694179 1.00732610526728 2.9781815286163 2.95652173913043 1.56390088519333 0.871588537824533 1
"608" "GLEAN_01221" 3.98550763388357 2.01465221053455 5.95636305723259 2.95652173913043 1.56390088519333 0.693359844625637 1
"609" "GLEAN_01140" 1.99275381694179 1.00732610526728 2.9781815286163 2.95652173913043 1.56390088519333 0.871588537824533 1
"610" "GLEAN_00950" 1.99275381694179 1.00732610526728 2.9781815286163 2.95652173913043 1.56390088519333 0.871588537824533 1
"611" "GLEAN_00390" 3.98550763388357 2.01465221053455 5.95636305723259 2.95652173913043 1.56390088519333 0.693359844625637 1
"612" "GLEAN_00353" 1.99275381694179 1.00732610526728 2.9781815286163 2.95652173913043 1.56390088519333 0.871588537824533 1
"613" "GLEAN_00269" 3.98550763388357 2.01465221053455 5.95636305723259 2.95652173913043 1.56390088519333 0.693359844625637 1
"614" "GLEAN_00250" 1.99275381694179 1.00732610526728 2.9781815286163 2.95652173913043 1.56390088519333 0.871588537824533 1
"615" "GLEAN_00190" 1.99275381694179 1.00732610526728 2.9781815286163 2.95652173913043 1.56390088519333 0.871588537824533 1
"616" "GLEAN_00092" 9.96376908470894 5.03663052633638 14.8909076430815 2.95652173913043 1.56390088519333 0.425906059782196 1
"617" "GLEAN_00004" 1.99275381694179 1.00732610526728 2.9781815286163 2.95652173913043 1.56390088519333 0.871588537824533 1
"618" "GLEAN_12277" 584.884194469211 297.161201053847 872.607187884575 2.93647752394989 1.55408659536637 0.00928141996703895 0.592337179207912
"619" "GLEAN_02053" 59.2862509201509 30.2197831580183 88.3527186822835 2.92367149758454 1.54778121983005 0.0761081693703057 1
"620" "GLEAN_08243" 88.681194586175 45.3296747370275 132.032714435323 2.91272141706924 1.54236772364369 0.04779826643178 1
"621" "GLEAN_05115" 51.3152356523837 26.1904787369492 76.4399925678183 2.91861761426979 1.54528520702598 0.0909019295238806 1
"622" "GLEAN_14715" 72.7391640506407 37.2710658948892 108.207262206392 2.90325107716412 1.53766934362015 0.061159209721152 1
"623" "GLEAN_06574" 43.3442203846166 22.1611743158801 64.5272664533531 2.91172595520422 1.54187457886333 0.111500992552946 1
"624" "GLEAN_11525" 31.3876974829659 16.1172176842764 46.6581772816553 2.89492753623188 1.53352723614981 0.161900898988866 1
"625" "GLEAN_05380" 68.7536564167571 35.2564136843547 102.25089914916 2.90020703933747 1.53615589471042 0.0656386000337186 1
"626" "GLEAN_03654" 35.3732051168494 18.131869894811 52.6145403388879 2.90177133655394 1.53693383759306 0.14147397535759 1
"627" "GLEAN_10253" 58.7898873320482 30.2197831580183 87.359991506078 2.89082125603865 1.53147940750095 0.0798922156011449 1
"628" "GLEAN_10858" 93.6667288607949 48.3516530528293 138.981804668761 2.8743961352657 1.52325890069598 0.0474360874958639 1
"629" "GLEAN_10624" 23.4166822151987 12.0879132632073 34.7454511671901 2.8743961352657 1.52325890069598 0.220915792001116 1
"630" "GLEAN_07787" 25.4094360321405 13.0952393684746 37.7236326958064 2.88071348940914 1.52642617977466 0.203194743068888 1
"631" "GLEAN_04643" 617.301116451037 318.31504926446 916.287183637614 2.87855439368923 1.52534447394084 0.010355123600854 0.637269402460268
"632" "GLEAN_12566" 159.931267872508 82.6007406319167 237.261795113098 2.8723930717568 1.52225318783484 0.0268958326750695 1
"633" "GLEAN_06456" 388.1271280382 201.465221053455 574.789035022945 2.85304347826087 1.51250173268668 0.013894873026587 0.747825908191289
"634" "GLEAN_02445" 1019.38482067236 527.838879160053 1510.93076218467 2.86248478814028 1.51726802643827 0.00902557678070979 0.582374095148672
"635" "GLEAN_00148" 40.8551029795721 21.1538482106128 60.5563577485314 2.86266390614217 1.5173582992563 0.125051793349474 1
"636" "GLEAN_13525" 54.3080161100619 28.2051309474838 80.41090127264 2.85093167701863 1.51143346529919 0.0917315993367425 1
"637" "GLEAN_08359" 67.7609292405517 35.2564136843547 100.265444796749 2.84389233954451 1.507866850279 0.0717173874751611 1
"638" "GLEAN_10851" 48.3297546592365 25.1831526316819 71.4763566867911 2.83826086956522 1.50500719613976 0.106206334406168 1
"639" "GLEAN_07320" 30.8913338948632 16.1172176842764 45.6654501054499 2.83333333333333 1.50250034052918 0.173053145780911 1
"640" "GLEAN_07068" 199.297280087771 103.75458884253 294.839971333013 2.84170536091178 1.50675697808972 0.0232102287582746 1
"641" "GLEAN_02435" 1759.31694124289 918.681408003757 2599.95247448203 2.83009153318078 1.50084871465802 0.00867148796606225 0.565778256735425
"642" "GLEAN_11644" 363.228654523224 190.384633895515 536.072675150933 2.81573498964803 1.49351155730193 0.0156891301260182 0.805008625399864
"643" "GLEAN_10951" 40.3587393914694 21.1538482106128 59.5636305723259 2.81573498964803 1.49351155730193 0.132597213376897 1
"644" "GLEAN_00511" 96.1631457303703 50.3663052633638 141.959986197377 2.81855072463768 1.49495353147584 0.0500427358424283 1
"645" "GLEAN_04026" 38.3659855745276 20.1465221053455 56.5854490437096 2.80869565217391 1.48990030374955 0.140946359962178 1
"646" "GLEAN_13653" 84.2066228287196 44.3223486317602 124.090897025679 2.79973649538867 1.48529105049696 0.0595413150231045 1
"647" "GLEAN_12161" 36.3732317575858 19.1391960000783 53.6072675150933 2.80091533180778 1.48589837319205 0.150202490296278 1
"648" "GLEAN_04523" 514.707142468924 270.970722316897 758.44356262095 2.7989871235386 1.48490484995129 0.0135029416273229 0.739512678977391
"649" "GLEAN_12503" 1680.6652109222 887.454298740471 2473.87612310394 2.78760960042113 1.47902852857576 0.00972416297837248 0.610583330238775
"650" "GLEAN_09090" 55.3080427507982 29.212457052751 81.4036284488455 2.78660669665167 1.47850939396268 0.0967410932954671 1
"651" "GLEAN_08608" 387.156299255588 204.487199369257 569.825399141918 2.78660669665167 1.47850939396268 0.0161057568013116 0.814281963993586
"652" "GLEAN_05773" 22.920318627096 12.0879132632073 33.7527239909847 2.79227053140097 1.48143872500135 0.238118879311977 1
"653" "GLEAN_05433" 11.460159313548 6.04395663160366 16.8763619954923 2.79227053140097 1.48143872500135 0.411957077428644 1
"654" "GLEAN_07304" 108.623331684655 57.4175880002348 159.829075369075 2.78362573099415 1.47696524842205 0.0463362146498428 1
"655" "GLEAN_02117" 32.3877241237022 17.1245437895437 47.6509044578607 2.78260869565217 1.47643804394299 0.172015088604311 1
"656" "GLEAN_01939" 20.9275648101542 11.08058715794 30.7745424623684 2.77733860342556 1.47370307622175 0.260741550306994 1
"657" "GLEAN_06809" 39.8623758033667 21.1538482106128 58.5709033961205 2.7688060731539 1.46926401105525 0.140582697713085 1
"658" "GLEAN_01464" 252.62716795069 133.974372000548 371.279963900832 2.77127601612727 1.47055040885862 0.0220274407810731 1
"659" "GLEAN_15718" 9.46740549660622 5.03663052633638 13.8981804668761 2.75942028985507 1.46436521164241 0.471019880016309 1
"660" "GLEAN_12547" 198.815515428731 105.769241053064 291.861789804397 2.75942028985507 1.46436521164241 0.0272412193411435 1
"661" "GLEAN_12183" 9.46740549660622 5.03663052633638 13.8981804668761 2.75942028985507 1.46436521164241 0.471019880016309 1
"662" "GLEAN_09100" 160.945893442306 85.6227189477185 236.269067936893 2.75942028985507 1.46436521164241 0.0327734287897396 1
"663" "GLEAN_03179" 9.46740549660622 5.03663052633638 13.8981804668761 2.75942028985507 1.46436521164241 0.471019880016309 1
"664" "GLEAN_15670" 26.4094626728769 14.1025654737419 38.7163598720119 2.74534161490683 1.45698568127681 0.21604687801355 1
"665" "GLEAN_15179" 90.1921837440759 48.3516530528293 132.032714435323 2.73067632850242 1.4492583192522 0.0611123538909192 1
"666" "GLEAN_12361" 248.152596193234 132.967045895281 363.338146491188 2.73254281949934 1.45024410339776 0.0241595732821088 1
"667" "GLEAN_11023" 151.982150998333 81.5934145266494 222.370887470017 2.72535337269637 1.44644330364515 0.0367330759179797 1
"668" "GLEAN_09072" 1238.79212554282 666.849881686937 1810.73436939871 2.71535531327992 1.44114099182969 0.0123652298885874 0.702129109019133
"669" "GLEAN_01192" 1032.991022558 556.044010107537 1509.93803500846 2.71550094517958 1.4412183654185 0.012896728925751 0.71724236725641
"670" "GLEAN_10817" 2377.93196130949 1281.31880589998 3474.54511671901 2.71169446723179 1.43919463590751 0.0112268396052529 0.668970713008924
"671" "GLEAN_05079" 14.9493033593289 8.05860884213822 21.8399978765195 2.71014492753623 1.43837000310947 0.354649426693665 1
"672" "GLEAN_03120" 7.47465167966443 4.02930442106911 10.9199989382598 2.71014492753623 1.43837000310947 0.546309693524038 1
"673" "GLEAN_15478" 42.8551562610448 23.1685004211474 62.5418121009422 2.69943289224953 1.43265635191507 0.139712127310974 1
"674" "GLEAN_12270" 100.659615881418 54.395609684433 146.923622078404 2.70101986044015 1.43350424793765 0.0570667059561757 1
"675" "GLEAN_14666" 61.2936036661545 33.2417614738201 89.3454458584889 2.68774703557312 1.42639736144339 0.0974974496453009 1
"676" "GLEAN_08778" 1054.44414881438 571.153901686546 1537.73439594221 2.69232932034864 1.42885488831951 0.0135904707314859 0.739512678977391
"677" "GLEAN_07771" 20.4312012220515 11.08058715794 29.781815286163 2.68774703557312 1.42639736144339 0.281638856894418 1
"678" "GLEAN_07703" 102.156006110258 55.4029357897002 148.909076430815 2.68774703557312 1.42639736144339 0.0574022715607682 1
"679" "GLEAN_06688" 48.3370541237674 26.1904787369492 70.4836295105857 2.69119286510591 1.42824578583576 0.124488480088833 1
"680" "GLEAN_03156" 91.1922103848123 49.3589791580966 133.025441611528 2.69506063294883 1.43031773081473 0.0637047010166382 1
"681" "GLEAN_02589" 20.4312012220515 11.08058715794 29.781815286163 2.68774703557312 1.42639736144339 0.281638856894418 1
"682" "GLEAN_15393" 563.613554826103 307.234462106519 819.992647545687 2.66894749346638 1.41627092344137 0.017569634724332 0.854982349772805
"683" "GLEAN_14484" 12.9565495423871 7.05128273687094 18.8618163479032 2.67494824016563 1.41951097585815 0.39880516717258 1
"684" "GLEAN_10468" 12.9565495423871 7.05128273687094 18.8618163479032 2.67494824016563 1.41951097585815 0.39880516717258 1
"685" "GLEAN_09198" 90.6958467967095 49.3589791580966 132.032714435323 2.67494824016563 1.41951097585815 0.06601979855448 1
"686" "GLEAN_08156" 25.9130990847742 14.1025654737419 37.7236326958064 2.67494824016563 1.41951097585815 0.231705551542157 1
"687" "GLEAN_01793" 12.9565495423871 7.05128273687094 18.8618163479032 2.67494824016563 1.41951097585815 0.39880516717258 1
"688" "GLEAN_13792" 18.4384474051097 10.0732610526728 26.8036337575467 2.66086956521739 1.41189779174828 0.310891041712841 1
"689" "GLEAN_09917" 178.902576188375 97.7106322109259 260.094520165823 2.66188555206933 1.41244854382249 0.0358509737162314 1
"690" "GLEAN_09073" 36.8768948102194 20.1465221053455 53.6072675150933 2.66086956521739 1.41189779174828 0.168607321988552 1
"691" "GLEAN_13749" 53.3225883983874 29.212457052751 77.4327197440237 2.65067466266867 1.40635960820685 0.117800587632934 1
"692" "GLEAN_09813" 1438.21349652762 787.729014319011 2088.69797873623 2.65154379332073 1.40683257645712 0.0141039945425378 0.752148640467121
"693" "GLEAN_07317" 29.402243130555 16.1172176842764 42.6872685768336 2.64855072463768 1.40520313917427 0.211073223240955 1
"694" "GLEAN_04936" 29.402243130555 16.1172176842764 42.6872685768336 2.64855072463768 1.40520313917427 0.211073223240955 1
"695" "GLEAN_04120" 112.127074659497 61.4468924213039 162.807256897691 2.6495604656688 1.40575305152737 0.0556965741093704 1
"696" "GLEAN_03390" 99.1705251171103 54.395609684433 143.945440549788 2.64626945786366 1.40395997232364 0.0630853573536375 1
"697" "GLEAN_15285" 385.221941154893 211.538482106128 558.905400203658 2.64209799861974 1.40168397888628 0.0222941817329901 1
"698" "GLEAN_09773" 126.580014430724 69.5055012634421 183.654527598005 2.6423020373871 1.40179538821031 0.0502946816151187 1
"699" "GLEAN_09386" 346.352292527732 190.384633895515 502.319951159949 2.6384479717813 1.39968953494541 0.0238131731664808 1
"700" "GLEAN_00225" 40.3660388560003 22.1611743158801 58.5709033961205 2.6429512516469 1.40214981519671 0.157058086766138 1
"701" "GLEAN_16083" 5.48189786272264 3.02197831580183 7.94181740964346 2.6280193236715 1.39397588375101 0.646030587449337 1
"702" "GLEAN_13943" 5.48189786272264 3.02197831580183 7.94181740964346 2.6280193236715 1.39397588375101 0.646030587449337 1
"703" "GLEAN_13097" 10.9637957254453 6.04395663160366 15.8836348192869 2.6280193236715 1.39397588375101 0.452828447658471 1
"704" "GLEAN_12757" 5.48189786272264 3.02197831580183 7.94181740964346 2.6280193236715 1.39397588375101 0.646030587449337 1
"705" "GLEAN_12188" 10.9637957254453 6.04395663160366 15.8836348192869 2.6280193236715 1.39397588375101 0.452828447658471 1
"706" "GLEAN_11521" 10.9637957254453 6.04395663160366 15.8836348192869 2.6280193236715 1.39397588375101 0.452828447658471 1
"707" "GLEAN_09263" 5.48189786272264 3.02197831580183 7.94181740964346 2.6280193236715 1.39397588375101 0.646030587449337 1
"708" "GLEAN_07726" 10.9637957254453 6.04395663160366 15.8836348192869 2.6280193236715 1.39397588375101 0.452828447658471 1
"709" "GLEAN_07022" 151.996749927395 83.608066737184 220.385433117606 2.63593504452593 1.39831481947535 0.0431805202364286 1
"710" "GLEAN_06601" 5.48189786272264 3.02197831580183 7.94181740964346 2.6280193236715 1.39397588375101 0.646030587449337 1
"711" "GLEAN_06489" 5.48189786272264 3.02197831580183 7.94181740964346 2.6280193236715 1.39397588375101 0.646030587449337 1
"712" "GLEAN_06062" 5.48189786272264 3.02197831580183 7.94181740964346 2.6280193236715 1.39397588375101 0.646030587449337 1
"713" "GLEAN_01123" 5.48189786272264 3.02197831580183 7.94181740964346 2.6280193236715 1.39397588375101 0.646030587449337 1
"714" "GLEAN_00681" 5.48189786272264 3.02197831580183 7.94181740964346 2.6280193236715 1.39397588375101 0.646030587449337 1
"715" "GLEAN_00521" 5.48189786272264 3.02197831580183 7.94181740964346 2.6280193236715 1.39397588375101 0.646030587449337 1
"716" "GLEAN_00198" 5.48189786272264 3.02197831580183 7.94181740964346 2.6280193236715 1.39397588375101 0.646030587449337 1
"717" "GLEAN_08407" 4469.76141032949 2466.94163179956 6472.58118885942 2.62372692787947 1.39161757502663 0.0133714121301893 0.73662604843623
"718" "GLEAN_08097" 41.8624290848394 23.1685004211474 60.5563577485314 2.61373660995589 1.38611376597804 0.156129463134099 1
"719" "GLEAN_06291" 56.3153688560655 31.2271092632856 81.4036284488455 2.60682561944834 1.38229407870338 0.117443343007876 1
"720" "GLEAN_11598" 19.9348376339488 11.08058715794 28.7890881099575 2.59815546772069 1.37748776096245 0.304078637179108 1
"721" "GLEAN_15374" 339.892266417866 189.377307790248 490.407225045484 2.58957755164971 1.37271676437921 0.0268179600030544 1
"722" "GLEAN_00791" 74.2574526730725 41.3003703159584 107.214535030187 2.59597030752916 1.37627388201756 0.0904466040574642 1
"723" "GLEAN_00315" 48.8407171764011 27.1978048422165 70.4836295105857 2.59151905528717 1.37379800181338 0.137611908160239 1
"724" "GLEAN_14553" 99.1778245816412 55.4029357897002 142.952713373582 2.5802371541502 1.36750367238982 0.0699719715686478 1
"725" "GLEAN_13272" 14.4529397712261 8.05860884213822 20.8472707003141 2.58695652173913 1.37125580725093 0.386465644808868 1
"726" "GLEAN_12510" 14.4529397712261 8.05860884213822 20.8472707003141 2.58695652173913 1.37125580725093 0.386465644808868 1
"727" "GLEAN_07628" 2797.40299004348 1561.35546316428 4033.45051692267 2.58330060776064 1.36921553354166 0.0154108836675872 0.796388098910405
"728" "GLEAN_07143" 14.4529397712261 8.05860884213822 20.8472707003141 2.58695652173913 1.37125580725093 0.386465644808868 1
"729" "GLEAN_07056" 278.094999699078 155.128220211161 401.061779186995 2.58535667231319 1.37036332652906 0.0304425129660586 1
"730" "GLEAN_03742" 14.4529397712261 8.05860884213822 20.8472707003141 2.58695652173913 1.37125580725093 0.386465644808868 1
"731" "GLEAN_00413" 14.4529397712261 8.05860884213822 20.8472707003141 2.58695652173913 1.37125580725093 0.386465644808868 1
"732" "GLEAN_16273" 32.3950235882332 18.131869894811 46.6581772816553 2.57326892109501 1.3636022347075 0.206167084443389 1
"733" "GLEAN_10353" 1689.52676086274 945.879212845973 2433.17430887951 2.5723943140251 1.36311180568524 0.016829271674295 0.832835016458015
"734" "GLEAN_04541" 170.946159849669 95.6959800003913 246.196339698947 2.57269260106789 1.3632790865281 0.0440781727292664 1
"735" "GLEAN_02843" 82.7321309934733 46.3370008422947 119.127261144652 2.57088846880907 1.36226702402368 0.0843620182787121 1
"736" "GLEAN_14982" 8.9710419085035 5.03663052633638 12.9054532906706 2.56231884057971 1.3574500077259 0.520341065323014 1
"737" "GLEAN_10932" 8.9710419085035 5.03663052633638 12.9054532906706 2.56231884057971 1.3574500077259 0.520341065323014 1
"738" "GLEAN_10457" 8.9710419085035 5.03663052633638 12.9054532906706 2.56231884057971 1.3574500077259 0.520341065323014 1
"739" "GLEAN_09928" 17.942083817007 10.0732610526728 25.8109065813412 2.56231884057971 1.3574500077259 0.336533168639308 1
"740" "GLEAN_07340" 17.942083817007 10.0732610526728 25.8109065813412 2.56231884057971 1.3574500077259 0.336533168639308 1
"741" "GLEAN_06366" 8.9710419085035 5.03663052633638 12.9054532906706 2.56231884057971 1.3574500077259 0.520341065323014 1
"742" "GLEAN_15596" 387.754855347123 218.589764842999 556.919945851248 2.54778601482669 1.34924411263648 0.0275161174295546 1
"743" "GLEAN_15121" 30.4022697712914 17.1245437895437 43.679995753039 2.55072463768116 1.35090716185913 0.222359281942034 1
"744" "GLEAN_13905" 325.950289163804 183.333351158644 468.567227168964 2.5558209906036 1.35378679363532 0.0295774664596883 1
"745" "GLEAN_12898" 103.666995268158 58.4249141055021 148.909076430815 2.54872563718141 1.34977607984048 0.0706220656580886 1
"746" "GLEAN_08704" 169.953432673464 95.6959800003913 244.210885346536 2.55194508009153 1.35159728148046 0.0460662374524846 1
"747" "GLEAN_02276" 601.067107334266 338.461571369805 863.672643298726 2.55175983436853 1.3514925524295 0.0226825513739905 1
"748" "GLEAN_10611" 21.4312278627879 12.0879132632073 30.7745424623684 2.54589371980676 1.34817219413789 0.297538666132815 1
"749" "GLEAN_08830" 21.4312278627879 12.0879132632073 30.7745424623684 2.54589371980676 1.34817219413789 0.297538666132815 1
"750" "GLEAN_04605" 240.729040765286 135.989024211082 345.46905731949 2.54041867954911 1.34506628327007 0.0367065754995682 1
"751" "GLEAN_16366" 12.4601859542844 7.05128273687094 17.8690891716978 2.53416149068323 1.34150846385688 0.436154927269835 1
"752" "GLEAN_11429" 12.4601859542844 7.05128273687094 17.8690891716978 2.53416149068323 1.34150846385688 0.436154927269835 1
"753" "GLEAN_07516" 37.3805578628531 21.1538482106128 53.6072675150933 2.53416149068323 1.34150846385688 0.187966411659959 1
"754" "GLEAN_05533" 12.4601859542844 7.05128273687094 17.8690891716978 2.53416149068323 1.34150846385688 0.436154927269835 1
"755" "GLEAN_13119" 56.8190319086992 32.2344353685529 81.4036284488455 2.52536231884058 1.33649038909025 0.128616269663085 1
"756" "GLEAN_05653" 191.391960000783 108.791219368866 273.992700632699 2.51851851851852 1.33257533908687 0.044954155046402 1
"757" "GLEAN_03008" 47.8479900001957 27.1978048422165 68.4981751581748 2.51851851851852 1.33257533908687 0.152347094883754 1
"758" "GLEAN_12873" 38.8769480916921 22.1611743158801 55.5927218675042 2.50856389986825 1.32686168789248 0.186102673393284 1
"759" "GLEAN_10416" 19.4384740458461 11.08058715794 27.7963609337521 2.50856389986825 1.32686168789248 0.328153274967312 1
"760" "GLEAN_09588" 86.7249380918878 49.3589791580966 124.090897025679 2.51404909790003 1.33001282501905 0.0878190499999512 1
"761" "GLEAN_08420" 22.9276180916269 13.0952393684746 32.7599968147793 2.50167224080268 1.32289278568953 0.291276684433115 1
"762" "GLEAN_03306" 22.9276180916269 13.0952393684746 32.7599968147793 2.50167224080268 1.32289278568953 0.291276684433115 1
"763" "GLEAN_00222" 1105.51120267271 631.593468002583 1579.42893734284 2.50070499040751 1.32233487200118 0.021793097223776 0.99422493154875
"764" "GLEAN_04257" 227.283427099328 129.945067579479 324.621786619176 2.49814627569936 1.320857954547 0.0416161395593583 1
"765" "GLEAN_15686" 50.8407704578738 29.212457052751 72.4690838629966 2.4807596201899 1.31078194822462 0.150468491498536 1
"766" "GLEAN_01067" 40.3733383205312 23.1685004211474 57.5781762199151 2.48519218651544 1.31335742354273 0.18427242798937 1
"767" "GLEAN_00087" 490.961984349834 282.051309474838 699.87265922483 2.48136645962733 1.31113481481336 0.0289571908710395 1
"768" "GLEAN_15134" 265.671311067448 153.113568000626 378.22905413427 2.47025171624714 1.30465805852191 0.0400661684301527 1
"769" "GLEAN_15394" 3.48914404578086 2.01465221053455 4.96363588102716 2.46376811594203 1.30086647935953 0.786160853023285 1
"770" "GLEAN_15304" 3.48914404578086 2.01465221053455 4.96363588102716 2.46376811594203 1.30086647935953 0.786160853023285 1
"771" "GLEAN_14818" 3.48914404578086 2.01465221053455 4.96363588102716 2.46376811594203 1.30086647935953 0.786160853023285 1
"772" "GLEAN_14712" 3.48914404578086 2.01465221053455 4.96363588102716 2.46376811594203 1.30086647935953 0.786160853023285 1
"773" "GLEAN_14409" 3.48914404578086 2.01465221053455 4.96363588102716 2.46376811594203 1.30086647935953 0.786160853023285 1
"774" "GLEAN_13954" 3.48914404578086 2.01465221053455 4.96363588102716 2.46376811594203 1.30086647935953 0.786160853023285 1
"775" "GLEAN_13769" 3.48914404578086 2.01465221053455 4.96363588102716 2.46376811594203 1.30086647935953 0.786160853023285 1
"776" "GLEAN_13209" 3.48914404578086 2.01465221053455 4.96363588102716 2.46376811594203 1.30086647935953 0.786160853023285 1
"777" "GLEAN_13023" 3.48914404578086 2.01465221053455 4.96363588102716 2.46376811594203 1.30086647935953 0.786160853023285 1
"778" "GLEAN_12930" 3.48914404578086 2.01465221053455 4.96363588102716 2.46376811594203 1.30086647935953 0.786160853023285 1
"779" "GLEAN_12723" 6.97828809156172 4.02930442106911 9.92727176205432 2.46376811594203 1.30086647935953 0.607153120253769 1
"780" "GLEAN_12699" 10.4674321373426 6.04395663160366 14.8909076430815 2.46376811594203 1.30086647935953 0.497275096885542 1
"781" "GLEAN_12539" 6.97828809156172 4.02930442106911 9.92727176205432 2.46376811594203 1.30086647935953 0.607153120253769 1
"782" "GLEAN_12493" 3.48914404578086 2.01465221053455 4.96363588102716 2.46376811594203 1.30086647935953 0.786160853023285 1
"783" "GLEAN_12171" 3.48914404578086 2.01465221053455 4.96363588102716 2.46376811594203 1.30086647935953 0.786160853023285 1
"784" "GLEAN_11910" 6.97828809156172 4.02930442106911 9.92727176205432 2.46376811594203 1.30086647935953 0.607153120253769 1
"785" "GLEAN_11648" 13.9565761831234 8.05860884213822 19.8545435241086 2.46376811594203 1.30086647935953 0.420835493685339 1
"786" "GLEAN_10081" 24.424008320466 14.1025654737419 34.7454511671901 2.46376811594203 1.30086647935953 0.285290315931266 1
"787" "GLEAN_09565" 3.48914404578086 2.01465221053455 4.96363588102716 2.46376811594203 1.30086647935953 0.786160853023285 1
"788" "GLEAN_08654" 3.48914404578086 2.01465221053455 4.96363588102716 2.46376811594203 1.30086647935953 0.786160853023285 1
"789" "GLEAN_07543" 3.48914404578086 2.01465221053455 4.96363588102716 2.46376811594203 1.30086647935953 0.786160853023285 1
"790" "GLEAN_07228" 34.8914404578086 20.1465221053455 49.6363588102716 2.46376811594203 1.30086647935953 0.213641949430994 1
"791" "GLEAN_06837" 6.97828809156172 4.02930442106911 9.92727176205432 2.46376811594203 1.30086647935953 0.607153120253769 1
"792" "GLEAN_06631" 122.12004160233 70.5128273687094 173.727255835951 2.46376811594203 1.30086647935953 0.0706206960887375 1
"793" "GLEAN_05656" 20.9348642746851 12.0879132632073 29.781815286163 2.46376811594203 1.30086647935953 0.320211936356404 1
"794" "GLEAN_05136" 3.48914404578086 2.01465221053455 4.96363588102716 2.46376811594203 1.30086647935953 0.786160853023285 1
"795" "GLEAN_04914" 3.48914404578086 2.01465221053455 4.96363588102716 2.46376811594203 1.30086647935953 0.786160853023285 1
"796" "GLEAN_04542" 3.48914404578086 2.01465221053455 4.96363588102716 2.46376811594203 1.30086647935953 0.786160853023285 1
"797" "GLEAN_04416" 10.4674321373426 6.04395663160366 14.8909076430815 2.46376811594203 1.30086647935953 0.497275096885542 1
"798" "GLEAN_04413" 3.48914404578086 2.01465221053455 4.96363588102716 2.46376811594203 1.30086647935953 0.786160853023285 1
"799" "GLEAN_04196" 3.48914404578086 2.01465221053455 4.96363588102716 2.46376811594203 1.30086647935953 0.786160853023285 1
"800" "GLEAN_03061" 10.4674321373426 6.04395663160366 14.8909076430815 2.46376811594203 1.30086647935953 0.497275096885542 1
"801" "GLEAN_02878" 10.4674321373426 6.04395663160366 14.8909076430815 2.46376811594203 1.30086647935953 0.497275096885542 1
"802" "GLEAN_02620" 3.48914404578086 2.01465221053455 4.96363588102716 2.46376811594203 1.30086647935953 0.786160853023285 1
"803" "GLEAN_02238" 13.9565761831234 8.05860884213822 19.8545435241086 2.46376811594203 1.30086647935953 0.420835493685339 1
"804" "GLEAN_02192" 3.48914404578086 2.01465221053455 4.96363588102716 2.46376811594203 1.30086647935953 0.786160853023285 1
"805" "GLEAN_02085" 6.97828809156172 4.02930442106911 9.92727176205432 2.46376811594203 1.30086647935953 0.607153120253769 1
"806" "GLEAN_02007" 3.48914404578086 2.01465221053455 4.96363588102716 2.46376811594203 1.30086647935953 0.786160853023285 1
"807" "GLEAN_01694" 228.787116792698 131.959719790013 325.614513795382 2.46752959398164 1.3030673875528 0.0441609134833779 1
"808" "GLEAN_01492" 3.48914404578086 2.01465221053455 4.96363588102716 2.46376811594203 1.30086647935953 0.786160853023285 1
"809" "GLEAN_01369" 3.48914404578086 2.01465221053455 4.96363588102716 2.46376811594203 1.30086647935953 0.786160853023285 1
"810" "GLEAN_00848" 3.48914404578086 2.01465221053455 4.96363588102716 2.46376811594203 1.30086647935953 0.786160853023285 1
"811" "GLEAN_00754" 13.9565761831234 8.05860884213822 19.8545435241086 2.46376811594203 1.30086647935953 0.420835493685339 1
"812" "GLEAN_08847" 285.117084577825 165.201481263833 405.032687891816 2.45174973488865 1.29381172182558 0.0400576560899075 1
"813" "GLEAN_08539" 64.3009830528945 37.2710658948892 91.3309002108998 2.45045045045045 1.29304697490023 0.126298325820733 1
"814" "GLEAN_08470" 39.8769747324285 23.1685004211474 56.5854490437096 2.44234404536862 1.2882664425799 0.194684205520189 1
"815" "GLEAN_07135" 107.667101831104 62.4542185265712 152.879985135637 2.44787283777466 1.2915286147802 0.0805924526541454 1
"816" "GLEAN_05353" 107.667101831104 62.4542185265712 152.879985135637 2.44787283777466 1.2915286147802 0.0805924526541454 1
"817" "GLEAN_14135" 446.625036789012 259.890135158957 633.359938419066 2.43702954724188 1.28512374281379 0.0334040446834975 1
"818" "GLEAN_03205" 98.6960599226004 57.4175880002348 139.974531844966 2.43783371472159 1.28559972270622 0.0881963165330645 1
"819" "GLEAN_00175" 55.329941144391 32.2344353685529 78.4254469202291 2.43297101449275 1.28271913264927 0.147718120937291 1
"820" "GLEAN_14749" 22.4312545035242 13.0952393684746 31.7672696385738 2.42586399108138 1.27849866633108 0.312689442464132 1
"821" "GLEAN_13538" 41.3733649612676 24.1758265264146 58.5709033961205 2.42270531400966 1.27661893311286 0.192551387126483 1
"822" "GLEAN_10461" 22.4312545035242 13.0952393684746 31.7672696385738 2.42586399108138 1.27849866633108 0.312689442464132 1
"823" "GLEAN_10116" 246.743799538766 144.047633053221 349.439966024312 2.42586399108138 1.27849866633108 0.0460252062219144 1
"824" "GLEAN_09782" 101.688840380279 59.4322402107693 143.945440549788 2.42200933431589 1.27620442512526 0.0882360746823326 1
"825" "GLEAN_09440" 208.85957862328 121.886458737341 295.832698509219 2.42711702000239 1.27924366765974 0.050902728423557 1
"826" "GLEAN_06803" 41.3733649612676 24.1758265264146 58.5709033961205 2.42270531400966 1.27661893311286 0.192551387126483 1
"827" "GLEAN_06423" 206.866824806338 120.879132632073 292.854516980603 2.42270531400966 1.27661893311286 0.0516846954951002 1
"828" "GLEAN_12812" 34.3950768697059 20.1465221053455 48.6436316340662 2.41449275362319 1.27172013370002 0.226561986765701 1
"829" "GLEAN_07981" 295.599115644229 173.260090105972 417.938141182487 2.41220087630603 1.27035005283647 0.0428555843051499 1
"830" "GLEAN_06984" 457.107067855416 267.948744001096 646.265391709736 2.41189931350114 1.27016968213662 0.0351244624109411 1
"831" "GLEAN_00100" 178.953672440091 104.761914947797 253.145429932385 2.41638795986622 1.27285210318994 0.0576829863428392 1
"832" "GLEAN_11551" 176.464555035047 103.75458884253 249.174521227564 2.40157591107359 1.26398141123972 0.0599663144624943 1
"833" "GLEAN_11550" 46.3588992358875 27.1978048422165 65.5199936295585 2.40901771336554 1.26844500166715 0.177328727593991 1
"834" "GLEAN_11134" 15.4529664119625 9.06593494740549 21.8399978765195 2.40901771336554 1.26844500166715 0.406719971658129 1
"835" "GLEAN_11041" 27.4167887781441 16.1172176842764 38.7163598720119 2.40217391304348 1.26434060333442 0.274113255109747 1
"836" "GLEAN_08277" 58.3227216020692 34.2490875790874 82.3963556250509 2.40579710144928 1.26651497456876 0.14594411473315 1
"837" "GLEAN_06987" 30.905932823925 18.131869894811 43.679995753039 2.40901771336554 1.26844500166715 0.248213048179246 1
"838" "GLEAN_06391" 164.500732668865 96.7033061056586 232.298159232071 2.40217391304348 1.26434060333442 0.0629043440382009 1
"839" "GLEAN_15809" 339.972560527706 200.457894948188 479.487226107224 2.39195979899498 1.25819314276429 0.041818218904366 1
"840" "GLEAN_11864" 23.9276447323633 14.1025654737419 33.7527239909847 2.39337474120083 1.25904630366491 0.305563173710893 1
"841" "GLEAN_08990" 118.141833432977 69.5055012634421 166.778165602513 2.3994959042218 1.26273135047276 0.0810987326107184 1
"842" "GLEAN_06761" 11.9638223661816 7.05128273687094 16.8763619954923 2.39337474120083 1.25904630366491 0.47659451353978 1
"843" "GLEAN_00595" 11.9638223661816 7.05128273687094 16.8763619954923 2.39337474120083 1.25904630366491 0.47659451353978 1
"844" "GLEAN_15272" 32.4023230527641 19.1391960000783 45.6654501054499 2.3859649122807 1.2545728270856 0.244131934924921 1
"845" "GLEAN_14892" 32.4023230527641 19.1391960000783 45.6654501054499 2.3859649122807 1.2545728270856 0.244131934924921 1
"846" "GLEAN_14392" 20.4385006865824 12.0879132632073 28.7890881099575 2.38164251207729 1.25195687887859 0.344455554598431 1
"847" "GLEAN_13270" 52.8408237393465 31.2271092632856 74.4545382154074 2.38429172510519 1.25356076458118 0.16321760983858 1
"848" "GLEAN_12182" 90.2286810667305 53.3882835791657 127.069078554295 2.38009297238173 1.25101792990897 0.104243242030115 1
"849" "GLEAN_07957" 337.483443122661 199.450568842921 475.516317402402 2.38413116673986 1.25346361012874 0.0427182042648292 1
"850" "GLEAN_00573" 470.085515791396 278.022005053768 662.149026529023 2.38164251207729 1.25195687887859 0.0373471115131295 1
"851" "GLEAN_12189" 1068.79489608217 633.608120213117 1503.98167195123 2.37367802585194 1.24712425595319 0.0303961214718854 1
"852" "GLEAN_12163" 1029.91064852595 610.43961979197 1449.38167725993 2.37432438896063 1.2475170547666 0.0305643067833617 1
"853" "GLEAN_11703" 490.027652889876 290.109918316976 689.945387462775 2.37822061191626 1.24988255064073 0.0370828188948048 1
"854" "GLEAN_09286" 37.387857327384 22.1611743158801 52.6145403388879 2.37417654808959 1.24742722039807 0.220211571968848 1
"855" "GLEAN_04638" 156.529717401098 92.6740016845895 220.385433117606 2.37807183364839 1.24979229476526 0.0682405831166891 1
"856" "GLEAN_09829" 8.47467832040079 5.03663052633638 11.9127261144652 2.36521739130435 1.24197279030596 0.574147454189367 1
"857" "GLEAN_09065" 25.4240349612024 15.1098915790092 35.7381783433956 2.36521739130435 1.24197279030596 0.2988095767246 1
"858" "GLEAN_07097" 749.26083624105 445.238138528136 1053.28353395396 2.36566332218506 1.2422447659955 0.0335718270415099 1
"859" "GLEAN_06858" 8.47467832040079 5.03663052633638 11.9127261144652 2.36521739130435 1.24197279030596 0.574147454189367 1
"860" "GLEAN_03650" 8.47467832040079 5.03663052633638 11.9127261144652 2.36521739130435 1.24197279030596 0.574147454189367 1
"861" "GLEAN_03452" 658.535791586217 391.849854948971 925.221728223463 2.36116389106218 1.23949818414026 0.0351555125737902 1
"862" "GLEAN_02466" 42.3733916020039 25.1831526316819 59.5636305723259 2.36521739130435 1.24197279030596 0.200727463392727 1
"863" "GLEAN_02135" 106.681674119429 63.4615446318384 149.90180360702 2.36208879687141 1.24006320029733 0.0937177065872166 1
"864" "GLEAN_01435" 8.47467832040079 5.03663052633638 11.9127261144652 2.36521739130435 1.24197279030596 0.574147454189367 1
"865" "GLEAN_01416" 8.47467832040079 5.03663052633638 11.9127261144652 2.36521739130435 1.24197279030596 0.574147454189367 1
"866" "GLEAN_01359" 8.47467832040079 5.03663052633638 11.9127261144652 2.36521739130435 1.24197279030596 0.574147454189367 1
"867" "GLEAN_01358" 927.725444557569 551.007379581201 1304.44350953394 2.36737938160719 1.24329092200194 0.0317898774413673 1
"868" "GLEAN_00807" 421.741162203097 250.824200211552 592.658124194643 2.36284267504802 1.24052357366889 0.0407276329009283 1
"869" "GLEAN_00745" 8.47467832040079 5.03663052633638 11.9127261144652 2.36521739130435 1.24197279030596 0.574147454189367 1
"870" "GLEAN_14951" 1155.56363096125 689.011056002817 1622.11620591968 2.35426731078905 1.23527813773196 0.0315103005010359 1
"871" "GLEAN_09876" 99.7033860278677 59.4322402107693 139.974531844966 2.35519528371408 1.23584668750912 0.100025695998628 1
"872" "GLEAN_06181" 178.968271369153 106.776567158331 251.159975579974 2.35220125786164 1.23401150460328 0.0654939238725916 1
"873" "GLEAN_03375" 184.450169231876 109.798545474133 259.101792989618 2.35979258077383 1.23866005626513 0.0632495351639806 1
"874" "GLEAN_00290" 47.3589258766239 28.2051309474838 66.512720805764 2.35817805383023 1.23767265287234 0.184585532031784 1
"875" "GLEAN_16303" 286.649972129319 171.245437895437 402.0545063632 2.34782608695652 1.23132554610646 0.0502199037449196 1
"876" "GLEAN_15254" 13.4602125950207 8.05860884213822 18.8618163479032 2.34057971014493 1.22686589791576 0.457911097211146 1
"877" "GLEAN_14664" 376.88595266058 225.64104757987 528.13085774129 2.34057971014493 1.22686589791576 0.0449415937479884 1
"878" "GLEAN_10490" 13.4602125950207 8.05860884213822 18.8618163479032 2.34057971014493 1.22686589791576 0.457911097211146 1
"879" "GLEAN_10062" 13.4602125950207 8.05860884213822 18.8618163479032 2.34057971014493 1.22686589791576 0.457911097211146 1
"880" "GLEAN_09927" 57.3299944258637 34.2490875790874 80.41090127264 2.34782608695652 1.23132554610646 0.159482611980061 1
"881" "GLEAN_08017" 13.4602125950207 8.05860884213822 18.8618163479032 2.34057971014493 1.22686589791576 0.457911097211146 1
"882" "GLEAN_04543" 21.9348909154215 13.0952393684746 30.7745424623684 2.35005574136009 1.23269497671795 0.335535403841407 1
"883" "GLEAN_03989" 8061.59432313136 4816.02610928285 11307.1625369799 2.34782002431121 1.23132182071995 0.0273865047754297 1
"884" "GLEAN_03289" 298.6137944955 178.296720632308 418.930868358692 2.34962744616392 1.23243202309636 0.0490002351160452 1
"885" "GLEAN_02465" 181.961051826831 108.791219368866 255.130884284796 2.34514224369297 1.22967543150258 0.0657076115811645 1
"886" "GLEAN_01293" 1786.20086911028 1066.75834547805 2505.64339274251 2.34883880061858 1.23194770546238 0.0300117884438469 1
"887" "GLEAN_13413" 1195.4698035518 716.208860845034 1674.73074625856 2.33832732016552 1.22547689314032 0.0326545745631744 1
"888" "GLEAN_04713" 381.8714869352 228.663025895672 535.079947974728 2.34003702994318 1.22653135993376 0.0447497529838981 1
"889" "GLEAN_16212" 112.170871446683 67.4908490529076 156.850893840458 2.32403201384382 1.2166299421915 0.0961745874205563 1
"890" "GLEAN_15833" 18.4457468696406 11.08058715794 25.8109065813412 2.32938076416337 1.21994648397597 0.381587244186378 1
"891" "GLEAN_15351" 323.052401745028 194.413938316584 451.690865173472 2.32334609897124 1.21620408229015 0.050064835027677 1
"892" "GLEAN_11068" 145.573221140183 87.6373711582531 203.509071122114 2.32217224720973 1.21547498812889 0.0798255921661364 1
"893" "GLEAN_06232" 216.363428161068 129.945067579479 302.781788742657 2.3300752724413 1.22037656149916 0.0608891619361374 1
"894" "GLEAN_00068" 36.8914937392813 22.1611743158801 51.6218131626825 2.32938076416337 1.21994648397597 0.232834894868645 1
"895" "GLEAN_03566" 81.7613022108606 49.3589791580966 114.163625263625 2.31292517006803 1.20971859130134 0.125270978254782 1
"896" "GLEAN_15569" 63.31555534122 38.2783920001565 88.3527186822835 2.30816170861937 1.20674430199498 0.154890298354286 1
"897" "GLEAN_13340" 752.312012414976 455.311399580809 1049.31262524914 2.30460433500064 1.20451908343967 0.0391282683958093 1
"898" "GLEAN_02172" 812.131124245884 490.567813265164 1133.6944352266 2.31098413832098 1.20850735775267 0.0378119356594829 1
"899" "GLEAN_15137" 4.98553427461993 3.02197831580183 6.94909023343803 2.29951690821256 1.20133080580862 0.723436692260359 1
"900" "GLEAN_14088" 4.98553427461993 3.02197831580183 6.94909023343803 2.29951690821256 1.20133080580862 0.723436692260359 1
"901" "GLEAN_13233" 4.98553427461993 3.02197831580183 6.94909023343803 2.29951690821256 1.20133080580862 0.723436692260359 1
"902" "GLEAN_12511" 9.97106854923986 6.04395663160366 13.8981804668761 2.29951690821256 1.20133080580862 0.545518905536274 1
"903" "GLEAN_11639" 14.9566028238598 9.06593494740549 20.8472707003141 2.29951690821256 1.20133080580862 0.440924844788045 1
"904" "GLEAN_11061" 69.797479844679 42.3076964212256 97.2872632681324 2.29951690821256 1.20133080580862 0.144956119867999 1
"905" "GLEAN_10989" 4.98553427461993 3.02197831580183 6.94909023343803 2.29951690821256 1.20133080580862 0.723436692260359 1
"906" "GLEAN_10241" 4.98553427461993 3.02197831580183 6.94909023343803 2.29951690821256 1.20133080580862 0.723436692260359 1
"907" "GLEAN_08195" 4.98553427461993 3.02197831580183 6.94909023343803 2.29951690821256 1.20133080580862 0.723436692260359 1
"908" "GLEAN_07802" 24.9276713730996 15.1098915790092 34.7454511671901 2.29951690821256 1.20133080580862 0.319256169458805 1
"909" "GLEAN_07485" 64.8119455700591 39.2857181054238 90.3381730346943 2.29951690821256 1.20133080580862 0.153808357699167 1
"910" "GLEAN_06763" 4.98553427461993 3.02197831580183 6.94909023343803 2.29951690821256 1.20133080580862 0.723436692260359 1
"911" "GLEAN_06603" 4.98553427461993 3.02197831580183 6.94909023343803 2.29951690821256 1.20133080580862 0.723436692260359 1
"912" "GLEAN_06600" 79.7685483939188 48.3516530528293 111.185443735008 2.29951690821256 1.20133080580862 0.130363686256914 1
"913" "GLEAN_06230" 4.98553427461993 3.02197831580183 6.94909023343803 2.29951690821256 1.20133080580862 0.723436692260359 1
"914" "GLEAN_05323" 4.98553427461993 3.02197831580183 6.94909023343803 2.29951690821256 1.20133080580862 0.723436692260359 1
"915" "GLEAN_05268" 4.98553427461993 3.02197831580183 6.94909023343803 2.29951690821256 1.20133080580862 0.723436692260359 1
"916" "GLEAN_05130" 109.681754041638 66.4835229476403 152.879985135637 2.29951690821256 1.20133080580862 0.102011080107817 1
"917" "GLEAN_04570" 4.98553427461993 3.02197831580183 6.94909023343803 2.29951690821256 1.20133080580862 0.723436692260359 1
"918" "GLEAN_04011" 4.98553427461993 3.02197831580183 6.94909023343803 2.29951690821256 1.20133080580862 0.723436692260359 1
"919" "GLEAN_03961" 809.656605769901 491.575139370431 1127.73807216937 2.29413162271323 1.19794816641397 0.0394990937744346 1
"920" "GLEAN_03233" 185.961158389776 112.820523789935 259.101792989618 2.29658385093168 1.19948945898445 0.071457252314851 1
"921" "GLEAN_01929" 4.98553427461993 3.02197831580183 6.94909023343803 2.29951690821256 1.20133080580862 0.723436692260359 1
"922" "GLEAN_01478" 4.98553427461993 3.02197831580183 6.94909023343803 2.29951690821256 1.20133080580862 0.723436692260359 1
"923" "GLEAN_01272" 4.98553427461993 3.02197831580183 6.94909023343803 2.29951690821256 1.20133080580862 0.723436692260359 1
"924" "GLEAN_01019" 4.98553427461993 3.02197831580183 6.94909023343803 2.29951690821256 1.20133080580862 0.723436692260359 1
"925" "GLEAN_00865" 4.98553427461993 3.02197831580183 6.94909023343803 2.29951690821256 1.20133080580862 0.723436692260359 1
"926" "GLEAN_16104" 31.4095958765586 19.1391960000783 43.679995753039 2.28222730739893 1.19044248966588 0.275068626864456 1
"927" "GLEAN_04689" 31.4095958765586 19.1391960000783 43.679995753039 2.28222730739893 1.19044248966588 0.275068626864456 1
"928" "GLEAN_03224" 56.3372672496583 34.2490875790874 78.4254469202291 2.28985507246377 1.19525629139893 0.174223399452564 1
"929" "GLEAN_01930" 41.3806644257985 25.1831526316819 57.5781762199151 2.2863768115942 1.19306318982502 0.222816807766108 1
"930" "GLEAN_00136" 109.185390453536 66.4835229476403 151.887257959431 2.28458498023715 1.19193210780637 0.105004962052339 1
"931" "GLEAN_16399" 59.3300477073364 36.263739789622 82.3963556250509 2.27214170692432 1.18405281437678 0.171147827622453 1
"932" "GLEAN_11630" 90.7396435838951 55.4029357897002 126.07635137809 2.27562582345191 1.18626335771968 0.122423348731729 1
"933" "GLEAN_06645" 52.8481232038774 32.2344353685529 73.461811039202 2.27898550724638 1.18839175010112 0.185772534318942 1
"934" "GLEAN_00666" 95.725177858515 58.4249141055021 133.025441611528 2.27686156921539 1.18704657980237 0.117332440191779 1
"935" "GLEAN_16159" 16.4529930526989 10.0732610526728 22.8327250527249 2.26666666666667 1.18057224564182 0.425398397104834 1
"936" "GLEAN_15384" 16.4529930526989 10.0732610526728 22.8327250527249 2.26666666666667 1.18057224564182 0.425398397104834 1
"937" "GLEAN_08682" 246.794895790483 151.098915790092 342.490875790874 2.26666666666667 1.18057224564182 0.064812842077344 1
"938" "GLEAN_06429" 164.529930526989 100.732610526728 228.327250527249 2.26666666666667 1.18057224564182 0.0818700036584954 1
"939" "GLEAN_00760" 678.565522259068 416.025681475385 941.10536304275 2.26213285609011 1.17768366195098 0.0446900843890296 1
"940" "GLEAN_09022" 11.4674587780789 7.05128273687094 15.8836348192869 2.25258799171843 1.17158346241457 0.520305905104961 1
"941" "GLEAN_08052" 11.4674587780789 7.05128273687094 15.8836348192869 2.25258799171843 1.17158346241457 0.520305905104961 1
"942" "GLEAN_05895" 3481.08543693872 2135.53134316663 4826.63953071081 2.26015859994531 1.17642401305034 0.0360176768262653 1
"943" "GLEAN_03465" 11.4674587780789 7.05128273687094 15.8836348192869 2.25258799171843 1.17158346241457 0.520305905104961 1
"944" "GLEAN_00275" 164.033566938886 100.732610526728 227.334523351044 2.2568115942029 1.17428598279439 0.0836279763402377 1
"945" "GLEAN_15441" 212.89618250888 130.952393684746 294.839971333013 2.25150501672241 1.17088969224448 0.0724630394291031 1
"946" "GLEAN_13748" 52.3517596157747 32.2344353685529 72.4690838629966 2.2481884057971 1.16876294335219 0.194432838130523 1
"947" "GLEAN_09690" 692.543996835784 427.106268633325 957.981725038242 2.24295870932458 1.16540306206441 0.0466685415304807 1
"948" "GLEAN_11002" 24.4313077849969 15.1098915790092 33.7527239909847 2.23381642512077 1.15951063011399 0.34097231736614 1
"949" "GLEAN_09162" 65.3156086226927 40.2930442106911 90.3381730346943 2.24202898550725 1.1648049297835 0.16549329460703 1
"950" "GLEAN_03449" 17.9493832815379 11.08058715794 24.8181794051358 2.23978919631094 1.1633629556096 0.411140306624755 1
"951" "GLEAN_03369" 148.580600526923 91.6666755793222 205.494525474524 2.24175824175824 1.1646307017728 0.0916955150915672 1
"952" "GLEAN_01975" 562.416442643032 347.527506317211 777.305378968853 2.23667296786389 1.16135433009768 0.0501087083391062 1
"953" "GLEAN_00360" 291.679303191124 180.311372842843 403.047233539406 2.2352845923407 1.16045852439309 0.064045250801244 1
"954" "GLEAN_00289" 270.737139451908 167.216133474368 374.258145429448 2.23817007159071 1.16231966639391 0.0658874222889849 1
"955" "GLEAN_07807" 615.775528364074 381.776593896298 849.77446283185 2.22584222400673 1.15435133270223 0.0502057936757406 1
"956" "GLEAN_16018" 6.481924503459 4.02930442106911 8.93454458584889 2.21739130434783 1.14886338591448 0.673783397067707 1
"957" "GLEAN_14361" 51.855396027672 32.2344353685529 71.4763566867911 2.21739130434783 1.14886338591448 0.203475399321783 1
"958" "GLEAN_12777" 6.481924503459 4.02930442106911 8.93454458584889 2.21739130434783 1.14886338591448 0.673783397067707 1
"959" "GLEAN_11478" 6.481924503459 4.02930442106911 8.93454458584889 2.21739130434783 1.14886338591448 0.673783397067707 1
"960" "GLEAN_09875" 6.481924503459 4.02930442106911 8.93454458584889 2.21739130434783 1.14886338591448 0.673783397067707 1
"961" "GLEAN_08582" 19.445773510377 12.0879132632073 26.8036337575467 2.21739130434783 1.14886338591448 0.397993668389191 1
"962" "GLEAN_08471" 6.481924503459 4.02930442106911 8.93454458584889 2.21739130434783 1.14886338591448 0.673783397067707 1
"963" "GLEAN_08454" 954.339292237312 593.315076002426 1315.3635084722 2.21697300755395 1.14859120497963 0.0465969160385705 1
"964" "GLEAN_07845" 6.481924503459 4.02930442106911 8.93454458584889 2.21739130434783 1.14886338591448 0.673783397067707 1
"965" "GLEAN_07506" 191.464954646092 118.864480421539 264.065428870645 2.22156718251044 1.15157777061152 0.0818427945057323 1
"966" "GLEAN_06029" 51.855396027672 32.2344353685529 71.4763566867911 2.21739130434783 1.14886338591448 0.203475399321783 1
"967" "GLEAN_04310" 6.481924503459 4.02930442106911 8.93454458584889 2.21739130434783 1.14886338591448 0.673783397067707 1
"968" "GLEAN_00844" 6.481924503459 4.02930442106911 8.93454458584889 2.21739130434783 1.14886338591448 0.673783397067707 1
"969" "GLEAN_00626" 89.2505528195869 55.4029357897002 123.098169849474 2.22187088274045 1.15177498133439 0.135047402658421 1
"970" "GLEAN_00411" 165.537256632256 102.747262737262 228.327250527249 2.22222222222222 1.15200309344505 0.0890211796022316 1
"971" "GLEAN_00392" 6.481924503459 4.02930442106911 8.93454458584889 2.21739130434783 1.14886338591448 0.673783397067707 1
"972" "GLEAN_15989" 67.8120254922681 42.3076964212256 93.3163545633106 2.20565907522429 1.14120981337105 0.16933152221352 1
"973" "GLEAN_11808" 46.8698617530521 29.212457052751 64.5272664533531 2.20889555222389 1.14332520237305 0.221519035932324 1
"974" "GLEAN_11770" 27.4240882426751 17.1245437895437 37.7236326958064 2.20289855072464 1.13940305666542 0.324336086708928 1
"975" "GLEAN_10726" 27.4240882426751 17.1245437895437 37.7236326958064 2.20289855072464 1.13940305666542 0.324336086708928 1
"976" "GLEAN_04545" 61.3301009888091 38.2783920001565 84.3818099774617 2.2044241037376 1.14040180716629 0.182691797772712 1
"977" "GLEAN_02572" 190.472227469886 118.864480421539 262.079974518234 2.20486366985998 1.14068945446878 0.0849507105213124 1
"978" "GLEAN_01978" 466.209500125476 291.117244422243 641.301755828709 2.20289855072464 1.13940305666542 0.0576418508282635 1
"979" "GLEAN_15149" 77.2867304534053 48.3516530528293 106.221807853981 2.19685990338164 1.13544287015216 0.155872815626114 1
"980" "GLEAN_14348" 320.118017003597 200.457894948188 439.778139059006 2.19386789017552 1.13347665248354 0.0675890857223178 1
"981" "GLEAN_12903" 2814.24285471631 1761.81335811247 3866.67235132016 2.19471167789461 1.13403142349955 0.043625428263051 1
"982" "GLEAN_08883" 56.3445667141892 35.2564136843547 77.4327197440237 2.19627329192547 1.13505758638945 0.196578177393046 1
"983" "GLEAN_08244" 606.330021261061 379.761941685763 832.898100836358 2.19321108676431 1.13304467164333 0.0547059606006667 1
"984" "GLEAN_06033" 254.795108916374 159.15752463223 350.432693200518 2.20179783525959 1.13868200956625 0.0735080777063143 1
"985" "GLEAN_04216" 135.127687396434 84.6153928424513 185.639981950416 2.19392684610076 1.13351542158105 0.106657403113398 1
"986" "GLEAN_00228" 362.002344482029 226.648373685137 497.356315278922 2.1943961352657 1.13382398645034 0.0642870741875691 1
"987" "GLEAN_11549" 73.7975864076244 46.3370008422947 101.258171972954 2.18525519848771 1.12780177038665 0.163984650274278 1
"988" "GLEAN_10781" 14.4602392357571 9.06593494740549 19.8545435241086 2.19001610305958 1.13094147791722 0.477654272492957 1
"989" "GLEAN_08123" 255.298771969007 160.164850737497 350.432693200518 2.18795005013217 1.129579802459 0.0757135545515818 1
"990" "GLEAN_06091" 86.7614354145424 54.395609684433 119.127261144652 2.19001610305958 1.13094147791722 0.144989129626407 1
"991" "GLEAN_15785" 68.8120521330045 43.3150225264929 94.3090817395161 2.17728345129761 1.12252923810102 0.174467559113399 1
"992" "GLEAN_13894" 190.479526934417 119.871806526806 261.087247342029 2.17805383022774 1.12303961045653 0.0897711857677293 1
"993" "GLEAN_13726" 92.7469963298987 58.4249141055021 127.069078554295 2.17491254372814 1.1209573893446 0.141772020354928 1
"994" "GLEAN_08395" 84.7686815976006 53.3882835791657 116.149079616036 2.17555373256768 1.12138264949238 0.150795110090062 1
"995" "GLEAN_07746" 46.3734981649493 29.212457052751 63.5345392771477 2.17491254372814 1.1209573893446 0.232364053887114 1
"996" "GLEAN_06204" 139.120494494848 87.6373711582531 190.603617831443 2.17491254372814 1.1209573893446 0.108524046222628 1
"997" "GLEAN_02919" 147.098809227146 92.6740016845895 201.523616769703 2.17454316320101 1.12071234560033 0.10494606342242 1
"998" "GLEAN_02423" 273.751818303179 172.252764000704 375.250872605653 2.17848970251716 1.12332829380735 0.0748758067962272 1
"999" "GLEAN_01747" 287.715693950833 181.31869894811 394.112688953557 2.17359098228663 1.12008048528545 0.0740614069202826 1
"1000" "GLEAN_01585" 91.2506061010596 57.4175880002348 125.083624201884 2.17848970251716 1.12332829380735 0.142549180473346 1
"1001" "GLEAN_00989" 239.845805557045 151.098915790092 328.592695323998 2.17468599033816 1.12080710078351 0.0803060329978074 1
"1002" "GLEAN_15378" 15.9566294645961 10.0732610526728 21.8399978765195 2.16811594202899 1.11644190822211 0.459371264553692 1
"1003" "GLEAN_14690" 39.8915736614903 25.1831526316819 54.5999946912988 2.16811594202899 1.11644190822211 0.260266337722114 1
"1004" "GLEAN_13605" 7.97831473229807 5.03663052633638 10.9199989382598 2.16811594202899 1.11644190822211 0.632716974838049 1
"1005" "GLEAN_12783" 7.97831473229807 5.03663052633638 10.9199989382598 2.16811594202899 1.11644190822211 0.632716974838049 1
"1006" "GLEAN_11809" 7.97831473229807 5.03663052633638 10.9199989382598 2.16811594202899 1.11644190822211 0.632716974838049 1
"1007" "GLEAN_10360" 2716.13075195619 1716.48368337544 3715.77782053693 2.16476151595564 1.11420809714629 0.0474519400317941 1
"1008" "GLEAN_08590" 7.97831473229807 5.03663052633638 10.9199989382598 2.16811594202899 1.11644190822211 0.632716974838049 1
"1009" "GLEAN_08530" 145.106055410204 91.6666755793222 198.545435241086 2.16594999203695 1.1149999340482 0.107574787995922 1
"1010" "GLEAN_06842" 103.718091519875 65.476196842373 141.959986197377 2.16811594202899 1.11644190822211 0.132863795159987 1
"1011" "GLEAN_06553" 1600.1448176816 1009.34075747781 2190.94887788539 2.1706731464607 1.11814250555658 0.048893459906129 1
"1012" "GLEAN_06409" 180.508458385177 113.827849895202 247.189066875153 2.1716044632551 1.11876135412506 0.0937004453504802 1
"1013" "GLEAN_05010" 7.97831473229807 5.03663052633638 10.9199989382598 2.16811594202899 1.11644190822211 0.632716974838049 1
"1014" "GLEAN_04852" 7.97831473229807 5.03663052633638 10.9199989382598 2.16811594202899 1.11644190822211 0.632716974838049 1
"1015" "GLEAN_04770" 7.97831473229807 5.03663052633638 10.9199989382598 2.16811594202899 1.11644190822211 0.632716974838049 1
"1016" "GLEAN_04402" 7.97831473229807 5.03663052633638 10.9199989382598 2.16811594202899 1.11644190822211 0.632716974838049 1
"1017" "GLEAN_03287" 31.9132589291923 20.1465221053455 43.679995753039 2.16811594202899 1.11644190822211 0.302837067433115 1
"1018" "GLEAN_03252" 23.9349441968942 15.1098915790092 32.7599968147793 2.16811594202899 1.11644190822211 0.364018931278337 1
"1019" "GLEAN_16387" 25.4313344257333 16.1172176842764 34.7454511671901 2.15579710144927 1.10822140141714 0.354202731924796 1
"1020" "GLEAN_14819" 1160.36667862259 735.348056845112 1585.38530040008 2.15596585269009 1.10833432811602 0.0529631691860746 1
"1021" "GLEAN_13544" 42.8843541191685 27.1978048422165 58.5709033961205 2.15351583467525 1.10669393167054 0.251613511985533 1
"1022" "GLEAN_13040" 3713.96025386873 2352.10645579909 5075.81405193838 2.15798653135959 1.10968586056209 0.0474781007303196 1
"1023" "GLEAN_12925" 25.4313344257333 16.1172176842764 34.7454511671901 2.15579710144927 1.10822140141714 0.354202731924796 1
"1024" "GLEAN_04382" 119.178357396368 75.5494578950458 162.807256897691 2.15497584541063 1.10767169859437 0.124115779166983 1
"1025" "GLEAN_00029" 57.3445933549256 36.263739789622 78.4254469202291 2.16264090177134 1.11279413120696 0.202843293149954 1
"1026" "GLEAN_16301" 310.665210436053 197.435916632386 423.89450423972 2.14699792960662 1.10232079997745 0.0762059464135582 1
"1027" "GLEAN_12593" 361.52787928752 229.670352000939 493.3854065741 2.14823290109331 1.10315041186971 0.071695451302641 1
"1028" "GLEAN_12119" 90.2578789248542 57.4175880002348 123.098169849474 2.14391050088991 1.1002446806943 0.151908524639798 1
"1029" "GLEAN_11736" 17.4530196934352 11.08058715794 23.8254522289304 2.1501976284585 1.10446926655603 0.442714354185191 1
"1030" "GLEAN_10362" 279.248315094963 177.289394527041 381.207235662886 2.1501976284585 1.10446926655603 0.0790913350922685 1
"1031" "GLEAN_09753" 69.8120787737408 44.3223486317602 95.3018089157215 2.1501976284585 1.10446926655603 0.179581226766625 1
"1032" "GLEAN_09692" 17.4530196934352 11.08058715794 23.8254522289304 2.1501976284585 1.10446926655603 0.442714354185191 1
"1033" "GLEAN_09656" 60.3373738126037 38.2783920001565 82.3963556250509 2.15255530129672 1.10605030237551 0.198320600994636 1
"1034" "GLEAN_07147" 44.3807443480076 28.2051309474838 60.5563577485314 2.14699792960662 1.10232079997745 0.247572124102326 1
"1035" "GLEAN_06936" 79.286783734878 50.3663052633638 108.207262206392 2.14840579710145 1.10326651947437 0.164800995946003 1
"1036" "GLEAN_04931" 114.192823121748 72.5274795792439 155.858166664253 2.14895330112721 1.10363413192148 0.128943727152485 1
"1037" "GLEAN_04443" 96.7398034283132 61.4468924213039 132.032714435323 2.14872891423141 1.10348348241047 0.143844019367024 1
"1038" "GLEAN_01491" 26.9277246545724 17.1245437895437 36.730905519601 2.14492753623188 1.10092890885078 0.345016984356249 1
"1039" "GLEAN_16365" 82.2795641925561 52.3809574738984 112.178170911214 2.14158305462653 1.09867762874627 0.162365979630801 1
"1040" "GLEAN_16061" 18.9494099222743 12.0879132632073 25.8109065813412 2.13526570048309 1.09441560189211 0.427460022138166 1
"1041" "GLEAN_15161" 1251.15741845821 797.802275371683 1704.51256154473 2.13651002781438 1.09525608839469 0.0551861302410579 1
"1042" "GLEAN_14641" 28.4241148834114 18.131869894811 38.7163598720119 2.13526570048309 1.09441560189211 0.336402085997808 1
"1043" "GLEAN_13933" 99.7325838859913 63.4615446318384 136.003623140144 2.14308718656545 1.09969054393278 0.142296886976939 1
"1044" "GLEAN_13311" 368.017103255509 234.706982527276 501.327223983743 2.1359706412888 1.09489181745705 0.073330179363954 1
"1045" "GLEAN_09755" 85.2723446502343 54.395609684433 116.149079616036 2.13526570048309 1.09441560189211 0.160056564761589 1
"1046" "GLEAN_08846" 28.4241148834114 18.131869894811 38.7163598720119 2.13526570048309 1.09441560189211 0.336402085997808 1
"1047" "GLEAN_08308" 9.47470496113714 6.04395663160366 12.9054532906706 2.13526570048309 1.09441560189211 0.597780597517069 1
"1048" "GLEAN_08258" 9.47470496113714 6.04395663160366 12.9054532906706 2.13526570048309 1.09441560189211 0.597780597517069 1
"1049" "GLEAN_06985" 9.47470496113714 6.04395663160366 12.9054532906706 2.13526570048309 1.09441560189211 0.597780597517069 1
"1050" "GLEAN_06824" 9.47470496113714 6.04395663160366 12.9054532906706 2.13526570048309 1.09441560189211 0.597780597517069 1
"1051" "GLEAN_06473" 9.47470496113714 6.04395663160366 12.9054532906706 2.13526570048309 1.09441560189211 0.597780597517069 1
"1052" "GLEAN_05729" 9.47470496113714 6.04395663160366 12.9054532906706 2.13526570048309 1.09441560189211 0.597780597517069 1
"1053" "GLEAN_05568" 18.9494099222743 12.0879132632073 25.8109065813412 2.13526570048309 1.09441560189211 0.427460022138166 1
"1054" "GLEAN_05271" 9.47470496113714 6.04395663160366 12.9054532906706 2.13526570048309 1.09441560189211 0.597780597517069 1
"1055" "GLEAN_04525" 9.47470496113714 6.04395663160366 12.9054532906706 2.13526570048309 1.09441560189211 0.597780597517069 1
"1056" "GLEAN_00523" 36.4024296157095 23.1685004211474 49.6363588102716 2.14240705734089 1.09923261818988 0.284644080444458 1
"1057" "GLEAN_12286" 59.841010224501 38.2783920001565 81.4036284488455 2.12662090007628 1.08856287564667 0.20660295348579 1
"1058" "GLEAN_16222" 20.4458001511134 13.0952393684746 27.7963609337521 2.12263099219621 1.08585358838868 0.413427397244727 1
"1059" "GLEAN_15314" 31.4168953410896 20.1465221053455 42.6872685768336 2.11884057971014 1.08327504428691 0.320682860065391 1
"1060" "GLEAN_14661" 20.4458001511134 13.0952393684746 27.7963609337521 2.12263099219621 1.08585358838868 0.413427397244727 1
"1061" "GLEAN_14320" 61.3374004533401 39.2857181054238 83.3890828012563 2.12263099219621 1.08585358838868 0.204236358044184 1
"1062" "GLEAN_10912" 62.8337906821791 40.2930442106911 85.3745371536672 2.11884057971014 1.08327504428691 0.201950877772809 1
"1063" "GLEAN_10722" 223.407411433408 143.040306947953 303.774515918862 2.12369871402327 1.08657910766014 0.092797354256468 1
"1064" "GLEAN_03345" 31.4168953410896 20.1465221053455 42.6872685768336 2.11884057971014 1.08327504428691 0.320682860065391 1
"1065" "GLEAN_03243" 461.282361567104 296.153874948579 626.410848185628 2.11515330769989 1.08076223461835 0.0716319269087321 1
"1066" "GLEAN_00665" 20.4458001511134 13.0952393684746 27.7963609337521 2.12263099219621 1.08585358838868 0.413427397244727 1
"1067" "GLEAN_15689" 32.9132855699286 21.1538482106128 44.6727229292445 2.11180124223602 1.07847405802308 0.313492393980451 1
"1068" "GLEAN_15577" 10.9710951899762 7.05128273687094 14.8909076430815 2.11180124223602 1.07847405802308 0.567469686184135 1
"1069" "GLEAN_13268" 45.3807709887439 29.212457052751 61.5490849247368 2.10694652673663 1.07515369973147 0.255560413559992 1
"1070" "GLEAN_12412" 10.9710951899762 7.05128273687094 14.8909076430815 2.11180124223602 1.07847405802308 0.567469686184135 1
"1071" "GLEAN_11720" 10.9710951899762 7.05128273687094 14.8909076430815 2.11180124223602 1.07847405802308 0.567469686184135 1
"1072" "GLEAN_11668" 10.9710951899762 7.05128273687094 14.8909076430815 2.11180124223602 1.07847405802308 0.567469686184135 1
"1073" "GLEAN_08610" 10.9710951899762 7.05128273687094 14.8909076430815 2.11180124223602 1.07847405802308 0.567469686184135 1
"1074" "GLEAN_07263" 10.9710951899762 7.05128273687094 14.8909076430815 2.11180124223602 1.07847405802308 0.567469686184135 1
"1075" "GLEAN_06518" 10.9710951899762 7.05128273687094 14.8909076430815 2.11180124223602 1.07847405802308 0.567469686184135 1
"1076" "GLEAN_05998" 21.9421903799524 14.1025654737419 29.781815286163 2.11180124223602 1.07847405802308 0.400467807308427 1
"1077" "GLEAN_05310" 554.043956826064 356.593441264616 751.494472387512 2.10742651273233 1.0754823243749 0.0694161031924067 1
"1078" "GLEAN_10469" 35.9060660276068 23.1685004211474 48.6436316340662 2.09955891619408 1.07008627253037 0.300270009952659 1
"1079" "GLEAN_09981" 209.450835250284 134.981698105815 283.919972394754 2.10339606316245 1.07272053079279 0.0999692430905472 1
"1080" "GLEAN_09769" 915.608333436238 591.300423791892 1239.91624308058 2.09693109152408 1.06827945297008 0.0641907945438423 1
"1081" "GLEAN_08320" 85.7760077028679 55.4029357897002 116.149079616036 2.09644268774704 1.06794339053092 0.169606466600979 1
"1082" "GLEAN_02193" 139.13509342391 89.6520233687877 188.618163479032 2.10389187428758 1.07306056183672 0.124144321560248 1
"1083" "GLEAN_01171" 46.877161217583 30.2197831580183 63.5345392771477 2.1024154589372 1.07204778886365 0.251456123741427 1
"1084" "GLEAN_15719" 255.335269291662 165.201481263833 345.46905731949 2.09119830328738 1.06432987570282 0.0938014011632926 1
"1085" "GLEAN_14300" 91.7615686182242 59.4322402107693 124.090897025679 2.0879390813068 1.06207961977242 0.164660881140461 1
"1086" "GLEAN_12762" 12.4674854188153 8.05860884213822 16.8763619954923 2.09420289855072 1.06640122572251 0.540787988926926 1
"1087" "GLEAN_10728" 12.4674854188153 8.05860884213822 16.8763619954923 2.09420289855072 1.06640122572251 0.540787988926926 1
"1088" "GLEAN_10352" 51.3663319041002 33.2417614738201 69.4909023343803 2.09046991655687 1.06382728205868 0.240159350109713 1
"1089" "GLEAN_08675" 483.246450340649 313.278418738123 653.214481943174 2.08509250198052 1.06011138807681 0.0760983714456614 1
"1090" "GLEAN_06748" 40.395236714124 26.1904787369492 54.5999946912988 2.08472686733556 1.05985837985574 0.28290248049776 1
"1091" "GLEAN_05393" 24.9349708376306 16.1172176842764 33.7527239909847 2.09420289855072 1.06640122572251 0.37729194046239 1
"1092" "GLEAN_04028" 12.4674854188153 8.05860884213822 16.8763619954923 2.09420289855072 1.06640122572251 0.540787988926926 1
"1093" "GLEAN_02937" 52.8627221329393 34.2490875790874 71.4763566867911 2.08695652173913 1.06140054466414 0.236698842537339 1
"1094" "GLEAN_00598" 40.395236714124 26.1904787369492 54.5999946912988 2.08472686733556 1.05985837985574 0.28290248049776 1
"1095" "GLEAN_00576" 127.667634645831 82.6007406319167 172.734528659745 2.09119830328738 1.06432987570282 0.133674365625191 1
"1096" "GLEAN_13693" 127.171271057728 82.6007406319167 171.74180148354 2.079179922234 1.05601460749081 0.136995928398375 1
"1097" "GLEAN_06664" 99.2435197624196 64.4688707371057 134.018168787733 2.07880434782609 1.055753981523 0.159152554200189 1
"1098" "GLEAN_06368" 57.3518928194565 37.2710658948892 77.4327197440237 2.07755581668625 1.05488723770547 0.227112415568435 1
"1099" "GLEAN_06048" 27.9277512953087 18.131869894811 37.7236326958064 2.0805152979066 1.05694089647344 0.357153412159213 1
"1100" "GLEAN_05898" 347.60050096252 225.64104757987 469.55995434517 2.08100414078675 1.05727983575396 0.0851855676410171 1
"1101" "GLEAN_00105" 43.3880171718021 28.2051309474838 58.5709033961205 2.07660455486542 1.05422651177641 0.272697353723399 1
"1102" "GLEAN_15225" 15.4602658764934 10.0732610526728 20.8472707003141 2.0695652173913 1.04932771236357 0.495705676949003 1
"1103" "GLEAN_14245" 1665.70860809834 1083.88288926759 2247.5343269291 2.07359517267389 1.05213426474743 0.0632415047402681 1
"1104" "GLEAN_13972" 47.8771878583193 31.2271092632856 64.5272664533531 2.06638616175783 1.04710988711375 0.25908804392595 1
"1105" "GLEAN_13465" 30.9205317529868 20.1465221053455 41.6945414006282 2.0695652173913 1.04932771236357 0.339480623781733 1
"1106" "GLEAN_13018" 993.449823193994 647.710685686859 1339.18896070113 2.06757274550905 1.04793809009249 0.0684380286302771 1
"1107" "GLEAN_11791" 1037.3342039539 675.915816634343 1398.75259127345 2.0694183459686 1.04922532458162 0.0676697697650244 1
"1108" "GLEAN_11419" 64.8338439636518 42.3076964212256 87.359991506078 2.06487232574189 1.04605258033071 0.213375653662651 1
"1109" "GLEAN_09071" 75.8049391536281 49.3589791580966 102.25089914916 2.07157645666962 1.05072906754018 0.190996624038465 1
"1110" "GLEAN_08210" 44.8844074006412 29.212457052751 60.5563577485314 2.07296351824088 1.05169472690748 0.267950037663847 1
"1111" "GLEAN_06245" 15.4602658764934 10.0732610526728 20.8472707003141 2.0695652173913 1.04932771236357 0.495705676949003 1
"1112" "GLEAN_05383" 15.4602658764934 10.0732610526728 20.8472707003141 2.0695652173913 1.04932771236357 0.495705676949003 1
"1113" "GLEAN_14896" 16.9566561053325 11.08058715794 22.8327250527249 2.06060606060606 1.04306872189189 0.476406715077405 1
"1114" "GLEAN_08443" 16.9566561053325 11.08058715794 22.8327250527249 2.06060606060606 1.04306872189189 0.476406715077405 1
"1115" "GLEAN_07912" 49.3735780871584 32.2344353685529 66.512720805764 2.06340579710145 1.04502757492994 0.254946241989999 1
"1116" "GLEAN_03709" 50.8699683159975 33.2417614738201 68.4981751581748 2.06060606060606 1.04306872189189 0.250981053365753 1
"1117" "GLEAN_02280" 266.817326998803 174.267416211239 359.367237786367 2.06215967160928 1.04415604391865 0.0982822708177047 1
"1118" "GLEAN_02094" 237.393185474655 155.128220211161 319.658150738149 2.06060606060606 1.04306872189189 0.10355800712685 1
"1119" "GLEAN_01000" 209.465434179346 136.99635031635 281.934518042343 2.05797101449275 1.04122266272651 0.110129689023518 1
"1120" "GLEAN_00955" 267.817353639539 175.274742316506 360.359964962572 2.055972013993 1.03982062661919 0.0995108871079689 1
"1121" "GLEAN_15464" 55.3591390025147 36.263739789622 74.4545382154074 2.05314009661836 1.03783207352574 0.240040555559528 1
"1122" "GLEAN_12149" 56.8555292313538 37.2710658948892 76.4399925678183 2.05092048570309 1.03627155953812 0.236681250887927 1
"1123" "GLEAN_11976" 61.344699917871 40.2930442106911 82.3963556250509 2.04492753623188 1.03204972093173 0.22735533944642 1
"1124" "GLEAN_06386" 217.947411964278 143.040306947953 292.854516980603 2.04735660338845 1.03376240921669 0.110660659068206 1
"1125" "GLEAN_05354" 93.7616218996969 61.4468924213039 126.07635137809 2.05179377524353 1.03688573368145 0.172481947120141 1
"1126" "GLEAN_04370" 121.193009606903 79.5787623161149 162.807256897691 2.04586314437718 1.03270964091315 0.149754184833917 1
"1127" "GLEAN_02556" 90.7688414420188 59.4322402107693 122.105442673268 2.0545320560059 1.03880984044957 0.175152880830645 1
"1128" "GLEAN_02467" 101.243573043892 66.4835229476403 136.003623140144 2.04567413263065 1.03257634807424 0.16638150764271 1
"1129" "GLEAN_14222" 44.3880438125385 29.212457052751 59.5636305723259 2.03898050974513 1.02784798495312 0.280893376878585 1
"1130" "GLEAN_11815" 82.7905267097207 54.395609684433 111.185443735008 2.04401502952228 1.03140580436631 0.18857104473081 1
"1131" "GLEAN_10727" 21.4458267918497 14.1025654737419 28.7890881099575 2.04140786749482 1.02956445754214 0.427986855077907 1
"1132" "GLEAN_10456" 22.9422170206888 15.1098915790092 30.7745424623684 2.03671497584541 1.02624409925053 0.414349329471027 1
"1133" "GLEAN_05629" 703.223113444523 462.36268231768 944.083544571366 2.04186795491143 1.02988957191893 0.0776890519936635 1
"1134" "GLEAN_03215" 798.984788625693 525.824226949519 1072.14535030187 2.03898050974513 1.02784798495312 0.0764303665947804 1
"1135" "GLEAN_01318" 156.106348458304 102.747262737262 209.465434179346 2.03864734299517 1.02761223120786 0.132319448236537 1
"1136" "GLEAN_00188" 322.687428518482 212.545808211395 432.829048825568 2.03640359914829 1.02602352054191 0.0970624487880626 1
"1137" "GLEAN_00041" 116.207475332283 76.556784000313 155.858166664253 2.03585049580473 1.02563161992021 0.156198175030261 1
"1138" "GLEAN_12092" 25.9349974783669 17.1245437895437 34.7454511671901 2.02898550724638 1.0207585601668 0.389983626464126 1
"1139" "GLEAN_10229" 174.063031204373 114.83517600047 233.290886408277 2.03152809560132 1.02256531687243 0.127083782198606 1
"1140" "GLEAN_05303" 100.74720945579 66.4835229476403 135.010895963939 2.03074220465525 1.02200710636406 0.171200483265704 1
"1141" "GLEAN_01443" 207.479979826935 136.99635031635 277.963609337521 2.02898550724638 1.0207585601668 0.11767200392816 1
"1142" "GLEAN_13470" 92.7688947234915 61.4468924213039 124.090897025679 2.01948206224756 1.01398533157137 0.183191443953349 1
"1143" "GLEAN_13263" 31.9205583937232 21.1538482106128 42.6872685768336 2.01794340924776 1.01288571639551 0.350292321340335 1
"1144" "GLEAN_10930" 63.8411167874464 42.3076964212256 85.3745371536672 2.01794340924776 1.01288571639551 0.230325509266968 1
"1145" "GLEAN_01775" 200.501691735374 132.967045895281 268.036337575467 2.01581027667984 1.01135986216455 0.122890065919119 1
"1146" "GLEAN_14085" 37.9061193090795 25.1831526316819 50.629085986477 2.0104347826087 1.00750753666894 0.319295831081542 1
"1147" "GLEAN_10476" 71.3230679316418 47.344326947562 95.3018089157215 2.01295097132285 1.00931203351569 0.216783406838673 1
"1148" "GLEAN_06814" 321.205637218705 213.553134316663 428.858140120747 2.00820344544709 1.00590543207244 0.103833250260871 1
"1149" "GLEAN_06771" 433.427604917104 288.095266106441 578.759943727767 2.00891861761427 1.00641912089428 0.0945519692700311 1
"1150" "GLEAN_03523" 5932.31132160321 3941.66704991085 7922.95559329556 2.01005196354034 1.00723279820665 0.0703204690861429 1
"1151" "GLEAN_01946" 34.9133388514013 23.1685004211474 46.6581772816553 2.01386263390044 1.00996528009279 0.333897677730493 1
"1152" "GLEAN_01060" 202.998108604949 134.981698105815 271.014519104083 2.00778715120052 1.00560633493425 0.124316098680779 1
"1153" "GLEAN_13918" 1585.58968540694 1055.67775832011 2115.50161249378 2.00392742560018 1.00283026071742 0.0767143070979108 1
"1154" "GLEAN_09445" 48.380850910953 32.2344353685529 64.5272664533531 2.0018115942029 1.00130619750062 0.278748022611956 1
"1155" "GLEAN_03520" 323.205690500177 215.567786527197 430.843594473158 1.99864553704456 0.999022630515502 0.105958549915344 1
"1156" "GLEAN_00550" 46.8844606821139 31.2271092632856 62.5418121009422 2.00280504908836 1.00202199758521 0.283722910760017 1
"1157" "GLEAN_13310" 840.445747161331 562.087966739141 1118.80352758352 1.99044205495818 0.993088872815204 0.0860044246694315 1
"1158" "GLEAN_11699" 459.377201324533 307.234462106519 611.519940542546 1.9904015205512 0.993059492716823 0.0974233341281419 1
"1159" "GLEAN_08274" 67.8339238858609 45.3296747370275 90.3381730346943 1.99291465378422 0.994879928341192 0.230168755825259 1
"1160" "GLEAN_07985" 152.128140288952 101.739936631995 202.516343945908 1.99052948773138 0.993152243691871 0.14744679409886 1
"1161" "GLEAN_07429" 349.644351031178 233.699656422008 465.589045640348 1.99225387306347 0.994401501859975 0.104860784446345 1
"1162" "GLEAN_04969" 75.3158750300563 50.3663052633638 100.265444796749 1.99072463768116 0.99329367744924 0.217003356215613 1
"1163" "GLEAN_02418" 87.2869968607688 58.4249141055021 116.149079616036 1.9880059970015 0.991322108928003 0.199942140272685 1
"1164" "GLEAN_02076" 400.025255223604 267.948744001096 532.101766446112 1.98583415059388 0.989745139428753 0.102283562445958 1
"1165" "GLEAN_00669" 240.911527378559 161.172176842764 320.650877914355 1.98949275362319 0.992400644278733 0.120413961468195 1
"1166" "GLEAN_15792" 103.747289377999 69.5055012634421 137.989077492555 1.98529720646923 0.989355000417509 0.182129956366053 1
"1167" "GLEAN_05630" 142.653435327814 95.6959800003913 189.610890655238 1.9813882532418 0.986511604176971 0.154988236377511 1
"1168" "GLEAN_04830" 817.518129069705 548.992727370666 1086.04353076874 1.97824757346098 0.984222987600438 0.0891828667289096 1
"1169" "GLEAN_04686" 150.13538647201 100.732610526728 199.538162417292 1.98086956521739 0.986133885876374 0.15126225123793 1
"1170" "GLEAN_03333" 237.422383332779 159.15752463223 315.687242033327 1.98348926802422 0.988040591579423 0.122729308104536 1
"1171" "GLEAN_03241" 974.128140580642 652.747316213196 1295.50896494809 1.98470209339775 0.988922473044792 0.0854067591498486 1
"1172" "GLEAN_02926" 258.371846536526 173.260090105972 343.48360296708 1.9824738793394 0.987301857406797 0.119060318152391 1
"1173" "GLEAN_02721" 133.67509395478 89.6520233687877 177.698164540772 1.98208760788145 0.987020730770029 0.159966882666865 1
"1174" "GLEAN_01247" 139.660654870136 93.6813277898568 185.639981950416 1.9816113448652 0.986674033251776 0.156582079321896 1
"1175" "GLEAN_16414" 10.4747316018735 7.05128273687094 13.8981804668761 1.97101449275362 0.97893838447217 0.618263254310957 1
"1176" "GLEAN_16400" 1.49639022883907 1.00732610526728 1.98545435241086 1.97101449275362 0.97893838447217 1 1
"1177" "GLEAN_16252" 1.49639022883907 1.00732610526728 1.98545435241086 1.97101449275362 0.97893838447217 1 1
"1178" "GLEAN_16129" 1.49639022883907 1.00732610526728 1.98545435241086 1.97101449275362 0.97893838447217 1 1
"1179" "GLEAN_16052" 1.49639022883907 1.00732610526728 1.98545435241086 1.97101449275362 0.97893838447217 1 1
"1180" "GLEAN_15987" 1.49639022883907 1.00732610526728 1.98545435241086 1.97101449275362 0.97893838447217 1 1
"1181" "GLEAN_15953" 4.48917068651721 3.02197831580183 5.95636305723259 1.97101449275362 0.97893838447217 0.808654815089411 1
"1182" "GLEAN_15842" 10.4747316018735 7.05128273687094 13.8981804668761 1.97101449275362 0.97893838447217 0.618263254310957 1
"1183" "GLEAN_15748" 2.99278045767814 2.01465221053455 3.97090870482173 1.97101449275362 0.97893838447217 0.889387032671984 1
"1184" "GLEAN_15711" 1.49639022883907 1.00732610526728 1.98545435241086 1.97101449275362 0.97893838447217 1 1
"1185" "GLEAN_15678" 8.97834137303443 6.04395663160366 11.9127261144652 1.97101449275362 0.97893838447217 0.654278255643396 1
"1186" "GLEAN_15621" 1.49639022883907 1.00732610526728 1.98545435241086 1.97101449275362 0.97893838447217 1 1
"1187" "GLEAN_15599" 2.99278045767814 2.01465221053455 3.97090870482173 1.97101449275362 0.97893838447217 0.889387032671984 1
"1188" "GLEAN_15586" 1.49639022883907 1.00732610526728 1.98545435241086 1.97101449275362 0.97893838447217 1 1
"1189" "GLEAN_15570" 8.97834137303443 6.04395663160366 11.9127261144652 1.97101449275362 0.97893838447217 0.654278255643396 1
"1190" "GLEAN_15380" 106.243706247574 71.5201534739767 140.967259021171 1.97101449275362 0.97893838447217 0.18432663980927 1
"1191" "GLEAN_15103" 1.49639022883907 1.00732610526728 1.98545435241086 1.97101449275362 0.97893838447217 1 1
"1192" "GLEAN_14864" 20.949463203747 14.1025654737419 27.7963609337521 1.97101449275362 0.97893838447217 0.457159209440321 1
"1193" "GLEAN_14838" 1.49639022883907 1.00732610526728 1.98545435241086 1.97101449275362 0.97893838447217 1 1
"1194" "GLEAN_14752" 626.491142295468 422.069638106989 830.912646483947 1.96866244681955 0.977215763323162 0.0958804951216503 1
"1195" "GLEAN_14604" 5.98556091535628 4.02930442106911 7.94181740964346 1.97101449275362 0.97893838447217 0.746574650181881 1
"1196" "GLEAN_14540" 4.48917068651721 3.02197831580183 5.95636305723259 1.97101449275362 0.97893838447217 0.808654815089411 1
"1197" "GLEAN_14526" 1.49639022883907 1.00732610526728 1.98545435241086 1.97101449275362 0.97893838447217 1 1
"1198" "GLEAN_14457" 1.49639022883907 1.00732610526728 1.98545435241086 1.97101449275362 0.97893838447217 1 1
"1199" "GLEAN_14432" 1.49639022883907 1.00732610526728 1.98545435241086 1.97101449275362 0.97893838447217 1 1
"1200" "GLEAN_14132" 8.97834137303443 6.04395663160366 11.9127261144652 1.97101449275362 0.97893838447217 0.654278255643396 1
"1201" "GLEAN_14034" 2.99278045767814 2.01465221053455 3.97090870482173 1.97101449275362 0.97893838447217 0.889387032671984 1
"1202" "GLEAN_14001" 4.48917068651721 3.02197831580183 5.95636305723259 1.97101449275362 0.97893838447217 0.808654815089411 1
"1203" "GLEAN_13928" 5.98556091535628 4.02930442106911 7.94181740964346 1.97101449275362 0.97893838447217 0.746574650181881 1
"1204" "GLEAN_13902" 2.99278045767814 2.01465221053455 3.97090870482173 1.97101449275362 0.97893838447217 0.889387032671984 1
"1205" "GLEAN_13873" 8.97834137303443 6.04395663160366 11.9127261144652 1.97101449275362 0.97893838447217 0.654278255643396 1
"1206" "GLEAN_13798" 1.49639022883907 1.00732610526728 1.98545435241086 1.97101449275362 0.97893838447217 1 1
"1207" "GLEAN_13794" 11.9711218307126 8.05860884213822 15.8836348192869 1.97101449275362 0.97893838447217 0.586888700943584 1
"1208" "GLEAN_13734" 4.48917068651721 3.02197831580183 5.95636305723259 1.97101449275362 0.97893838447217 0.808654815089411 1
"1209" "GLEAN_13725" 1.49639022883907 1.00732610526728 1.98545435241086 1.97101449275362 0.97893838447217 1 1
"1210" "GLEAN_13724" 1.49639022883907 1.00732610526728 1.98545435241086 1.97101449275362 0.97893838447217 1 1
"1211" "GLEAN_13675" 2.99278045767814 2.01465221053455 3.97090870482173 1.97101449275362 0.97893838447217 0.889387032671984 1
"1212" "GLEAN_13660" 1.49639022883907 1.00732610526728 1.98545435241086 1.97101449275362 0.97893838447217 1 1
"1213" "GLEAN_13637" 2.99278045767814 2.01465221053455 3.97090870482173 1.97101449275362 0.97893838447217 0.889387032671984 1
"1214" "GLEAN_13584" 1.49639022883907 1.00732610526728 1.98545435241086 1.97101449275362 0.97893838447217 1 1
"1215" "GLEAN_13442" 2.99278045767814 2.01465221053455 3.97090870482173 1.97101449275362 0.97893838447217 0.889387032671984 1
"1216" "GLEAN_13146" 2.99278045767814 2.01465221053455 3.97090870482173 1.97101449275362 0.97893838447217 0.889387032671984 1
"1217" "GLEAN_13134" 1.49639022883907 1.00732610526728 1.98545435241086 1.97101449275362 0.97893838447217 1 1
"1218" "GLEAN_13124" 1.49639022883907 1.00732610526728 1.98545435241086 1.97101449275362 0.97893838447217 1 1
"1219" "GLEAN_13077" 1.49639022883907 1.00732610526728 1.98545435241086 1.97101449275362 0.97893838447217 1 1
"1220" "GLEAN_12978" 7.48195114419535 5.03663052633638 9.92727176205432 1.97101449275362 0.97893838447217 0.696327908854679 1
"1221" "GLEAN_12970" 2.99278045767814 2.01465221053455 3.97090870482173 1.97101449275362 0.97893838447217 0.889387032671984 1
"1222" "GLEAN_12946" 1.49639022883907 1.00732610526728 1.98545435241086 1.97101449275362 0.97893838447217 1 1
"1223" "GLEAN_12929" 4.48917068651721 3.02197831580183 5.95636305723259 1.97101449275362 0.97893838447217 0.808654815089411 1
"1224" "GLEAN_12841" 13.4675120595516 9.06593494740549 17.8690891716978 1.97101449275362 0.97893838447217 0.559199666337159 1
"1225" "GLEAN_12631" 5.98556091535628 4.02930442106911 7.94181740964346 1.97101449275362 0.97893838447217 0.746574650181881 1
"1226" "GLEAN_12513" 11.9711218307126 8.05860884213822 15.8836348192869 1.97101449275362 0.97893838447217 0.586888700943584 1
"1227" "GLEAN_12436" 2.99278045767814 2.01465221053455 3.97090870482173 1.97101449275362 0.97893838447217 0.889387032671984 1
"1228" "GLEAN_12430" 5.98556091535628 4.02930442106911 7.94181740964346 1.97101449275362 0.97893838447217 0.746574650181881 1
"1229" "GLEAN_12391" 25.4386338902642 17.1245437895437 33.7527239909847 1.97101449275362 0.97893838447217 0.4143704705263 1
"1230" "GLEAN_12336" 4.48917068651721 3.02197831580183 5.95636305723259 1.97101449275362 0.97893838447217 0.808654815089411 1
"1231" "GLEAN_12110" 1.49639022883907 1.00732610526728 1.98545435241086 1.97101449275362 0.97893838447217 1 1
"1232" "GLEAN_12094" 22.4458534325861 15.1098915790092 29.781815286163 1.97101449275362 0.97893838447217 0.441755869568192 1
"1233" "GLEAN_12079" 1.49639022883907 1.00732610526728 1.98545435241086 1.97101449275362 0.97893838447217 1 1
"1234" "GLEAN_12041" 11.9711218307126 8.05860884213822 15.8836348192869 1.97101449275362 0.97893838447217 0.586888700943584 1
"1235" "GLEAN_12012" 1.49639022883907 1.00732610526728 1.98545435241086 1.97101449275362 0.97893838447217 1 1
"1236" "GLEAN_11924" 1.49639022883907 1.00732610526728 1.98545435241086 1.97101449275362 0.97893838447217 1 1
"1237" "GLEAN_11825" 2.99278045767814 2.01465221053455 3.97090870482173 1.97101449275362 0.97893838447217 0.889387032671984 1
"1238" "GLEAN_11740" 5.98556091535628 4.02930442106911 7.94181740964346 1.97101449275362 0.97893838447217 0.746574650181881 1
"1239" "GLEAN_11713" 55.3664384670456 37.2710658948892 73.461811039202 1.97101449275362 0.97893838447217 0.267693806559746 1
"1240" "GLEAN_11693" 2.99278045767814 2.01465221053455 3.97090870482173 1.97101449275362 0.97893838447217 0.889387032671984 1
"1241" "GLEAN_11452" 2.99278045767814 2.01465221053455 3.97090870482173 1.97101449275362 0.97893838447217 0.889387032671984 1
"1242" "GLEAN_11432" 1.49639022883907 1.00732610526728 1.98545435241086 1.97101449275362 0.97893838447217 1 1
"1243" "GLEAN_11341" 1.49639022883907 1.00732610526728 1.98545435241086 1.97101449275362 0.97893838447217 1 1
"1244" "GLEAN_11331" 10.4747316018735 7.05128273687094 13.8981804668761 1.97101449275362 0.97893838447217 0.618263254310957 1
"1245" "GLEAN_11297" 1.49639022883907 1.00732610526728 1.98545435241086 1.97101449275362 0.97893838447217 1 1
"1246" "GLEAN_11092" 20.949463203747 14.1025654737419 27.7963609337521 1.97101449275362 0.97893838447217 0.457159209440321 1
"1247" "GLEAN_10973" 5.98556091535628 4.02930442106911 7.94181740964346 1.97101449275362 0.97893838447217 0.746574650181881 1
"1248" "GLEAN_10971" 10.4747316018735 7.05128273687094 13.8981804668761 1.97101449275362 0.97893838447217 0.618263254310957 1
"1249" "GLEAN_10965" 41.898926407494 28.2051309474838 55.5927218675042 1.97101449275362 0.97893838447217 0.314821011504194 1
"1250" "GLEAN_10935" 2.99278045767814 2.01465221053455 3.97090870482173 1.97101449275362 0.97893838447217 0.889387032671984 1
"1251" "GLEAN_10738" 1.49639022883907 1.00732610526728 1.98545435241086 1.97101449275362 0.97893838447217 1 1
"1252" "GLEAN_10710" 2.99278045767814 2.01465221053455 3.97090870482173 1.97101449275362 0.97893838447217 0.889387032671984 1
"1253" "GLEAN_10699" 2.99278045767814 2.01465221053455 3.97090870482173 1.97101449275362 0.97893838447217 0.889387032671984 1
"1254" "GLEAN_10696" 1.49639022883907 1.00732610526728 1.98545435241086 1.97101449275362 0.97893838447217 1 1
"1255" "GLEAN_10663" 2.99278045767814 2.01465221053455 3.97090870482173 1.97101449275362 0.97893838447217 0.889387032671984 1
"1256" "GLEAN_10648" 1.49639022883907 1.00732610526728 1.98545435241086 1.97101449275362 0.97893838447217 1 1
"1257" "GLEAN_10625" 19.4530729749079 13.0952393684746 25.8109065813412 1.97101449275362 0.97893838447217 0.473912855268541 1
"1258" "GLEAN_10544" 1.49639022883907 1.00732610526728 1.98545435241086 1.97101449275362 0.97893838447217 1 1
"1259" "GLEAN_10542" 1.49639022883907 1.00732610526728 1.98545435241086 1.97101449275362 0.97893838447217 1 1
"1260" "GLEAN_10514" 2.99278045767814 2.01465221053455 3.97090870482173 1.97101449275362 0.97893838447217 0.889387032671984 1
"1261" "GLEAN_10462" 1.49639022883907 1.00732610526728 1.98545435241086 1.97101449275362 0.97893838447217 1 1
"1262" "GLEAN_10269" 1.49639022883907 1.00732610526728 1.98545435241086 1.97101449275362 0.97893838447217 1 1
"1263" "GLEAN_10160" 1.49639022883907 1.00732610526728 1.98545435241086 1.97101449275362 0.97893838447217 1 1
"1264" "GLEAN_10106" 1.49639022883907 1.00732610526728 1.98545435241086 1.97101449275362 0.97893838447217 1 1
"1265" "GLEAN_10091" 4.48917068651721 3.02197831580183 5.95636305723259 1.97101449275362 0.97893838447217 0.808654815089411 1
"1266" "GLEAN_09970" 1.49639022883907 1.00732610526728 1.98545435241086 1.97101449275362 0.97893838447217 1 1
"1267" "GLEAN_09934" 11.9711218307126 8.05860884213822 15.8836348192869 1.97101449275362 0.97893838447217 0.586888700943584 1
"1268" "GLEAN_09877" 1.49639022883907 1.00732610526728 1.98545435241086 1.97101449275362 0.97893838447217 1 1
"1269" "GLEAN_09681" 2.99278045767814 2.01465221053455 3.97090870482173 1.97101449275362 0.97893838447217 0.889387032671984 1
"1270" "GLEAN_09646" 25.4386338902642 17.1245437895437 33.7527239909847 1.97101449275362 0.97893838447217 0.4143704705263 1
"1271" "GLEAN_09581" 1.49639022883907 1.00732610526728 1.98545435241086 1.97101449275362 0.97893838447217 1 1
"1272" "GLEAN_09459" 8.97834137303443 6.04395663160366 11.9127261144652 1.97101449275362 0.97893838447217 0.654278255643396 1
"1273" "GLEAN_09378" 1.49639022883907 1.00732610526728 1.98545435241086 1.97101449275362 0.97893838447217 1 1
"1274" "GLEAN_09348" 1.49639022883907 1.00732610526728 1.98545435241086 1.97101449275362 0.97893838447217 1 1
"1275" "GLEAN_09340" 31.4241948056205 21.1538482106128 41.6945414006282 1.97101449275362 0.97893838447217 0.370115993711978 1
"1276" "GLEAN_09312" 5.98556091535628 4.02930442106911 7.94181740964346 1.97101449275362 0.97893838447217 0.746574650181881 1
"1277" "GLEAN_09309" 1.49639022883907 1.00732610526728 1.98545435241086 1.97101449275362 0.97893838447217 1 1
"1278" "GLEAN_09283" 1.49639022883907 1.00732610526728 1.98545435241086 1.97101449275362 0.97893838447217 1 1
"1279" "GLEAN_08787" 8.97834137303443 6.04395663160366 11.9127261144652 1.97101449275362 0.97893838447217 0.654278255643396 1
"1280" "GLEAN_08737" 1.49639022883907 1.00732610526728 1.98545435241086 1.97101449275362 0.97893838447217 1 1
"1281" "GLEAN_08680" 31.4241948056205 21.1538482106128 41.6945414006282 1.97101449275362 0.97893838447217 0.370115993711978 1
"1282" "GLEAN_08672" 1.49639022883907 1.00732610526728 1.98545435241086 1.97101449275362 0.97893838447217 1 1
"1283" "GLEAN_08593" 2.99278045767814 2.01465221053455 3.97090870482173 1.97101449275362 0.97893838447217 0.889387032671984 1
"1284" "GLEAN_08555" 1.49639022883907 1.00732610526728 1.98545435241086 1.97101449275362 0.97893838447217 1 1
"1285" "GLEAN_08480" 2.99278045767814 2.01465221053455 3.97090870482173 1.97101449275362 0.97893838447217 0.889387032671984 1
"1286" "GLEAN_08381" 20.949463203747 14.1025654737419 27.7963609337521 1.97101449275362 0.97893838447217 0.457159209440321 1
"1287" "GLEAN_07933" 2.99278045767814 2.01465221053455 3.97090870482173 1.97101449275362 0.97893838447217 0.889387032671984 1
"1288" "GLEAN_07851" 7.48195114419535 5.03663052633638 9.92727176205432 1.97101449275362 0.97893838447217 0.696327908854679 1
"1289" "GLEAN_07641" 1.49639022883907 1.00732610526728 1.98545435241086 1.97101449275362 0.97893838447217 1 1
"1290" "GLEAN_07533" 1.49639022883907 1.00732610526728 1.98545435241086 1.97101449275362 0.97893838447217 1 1
"1291" "GLEAN_07380" 228.947705012378 154.120894105893 303.774515918862 1.97101449275362 0.97893838447217 0.127977375760034 1
"1292" "GLEAN_07169" 2.99278045767814 2.01465221053455 3.97090870482173 1.97101449275362 0.97893838447217 0.889387032671984 1
"1293" "GLEAN_06937" 533.714948107445 359.615419580418 707.814476634473 1.96825396825397 0.976916386886958 0.099284021040581 1
"1294" "GLEAN_06904" 1.49639022883907 1.00732610526728 1.98545435241086 1.97101449275362 0.97893838447217 1 1
"1295" "GLEAN_06830" 1.49639022883907 1.00732610526728 1.98545435241086 1.97101449275362 0.97893838447217 1 1
"1296" "GLEAN_06816" 2.99278045767814 2.01465221053455 3.97090870482173 1.97101449275362 0.97893838447217 0.889387032671984 1
"1297" "GLEAN_06778" 1.49639022883907 1.00732610526728 1.98545435241086 1.97101449275362 0.97893838447217 1 1
"1298" "GLEAN_06695" 1.49639022883907 1.00732610526728 1.98545435241086 1.97101449275362 0.97893838447217 1 1
"1299" "GLEAN_06639" 1.49639022883907 1.00732610526728 1.98545435241086 1.97101449275362 0.97893838447217 1 1
"1300" "GLEAN_06638" 2.99278045767814 2.01465221053455 3.97090870482173 1.97101449275362 0.97893838447217 0.889387032671984 1
"1301" "GLEAN_06620" 1.49639022883907 1.00732610526728 1.98545435241086 1.97101449275362 0.97893838447217 1 1
"1302" "GLEAN_06573" 2.99278045767814 2.01465221053455 3.97090870482173 1.97101449275362 0.97893838447217 0.889387032671984 1
"1303" "GLEAN_06505" 1.49639022883907 1.00732610526728 1.98545435241086 1.97101449275362 0.97893838447217 1 1
"1304" "GLEAN_06482" 1.49639022883907 1.00732610526728 1.98545435241086 1.97101449275362 0.97893838447217 1 1
"1305" "GLEAN_06461" 7.48195114419535 5.03663052633638 9.92727176205432 1.97101449275362 0.97893838447217 0.696327908854679 1
"1306" "GLEAN_06410" 23.9422436614251 16.1172176842764 31.7672696385738 1.97101449275362 0.97893838447217 0.4275386383227 1
"1307" "GLEAN_06347" 1.49639022883907 1.00732610526728 1.98545435241086 1.97101449275362 0.97893838447217 1 1
"1308" "GLEAN_06334" 41.898926407494 28.2051309474838 55.5927218675042 1.97101449275362 0.97893838447217 0.314821011504194 1
"1309" "GLEAN_06320" 2.99278045767814 2.01465221053455 3.97090870482173 1.97101449275362 0.97893838447217 0.889387032671984 1
"1310" "GLEAN_06319" 8.97834137303443 6.04395663160366 11.9127261144652 1.97101449275362 0.97893838447217 0.654278255643396 1
"1311" "GLEAN_06205" 4.48917068651721 3.02197831580183 5.95636305723259 1.97101449275362 0.97893838447217 0.808654815089411 1
"1312" "GLEAN_05925" 5.98556091535628 4.02930442106911 7.94181740964346 1.97101449275362 0.97893838447217 0.746574650181881 1
"1313" "GLEAN_05881" 1.49639022883907 1.00732610526728 1.98545435241086 1.97101449275362 0.97893838447217 1 1
"1314" "GLEAN_05818" 2.99278045767814 2.01465221053455 3.97090870482173 1.97101449275362 0.97893838447217 0.889387032671984 1
"1315" "GLEAN_05797" 5.98556091535628 4.02930442106911 7.94181740964346 1.97101449275362 0.97893838447217 0.746574650181881 1
"1316" "GLEAN_05666" 4.48917068651721 3.02197831580183 5.95636305723259 1.97101449275362 0.97893838447217 0.808654815089411 1
"1317" "GLEAN_05614" 2.99278045767814 2.01465221053455 3.97090870482173 1.97101449275362 0.97893838447217 0.889387032671984 1
"1318" "GLEAN_05613" 1.49639022883907 1.00732610526728 1.98545435241086 1.97101449275362 0.97893838447217 1 1
"1319" "GLEAN_05571" 8.97834137303443 6.04395663160366 11.9127261144652 1.97101449275362 0.97893838447217 0.654278255643396 1
"1320" "GLEAN_05556" 5.98556091535628 4.02930442106911 7.94181740964346 1.97101449275362 0.97893838447217 0.746574650181881 1
"1321" "GLEAN_05476" 1.49639022883907 1.00732610526728 1.98545435241086 1.97101449275362 0.97893838447217 1 1
"1322" "GLEAN_05438" 11.9711218307126 8.05860884213822 15.8836348192869 1.97101449275362 0.97893838447217 0.586888700943584 1
"1323" "GLEAN_05427" 8.97834137303443 6.04395663160366 11.9127261144652 1.97101449275362 0.97893838447217 0.654278255643396 1
"1324" "GLEAN_05402" 17.9566827460689 12.0879132632073 23.8254522289304 1.97101449275362 0.97893838447217 0.492215922608421 1
"1325" "GLEAN_05332" 1.49639022883907 1.00732610526728 1.98545435241086 1.97101449275362 0.97893838447217 1 1
"1326" "GLEAN_05244" 1.49639022883907 1.00732610526728 1.98545435241086 1.97101449275362 0.97893838447217 1 1
"1327" "GLEAN_05242" 1.49639022883907 1.00732610526728 1.98545435241086 1.97101449275362 0.97893838447217 1 1
"1328" "GLEAN_05202" 1.49639022883907 1.00732610526728 1.98545435241086 1.97101449275362 0.97893838447217 1 1
"1329" "GLEAN_05117" 2.99278045767814 2.01465221053455 3.97090870482173 1.97101449275362 0.97893838447217 0.889387032671984 1
"1330" "GLEAN_05065" 1.49639022883907 1.00732610526728 1.98545435241086 1.97101449275362 0.97893838447217 1 1
"1331" "GLEAN_04999" 1.49639022883907 1.00732610526728 1.98545435241086 1.97101449275362 0.97893838447217 1 1
"1332" "GLEAN_04993" 1.49639022883907 1.00732610526728 1.98545435241086 1.97101449275362 0.97893838447217 1 1
"1333" "GLEAN_04963" 5.98556091535628 4.02930442106911 7.94181740964346 1.97101449275362 0.97893838447217 0.746574650181881 1
"1334" "GLEAN_04869" 1.49639022883907 1.00732610526728 1.98545435241086 1.97101449275362 0.97893838447217 1 1
"1335" "GLEAN_04688" 2.99278045767814 2.01465221053455 3.97090870482173 1.97101449275362 0.97893838447217 0.889387032671984 1
"1336" "GLEAN_04514" 1.49639022883907 1.00732610526728 1.98545435241086 1.97101449275362 0.97893838447217 1 1
"1337" "GLEAN_04412" 1.49639022883907 1.00732610526728 1.98545435241086 1.97101449275362 0.97893838447217 1 1
"1338" "GLEAN_04124" 2.99278045767814 2.01465221053455 3.97090870482173 1.97101449275362 0.97893838447217 0.889387032671984 1
"1339" "GLEAN_04094" 2.99278045767814 2.01465221053455 3.97090870482173 1.97101449275362 0.97893838447217 0.889387032671984 1
"1340" "GLEAN_04076" 2.99278045767814 2.01465221053455 3.97090870482173 1.97101449275362 0.97893838447217 0.889387032671984 1
"1341" "GLEAN_03863" 1.49639022883907 1.00732610526728 1.98545435241086 1.97101449275362 0.97893838447217 1 1
"1342" "GLEAN_03623" 1.49639022883907 1.00732610526728 1.98545435241086 1.97101449275362 0.97893838447217 1 1
"1343" "GLEAN_03609" 4.48917068651721 3.02197831580183 5.95636305723259 1.97101449275362 0.97893838447217 0.808654815089411 1
"1344" "GLEAN_03571" 4.48917068651721 3.02197831580183 5.95636305723259 1.97101449275362 0.97893838447217 0.808654815089411 1
"1345" "GLEAN_03372" 1.49639022883907 1.00732610526728 1.98545435241086 1.97101449275362 0.97893838447217 1 1
"1346" "GLEAN_03295" 1.49639022883907 1.00732610526728 1.98545435241086 1.97101449275362 0.97893838447217 1 1
"1347" "GLEAN_02939" 925.265525010649 622.527533055177 1228.00351696612 1.97260916467333 0.980105141544166 0.0888207575736198 1
"1348" "GLEAN_02846" 2.99278045767814 2.01465221053455 3.97090870482173 1.97101449275362 0.97893838447217 0.889387032671984 1
"1349" "GLEAN_02749" 1.49639022883907 1.00732610526728 1.98545435241086 1.97101449275362 0.97893838447217 1 1
"1350" "GLEAN_02708" 4.48917068651721 3.02197831580183 5.95636305723259 1.97101449275362 0.97893838447217 0.808654815089411 1
"1351" "GLEAN_02580" 1.49639022883907 1.00732610526728 1.98545435241086 1.97101449275362 0.97893838447217 1 1
"1352" "GLEAN_02564" 2.99278045767814 2.01465221053455 3.97090870482173 1.97101449275362 0.97893838447217 0.889387032671984 1
"1353" "GLEAN_02544" 1.49639022883907 1.00732610526728 1.98545435241086 1.97101449275362 0.97893838447217 1 1
"1354" "GLEAN_02410" 2.99278045767814 2.01465221053455 3.97090870482173 1.97101449275362 0.97893838447217 0.889387032671984 1
"1355" "GLEAN_02386" 1.49639022883907 1.00732610526728 1.98545435241086 1.97101449275362 0.97893838447217 1 1
"1356" "GLEAN_02266" 1.49639022883907 1.00732610526728 1.98545435241086 1.97101449275362 0.97893838447217 1 1
"1357" "GLEAN_02225" 1.49639022883907 1.00732610526728 1.98545435241086 1.97101449275362 0.97893838447217 1 1
"1358" "GLEAN_02102" 4.48917068651721 3.02197831580183 5.95636305723259 1.97101449275362 0.97893838447217 0.808654815089411 1
"1359" "GLEAN_02038" 1.49639022883907 1.00732610526728 1.98545435241086 1.97101449275362 0.97893838447217 1 1
"1360" "GLEAN_02023" 1.49639022883907 1.00732610526728 1.98545435241086 1.97101449275362 0.97893838447217 1 1
"1361" "GLEAN_02017" 1.49639022883907 1.00732610526728 1.98545435241086 1.97101449275362 0.97893838447217 1 1
"1362" "GLEAN_02010" 1.49639022883907 1.00732610526728 1.98545435241086 1.97101449275362 0.97893838447217 1 1
"1363" "GLEAN_02002" 20.949463203747 14.1025654737419 27.7963609337521 1.97101449275362 0.97893838447217 0.457159209440321 1
"1364" "GLEAN_01924" 1.49639022883907 1.00732610526728 1.98545435241086 1.97101449275362 0.97893838447217 1 1
"1365" "GLEAN_01822" 1.49639022883907 1.00732610526728 1.98545435241086 1.97101449275362 0.97893838447217 1 1
"1366" "GLEAN_01798" 1.49639022883907 1.00732610526728 1.98545435241086 1.97101449275362 0.97893838447217 1 1
"1367" "GLEAN_01792" 2.99278045767814 2.01465221053455 3.97090870482173 1.97101449275362 0.97893838447217 0.889387032671984 1
"1368" "GLEAN_01768" 4.48917068651721 3.02197831580183 5.95636305723259 1.97101449275362 0.97893838447217 0.808654815089411 1
"1369" "GLEAN_01715" 896.337747074603 603.388337055099 1189.28715709411 1.97101449275362 0.97893838447217 0.0896079686886043 1
"1370" "GLEAN_01654" 1.49639022883907 1.00732610526728 1.98545435241086 1.97101449275362 0.97893838447217 1 1
"1371" "GLEAN_01428" 2.99278045767814 2.01465221053455 3.97090870482173 1.97101449275362 0.97893838447217 0.889387032671984 1
"1372" "GLEAN_01427" 1.49639022883907 1.00732610526728 1.98545435241086 1.97101449275362 0.97893838447217 1 1
"1373" "GLEAN_01337" 1.49639022883907 1.00732610526728 1.98545435241086 1.97101449275362 0.97893838447217 1 1
"1374" "GLEAN_01303" 2.99278045767814 2.01465221053455 3.97090870482173 1.97101449275362 0.97893838447217 0.889387032671984 1
"1375" "GLEAN_01297" 1.49639022883907 1.00732610526728 1.98545435241086 1.97101449275362 0.97893838447217 1 1
"1376" "GLEAN_01271" 17.9566827460689 12.0879132632073 23.8254522289304 1.97101449275362 0.97893838447217 0.492215922608421 1
"1377" "GLEAN_00817" 47.8844873228503 32.2344353685529 63.5345392771477 1.97101449275362 0.97893838447217 0.291402825234748 1
"1378" "GLEAN_00673" 26.9350241191033 18.131869894811 35.7381783433956 1.97101449275362 0.97893838447217 0.40213577938332 1
"1379" "GLEAN_00640" 2.99278045767814 2.01465221053455 3.97090870482173 1.97101449275362 0.97893838447217 0.889387032671984 1
"1380" "GLEAN_00607" 261.868290046837 176.282068421773 347.454511671901 1.97101449275362 0.97893838447217 0.121563610564926 1
"1381" "GLEAN_00410" 5.98556091535628 4.02930442106911 7.94181740964346 1.97101449275362 0.97893838447217 0.746574650181881 1
"1382" "GLEAN_00239" 4.48917068651721 3.02197831580183 5.95636305723259 1.97101449275362 0.97893838447217 0.808654815089411 1
"1383" "GLEAN_00227" 79.3086821284707 53.3882835791657 105.229080677776 1.97101449275362 0.97893838447217 0.217121784916844 1
"1384" "GLEAN_00210" 2.99278045767814 2.01465221053455 3.97090870482173 1.97101449275362 0.97893838447217 0.889387032671984 1
"1385" "GLEAN_00179" 38.9061459498158 26.1904787369492 51.6218131626825 1.97101449275362 0.97893838447217 0.328456472879 1
"1386" "GLEAN_00178" 7.48195114419535 5.03663052633638 9.92727176205432 1.97101449275362 0.97893838447217 0.696327908854679 1
"1387" "GLEAN_00035" 4.48917068651721 3.02197831580183 5.95636305723259 1.97101449275362 0.97893838447217 0.808654815089411 1
"1388" "GLEAN_13277" 627.498468400735 424.084290317524 830.912646483947 1.9593101311577 0.970345773956118 0.0981667380899734 1
"1389" "GLEAN_11362" 114.725684032506 77.5641101055803 151.887257959431 1.95821569734613 0.969539686469921 0.181022315801061 1
"1390" "GLEAN_09081" 191.041585703298 128.937741474211 253.145429932385 1.9633152173913 0.973291821331028 0.14026304731418 1
"1391" "GLEAN_07584" 369.615685987781 249.816874106285 489.414497869278 1.9590930341281 0.970185910463206 0.111595305430791 1
"1392" "GLEAN_07407" 114.725684032506 77.5641101055803 151.887257959431 1.95821569734613 0.969539686469921 0.181022315801061 1
"1393" "GLEAN_03110" 403.536297662977 272.985374527432 534.087220798523 1.95646826033478 0.968251705674923 0.109561500698549 1
"1394" "GLEAN_00316" 117.718464490184 79.5787623161149 155.858166664253 1.95853971748303 0.969778385186694 0.178500373028852 1
"1395" "GLEAN_14967" 75.8195380826899 51.3736313686311 100.265444796749 1.95169082125604 0.96472452525247 0.229575044278341 1
"1396" "GLEAN_14344" 138.171564105828 93.6813277898568 182.6618004218 1.94982078853047 0.963341529421152 0.167363101601246 1
"1397" "GLEAN_11650" 162.113807767253 109.798545474133 214.429070060373 1.95293179098524 0.965641561858712 0.154196283095858 1
"1398" "GLEAN_08967" 341.687934692473 231.685004211474 451.690865173472 1.94959042218021 0.963171068613854 0.116844332719113 1
"1399" "GLEAN_07788" 87.7906599134025 59.4322402107693 116.149079616036 1.95431098010317 0.966660054693734 0.210599163204755 1
"1400" "GLEAN_07561" 213.991102188518 145.054959158488 282.927245218548 1.95048309178744 0.963831492081962 0.137496457690739 1
"1401" "GLEAN_03527" 543.211551462176 368.681354527823 717.741748396528 1.94678070800665 0.961090383139246 0.104386596388431 1
"1402" "GLEAN_03525" 1366.75173876989 926.740016845895 1806.76346069389 1.94959042218021 0.963171068613854 0.0901151826071287 1
"1403" "GLEAN_02296" 78.812318540368 53.3882835791657 104.23635350157 1.95242001640689 0.965263447575094 0.224365052495196 1
"1404" "GLEAN_16401" 56.366465107782 38.2783920001565 74.4545382154074 1.94508009153318 0.959829561524466 0.274347237407684 1
"1405" "GLEAN_13750" 177.581373108278 120.879132632073 234.283613584482 1.93816425120773 0.954690838225493 0.152577612311934 1
"1406" "GLEAN_12528" 306.278232252969 208.516503790326 404.039960715611 1.93768816075054 0.954336411239092 0.12432659193765 1
"1407" "GLEAN_12380" 617.541998780557 420.054985896455 815.02901166466 1.94029124526466 0.956273222805311 0.103372246258891 1
"1408" "GLEAN_09974" 44.3953432770694 30.2197831580183 58.5709033961205 1.93816425120773 0.954690838225493 0.316709808538822 1
"1409" "GLEAN_06206" 44.3953432770694 30.2197831580183 58.5709033961205 1.93816425120773 0.954690838225493 0.316709808538822 1
"1410" "GLEAN_04953" 647.469803357339 440.2015080018 854.738098712877 1.94169734354791 0.957318342368416 0.102079345832002 1
"1411" "GLEAN_02142" 149.646322348438 101.739936631995 197.552708064881 1.94174200028698 0.957351522264024 0.163651977025974 1
"1412" "GLEAN_01165" 51.8772944212648 35.2564136843547 68.4981751581748 1.94285714285714 0.958179824305373 0.288440624832972 1
"1413" "GLEAN_01099" 136.178810288886 92.6740016845895 179.683618893183 1.93887838689351 0.955222315498363 0.172133865736348 1
"1414" "GLEAN_15782" 243.429842641728 166.208807369101 320.650877914355 1.92920509442249 0.948006524920279 0.13713294176929 1
"1415" "GLEAN_14226" 437.975171319869 299.175853264381 576.774489375356 1.92787781193578 0.947013617075933 0.115008725385191 1
"1416" "GLEAN_13670" 39.9061725905522 27.1978048422165 52.6145403388879 1.9345142243693 0.951971336871901 0.337392593107789 1
"1417" "GLEAN_13195" 146.157178302657 99.7252844214604 192.589072183854 1.93119601815254 0.949494606579688 0.16893991267859 1
"1418" "GLEAN_11702" 33.9206116751959 23.1685004211474 44.6727229292445 1.92816635160681 0.947229524744832 0.370897265073181 1
"1419" "GLEAN_10434" 1257.55904885182 859.249167792987 1655.86892991066 1.92711147357154 0.946440026598544 0.0965440472402251 1
"1420" "GLEAN_09237" 39.9061725905522 27.1978048422165 52.6145403388879 1.9345142243693 0.951971336871901 0.337392593107789 1
"1421" "GLEAN_08427" 1916.00724686367 1307.50928463693 2524.50520909041 1.93077421227753 0.949179463163138 0.0921765605719308 1
"1422" "GLEAN_05185" 1517.43458508172 1034.52391010949 2000.34526005395 1.93359016694185 0.951282041569305 0.0931800008973687 1
"1423" "GLEAN_03971" 84.3015158676216 57.4175880002348 111.185443735008 1.93643529112637 0.953403292365033 0.221726721664908 1
"1424" "GLEAN_03839" 33.9206116751959 23.1685004211474 44.6727229292445 1.92816635160681 0.947229524744832 0.370897265073181 1
"1425" "GLEAN_02915" 72.330394036909 49.3589791580966 95.3018089157215 1.93078970718722 0.949191041078118 0.243381944062198 1
"1426" "GLEAN_01133" 38.4097823617131 26.1904787369492 50.629085986477 1.93311036789298 0.950924008302574 0.345062574489869 1
"1427" "GLEAN_11066" 27.9350507598396 19.1391960000783 36.730905519601 1.91914569031274 0.940464236657535 0.413785840039648 1
"1428" "GLEAN_08912" 27.9350507598396 19.1391960000783 36.730905519601 1.91914569031274 0.940464236657535 0.413785840039648 1
"1429" "GLEAN_08521" 610.578309618057 418.04033368592 803.116285550195 1.9211454513707 0.941966750667861 0.108783960341202 1
"1430" "GLEAN_06337" 217.494845163361 149.084263579557 285.905426747164 1.91774383078731 0.939410020285533 0.146685030940058 1
"1431" "GLEAN_03504" 961.259184612626 657.783946739532 1264.73442248572 1.92272011008278 0.94314876518204 0.100793273549176 1
"1432" "GLEAN_02967" 29.4314409886787 20.1465221053455 38.7163598720119 1.92173913043478 0.942412508447056 0.401973849147766 1
"1433" "GLEAN_00829" 55.8701015196793 38.2783920001565 73.461811039202 1.91914569031274 0.940464236657535 0.28555979346469 1
"1434" "GLEAN_16251" 23.4458800733224 16.1172176842764 30.7745424623684 1.90942028985507 0.933134694859045 0.454806544178961 1
"1435" "GLEAN_15130" 518.802142070771 356.593441264616 681.010842876927 1.90976827970196 0.933397600561985 0.115699877354226 1
"1436" "GLEAN_11843" 26.4386605310006 18.131869894811 34.7454511671901 1.91626409017713 0.938296399974824 0.42645888970457 1
"1437" "GLEAN_10888" 398.579961246481 273.992700632699 523.167221860263 1.90942028985507 0.933134694859045 0.123219276754285 1
"1438" "GLEAN_10064" 179.085062801648 122.893784842608 235.276340760687 1.91446899501069 0.936944295807543 0.159686707756868 1
"1439" "GLEAN_08569" 170.106721428613 116.849828211004 223.363614646222 1.91154422788606 0.934738580561635 0.164194163398768 1
"1440" "GLEAN_08086" 46.8917601466448 32.2344353685529 61.5490849247368 1.90942028985507 0.933134694859045 0.31830466626891 1
"1441" "GLEAN_06455" 24.9422703021615 17.1245437895437 32.7599968147793 1.91304347826087 0.935869662580284 0.440093295283474 1
"1442" "GLEAN_06388" 26.4386605310006 18.131869894811 34.7454511671901 1.91626409017713 0.938296399974824 0.42645888970457 1
"1443" "GLEAN_05637" 26.4386605310006 18.131869894811 34.7454511671901 1.91626409017713 0.938296399974824 0.42645888970457 1
"1444" "GLEAN_05215" 52.8773210620011 36.263739789622 69.4909023343803 1.91626409017713 0.938296399974824 0.295491034012325 1
"1445" "GLEAN_03526" 70.3376402199673 48.3516530528293 92.3236273871052 1.90942028985507 0.933134694859046 0.255252959905174 1
"1446" "GLEAN_01744" 422.025841319803 290.109918316976 553.941764322631 1.90942028985507 0.933134694859045 0.121445312150377 1
"1447" "GLEAN_01338" 99.7690812086459 68.4981751581748 131.039987259117 1.91304347826087 0.935869662580284 0.210869517097983 1
"1448" "GLEAN_00060" 45.3953699178058 31.2271092632856 59.5636305723259 1.90743338008415 0.931632669693814 0.324729992505236 1
"1449" "GLEAN_12063" 21.9494898444833 15.1098915790092 28.7890881099575 1.90531400966184 0.930028783991224 0.470737446448518 1
"1450" "GLEAN_09747" 43.8989796889667 30.2197831580183 57.5781762199151 1.90531400966184 0.930028783991224 0.331488322316832 1
"1451" "GLEAN_08417" 215.005727758316 148.07693747429 281.934518042343 1.90397318347629 0.929013159140488 0.151806950394796 1
"1452" "GLEAN_07847" 163.624796925154 112.820523789935 214.429070060373 1.90062111801242 0.926470964578034 0.170714119096904 1
"1453" "GLEAN_07018" 241.444388289317 166.208807369101 316.679969209533 1.90531400966184 0.930028783991224 0.145057542979591 1
"1454" "GLEAN_06565" 343.709886367538 236.72163473781 450.698137997266 1.90391612704286 0.928969925198085 0.129987173493699 1
"1455" "GLEAN_06203" 410.062018953622 283.058635580105 537.065402327139 1.89736448501728 0.923996848078059 0.125973479751203 1
"1456" "GLEAN_04612" 116.733036778509 80.5860884213822 152.879985135637 1.89710144927536 0.923796830279709 0.200596678570729 1
"1457" "GLEAN_02616" 218.998534856731 151.098915790092 286.89815392337 1.89874396135266 0.925045376476968 0.152489677106734 1
"1458" "GLEAN_02555" 21.9494898444833 15.1098915790092 28.7890881099575 1.90531400966184 0.930028783991224 0.470737446448518 1
"1459" "GLEAN_00781" 58.3665183892547 40.2930442106911 76.4399925678183 1.89710144927536 0.923796830279709 0.287381189546396 1
"1460" "GLEAN_00561" 379.126888271573 260.897461264225 497.356315278922 1.90632868893738 0.930796889980825 0.125788782239982 1
"1461" "GLEAN_11145" 1022.66228024674 706.135599792361 1339.18896070113 1.89650395914739 0.923342383409815 0.107213413132947 1
"1462" "GLEAN_08884" 36.4170285447713 25.1831526316819 47.6509044578607 1.89217391304348 0.920044695418602 0.371300749234246 1
"1463" "GLEAN_07813" 1027.66241345043 711.172230318698 1344.15259658216 1.89005214106828 0.918426034775987 0.109004029613086 1
"1464" "GLEAN_06375" 345.213576060908 238.736286948345 451.690865173472 1.89200758270654 0.91991787065997 0.133553859057116 1
"1465" "GLEAN_05086" 37.9134187736104 26.1904787369492 49.6363588102716 1.89520624303233 0.922354856105803 0.362420890818051 1
"1466" "GLEAN_02645" 18.9567093868052 13.0952393684746 24.8181794051358 1.89520624303233 0.922354856105803 0.506948806613957 1
"1467" "GLEAN_00597" 17.4603191579661 12.0879132632073 22.8327250527249 1.88888888888889 0.917537839808027 0.527673156034925 1
"1468" "GLEAN_15207" 421.04771307266 292.12457052751 549.97085561781 1.88265867066467 0.912771460506424 0.129738293104308 1
"1469" "GLEAN_14888" 15.9639289291271 11.08058715794 20.8472707003141 1.88142292490119 0.911824188613633 0.550527412735697 1
"1470" "GLEAN_13370" 49.3881770162203 34.2490875790874 64.5272664533531 1.88405797101449 0.913843356250285 0.319654064337706 1
"1471" "GLEAN_09655" 47.8917867873812 33.2417614738201 62.5418121009422 1.88142292490119 0.911824188613633 0.325961144211948 1
"1472" "GLEAN_07798" 15.9639289291271 11.08058715794 20.8472707003141 1.88142292490119 0.911824188613633 0.550527412735697 1
"1473" "GLEAN_07247" 633.067959837829 439.194181896533 826.941737779125 1.88286132163276 0.912926745060792 0.119178443574997 1
"1474" "GLEAN_04961" 136.689772806051 94.688653895124 178.690891716978 1.88714153561517 0.916202629124207 0.189824640967912 1
"1475" "GLEAN_04505" 95.7835735747624 66.4835229476403 125.083624201884 1.88142292490119 0.911824188613633 0.227313866112619 1
"1476" "GLEAN_04452" 247.940911721838 172.252764000704 323.629059442971 1.87880328841427 0.90981402381735 0.152502564202295 1
"1477" "GLEAN_04273" 142.178970133304 98.7179583161931 185.639981950416 1.88050872522922 0.911123000244599 0.188924143105804 1
"1478" "GLEAN_03394" 50.8845672450593 35.2564136843547 66.512720805764 1.88654244306418 0.915744557984976 0.313642727027346 1
"1479" "GLEAN_00809" 461.457548715846 320.329701474994 602.585395956697 1.88114119041108 0.911608135443497 0.127482816023041 1
"1480" "GLEAN_13466" 41.9062258720249 29.212457052751 54.5999946912988 1.86906546726637 0.902317102869258 0.354620801173717 1
"1481" "GLEAN_11670" 69.3449130437618 48.3516530528293 90.3381730346943 1.86835748792271 0.90177052394971 0.273567305167176 1
"1482" "GLEAN_11559" 234.473399662286 163.186829053299 305.759970271273 1.87368044372875 0.905874922282447 0.157231175450529 1
"1483" "GLEAN_10048" 30.4314676294151 21.1538482106128 39.7090870482173 1.87715665976536 0.908549056580772 0.412789954598809 1
"1484" "GLEAN_09774" 28.935077400576 20.1465221053455 37.7236326958064 1.87246376811594 0.904937803028393 0.424967506244745 1
"1485" "GLEAN_07996" 30.4314676294151 21.1538482106128 39.7090870482173 1.87715665976536 0.908549056580772 0.412789954598809 1
"1486" "GLEAN_07849" 4752.3017839279 3304.02962527667 6200.57394257913 1.87667020148462 0.908175138987297 0.102659722339545 1
"1487" "GLEAN_05371" 14.467538700288 10.0732610526728 18.8618163479032 1.87246376811594 0.904937803028393 0.575893704619202 1
"1488" "GLEAN_04926" 178.099635089973 123.901110947875 232.298159232071 1.87486744432662 0.906788598716335 0.173780970807831 1
"1489" "GLEAN_03537" 391.623571548512 272.985374527432 510.261768569592 1.8691908658217 0.902413892312177 0.136459789807595 1
"1490" "GLEAN_03491" 85.3088419728889 59.4322402107693 111.185443735008 1.8707934168509 0.903650257167933 0.245220237100534 1
"1491" "GLEAN_03455" 850.095639271211 592.307749897159 1107.88352864526 1.87045252883762 0.903387351464993 0.117586184636722 1
"1492" "GLEAN_15822" 63.3593521284055 44.3223486317602 82.3963556250509 1.85902503293808 0.894546197181798 0.290511863090123 1
"1493" "GLEAN_15315" 359.199350102155 250.824200211552 467.574499992759 1.86415226121879 0.898519702016873 0.141206607023603 1
"1494" "GLEAN_13872" 38.9134454143468 27.1978048422165 50.629085986477 1.86151368760064 0.896476224280197 0.371416445567379 1
"1495" "GLEAN_11787" 25.9422969428978 18.131869894811 33.7527239909847 1.86151368760064 0.896476224280197 0.45206391149797 1
"1496" "GLEAN_11515" 279.37970545652 195.421264421852 363.338146491188 1.85925593904079 0.894725380569085 0.153407650525366 1
"1497" "GLEAN_11427" 12.9711484714489 9.06593494740549 16.8763619954923 1.86151368760064 0.896476224280197 0.604264502956559 1
"1498" "GLEAN_10373" 559.752138089245 390.842528843703 728.661747334787 1.86433587330046 0.898661795128255 0.127773596348071 1
"1499" "GLEAN_09366" 38.9134454143468 27.1978048422165 50.629085986477 1.86151368760064 0.896476224280197 0.371416445567379 1
"1500" "GLEAN_08765" 12.9711484714489 9.06593494740549 16.8763619954923 1.86151368760064 0.896476224280197 0.604264502956559 1
"1501" "GLEAN_07748" 40.4098356431858 28.2051309474838 52.6145403388879 1.86542443064182 0.899503916977765 0.362784889455343 1
"1502" "GLEAN_06905" 54.8773743434738 38.2783920001565 71.4763566867911 1.86727688787185 0.900935872470897 0.309256696012908 1
"1503" "GLEAN_04254" 25.9422969428978 18.131869894811 33.7527239909847 1.86151368760064 0.896476224280197 0.45206391149797 1
"1504" "GLEAN_03112" 4174.23528933057 2920.23837916984 5428.2321994913 1.85883188105844 0.894396294016833 0.108302665357503 1
"1505" "GLEAN_02394" 27.4386871717369 19.1391960000783 35.7381783433956 1.86727688787185 0.900935872470897 0.438025192609778 1
"1506" "GLEAN_01742" 287.861683241452 201.465221053455 374.258145429448 1.85768115942029 0.89350290796611 0.152574561481776 1
"1507" "GLEAN_01255" 12.9711484714489 9.06593494740549 16.8763619954923 1.86151368760064 0.896476224280197 0.604264502956559 1
"1508" "GLEAN_00582" 25.9422969428978 18.131869894811 33.7527239909847 1.86151368760064 0.896476224280197 0.45206391149797 1
"1509" "GLEAN_15977" 22.9495164852197 16.1172176842764 29.781815286163 1.84782608695652 0.885828980080689 0.483576320436698 1
"1510" "GLEAN_14187" 11.4747582426099 8.05860884213822 14.8909076430815 1.84782608695652 0.885828980080689 0.636290662548544 1
"1511" "GLEAN_13570" 2671.11495419399 1874.6338819024 3467.59602648557 1.84974573433326 0.887326971807883 0.112968752004731 1
"1512" "GLEAN_13220" 11.4747582426099 8.05860884213822 14.8909076430815 1.84782608695652 0.885828980080689 0.636290662548544 1
"1513" "GLEAN_11964" 24.4459067140588 17.1245437895437 31.7672696385738 1.85507246376812 0.891475543221831 0.467201432857333 1
"1514" "GLEAN_11915" 11.4747582426099 8.05860884213822 14.8909076430815 1.84782608695652 0.885828980080689 0.636290662548544 1
"1515" "GLEAN_11611" 61.8629618995665 43.3150225264929 80.41090127264 1.85642062689585 0.892523632654697 0.295185711647649 1
"1516" "GLEAN_11401" 282.876148966832 198.443242737654 367.30905519601 1.85095269624071 0.888268025532106 0.155775449655148 1
"1517" "GLEAN_11314" 22.9495164852197 16.1172176842764 29.781815286163 1.84782608695652 0.885828980080689 0.483576320436698 1
"1518" "GLEAN_11263" 126.222340668708 88.6446972635204 163.799984073896 1.84782608695652 0.885828980080689 0.212048573276043 1
"1519" "GLEAN_09505" 166.632176311894 116.849828211004 216.414524412784 1.85207396301849 0.889141714121524 0.187056720015738 1
"1520" "GLEAN_09099" 93.2944561697179 65.476196842373 121.112715497063 1.84972129319955 0.887307909006602 0.243057246594213 1
"1521" "GLEAN_09082" 11.4747582426099 8.05860884213822 14.8909076430815 1.84782608695652 0.885828980080689 0.636290662548544 1
"1522" "GLEAN_08999" 57.3737912130493 40.2930442106911 74.4545382154074 1.84782608695652 0.885828980080689 0.310436961260279 1
"1523" "GLEAN_08315" 1339.53203553408 937.820604003835 1741.24346706433 1.85669141798596 0.89273405935811 0.115981726724074 1
"1524" "GLEAN_07751" 35.9206649566686 25.1831526316819 46.6581772816553 1.85275362318841 0.889671046375083 0.390250473273473 1
"1525" "GLEAN_07467" 564.752271292927 395.87915937004 733.625383215815 1.85315484751263 0.889983436359715 0.131226601154096 1
"1526" "GLEAN_06400" 47.3954231992785 33.2417614738201 61.5490849247368 1.85155906895037 0.888740575500592 0.340281663487987 1
"1527" "GLEAN_05534" 621.12603586524 435.164877475464 807.087194255016 1.85466988727858 0.89116242438373 0.128523918041577 1
"1528" "GLEAN_05381" 48.8918134281175 34.2490875790874 63.5345392771477 1.85507246376812 0.891475543221831 0.333469235082334 1
"1529" "GLEAN_04119" 11.4747582426099 8.05860884213822 14.8909076430815 1.84782608695652 0.885828980080689 0.636290662548544 1
"1530" "GLEAN_03785" 11.4747582426099 8.05860884213822 14.8909076430815 1.84782608695652 0.885828980080689 0.636290662548544 1
"1531" "GLEAN_02251" 84.8124783847862 59.4322402107693 110.192716558803 1.85408990420044 0.890711201460435 0.252755481516533 1
"1532" "GLEAN_01465" 258.926605840876 181.31869894811 336.534512733642 1.856038647343 0.892226751278839 0.158258173472248 1
"1533" "GLEAN_01129" 11.4747582426099 8.05860884213822 14.8909076430815 1.84782608695652 0.885828980080689 0.636290662548544 1
"1534" "GLEAN_00450" 153.661027840445 107.783893263599 199.538162417292 1.85127996749289 0.888523089249952 0.193626908087415 1
"1535" "GLEAN_00433" 61.8629618995665 43.3150225264929 80.41090127264 1.85642062689585 0.892523632654697 0.295185711647649 1
"1536" "GLEAN_00106" 24.4459067140588 17.1245437895437 31.7672696385738 1.85507246376812 0.891475543221831 0.467201432857333 1
"1537" "GLEAN_14321" 364.703146358471 256.868156843156 472.538135873786 1.83961352657005 0.879402710921256 0.149182379225767 1
"1538" "GLEAN_13526" 101.77643395465 71.5201534739767 132.032714435323 1.84609103898755 0.884473700468678 0.234676466179105 1
"1539" "GLEAN_08647" 108.762021510742 76.556784000313 140.967259021171 1.84134248665141 0.880757990533267 0.229486550168785 1
"1540" "GLEAN_07189" 42.9062525127613 30.2197831580183 55.5927218675042 1.83961352657005 0.879402710921256 0.362927037563465 1
"1541" "GLEAN_07106" 360.213975671953 253.846178527354 466.581772816553 1.83804922935358 0.878175407537253 0.150210088143111 1
"1542" "GLEAN_05830" 184.596158522494 129.945067579479 239.247249465509 1.84114144478149 0.880600465278878 0.183908563275312 1
"1543" "GLEAN_03145" 44.4026427416003 31.2271092632856 57.5781762199151 1.84385226741468 0.882723069212867 0.354982101672139 1
"1544" "GLEAN_00233" 21.4531262563806 15.1098915790092 27.7963609337521 1.83961352657005 0.879402710921256 0.501353073159611 1
"1545" "GLEAN_16322" 39.9134720550831 28.2051309474838 51.6218131626825 1.83022774327122 0.872023180555658 0.380172606595277 1
"1546" "GLEAN_16282" 144.186322879308 101.739936631995 186.632709126621 1.83440952790931 0.875315753398013 0.205556765649688 1
"1547" "GLEAN_15589" 29.9351040413123 21.1538482106128 38.7163598720119 1.83022774327122 0.872023180555658 0.435711232557083 1
"1548" "GLEAN_13768" 9.97836801377078 7.05128273687094 12.9054532906706 1.83022774327122 0.872023180555658 0.672859309470384 1
"1549" "GLEAN_12088" 19.9567360275416 14.1025654737419 25.8109065813412 1.83022774327122 0.872023180555658 0.520728977579786 1
"1550" "GLEAN_10473" 41.4098622839222 29.212457052751 53.6072675150933 1.83508245877061 0.875844891508067 0.371311576201143 1
"1551" "GLEAN_09232" 1013.29706725357 715.201534739767 1311.39259976738 1.83359869361094 0.874677921326954 0.126849316690638 1
"1552" "GLEAN_09092" 9.97836801377078 7.05128273687094 12.9054532906706 1.83022774327122 0.872023180555658 0.672859309470384 1
"1553" "GLEAN_07197" 9.97836801377078 7.05128273687094 12.9054532906706 1.83022774327122 0.872023180555658 0.672859309470384 1
"1554" "GLEAN_07085" 9.97836801377078 7.05128273687094 12.9054532906706 1.83022774327122 0.872023180555658 0.672859309470384 1
"1555" "GLEAN_04711" 59.8702080826247 42.3076964212256 77.4327197440237 1.83022774327122 0.872023180555658 0.311471251261095 1
"1556" "GLEAN_03185" 293.86184308587 207.509177685059 380.214508486681 1.83227803573941 0.873638439213909 0.160837644643126 1
"1557" "GLEAN_02698" 2942.58933956352 2075.09177685059 3810.08690227645 1.8361052483467 0.87664875859697 0.116810636395557 1
"1558" "GLEAN_02504" 9.97836801377078 7.05128273687094 12.9054532906706 1.83022774327122 0.872023180555658 0.672859309470384 1
"1559" "GLEAN_01962" 39.9134720550831 28.2051309474838 51.6218131626825 1.83022774327122 0.872023180555658 0.380172606595277 1
"1560" "GLEAN_00733" 19.9567360275416 14.1025654737419 25.8109065813412 1.83022774327122 0.872023180555658 0.520728977579786 1
"1561" "GLEAN_15148" 18.4603457987025 13.0952393684746 23.8254522289304 1.81939799331104 0.863461167052234 0.541943412546139 1
"1562" "GLEAN_15078" 500.918453970012 354.578789054081 647.258118885942 1.82542819499341 0.86823492006595 0.143961103644391 1
"1563" "GLEAN_14972" 56.8774276249465 40.2930442106911 73.461811039202 1.8231884057971 0.866463655213758 0.322586324978012 1
"1564" "GLEAN_14775" 364.214082234899 257.875482948423 470.552681521375 1.82472826086956 0.867681633370429 0.154662760745999 1
"1565" "GLEAN_14502" 73.8413831948099 52.3809574738984 95.3018089157215 1.81939799331104 0.863461167052234 0.285757051191224 1
"1566" "GLEAN_10993" 193.581799360059 136.99635031635 250.167248403769 1.82608695652174 0.868755466721748 0.186574875290682 1
"1567" "GLEAN_09576" 38.417081826244 27.1978048422165 49.6363588102716 1.82501341921632 0.867907072083426 0.389551298212887 1
"1568" "GLEAN_09115" 285.883528353572 202.472547158723 369.294509548421 1.82392385896604 0.867045504401273 0.165275970914481 1
"1569" "GLEAN_04459" 28.4387138124733 20.1465221053455 36.730905519601 1.8231884057971 0.866463655213758 0.449106228928245 1
"1570" "GLEAN_02573" 315.322268806781 223.626395369335 407.018142244227 1.82008095051573 0.86400261762751 0.162279684923593 1
"1571" "GLEAN_02430" 58.3738178537856 41.3003703159584 75.4472653916129 1.82679392011311 0.869313893297672 0.31690809631038 1
"1572" "GLEAN_01998" 56.8774276249465 40.2930442106911 73.461811039202 1.8231884057971 0.866463655213758 0.322586324978012 1
"1573" "GLEAN_13013" 558.306844112123 396.886485475307 719.727202748938 1.81343338483043 0.858723749918091 0.145422687077728 1
"1574" "GLEAN_11407" 35.4243013685659 25.1831526316819 45.6654501054499 1.81333333333333 0.858644150754458 0.410051800050251 1
"1575" "GLEAN_10035" 103.28012364802 73.5348056845112 133.025441611528 1.80901330156839 0.855203016049925 0.248851452092104 1
"1576" "GLEAN_07396" 172.632336156312 122.893784842608 222.370887470017 1.80945592777382 0.855555968966888 0.201444867106366 1
"1577" "GLEAN_06468" 52.3882569384293 37.2710658948892 67.5054479819694 1.81120250685468 0.85694786009356 0.341235878095175 1
"1578" "GLEAN_04641" 87.8125583069952 62.4542185265712 113.170898087419 1.81206171107994 0.857632088250037 0.266466590044922 1
"1579" "GLEAN_03572" 113.25849166179 80.5860884213822 145.930894902199 1.81086956521739 0.856682634421172 0.238168149062239 1
"1580" "GLEAN_03450" 703.996856684801 500.641074317837 907.352639051765 1.81238153559035 0.857886697967954 0.140485243326438 1
"1581" "GLEAN_03239" 512.407811141683 364.652050106754 660.163572176612 1.81039314596845 0.856303027777517 0.148843004116389 1
"1582" "GLEAN_03229" 1008.34073083708 716.208860845034 1300.47260082912 1.8157728449418 0.860583731277568 0.133070339862164 1
"1583" "GLEAN_02388" 411.616804898708 292.12457052751 531.109039269906 1.81809095452274 0.862424375745745 0.152731735861513 1
"1584" "GLEAN_01258" 301.85475674723 214.56046042193 389.149053072529 1.81370347690005 0.85893860836154 0.166679823129337 1
"1585" "GLEAN_15344" 42.4098889246585 30.2197831580183 54.5999946912988 1.80676328502415 0.853407502388311 0.379625922286905 1
"1586" "GLEAN_14120" 8.48197778493171 6.04395663160366 10.9199989382598 1.80676328502415 0.853407502388311 0.71522706467399 1
"1587" "GLEAN_13247" 57.8774542656829 41.3003703159584 74.4545382154074 1.80275715800636 0.850205070349968 0.329091878676434 1
"1588" "GLEAN_13168" 796.313184607375 568.131923370744 1024.49444584401 1.80326857847672 0.850614287496631 0.141434202631339 1
"1589" "GLEAN_12298" 8.48197778493171 6.04395663160366 10.9199989382598 1.80676328502415 0.853407502388311 0.71522706467399 1
"1590" "GLEAN_11462" 16.9639555698634 12.0879132632073 21.8399978765195 1.80676328502415 0.853407502388311 0.565290754114701 1
"1591" "GLEAN_11063" 25.4459333547951 18.131869894811 32.7599968147793 1.80676328502415 0.853407502388311 0.478995215459386 1
"1592" "GLEAN_10706" 8.48197778493171 6.04395663160366 10.9199989382598 1.80676328502415 0.853407502388311 0.71522706467399 1
"1593" "GLEAN_10527" 158.164797456024 112.820523789935 203.509071122114 1.80383022774327 0.851063561920012 0.210594792556379 1
"1594" "GLEAN_10337" 8.48197778493171 6.04395663160366 10.9199989382598 1.80676328502415 0.853407502388311 0.71522706467399 1
"1595" "GLEAN_09766" 16.9639555698634 12.0879132632073 21.8399978765195 1.80676328502415 0.853407502388311 0.565290754114701 1
"1596" "GLEAN_09587" 25.4459333547951 18.131869894811 32.7599968147793 1.80676328502415 0.853407502388311 0.478995215459386 1
"1597" "GLEAN_09385" 76.3378000643854 54.395609684433 98.2799904443378 1.80676328502415 0.853407502388311 0.286900272101046 1
"1598" "GLEAN_09070" 159.661187684863 113.827849895202 205.494525474524 1.80530973451327 0.852246379556308 0.209212285579752 1
"1599" "GLEAN_08016" 1164.03100981712 830.036710740236 1498.025308894 1.80476994512452 0.851814947815635 0.135065749521565 1
"1600" "GLEAN_07773" 161.157577913702 114.83517600047 207.479979826935 1.80676328502415 0.853407502388311 0.207856612433287 1
"1601" "GLEAN_07572" 105.776540517595 75.5494578950458 136.003623140144 1.80019323671498 0.848151776936816 0.250139298257113 1
"1602" "GLEAN_07280" 483.472733741107 344.505528001409 622.439939480806 1.80676328502415 0.853407502388311 0.151877501982333 1
"1603" "GLEAN_05968" 16.9639555698634 12.0879132632073 21.8399978765195 1.80676328502415 0.853407502388311 0.565290754114701 1
"1604" "GLEAN_05770" 910.068039857268 648.718011792126 1171.41806792241 1.80574309118733 0.852592650606757 0.138230068581861 1
"1605" "GLEAN_05425" 491.458347937936 350.549484633012 632.36721124286 1.80393136764951 0.851144450879742 0.152471406446741 1
"1606" "GLEAN_04918" 211.55308103519 151.098915790092 272.007246280288 1.80019323671498 0.848151776936816 0.191318932309263 1
"1607" "GLEAN_04722" 33.9279111397268 24.1758265264146 43.679995753039 1.80676328502415 0.853407502388311 0.421283912054534 1
"1608" "GLEAN_02218" 32.4315209108878 23.1685004211474 41.6945414006282 1.79962192816635 0.847693851193917 0.433256370503238 1
"1609" "GLEAN_01863" 8.48197778493171 6.04395663160366 10.9199989382598 1.80676328502415 0.853407502388311 0.71522706467399 1
"1610" "GLEAN_01110" 354.746676738293 252.838852422087 456.654501054499 1.80610889774236 0.852884881465773 0.162765833161352 1
"1611" "GLEAN_00739" 114.258518302527 81.5934145266494 146.923622078404 1.8006799069601 0.848541747216495 0.241733058430019 1
"1612" "GLEAN_00602" 179.617923712405 127.930415368944 231.305432055866 1.80805660162045 0.854439842354285 0.199116308335142 1
"1613" "GLEAN_00596" 64.8630418217755 46.3370008422947 83.3890828012563 1.79962192816635 0.847693851193917 0.313176932917565 1
"1614" "GLEAN_16323" 2174.41559072285 1554.30418042741 2794.52700101829 1.79792799646839 0.846335244869027 0.131616342507284 1
"1615" "GLEAN_16288" 61.8702613640974 44.3223486317602 79.4181740964346 1.79183135704875 0.841434860722235 0.323865817620844 1
"1616" "GLEAN_14463" 15.4675653410243 11.08058715794 19.8545435241086 1.79183135704875 0.841434860722235 0.591138713639962 1
"1617" "GLEAN_13738" 136.711671199644 97.7106322109259 175.712710188362 1.7982967279247 0.84663109236804 0.225422390074772 1
"1618" "GLEAN_12279" 804.306098268735 575.183206107615 1033.42899042986 1.79669534759765 0.845345802408745 0.143700611475653 1
"1619" "GLEAN_11223" 46.402696023073 33.2417614738201 59.5636305723259 1.79183135704875 0.841434860722235 0.370631870229991 1
"1620" "GLEAN_11070" 70.3522391490291 50.3663052633638 90.3381730346943 1.7936231884058 0.842876834896142 0.30419741515282 1
"1621" "GLEAN_11046" 15.4675653410243 11.08058715794 19.8545435241086 1.79183135704875 0.841434860722235 0.591138713639962 1
"1622" "GLEAN_09310" 101.287369831078 72.5274795792439 130.047260082912 1.79307568438003 0.842436384567308 0.258154882514551 1
"1623" "GLEAN_08119" 47.8990862519121 34.2490875790874 61.5490849247368 1.79710144927536 0.845671853608706 0.362725830308272 1
"1624" "GLEAN_07853" 85.8198044900534 61.4468924213039 110.192716558803 1.79330007127584 0.84261691325939 0.277798736709429 1
"1625" "GLEAN_07430" 670.58720752677 479.487226107224 861.687188946315 1.79710144927536 0.845671853608706 0.147188398780772 1
"1626" "GLEAN_07358" 494.465727324676 354.578789054081 634.352665595271 1.78903162055336 0.839178886781867 0.158072275761727 1
"1627" "GLEAN_07259" 23.9495431259561 17.1245437895437 30.7745424623684 1.79710144927536 0.845671853608706 0.495742978402109 1
"1628" "GLEAN_06973" 23.9495431259561 17.1245437895437 30.7745424623684 1.79710144927536 0.845671853608706 0.495742978402109 1
"1629" "GLEAN_06721" 351.264832157043 251.831526316819 450.698137997266 1.78968115942029 0.839702587100998 0.169688948003603 1
"1630" "GLEAN_06401" 71.8486293778682 51.3736313686311 92.3236273871052 1.79710144927536 0.845671853608706 0.29962896041808 1
"1631" "GLEAN_06369" 70.3522391490291 50.3663052633638 90.3381730346943 1.7936231884058 0.842876834896142 0.30419741515282 1
"1632" "GLEAN_06254" 15.4675653410243 11.08058715794 19.8545435241086 1.79183135704875 0.841434860722235 0.591138713639962 1
"1633" "GLEAN_05872" 164.654021424014 117.857154316271 211.450888531757 1.79412857673727 0.843283285114604 0.211571175670457 1
"1634" "GLEAN_05869" 157.668433867922 112.820523789935 202.516343945908 1.79503105590062 0.844008804386062 0.21463107306834 1
"1635" "GLEAN_05811" 135.215280970805 96.7033061056586 173.727255835951 1.79649758454106 0.845186995583343 0.227210941643822 1
"1636" "GLEAN_05742" 47.8990862519121 34.2490875790874 61.5490849247368 1.79710144927536 0.845671853608706 0.362725830308272 1
"1637" "GLEAN_05542" 77.3378267051217 55.4029357897002 99.2727176205432 1.79183135704875 0.841434860722235 0.291987873464781 1
"1638" "GLEAN_05309" 184.610757451556 131.959719790013 237.261795113098 1.79798650293174 0.846382190915469 0.201383230251301 1
"1639" "GLEAN_05233" 3105.98785308822 2225.18336653541 3986.79233964102 1.79166912695757 0.841304235067667 0.131814950267406 1
"1640" "GLEAN_03741" 71.8486293778682 51.3736313686311 92.3236273871052 1.79710144927536 0.845671853608706 0.29962896041808 1
"1641" "GLEAN_03714" 15.4675653410243 11.08058715794 19.8545435241086 1.79183135704875 0.841434860722235 0.591138713639962 1
"1642" "GLEAN_03643" 187.107174321131 133.974372000548 240.239976641715 1.79317859867059 0.842519186245575 0.20248068565229 1
"1643" "GLEAN_02618" 39.4171084669804 28.2051309474838 50.629085986477 1.79503105590062 0.844008804386062 0.398296527151924 1
"1644" "GLEAN_01979" 136.711671199644 97.7106322109259 175.712710188362 1.7982967279247 0.84663109236804 0.225422390074772 1
"1645" "GLEAN_01054" 30.9351306820487 22.1611743158801 39.7090870482173 1.79183135704875 0.841434860722235 0.446044645924461 1
"1646" "GLEAN_15021" 546.364920139534 392.857181054238 699.87265922483 1.78149386845039 0.833087518008715 0.158251894272977 1
"1647" "GLEAN_14403" 1045.32711761526 751.465274529389 1339.18896070113 1.78210358627657 0.8335811971652 0.144983864952635 1
"1648" "GLEAN_13687" 36.4243280093023 26.1904787369492 46.6581772816553 1.78149386845039 0.833087518008715 0.419257647055176 1
"1649" "GLEAN_13410" 158.172096920555 113.827849895202 202.516343945908 1.77914582531743 0.831184764028478 0.221377256245202 1
"1650" "GLEAN_13012" 176.632442719258 126.923089263677 226.341796174839 1.78329882677709 0.834548475136995 0.210936790946151 1
"1651" "GLEAN_09872" 22.453152897117 16.1172176842764 28.7890881099575 1.78623188405797 0.836919379599742 0.513900235802183 1
"1652" "GLEAN_09809" 95.3018089157215 68.4981751581748 122.105442673268 1.78260869565217 0.833990048561071 0.269985388512329 1
"1653" "GLEAN_09699" 151.682872952565 108.791219368866 194.574526536265 1.78851315083199 0.83876072642391 0.220672269754302 1
"1654" "GLEAN_09308" 209.063963630146 150.091589684824 268.036337575467 1.7858185001459 0.83658546106084 0.198152854341436 1
"1655" "GLEAN_09044" 43.4099155653949 31.2271092632856 55.5927218675042 1.78027115474521 0.832096996142899 0.387735484963729 1
"1656" "GLEAN_08786" 164.157657835912 117.857154316271 210.458161355552 1.78570543787935 0.836494119451965 0.215485951966071 1
"1657" "GLEAN_08761" 763.407198501978 547.985401265399 978.828995738556 1.78623188405797 0.836919379599742 0.148677936227259 1
"1658" "GLEAN_08205" 72.8486560186045 52.3809574738984 93.3163545633106 1.78149386845039 0.833087518008715 0.304987903376063 1
"1659" "GLEAN_07721" 116.258571583999 83.608066737184 148.909076430815 1.78103719224725 0.832717643621126 0.248806490522574 1
"1660" "GLEAN_07028" 195.09278851796 140.018328632152 250.167248403769 1.78667500781983 0.837277235248579 0.202376222998833 1
"1661" "GLEAN_06745" 29.4387404532096 21.1538482106128 37.7236326958064 1.78329882677709 0.834548475136995 0.459735115274936 1
"1662" "GLEAN_05527" 29.4387404532096 21.1538482106128 37.7236326958064 1.78329882677709 0.834548475136995 0.459735115274936 1
"1663" "GLEAN_04762" 44.906305794234 32.2344353685529 57.5781762199151 1.78623188405797 0.836919379599742 0.378957293944708 1
"1664" "GLEAN_03919" 22.453152897117 16.1172176842764 28.7890881099575 1.78623188405797 0.836919379599742 0.513900235802183 1
"1665" "GLEAN_03693" 145.697312037209 104.761914947797 186.632709126621 1.78149386845039 0.833087518008715 0.227233415935895 1
"1666" "GLEAN_03548" 811.802648341992 582.234488844486 1041.3708078395 1.78857630008525 0.838811664548759 0.14661317052292 1
"1667" "GLEAN_03424" 22.453152897117 16.1172176842764 28.7890881099575 1.78623188405797 0.836919379599742 0.513900235802183 1
"1668" "GLEAN_02537" 43.4099155653949 31.2271092632856 55.5927218675042 1.78027115474521 0.832096996142899 0.387735484963729 1
"1669" "GLEAN_00874" 22.453152897117 16.1172176842764 28.7890881099575 1.78623188405797 0.836919379599742 0.513900235802183 1
"1670" "GLEAN_00710" 29.4387404532096 21.1538482106128 37.7236326958064 1.78329882677709 0.834548475136995 0.459735115274936 1
"1671" "GLEAN_00162" 269.437834765404 193.406612211317 345.46905731949 1.78623188405797 0.836919379599742 0.183288230333576 1
"1672" "GLEAN_15487" 13.9711751121853 10.0732610526728 17.8690891716978 1.77391304347826 0.82693529102712 0.619955138459216 1
"1673" "GLEAN_15462" 698.062392021161 503.663052633638 892.461731408684 1.77194202898551 0.82533140532453 0.156162820141275 1
"1674" "GLEAN_14799" 104.78381334139 75.5494578950458 134.018168787733 1.77391304347826 0.82693529102712 0.263208570488688 1
"1675" "GLEAN_14727" 1620.14535049633 1166.48362989951 2073.80707109315 1.7778278391029 0.830115623550042 0.141482485244017 1
"1676" "GLEAN_13694" 122.747795551989 88.6446972635204 156.850893840458 1.76943346508564 0.823287514011976 0.248696916679635 1
"1677" "GLEAN_13677" 6.98558755609264 5.03663052633638 8.93454458584889 1.77391304347826 0.82693529102712 0.765263413726563 1
"1678" "GLEAN_13219" 6.98558755609264 5.03663052633638 8.93454458584889 1.77391304347826 0.82693529102712 0.765263413726563 1
"1679" "GLEAN_12666" 13.9711751121853 10.0732610526728 17.8690891716978 1.77391304347826 0.82693529102712 0.619955138459216 1
"1680" "GLEAN_12519" 96.3018355564579 69.5055012634421 123.098169849474 1.77105650073514 0.824610238080876 0.274183998417455 1
"1681" "GLEAN_11672" 6.98558755609264 5.03663052633638 8.93454458584889 1.77391304347826 0.82693529102712 0.765263413726563 1
"1682" "GLEAN_10995" 277.927112014866 200.457894948188 355.396329081545 1.77292258393416 0.826129541192778 0.187350527671742 1
"1683" "GLEAN_10454" 6.98558755609264 5.03663052633638 8.93454458584889 1.77391304347826 0.82693529102712 0.765263413726563 1
"1684" "GLEAN_09962" 220.546021337286 159.15752463223 281.934518042343 1.77141808842414 0.824904755799749 0.201037807848802 1
"1685" "GLEAN_08101" 20.9567626682779 15.1098915790092 26.8036337575467 1.77391304347826 0.82693529102712 0.533659727793434 1
"1686" "GLEAN_08009" 6.98558755609264 5.03663052633638 8.93454458584889 1.77391304347826 0.82693529102712 0.765263413726563 1
"1687" "GLEAN_07698" 27.9423502243705 20.1465221053455 35.7381783433956 1.77391304347826 0.82693529102712 0.47442719332946 1
"1688" "GLEAN_07373" 121.747768911253 87.6373711582531 155.858166664253 1.77844411127769 0.830615637515069 0.245332738489752 1
"1689" "GLEAN_07251" 20.9567626682779 15.1098915790092 26.8036337575467 1.77391304347826 0.82693529102712 0.533659727793434 1
"1690" "GLEAN_07120" 41.9135253365558 30.2197831580183 53.6072675150933 1.77391304347826 0.82693529102712 0.397003458882 1
"1691" "GLEAN_07066" 6.98558755609264 5.03663052633638 8.93454458584889 1.77391304347826 0.82693529102712 0.765263413726563 1
"1692" "GLEAN_05892" 1006.42827112997 726.282121897707 1286.57442036224 1.77145269251643 0.824932938115973 0.14971263890909 1
"1693" "GLEAN_05562" 148.193728906784 106.776567158331 189.610890655238 1.77577249111293 0.82844675794472 0.22835147632694 1
"1694" "GLEAN_03459" 6.98558755609264 5.03663052633638 8.93454458584889 1.77391304347826 0.82693529102712 0.765263413726563 1
"1695" "GLEAN_02767" 6.98558755609264 5.03663052633638 8.93454458584889 1.77391304347826 0.82693529102712 0.765263413726563 1
"1696" "GLEAN_02657" 6.98558755609264 5.03663052633638 8.93454458584889 1.77391304347826 0.82693529102712 0.765263413726563 1
"1697" "GLEAN_01217" 6.98558755609264 5.03663052633638 8.93454458584889 1.77391304347826 0.82693529102712 0.765263413726563 1
"1698" "GLEAN_00804" 281.919919113281 203.47987326399 360.359964962572 1.7709857942316 0.824552639716126 0.18746525644793 1
"1699" "GLEAN_00174" 6.98558755609264 5.03663052633638 8.93454458584889 1.77391304347826 0.82693529102712 0.765263413726563 1
"1700" "GLEAN_00039" 734.983083618566 529.853531370588 940.112635866544 1.77428776106243 0.827240010648253 0.154137265464072 1
"1701" "GLEAN_15213" 428.624557255757 310.256440422321 546.992674089193 1.76303406738189 0.818060352348427 0.173300960101941 1
"1702" "GLEAN_12272" 26.4459599955315 19.1391960000783 33.7527239909847 1.76353928299008 0.818473712278924 0.490236008686812 1
"1703" "GLEAN_10138" 318.351546587114 230.677678106206 406.025415068022 1.76014176317955 0.815691629316975 0.18637510371816 1
"1704" "GLEAN_06207" 162.668567071603 117.857154316271 207.479979826935 1.76043602130559 0.815932796969649 0.227645776869605 1
"1705" "GLEAN_06159" 54.388310219902 39.2857181054238 69.4909023343803 1.76885916016351 0.822819182554889 0.35497377611656 1
"1706" "GLEAN_05714" 80.8342702154335 58.4249141055021 103.243626325365 1.76711644177911 0.82139710748569 0.297810441353505 1
"1707" "GLEAN_05558" 19.4603724394388 14.1025654737419 24.8181794051358 1.75983436853002 0.815439652189291 0.555253661267672 1
"1708" "GLEAN_04721" 3236.85265319859 2338.00389032535 4135.70141607183 1.76890270935192 0.822854701168335 0.140182410963201 1
"1709" "GLEAN_03438" 284.416335982856 205.494525474524 363.338146491188 1.76811594202899 0.822212880784717 0.188266972954991 1
"1710" "GLEAN_03222" 847.759810621315 612.454272002504 1083.06534924013 1.76840198321892 0.822446257352192 0.153764280808161 1
"1711" "GLEAN_02885" 26.4459599955315 19.1391960000783 33.7527239909847 1.76353928299008 0.818473712278924 0.490236008686812 1
"1712" "GLEAN_01757" 100.294642654872 72.5274795792439 128.061805730501 1.76570048309179 0.820240638453112 0.272027256996802 1
"1713" "GLEAN_00165" 1006.93923364714 728.296774108241 1285.58169318603 1.76518932788101 0.819822930094968 0.152213319776518 1
"1714" "GLEAN_15466" 24.9495697666924 18.131869894811 31.7672696385738 1.75201288244766 0.809013383029858 0.50729580137292 1
"1715" "GLEAN_15381" 12.4747848833462 9.06593494740549 15.8836348192869 1.75201288244766 0.809013383029858 0.652348486422475 1
"1716" "GLEAN_13527" 826.82494634663 600.366358739297 1053.28353395396 1.75440132282852 0.810978804924773 0.159976731463352 1
"1717" "GLEAN_13386" 12.4747848833462 9.06593494740549 15.8836348192869 1.75201288244766 0.809013383029858 0.652348486422475 1
"1718" "GLEAN_12123" 12.4747848833462 9.06593494740549 15.8836348192869 1.75201288244766 0.809013383029858 0.652348486422475 1
"1719" "GLEAN_10974" 275.941657662456 200.457894948188 351.425420376723 1.75311339305222 0.809919314011519 0.196448526747841 1
"1720" "GLEAN_10869" 131.733436389555 95.6959800003913 167.770892778718 1.75316552250191 0.809962212423407 0.249545454068226 1
"1721" "GLEAN_08853" 165.164983941179 119.871806526806 210.458161355552 1.75569358178054 0.812041075727426 0.228639189738843 1
"1722" "GLEAN_08248" 94.3090817395161 68.4981751581748 120.119988320857 1.7536231884058 0.810338780496425 0.2850657035447 1
"1723" "GLEAN_07951" 12.4747848833462 9.06593494740549 15.8836348192869 1.75201288244766 0.809013383029858 0.652348486422475 1
"1724" "GLEAN_07013" 315.358766129436 228.663025895672 402.0545063632 1.75828385366788 0.814167994953242 0.187623154562909 1
"1725" "GLEAN_06924" 81.8342968561699 59.4322402107693 104.23635350157 1.75386882829772 0.810540852776451 0.302661947722857 1
"1726" "GLEAN_06442" 24.9495697666924 18.131869894811 31.7672696385738 1.75201288244766 0.809013383029858 0.50729580137292 1
"1727" "GLEAN_06292" 1219.53613811025 886.446972635204 1552.6253035853 1.75151515151515 0.808603468254863 0.155135365915241 1
"1728" "GLEAN_05897" 31.935157322785 23.1685004211474 40.7018142244227 1.75677378701953 0.812928433033241 0.45599289420988 1
"1729" "GLEAN_05781" 24.9495697666924 18.131869894811 31.7672696385738 1.75201288244766 0.809013383029858 0.50729580137292 1
"1730" "GLEAN_03413" 12.4747848833462 9.06593494740549 15.8836348192869 1.75201288244766 0.809013383029858 0.652348486422475 1
"1731" "GLEAN_01658" 12.4747848833462 9.06593494740549 15.8836348192869 1.75201288244766 0.809013383029858 0.652348486422475 1
"1732" "GLEAN_01625" 24.9495697666924 18.131869894811 31.7672696385738 1.75201288244766 0.809013383029858 0.50729580137292 1
"1733" "GLEAN_01146" 655.178037901993 476.465247791422 833.890828012563 1.7501608603732 0.807487528798898 0.166645084871706 1
"1734" "GLEAN_00881" 1128.71620041651 819.963449687563 1437.46895114547 1.75308905743688 0.809899287289129 0.155511110361979 1
"1735" "GLEAN_00476" 1723.01670413062 1252.10634884723 2193.92705941401 1.75218907038838 0.809158457698479 0.151100574830511 1
"1736" "GLEAN_00457" 109.77664708054 79.5787623161149 139.974531844966 1.75894331315355 0.814708988693861 0.265231719799262 1
"1737" "GLEAN_15690" 150.697445240891 109.798545474133 191.596345007648 1.74498072064885 0.803211096963324 0.241327871690658 1
"1738" "GLEAN_15533" 166.165010581915 120.879132632073 211.450888531757 1.74927536231884 0.80675740908949 0.231185533938547 1
"1739" "GLEAN_14830" 17.9639822105998 13.0952393684746 22.8327250527249 1.74358974358974 0.802060622388091 0.578965198166809 1
"1740" "GLEAN_13227" 48.4027493045458 35.2564136843547 61.5490849247368 1.74575569358178 0.803851677914079 0.385598602084812 1
"1741" "GLEAN_09815" 3576.31425120913 2604.94530822118 4547.68319419708 1.74578835872087 0.803878672179923 0.148972274239921 1
"1742" "GLEAN_07664" 309.876868266713 225.64104757987 394.112688953557 1.74663561076605 0.804578659557524 0.193646009238725 1
"1743" "GLEAN_07573" 96.8054986090915 70.5128273687094 123.098169849474 1.74575569358178 0.803851677914079 0.285849021421425 1
"1744" "GLEAN_04890" 35.9279644211995 26.1904787369492 45.6654501054499 1.74358974358974 0.802060622388091 0.439872175306926 1
"1745" "GLEAN_04464" 77.3451261696527 56.4102618949675 98.2799904443378 1.74223602484472 0.800940082494176 0.315939922211406 1
"1746" "GLEAN_03912" 484.52385663356 352.564136843547 616.483576423573 1.74857142857143 0.806176730860323 0.175517402954668 1
"1747" "GLEAN_03348" 35.9279644211995 26.1904787369492 45.6654501054499 1.74358974358974 0.802060622388091 0.439872175306926 1
"1748" "GLEAN_03248" 48.4027493045458 35.2564136843547 61.5490849247368 1.74575569358178 0.803851677914079 0.385598602084812 1
"1749" "GLEAN_02921" 55.3883368606384 40.2930442106911 70.4836295105857 1.74927536231884 0.80675740908949 0.361656248430677 1
"1750" "GLEAN_01932" 17.9639822105998 13.0952393684746 22.8327250527249 1.74358974358974 0.802060622388091 0.578965198166809 1
"1751" "GLEAN_00161" 166.165010581915 120.879132632073 211.450888531757 1.74927536231884 0.80675740908949 0.231185533938547 1
"1752" "GLEAN_14804" 92.3163279225743 67.4908490529076 117.141806792241 1.73566947869349 0.795492243376239 0.296582679320957 1
"1753" "GLEAN_12804" 118.265924330003 86.6300450529858 149.90180360702 1.73036737445231 0.791078369095151 0.271454035399624 1
"1754" "GLEAN_12652" 125.251511886096 91.6666755793222 158.836348192869 1.73275999362956 0.793071839160836 0.264444752909295 1
"1755" "GLEAN_12533" 168.165063863388 122.893784842608 213.436342884168 1.73675457353291 0.796393896498744 0.236253316884382 1
"1756" "GLEAN_12282" 1048.40749164731 765.567840003131 1331.24714329148 1.73890160183066 0.798176298045696 0.162582957388961 1
"1757" "GLEAN_09977" 342.819351694766 250.824200211552 434.814503177979 1.73354286712066 0.793723512005263 0.195088633874121 1
"1758" "GLEAN_09139" 28.9423768651069 21.1538482106128 36.730905519601 1.73636991028295 0.79607432732236 0.484895316508473 1
"1759" "GLEAN_07722" 81.3379332680671 59.4322402107693 103.243626325365 1.73716531564726 0.796735053251421 0.311809906159696 1
"1760" "GLEAN_06840" 56.3883635013747 41.3003703159584 71.4763566867911 1.73064687168611 0.791311381296399 0.368218114813011 1
"1761" "GLEAN_06737" 221.560646907084 162.179502948032 280.941790866137 1.73228913493564 0.792679749189436 0.218783353067819 1
"1762" "GLEAN_05133" 159.683086078456 116.849828211004 202.516343945908 1.73313343328336 0.793382731316094 0.242217313004711 1
"1763" "GLEAN_05069" 445.617710683744 326.373658106598 564.861763260891 1.73072105922347 0.791373223894127 0.186257324962573 1
"1764" "GLEAN_04792" 23.4531795378533 17.1245437895437 29.781815286163 1.73913043478261 0.798366138830349 0.525764290502608 1
"1765" "GLEAN_04020" 23.4531795378533 17.1245437895437 29.781815286163 1.73913043478261 0.798366138830349 0.525764290502608 1
"1766" "GLEAN_02412" 50.8991661741212 37.2710658948892 64.5272664533531 1.73129651390521 0.791852831871675 0.384467922234069 1
"1767" "GLEAN_01867" 112.776727002749 82.6007406319167 142.952713373582 1.73064687168611 0.791311381296399 0.276301106834948 1
"1768" "GLEAN_01669" 23.4531795378533 17.1245437895437 29.781815286163 1.73913043478261 0.798366138830349 0.525764290502608 1
"1769" "GLEAN_00014" 67.3667581558819 49.3589791580966 85.3745371536672 1.72966577935522 0.79049329505906 0.341700521166481 1
"1770" "GLEAN_16313" 49.4027759452821 36.263739789622 62.5418121009422 1.72463768115942 0.786293306529774 0.392838654381737 1
"1771" "GLEAN_15882" 38.424381290775 28.2051309474838 48.6436316340662 1.72463768115942 0.786293306529774 0.436838655162814 1
"1772" "GLEAN_15664" 5.48919732725357 4.02930442106911 6.94909023343803 1.72463768115942 0.786293306529774 0.825933557485623 1
"1773" "GLEAN_15597" 5.48919732725357 4.02930442106911 6.94909023343803 1.72463768115942 0.786293306529774 0.825933557485623 1
"1774" "GLEAN_15362" 54.8919732725357 40.2930442106911 69.4909023343803 1.72463768115942 0.786293306529774 0.375591229227465 1
"1775" "GLEAN_15241" 5.48919732725357 4.02930442106911 6.94909023343803 1.72463768115942 0.786293306529774 0.825933557485623 1
"1776" "GLEAN_15020" 27.4459866362678 20.1465221053455 34.7454511671901 1.72463768115942 0.786293306529774 0.500966406098836 1
"1777" "GLEAN_14788" 5.48919732725357 4.02930442106911 6.94909023343803 1.72463768115942 0.786293306529774 0.825933557485623 1
"1778" "GLEAN_14278" 149.704718064685 109.798545474133 189.610890655238 1.72689801888047 0.788182887730993 0.25079144993617 1
"1779" "GLEAN_12488" 5.48919732725357 4.02930442106911 6.94909023343803 1.72463768115942 0.786293306529774 0.825933557485623 1
"1780" "GLEAN_12465" 10.9783946545071 8.05860884213822 13.8981804668761 1.72463768115942 0.786293306529774 0.689131368969422 1
"1781" "GLEAN_11131" 113.776753643486 83.608066737184 143.945440549788 1.72166928583901 0.78380804314018 0.27994268917414 1
"1782" "GLEAN_10983" 10.9783946545071 8.05860884213822 13.8981804668761 1.72463768115942 0.786293306529774 0.689131368969422 1
"1783" "GLEAN_08936" 656.710925453486 482.509204423026 830.912646483947 1.72206589815739 0.784140351286334 0.179058895181044 1
"1784" "GLEAN_08734" 358.790580088424 262.912113474759 454.669046702088 1.7293575434505 0.79023617599923 0.195099868774784 1
"1785" "GLEAN_08679" 5.48919732725357 4.02930442106911 6.94909023343803 1.72463768115942 0.786293306529774 0.825933557485623 1
"1786" "GLEAN_08636" 174.157924243275 127.930415368944 220.385433117606 1.72269770626498 0.78466956405011 0.240439240614327 1
"1787" "GLEAN_08523" 5.48919732725357 4.02930442106911 6.94909023343803 1.72463768115942 0.786293306529774 0.825933557485623 1
"1788" "GLEAN_08298" 43.9135786180285 32.2344353685529 55.5927218675042 1.72463768115942 0.786293306529774 0.4129824957085 1
"1789" "GLEAN_08018" 5.48919732725357 4.02930442106911 6.94909023343803 1.72463768115942 0.786293306529774 0.825933557485623 1
"1790" "GLEAN_07704" 16.4675919817607 12.0879132632073 20.8472707003141 1.72463768115942 0.786293306529774 0.605144498950704 1
"1791" "GLEAN_06760" 5.48919732725357 4.02930442106911 6.94909023343803 1.72463768115942 0.786293306529774 0.825933557485623 1
"1792" "GLEAN_06113" 16.4675919817607 12.0879132632073 20.8472707003141 1.72463768115942 0.786293306529774 0.605144498950704 1
"1793" "GLEAN_05859" 5.48919732725357 4.02930442106911 6.94909023343803 1.72463768115942 0.786293306529774 0.825933557485623 1
"1794" "GLEAN_05494" 5.48919732725357 4.02930442106911 6.94909023343803 1.72463768115942 0.786293306529774 0.825933557485623 1
"1795" "GLEAN_05249" 27.4459866362678 20.1465221053455 34.7454511671901 1.72463768115942 0.786293306529774 0.500966406098836 1
"1796" "GLEAN_04617" 5.48919732725357 4.02930442106911 6.94909023343803 1.72463768115942 0.786293306529774 0.825933557485623 1
"1797" "GLEAN_04250" 199.107494009967 146.062285263755 252.15270275618 1.72633683158421 0.787713981229402 0.228785156595432 1
"1798" "GLEAN_03531" 10.9783946545071 8.05860884213822 13.8981804668761 1.72463768115942 0.786293306529774 0.689131368969422 1
"1799" "GLEAN_02505" 127.747928755671 93.6813277898568 161.814529721485 1.72728689418731 0.788507727595216 0.265256152004441 1
"1800" "GLEAN_01268" 98.8055518905642 72.5274795792439 125.083624201884 1.72463768115942 0.786293306529774 0.294131925732797 1
"1801" "GLEAN_01265" 5.48919732725357 4.02930442106911 6.94909023343803 1.72463768115942 0.786293306529774 0.825933557485623 1
"1802" "GLEAN_00790" 5.48919732725357 4.02930442106911 6.94909023343803 1.72463768115942 0.786293306529774 0.825933557485623 1
"1803" "GLEAN_00265" 5.48919732725357 4.02930442106911 6.94909023343803 1.72463768115942 0.786293306529774 0.825933557485623 1
"1804" "GLEAN_00169" 49.4027759452821 36.263739789622 62.5418121009422 1.72463768115942 0.786293306529774 0.392838654381737 1
"1805" "GLEAN_15940" 131.244372265983 96.7033061056586 165.785438426307 1.71437198067633 0.777680176225066 0.269242108369875 1
"1806" "GLEAN_13366" 31.4387937346823 23.1685004211474 39.7090870482173 1.71392564587272 0.77730452330252 0.479753167605714 1
"1807" "GLEAN_10796" 650.732664002661 479.487226107224 821.978101898098 1.71428571428571 0.777607578663552 0.182893275821438 1
"1808" "GLEAN_10647" 165.179582870241 121.886458737341 208.472707003141 1.7103844771829 0.774320664863698 0.250892630153591 1
"1809" "GLEAN_08566" 260.992354303127 192.39928610605 329.585422500204 1.71302830260263 0.776548987783346 0.218421574212773 1
"1810" "GLEAN_08283" 25.9495964074288 19.1391960000783 32.7599968147793 1.7116704805492 0.775404990387038 0.518285907900091 1
"1811" "GLEAN_07163" 2199.23377012799 1622.80235558558 2775.66518467039 1.71041481121637 0.774346251141038 0.16719361673157 1
"1812" "GLEAN_06218" 370.776300848198 272.985374527432 468.567227168964 1.71645542542382 0.77943239248014 0.199858767224293 1
"1813" "GLEAN_03143" 353.308682225701 259.890135158957 446.727229292445 1.71890798786653 0.781492320265953 0.200698054698072 1
"1814" "GLEAN_03066" 220.071556142776 162.179502948032 277.963609337521 1.71392564587272 0.77730452330252 0.228230278574211 1
"1815" "GLEAN_02748" 72.3595918950327 53.3882835791657 91.3309002108998 1.71069182389937 0.774579885965984 0.341415626649206 1
"1816" "GLEAN_02184" 350.819564820657 258.88280905369 442.756320587623 1.71025771161112 0.774213735198597 0.205194528744628 1
"1817" "GLEAN_01003" 36.9279910619359 27.1978048422165 46.6581772816553 1.71551261406334 0.778639733986339 0.448723346216817 1
"1818" "GLEAN_00818" 185.639981950416 136.99635031635 234.283613584482 1.71014492753623 0.774118592583672 0.241935416519278 1
"1819" "GLEAN_00403" 95.8127714328861 70.5128273687094 121.112715497063 1.7175983436853 0.78039270509009 0.301406164823677 1
"1820" "GLEAN_15635" 270.978021781428 200.457894948188 341.498148614669 1.70359041584735 0.768578518630619 0.221076879030086 1
"1821" "GLEAN_14918" 14.9712017529216 11.08058715794 18.8618163479032 1.70223978919631 0.767434279278459 0.63423169955169 1
"1822" "GLEAN_11150" 40.9207981603504 30.2197831580183 51.6218131626825 1.70821256038647 0.772487507004744 0.43387011624842 1
"1823" "GLEAN_03959" 20.4603990801752 15.1098915790092 25.8109065813412 1.70821256038647 0.772487507004744 0.567711630782803 1
"1824" "GLEAN_03216" 313.891573758721 231.685004211474 396.098143305967 1.70964083175803 0.773693269750141 0.210551781406633 1
"1825" "GLEAN_02992" 384.258411836812 284.065961685372 484.450861988251 1.70541679514853 0.770124369636263 0.203788189222175 1
"1826" "GLEAN_02612" 74.8560087646082 55.4029357897002 94.3090817395161 1.70223978919631 0.767434279278459 0.341226799681413 1
"1827" "GLEAN_00756" 20.4603990801752 15.1098915790092 25.8109065813412 1.70821256038647 0.772487507004744 0.567711630782803 1
"1828" "GLEAN_00755" 373.280017182304 276.007352843234 470.552681521375 1.70485560139638 0.769649550409902 0.205238848972964 1
"1829" "GLEAN_15975" 43.4172150299258 32.2344353685529 54.5999946912988 1.69384057971014 0.76029809799683 0.430978884072227 1
"1830" "GLEAN_15343" 24.4532061785897 18.131869894811 30.7745424623684 1.69726247987118 0.763209693416733 0.537006832168982 1
"1831" "GLEAN_12901" 198.122066298293 147.069611369022 249.174521227564 1.69426245781219 0.760657379542925 0.245447744043356 1
"1832" "GLEAN_12646" 39.4244079315113 29.212457052751 49.6363588102716 1.69915042478761 0.764813579119323 0.445239451120021 1
"1833" "GLEAN_12223" 188.640061872625 140.018328632152 237.261795113098 1.69450526535293 0.760864119729411 0.248870182519773 1
"1834" "GLEAN_10150" 373.287316646835 277.014678948501 469.55995434517 1.69507246376812 0.761346949399544 0.210130013057729 1
"1835" "GLEAN_08541" 33.9352106042578 25.1831526316819 42.6872685768336 1.69507246376812 0.761346949399544 0.474823814270086 1
"1836" "GLEAN_08408" 4419.58489114393 3282.87577706606 5556.2940052218 1.6925081491166 0.759162780129258 0.171732122647043 1
"1837" "GLEAN_07846" 177.661667218118 131.959719790013 223.363614646222 1.69266511782277 0.759296574151757 0.254378418349318 1
"1838" "GLEAN_07258" 107.294829140027 79.5787623161149 135.010895963939 1.69656943680059 0.762620477545407 0.299558572814421 1
"1839" "GLEAN_06643" 39.4244079315113 29.212457052751 49.6363588102716 1.69915042478761 0.764813579119323 0.445239451120021 1
"1840" "GLEAN_06607" 133.244425547456 98.7179583161931 167.770892778718 1.69949719018042 0.765107976639146 0.275600306322502 1
"1841" "GLEAN_06260" 890.797453495633 660.805925055334 1120.78898193593 1.69609402615765 0.762216150627088 0.184912063685009 1
"1842" "GLEAN_03529" 724.610544520125 536.904814107459 912.316274932792 1.69921418277728 0.764867713002029 0.187578258449812 1
"1843" "GLEAN_02732" 587.373311874255 435.164877475464 739.581746273047 1.6995437466452 0.765147497658226 0.192590508809342 1
"1844" "GLEAN_02345" 24.4532061785897 18.131869894811 30.7745424623684 1.69726247987118 0.763209693416733 0.537006832168982 1
"1845" "GLEAN_00015" 116.776833565695 86.6300450529858 146.923622078404 1.69598921469498 0.762126995399022 0.290721887887743 1
"1846" "GLEAN_15153" 18.9640088513361 14.1025654737419 23.8254522289304 1.68944099378882 0.756545963135722 0.591684541536143 1
"1847" "GLEAN_14964" 9.48200442566806 7.05128273687094 11.9127261144652 1.68944099378882 0.756545963135722 0.731425073211589 1
"1848" "GLEAN_14879" 637.294349801233 474.450595580887 800.138104021578 1.68645189082741 0.753991163387355 0.19694457368075 1
"1849" "GLEAN_14828" 28.4460132770042 21.1538482106128 35.7381783433956 1.68944099378882 0.756545963135722 0.511224313448771 1
"1850" "GLEAN_14539" 254.021365676096 189.377307790248 318.665423561944 1.68270120259019 0.750779019916836 0.235552240734252 1
"1851" "GLEAN_14092" 18.9640088513361 14.1025654737419 23.8254522289304 1.68944099378882 0.756545963135722 0.591684541536143 1
"1852" "GLEAN_12710" 9.48200442566806 7.05128273687094 11.9127261144652 1.68944099378882 0.756545963135722 0.731425073211589 1
"1853" "GLEAN_12563" 402.740656029107 300.183179369649 505.298132688565 1.68329928995234 0.751291710085704 0.213112984441232 1
"1854" "GLEAN_12232" 18.9640088513361 14.1025654737419 23.8254522289304 1.68944099378882 0.756545963135722 0.591684541536143 1
"1855" "GLEAN_10409" 32.4388203754187 24.1758265264146 40.7018142244227 1.68357487922705 0.751527888369098 0.489194014566883 1
"1856" "GLEAN_09744" 124.266084174421 92.6740016845895 155.858166664253 1.6817895400126 0.749997177306784 0.292073183733148 1
"1857" "GLEAN_07974" 155.704877909104 115.842502105737 195.56725371247 1.68821676118463 0.755500152984171 0.267521566331587 1
"1858" "GLEAN_07972" 215.093321332687 160.164850737497 270.021791927878 1.68589918877039 0.753518270438154 0.244222907228053 1
"1859" "GLEAN_07793" 1793.60982560917 1335.71441558441 2251.50523563392 1.68561872909699 0.753278249301811 0.180652602820966 1
"1860" "GLEAN_07786" 1036.04219873193 771.611796634734 1300.47260082912 1.68539751012222 0.753088898972026 0.187573994268775 1
"1861" "GLEAN_05046" 9.48200442566806 7.05128273687094 11.9127261144652 1.68944099378882 0.756545963135722 0.731425073211589 1
"1862" "GLEAN_03808" 769.553347637014 574.175880002348 964.93081527168 1.68054919908467 0.748932779025847 0.195528380277081 1
"1863" "GLEAN_02660" 296.438554065285 220.604417053534 372.272691077037 1.68751240817947 0.75489811025424 0.224606443109407 1
"1864" "GLEAN_02590" 1159.30095680108 862.271146108789 1456.33076749337 1.68894758228362 0.756124553744413 0.184118820047876 1
"1865" "GLEAN_02584" 1028.5529481232 765.567840003131 1291.53805624327 1.68703279938978 0.754488022859018 0.186879837155653 1
"1866" "GLEAN_01695" 9.48200442566806 7.05128273687094 11.9127261144652 1.68944099378882 0.756545963135722 0.731425073211589 1
"1867" "GLEAN_01026" 388.762181452391 289.102592211708 488.421770693073 1.68944099378882 0.756545963135722 0.211343908390089 1
"1868" "GLEAN_00684" 728.12888642403 542.948770739062 913.309002108998 1.68212739641311 0.75028697266404 0.195941124075378 1
"1869" "GLEAN_00358" 250.028558577681 186.355329474446 313.701787680917 1.68335291813553 0.751337672132961 0.236133591948799 1
"1870" "GLEAN_16281" 317.906279250728 237.728960843077 398.083597658378 1.67452714320806 0.743753761565249 0.228005305022475 1
"1871" "GLEAN_15452" 13.4748115240826 10.0732610526728 16.8763619954923 1.67536231884058 0.744473130835147 0.666790797937678 1
"1872" "GLEAN_15290" 13.4748115240826 10.0732610526728 16.8763619954923 1.67536231884058 0.744473130835147 0.666790797937678 1
"1873" "GLEAN_14014" 13.4748115240826 10.0732610526728 16.8763619954923 1.67536231884058 0.744473130835147 0.666790797937678 1
"1874" "GLEAN_11512" 1719.76844241435 1283.33345811051 2156.2034267182 1.6801583509658 0.748597210020231 0.183754007286746 1
"1875" "GLEAN_11302" 396.75509511375 296.153874948579 497.356315278922 1.67938479739722 0.747932832831014 0.215738707792107 1
"1876" "GLEAN_09869" 36.4316274738332 27.1978048422165 45.6654501054499 1.67901234567901 0.747612838365715 0.470110861961232 1
"1877" "GLEAN_09499" 26.9496230481651 20.1465221053455 33.7527239909847 1.67536231884058 0.744473130835147 0.528758339201189 1
"1878" "GLEAN_07982" 1203.25103274176 899.542212003678 1506.95985347985 1.67525195968645 0.744378094766414 0.190430158938007 1
"1879" "GLEAN_07954" 59.3884434235838 44.3223486317602 74.4545382154074 1.6798418972332 0.748325456330754 0.387207182135044 1
"1880" "GLEAN_06750" 873.869995248425 653.754642318463 1093.98534817839 1.67338826734553 0.742772225044189 0.196623342264382 1
"1881" "GLEAN_06105" 13.4748115240826 10.0732610526728 16.8763619954923 1.67536231884058 0.744473130835147 0.666790797937678 1
"1882" "GLEAN_05959" 200.625782632399 150.091589684824 251.159975579974 1.67337807606264 0.742763438704319 0.255795186530997 1
"1883" "GLEAN_04898" 13.4748115240826 10.0732610526728 16.8763619954923 1.67536231884058 0.744473130835147 0.666790797937678 1
"1884" "GLEAN_04022" 7176.11817927877 5369.04814107459 8983.18821748296 1.67314354079996 0.742561221058847 0.179693134524222 1
"1885" "GLEAN_03226" 339.863068559742 253.846178527354 425.87995859213 1.67770876466529 0.746492298471799 0.223184729958963 1
"1886" "GLEAN_02223" 13.4748115240826 10.0732610526728 16.8763619954923 1.67536231884058 0.744473130835147 0.666790797937678 1
"1887" "GLEAN_01743" 5326.07619338105 3985.98939854262 6666.16298821948 1.67239857453128 0.741918718814274 0.18090331200285 1
"1888" "GLEAN_00383" 44.4172416706622 33.2417614738201 55.5927218675042 1.6723759332455 0.741899187171321 0.438619961065249 1
"1889" "GLEAN_14631" 1162.35943243954 873.351733266729 1451.36713161234 1.66183574879227 0.732777797202773 0.197862366259734 1
"1890" "GLEAN_14038" 21.4604257209116 16.1172176842764 26.8036337575467 1.66304347826087 0.733825886635639 0.579407930645909 1
"1891" "GLEAN_14022" 21.4604257209116 16.1172176842764 26.8036337575467 1.66304347826087 0.733825886635639 0.579407930645909 1
"1892" "GLEAN_13338" 17.4676186224971 13.0952393684746 21.8399978765195 1.66778149386845 0.737930284968375 0.618078372915142 1
"1893" "GLEAN_13173" 3371.7613566591 2529.39585032613 4214.12686299206 1.66606063754264 0.736440909641071 0.18599933904427 1
"1894" "GLEAN_10567" 356.337960006034 266.941417895828 445.734502116239 1.66978397593656 0.739661469762756 0.225306020458282 1
"1895" "GLEAN_10173" 136.748168522298 102.747262737262 170.749074307334 1.66183574879227 0.732777797202773 0.293928636120948 1
"1896" "GLEAN_09320" 506.064576464312 379.761941685763 632.36721124286 1.66516741629185 0.735667233459806 0.214595113314989 1
"1897" "GLEAN_08263" 1083.00695352388 813.91949305596 1352.0944139918 1.6612139474817 0.732237889732447 0.199259944746084 1
"1898" "GLEAN_07794" 178.668993323385 133.974372000548 223.363614646222 1.66721150702844 0.737437140188018 0.267834339193423 1
"1899" "GLEAN_06037" 38.9280443434086 29.212457052751 48.6436316340662 1.66516741629185 0.735667233459806 0.465611620878668 1
"1900" "GLEAN_05926" 83.3452860140708 62.4542185265712 104.23635350157 1.66900420757363 0.738987591751418 0.345281153362637 1
"1901" "GLEAN_04535" 169.186988897717 126.923089263677 211.450888531757 1.66597653554175 0.736368081198092 0.272861842434781 1
"1902" "GLEAN_04472" 305.935157420015 229.670352000939 382.199962839091 1.66412407831172 0.734763005889692 0.235536600766038 1
"1903" "GLEAN_03601" 48.4100487690767 36.263739789622 60.5563577485314 1.66988727858293 0.739750720592744 0.425454150212608 1
"1904" "GLEAN_03258" 211.107813698804 158.150198526962 264.065428870645 1.66971291424351 0.739600071081733 0.254275117103516 1
"1905" "GLEAN_01094" 17.4676186224971 13.0952393684746 21.8399978765195 1.66778149386845 0.737930284968375 0.618078372915142 1
"1906" "GLEAN_00982" 17.4676186224971 13.0952393684746 21.8399978765195 1.66778149386845 0.737930284968375 0.618078372915142 1
"1907" "GLEAN_00768" 17.4676186224971 13.0952393684746 21.8399978765195 1.66778149386845 0.737930284968375 0.618078372915142 1
"1908" "GLEAN_00240" 89.8345099820607 67.4908490529076 112.178170911214 1.6621241617997 0.733028156429585 0.339709379811873 1
"1909" "GLEAN_15023" 1703.87020866601 1281.31880589998 2126.42161143204 1.65955701394586 0.730798193938071 0.194385856806669 1
"1910" "GLEAN_14579" 54.8992727370666 41.3003703159584 68.4981751581748 1.65853658536585 0.729910836632256 0.411432104550603 1
"1911" "GLEAN_14241" 33.438847016155 25.1831526316819 41.6945414006282 1.65565217391304 0.727399617476206 0.498286718647955 1
"1912" "GLEAN_12581" 219.597090948266 165.201481263833 273.992700632699 1.65853658536585 0.729910836632256 0.257872215441581 1
"1913" "GLEAN_11996" 710.697765124188 534.890161896924 886.505368351451 1.65735964409509 0.728886698789239 0.209448951530661 1
"1914" "GLEAN_10122" 232.575538884246 175.274742316506 289.876335451986 1.65383974679327 0.725819447503459 0.256811691886934 1
"1915" "GLEAN_09667" 164.6978182112 123.901110947875 205.494525474524 1.65853658536585 0.729910836632256 0.279293837987246 1
"1916" "GLEAN_08122" 193.647494540838 146.062285263755 241.23270381792 1.65157421289355 0.723841798063017 0.270637505840315 1
"1917" "GLEAN_08096" 76.3596984579781 57.4175880002348 95.3018089157215 1.65980167810831 0.731010871028585 0.362174534044449 1
"1918" "GLEAN_07150" 2957.56784078097 2224.17604043015 3690.9596411318 1.65947279983197 0.730724982613483 0.190126525999537 1
"1919" "GLEAN_05513" 1444.85600925076 1087.91219368866 1801.79982481286 1.65619967793881 0.727876620304453 0.197970233896673 1
"1920" "GLEAN_02552" 49.410075409813 37.2710658948892 61.5490849247368 1.65139052095574 0.723681329230096 0.432476519005128 1
"1921" "GLEAN_02369" 37.4316541145695 28.2051309474838 46.6581772816553 1.65424430641822 0.726172314092204 0.478578376470141 1
"1922" "GLEAN_02213" 37.4316541145695 28.2051309474838 46.6581772816553 1.65424430641822 0.726172314092204 0.478578376470141 1
"1923" "GLEAN_02146" 2178.02882566566 1641.94155158566 2714.11609974565 1.6529919089535 0.72507966295979 0.195649419124238 1
"1924" "GLEAN_01161" 33.438847016155 25.1831526316819 41.6945414006282 1.65565217391304 0.727399617476206 0.498286718647955 1
"1925" "GLEAN_00962" 94.8273437212115 71.5201534739767 118.134533968446 1.65176566646254 0.724009028275432 0.339122688948497 1
"1926" "GLEAN_00753" 41.424461212984 31.2271092632856 51.6218131626825 1.65310892940626 0.725181792226387 0.461319738832209 1
"1927" "GLEAN_16293" 27.9496496889015 21.1538482106128 34.7454511671901 1.64251207729469 0.715903978638377 0.538753005433574 1
"1928" "GLEAN_15995" 3.9928070984145 3.02197831580183 4.96363588102716 1.64251207729469 0.715903978638377 0.902364484468307 1
"1929" "GLEAN_15990" 371.331060152548 281.04398336957 461.618136935526 1.64251207729469 0.715903978638376 0.238666670952104 1
"1930" "GLEAN_15985" 57.395689606642 43.3150225264929 71.4763566867911 1.65015166835187 0.722598631212384 0.409289312704431 1
"1931" "GLEAN_15957" 3.9928070984145 3.02197831580183 4.96363588102716 1.64251207729469 0.715903978638377 0.902364484468307 1
"1932" "GLEAN_15305" 168.194261721512 126.923089263677 209.465434179346 1.65033356337704 0.722757649679439 0.282296625778957 1
"1933" "GLEAN_15258" 11.9784212952435 9.06593494740549 14.8909076430815 1.64251207729469 0.715903978638377 0.703561389357254 1
"1934" "GLEAN_14997" 7.98561419682899 6.04395663160366 9.92727176205432 1.64251207729469 0.715903978638377 0.780841627598633 1
"1935" "GLEAN_14829" 7.98561419682899 6.04395663160366 9.92727176205432 1.64251207729469 0.715903978638377 0.780841627598633 1
"1936" "GLEAN_14663" 916.33827988933 692.033034318619 1140.64352546004 1.64825011075248 0.720935178300183 0.209087670826251 1
"1937" "GLEAN_14532" 3.9928070984145 3.02197831580183 4.96363588102716 1.64251207729469 0.715903978638377 0.902364484468307 1
"1938" "GLEAN_14447" 7.98561419682899 6.04395663160366 9.92727176205432 1.64251207729469 0.715903978638377 0.780841627598633 1
"1939" "GLEAN_14143" 166.697871492673 125.91576315841 207.479979826935 1.64776811594203 0.720513231890966 0.284527609424462 1
"1940" "GLEAN_13949" 19.9640354920725 15.1098915790092 24.8181794051358 1.64251207729469 0.715903978638377 0.603559441628308 1
"1941" "GLEAN_13908" 3.9928070984145 3.02197831580183 4.96363588102716 1.64251207729469 0.715903978638377 0.902364484468307 1
"1942" "GLEAN_13742" 618.381437201613 467.399312844016 769.36356155921 1.64605197401299 0.719009889506198 0.219150624780192 1
"1943" "GLEAN_13606" 3.9928070984145 3.02197831580183 4.96363588102716 1.64251207729469 0.715903978638377 0.902364484468307 1
"1944" "GLEAN_12542" 7.98561419682899 6.04395663160366 9.92727176205432 1.64251207729469 0.715903978638377 0.780841627598633 1
"1945" "GLEAN_12541" 3.9928070984145 3.02197831580183 4.96363588102716 1.64251207729469 0.715903978638377 0.902364484468307 1
"1946" "GLEAN_12525" 43.9208780825595 33.2417614738201 54.5999946912988 1.64251207729469 0.715903978638376 0.457226821737151 1
"1947" "GLEAN_12470" 393.784213049665 297.161201053847 490.407225045484 1.6503070498649 0.722734471807644 0.231801062568773 1
"1948" "GLEAN_12435" 39.928070984145 30.2197831580183 49.6363588102716 1.64251207729469 0.715903978638377 0.473674570532779 1
"1949" "GLEAN_12362" 3.9928070984145 3.02197831580183 4.96363588102716 1.64251207729469 0.715903978638377 0.902364484468307 1
"1950" "GLEAN_12231" 3.9928070984145 3.02197831580183 4.96363588102716 1.64251207729469 0.715903978638377 0.902364484468307 1
"1951" "GLEAN_12007" 7.98561419682899 6.04395663160366 9.92727176205432 1.64251207729469 0.715903978638377 0.780841627598633 1
"1952" "GLEAN_11715" 3.9928070984145 3.02197831580183 4.96363588102716 1.64251207729469 0.715903978638377 0.902364484468307 1
"1953" "GLEAN_11553" 873.928390964672 661.813251160601 1086.04353076874 1.64101206626519 0.714585846942397 0.213996366331478 1
"1954" "GLEAN_11470" 7.98561419682899 6.04395663160366 9.92727176205432 1.64251207729469 0.715903978638377 0.780841627598633 1
"1955" "GLEAN_11456" 15.971228393658 12.0879132632073 19.8545435241086 1.64251207729469 0.715903978638377 0.647304828785489 1
"1956" "GLEAN_11255" 314.431734134009 237.728960843077 391.13450742494 1.64529599606976 0.718347154566705 0.244737835821081 1
"1957" "GLEAN_10753" 3.9928070984145 3.02197831580183 4.96363588102716 1.64251207729469 0.715903978638377 0.902364484468307 1
"1958" "GLEAN_10530" 11.9784212952435 9.06593494740549 14.8909076430815 1.64251207729469 0.715903978638377 0.703561389357254 1
"1959" "GLEAN_10403" 23.956842590487 18.131869894811 29.781815286163 1.64251207729469 0.715903978638377 0.568167116264718 1
"1960" "GLEAN_10328" 3.9928070984145 3.02197831580183 4.96363588102716 1.64251207729469 0.715903978638377 0.902364484468307 1
"1961" "GLEAN_10320" 778.597384190827 589.285771581357 967.908996800296 1.64251207729469 0.715903978638376 0.215539032882605 1
"1962" "GLEAN_10254" 554.992887215084 419.047659791187 690.938114638981 1.64882943143813 0.721442162179806 0.220664480173588 1
"1963" "GLEAN_10216" 59.8921064762174 45.3296747370275 74.4545382154074 1.64251207729469 0.715903978638376 0.407214382286311 1
"1964" "GLEAN_10102" 944.295229042763 714.194208634499 1174.39624945103 1.6443654054496 0.717530925572442 0.210676362350765 1
"1965" "GLEAN_09735" 3.9928070984145 3.02197831580183 4.96363588102716 1.64251207729469 0.715903978638377 0.902364484468307 1
"1966" "GLEAN_09732" 7.98561419682899 6.04395663160366 9.92727176205432 1.64251207729469 0.715903978638377 0.780841627598633 1
"1967" "GLEAN_09693" 3.9928070984145 3.02197831580183 4.96363588102716 1.64251207729469 0.715903978638377 0.902364484468307 1
"1968" "GLEAN_09456" 35.9352638857305 27.1978048422165 44.6727229292445 1.64251207729469 0.715903978638376 0.492365745291358 1
"1969" "GLEAN_09143" 3.9928070984145 3.02197831580183 4.96363588102716 1.64251207729469 0.715903978638377 0.902364484468307 1
"1970" "GLEAN_09116" 55.8992993778029 42.3076964212256 69.4909023343803 1.64251207729469 0.715903978638377 0.4178379653252 1
"1971" "GLEAN_09096" 327.410182069989 247.80222189575 407.018142244227 1.64251207729469 0.715903978638377 0.244369462476051 1
"1972" "GLEAN_08994" 59.8921064762174 45.3296747370275 74.4545382154074 1.64251207729469 0.715903978638376 0.407214382286311 1
"1973" "GLEAN_08681" 242.561206362548 183.333351158644 301.789061566451 1.64612199394808 0.71907125771706 0.258615446829376 1
"1974" "GLEAN_08614" 3.9928070984145 3.02197831580183 4.96363588102716 1.64251207729469 0.715903978638377 0.902364484468307 1
"1975" "GLEAN_08526" 23.956842590487 18.131869894811 29.781815286163 1.64251207729469 0.715903978638377 0.568167116264718 1
"1976" "GLEAN_08495" 3.9928070984145 3.02197831580183 4.96363588102716 1.64251207729469 0.715903978638377 0.902364484468307 1
"1977" "GLEAN_08393" 7.98561419682899 6.04395663160366 9.92727176205432 1.64251207729469 0.715903978638377 0.780841627598633 1
"1978" "GLEAN_08153" 3.9928070984145 3.02197831580183 4.96363588102716 1.64251207729469 0.715903978638377 0.902364484468307 1
"1979" "GLEAN_07570" 3.9928070984145 3.02197831580183 4.96363588102716 1.64251207729469 0.715903978638377 0.902364484468307 1
"1980" "GLEAN_07342" 3.9928070984145 3.02197831580183 4.96363588102716 1.64251207729469 0.715903978638377 0.902364484468307 1
"1981" "GLEAN_07027" 227.590004609626 172.252764000704 282.927245218548 1.64251207729469 0.715903978638376 0.264738563329015 1
"1982" "GLEAN_06817" 3.9928070984145 3.02197831580183 4.96363588102716 1.64251207729469 0.715903978638377 0.902364484468307 1
"1983" "GLEAN_06799" 3.9928070984145 3.02197831580183 4.96363588102716 1.64251207729469 0.715903978638377 0.902364484468307 1
"1984" "GLEAN_06754" 135.755441346093 102.747262737262 168.763619954923 1.64251207729469 0.715903978638377 0.305901314455584 1
"1985" "GLEAN_06734" 11.9784212952435 9.06593494740549 14.8909076430815 1.64251207729469 0.715903978638377 0.703561389357254 1
"1986" "GLEAN_06521" 39.928070984145 30.2197831580183 49.6363588102716 1.64251207729469 0.715903978638377 0.473674570532779 1
"1987" "GLEAN_06004" 3.9928070984145 3.02197831580183 4.96363588102716 1.64251207729469 0.715903978638377 0.902364484468307 1
"1988" "GLEAN_05963" 3.9928070984145 3.02197831580183 4.96363588102716 1.64251207729469 0.715903978638377 0.902364484468307 1
"1989" "GLEAN_05944" 7.98561419682899 6.04395663160366 9.92727176205432 1.64251207729469 0.715903978638377 0.780841627598633 1
"1990" "GLEAN_05904" 3.9928070984145 3.02197831580183 4.96363588102716 1.64251207729469 0.715903978638377 0.902364484468307 1
"1991" "GLEAN_05778" 3.9928070984145 3.02197831580183 4.96363588102716 1.64251207729469 0.715903978638377 0.902364484468307 1
"1992" "GLEAN_04425" 4788.85750229876 3622.34467454113 5955.37033005639 1.64406506424207 0.717267395127827 0.196051819919664 1
"1993" "GLEAN_04312" 3.9928070984145 3.02197831580183 4.96363588102716 1.64251207729469 0.715903978638377 0.902364484468307 1
"1994" "GLEAN_03864" 31.942456787316 24.1758265264146 39.7090870482173 1.64251207729469 0.715903978638377 0.513821480851142 1
"1995" "GLEAN_03305" 7.98561419682899 6.04395663160366 9.92727176205432 1.64251207729469 0.715903978638377 0.780841627598633 1
"1996" "GLEAN_03282" 3.9928070984145 3.02197831580183 4.96363588102716 1.64251207729469 0.715903978638377 0.902364484468307 1
"1997" "GLEAN_03242" 407.762687626381 308.241788211787 507.283587040976 1.64573268921095 0.71873002271714 0.232986522619702 1
"1998" "GLEAN_03200" 631.856248725696 477.472573896689 786.239923554702 1.64667033571822 0.719551755653521 0.218231846376436 1
"1999" "GLEAN_02981" 3.9928070984145 3.02197831580183 4.96363588102716 1.64251207729469 0.715903978638377 0.902364484468307 1
"2000" "GLEAN_02786" 73.3669180003 55.4029357897002 91.3309002108998 1.64848484848485 0.721140627004523 0.374247772056456 1
"2001" "GLEAN_02779" 2437.08682186809 1841.39212042858 3032.7815233076 1.64700472520851 0.719844694120192 0.198010895061114 1
"2002" "GLEAN_01617" 59.8921064762174 45.3296747370275 74.4545382154074 1.64251207729469 0.715903978638376 0.407214382286311 1
"2003" "GLEAN_01394" 3.9928070984145 3.02197831580183 4.96363588102716 1.64251207729469 0.715903978638377 0.902364484468307 1
"2004" "GLEAN_01319" 3.9928070984145 3.02197831580183 4.96363588102716 1.64251207729469 0.715903978638377 0.902364484468307 1
"2005" "GLEAN_01249" 11.9784212952435 9.06593494740549 14.8909076430815 1.64251207729469 0.715903978638377 0.703561389357254 1
"2006" "GLEAN_01227" 3.9928070984145 3.02197831580183 4.96363588102716 1.64251207729469 0.715903978638377 0.902364484468307 1
"2007" "GLEAN_01101" 394.287876102299 298.168527159114 490.407225045484 1.64473168820995 0.717852250427898 0.234897888016495 1
"2008" "GLEAN_00978" 193.151130952735 146.062285263755 240.239976641715 1.6447776111944 0.71789253173183 0.274777008884582 1
"2009" "GLEAN_00639" 3.9928070984145 3.02197831580183 4.96363588102716 1.64251207729469 0.715903978638377 0.902364484468307 1
"2010" "GLEAN_00416" 39.928070984145 30.2197831580183 49.6363588102716 1.64251207729469 0.715903978638377 0.473674570532779 1
"2011" "GLEAN_00385" 101.316567689201 76.556784000313 126.07635137809 1.64683447749809 0.719695557800751 0.334220601739462 1
"2012" "GLEAN_00176" 63.8849135746319 48.3516530528293 79.4181740964346 1.64251207729469 0.715903978638377 0.397554081623643 1
"2013" "GLEAN_00160" 87.8417561651189 66.4835229476403 109.199989382598 1.64251207729469 0.715903978638376 0.354011240788565 1
"2014" "GLEAN_15986" 3805.7072235579 2889.01126990655 4722.40317720924 1.63460877650436 0.70894538573272 0.202203066995067 1
"2015" "GLEAN_15920" 38.4316807553059 29.212457052751 47.6509044578607 1.6311844077961 0.705919890065754 0.486777782992142 1
"2016" "GLEAN_14988" 144.741082183658 109.798545474133 179.683618893183 1.63648451003856 0.710599946778449 0.303505391090929 1
"2017" "GLEAN_14824" 84.8489757074408 64.4688707371057 105.229080677776 1.63224637681159 0.706858839035369 0.364580770514596 1
"2018" "GLEAN_11227" 50.4101020505494 38.2783920001565 62.5418121009422 1.63386727688787 0.708290794528501 0.439338675940498 1
"2019" "GLEAN_11082" 1127.48989037532 856.227189477185 1398.75259127345 1.6336231884058 0.708075249756743 0.213728407606289 1
"2020" "GLEAN_09820" 419.748408386156 318.31504926446 521.181767507852 1.63731425426527 0.711331248848552 0.236671005827631 1
"2021" "GLEAN_09102" 153.726723021224 116.849828211004 190.603617831443 1.6311844077961 0.705919890065754 0.301303605170053 1
"2022" "GLEAN_09097" 237.575672087928 180.311372842843 294.839971333013 1.63517124119504 0.70944172800868 0.266318973610747 1
"2023" "GLEAN_08351" 82.3525588378653 62.4542185265712 102.25089914916 1.6372136512389 0.711242601268513 0.36543634455831 1
"2024" "GLEAN_08178" 706.237792295794 535.897488002191 876.578096589397 1.6357197341179 0.709925576619447 0.221597726661111 1
"2025" "GLEAN_07481" 258.036071168103 195.421264421852 320.650877914355 1.64081876587479 0.714415896978967 0.257984420757007 1
"2026" "GLEAN_06219" 318.431840696954 241.758265264146 395.105416129762 1.63429951690821 0.7086724094073 0.250493973218682 1
"2027" "GLEAN_05774" 42.4244878537204 32.2344353685529 52.6145403388879 1.63224637681159 0.706858839035369 0.469020350795144 1
"2028" "GLEAN_02294" 640.856488492323 486.538508844095 795.174468140551 1.63435052660005 0.708717438045107 0.224816500822099 1
"2029" "GLEAN_02175" 649.338466277255 492.582465475698 806.094467078811 1.63646602056845 0.710583646705113 0.223264549812285 1
"2030" "GLEAN_02139" 677.79177901879 514.743639791579 840.839918246001 1.63351201111773 0.707977062866748 0.223864044025762 1
"2031" "GLEAN_02137" 92.8345899042698 70.5128273687094 115.15635243983 1.63312629399586 0.707636362654776 0.352816971764152 1
"2032" "GLEAN_02107" 171.194341643721 129.945067579479 212.443615707963 1.6348724862375 0.709178115450063 0.289991809055571 1
"2033" "GLEAN_01419" 169.697951414882 128.937741474211 210.458161355552 1.63224637681159 0.706858839035369 0.292286828975435 1
"2034" "GLEAN_00876" 155.223113250063 117.857154316271 192.589072183854 1.63408893843676 0.708486507075893 0.298700164420058 1
"2035" "GLEAN_00494" 114.295015625181 86.6300450529858 141.959986197377 1.63869228176609 0.712544966548462 0.325642296547424 1
"2036" "GLEAN_00326" 84.8489757074408 64.4688707371057 105.229080677776 1.63224637681159 0.706858839035369 0.364580770514596 1
"2037" "GLEAN_16270" 771.137331440224 587.271119370822 955.003543509626 1.62617147686877 0.701479395041716 0.225068890888739 1
"2038" "GLEAN_15832" 26.4532594600624 20.1465221053455 32.7599968147793 1.62608695652174 0.701404408943261 0.557835525734362 1
"2039" "GLEAN_15122" 368.345579159401 280.036657264303 456.654501054499 1.63069544364508 0.705487362693038 0.2458790029803 1
"2040" "GLEAN_14808" 63.3885499865292 48.3516530528293 78.4254469202291 1.6219806763285 0.697756631928117 0.410997774806033 1
"2041" "GLEAN_14240" 63.3885499865292 48.3516530528293 78.4254469202291 1.6219806763285 0.697756631928117 0.410997774806033 1
"2042" "GLEAN_13849" 30.4460665584769 23.1685004211474 37.7236326958064 1.62822936357908 0.703303941858743 0.530454790587874 1
"2043" "GLEAN_13690" 79.3597783801872 60.4395663160366 98.2799904443378 1.62608695652174 0.701404408943261 0.377041508223734 1
"2044" "GLEAN_09705" 190.66201354769 145.054959158488 236.269067936893 1.62882447665056 0.703831146337801 0.285241596796191 1
"2045" "GLEAN_09605" 40.9280976248813 31.2271092632856 50.629085986477 1.62131837307153 0.69716741605679 0.481499212459925 1
"2046" "GLEAN_09114" 72.8705544121973 55.4029357897002 90.3381730346943 1.63056653491436 0.705373311146207 0.385870251024419 1
"2047" "GLEAN_08796" 101.820230741835 77.5641101055803 126.07635137809 1.62544701675136 0.700836530549435 0.346561593510673 1
"2048" "GLEAN_07366" 60.8921331169538 46.3370008422947 75.4472653916129 1.62822936357908 0.703303941858743 0.413195663272603 1
"2049" "GLEAN_07061" 1448.94370938808 1104.02941137294 1793.85800740322 1.62482809690045 0.700287092376243 0.215317035794301 1
"2050" "GLEAN_06804" 44.9209047232958 34.2490875790874 55.5927218675042 1.6231884057971 0.698830465279435 0.464600558724388 1
"2051" "GLEAN_06133" 63.3885499865292 48.3516530528293 78.4254469202291 1.6219806763285 0.697756631928117 0.410997774806033 1
"2052" "GLEAN_04888" 64.8849402153683 49.3589791580966 80.41090127264 1.62910381543922 0.704078543241587 0.403263727109532 1
"2053" "GLEAN_03228" 853.986253866192 649.725337897394 1058.24716983499 1.62876081339175 0.70377475692073 0.2214113711088 1
"2054" "GLEAN_03025" 983.756134296929 748.443296213587 1219.06897238027 1.62880605457702 0.703814829303753 0.218722259988635 1
"2055" "GLEAN_02823" 95.3310067738452 72.5274795792439 118.134533968446 1.62882447665056 0.703831146337801 0.352231275375632 1
"2056" "GLEAN_02500" 67.3813570849437 51.3736313686311 83.3890828012563 1.6231884057971 0.698830465279435 0.401384829863025 1
"2057" "GLEAN_02306" 22.4604523616479 17.1245437895437 27.7963609337521 1.6231884057971 0.698830465279435 0.59041955851465 1
"2058" "GLEAN_00709" 402.28808922819 306.227136001252 498.349042455127 1.62738367658276 0.702554424979357 0.24414844700351 1
"2059" "GLEAN_00459" 782.612089682834 595.329728212961 969.894451152707 1.62917187768214 0.704138816263023 0.223004113091556 1
"2060" "GLEAN_00152" 122.784292874644 93.6813277898568 151.887257959431 1.62131837307153 0.697167416056791 0.328731474443002 1
"2061" "GLEAN_16292" 18.4676452632334 14.1025654737419 22.8327250527249 1.61904761904762 0.695145418471579 0.630076081217044 1
"2062" "GLEAN_16111" 18.4676452632334 14.1025654737419 22.8327250527249 1.61904761904762 0.695145418471579 0.630076081217044 1
"2063" "GLEAN_15182" 86.8490289889135 66.4835229476403 107.214535030187 1.61264822134387 0.689431767277185 0.373710041775695 1
"2064" "GLEAN_15077" 142.251964778614 108.791219368866 175.712710188362 1.61513687600644 0.691656432391699 0.31820955953593 1
"2065" "GLEAN_14016" 622.410741622682 475.457921686155 769.36356155921 1.61815278801277 0.694347835271929 0.235074005656055 1
"2066" "GLEAN_12473" 18.4676452632334 14.1025654737419 22.8327250527249 1.61904761904762 0.695145418471579 0.630076081217044 1
"2067" "GLEAN_11228" 130.27354348337 99.7252844214604 160.82180254528 1.61264822134387 0.689431767277185 0.328198142271451 1
"2068" "GLEAN_10594" 73.8705810529336 56.4102618949675 91.3309002108998 1.61904761904762 0.695145418471579 0.391027406901364 1
"2069" "GLEAN_10562" 14.4748381648189 11.08058715794 17.8690891716978 1.61264822134387 0.689431767277185 0.679884366511053 1
"2070" "GLEAN_10520" 1662.61363513723 1273.26019705784 2051.96707321663 1.61158503026968 0.688480309720515 0.221508290780564 1
"2071" "GLEAN_10479" 751.684258465316 574.175880002348 929.192636928285 1.61830663615561 0.694484995003471 0.230268785415441 1
"2072" "GLEAN_10121" 18.4676452632334 14.1025654737419 22.8327250527249 1.61904761904762 0.695145418471579 0.630076081217044 1
"2073" "GLEAN_08597" 32.9424834280523 25.1831526316819 40.7018142244227 1.61623188405797 0.692634199315529 0.52272486455943 1
"2074" "GLEAN_07278" 223.10813338764 170.23811179017 275.97815498511 1.62113026327073 0.697000020913493 0.278839530772624 1
"2075" "GLEAN_06191" 73.8705810529336 56.4102618949675 91.3309002108998 1.61904761904762 0.695145418471579 0.391027406901364 1
"2076" "GLEAN_06129" 18.4676452632334 14.1025654737419 22.8327250527249 1.61904761904762 0.695145418471579 0.630076081217044 1
"2077" "GLEAN_06052" 590.971947888 452.289421265007 729.654474510993 1.61324682870146 0.68996718945475 0.239470542593866 1
"2078" "GLEAN_05758" 183.180062403495 140.018328632152 226.341796174839 1.61651548326556 0.692887325913404 0.295845667777009 1
"2079" "GLEAN_04596" 398.80624464694 305.219809895985 492.392679397894 1.61323958482805 0.689960711386094 0.25301290806096 1
"2080" "GLEAN_04435" 467.683991960722 357.600767369883 577.767216551562 1.6156766687079 0.69213851298841 0.245466432867228 1
"2081" "GLEAN_03924" 14.4748381648189 11.08058715794 17.8690891716978 1.61264822134387 0.689431767277185 0.679884366511053 1
"2082" "GLEAN_03254" 413.777446399861 316.300397053925 511.254495745798 1.61635742638235 0.692746257651124 0.249633535657296 1
"2083" "GLEAN_03119" 14.4748381648189 11.08058715794 17.8690891716978 1.61264822134387 0.689431767277185 0.679884366511053 1
"2084" "GLEAN_02948" 59.3957428881147 45.3296747370275 73.461811039202 1.62061191626409 0.696538653771445 0.421543525684708 1
"2085" "GLEAN_02789" 76.3669979225091 58.4249141055021 94.3090817395161 1.61419290354823 0.690812997675546 0.389517106726953 1
"2086" "GLEAN_01741" 14.4748381648189 11.08058715794 17.8690891716978 1.61264822134387 0.689431767277185 0.679884366511053 1
"2087" "GLEAN_00526" 1988.51282804932 1518.04044063779 2458.98521546086 1.61984170489407 0.695852836120709 0.214888028580434 1
"2088" "GLEAN_16207" 89.3454458584889 68.4981751581748 110.192716558803 1.60869565217391 0.685891409571937 0.372656363321585 1
"2089" "GLEAN_15365" 119.295148828863 91.6666755793222 146.923622078404 1.60280299410734 0.680597109902424 0.343402626654575 1
"2090" "GLEAN_14087" 24.9568692312233 19.1391960000783 30.7745424623684 1.60793287566743 0.68520718141546 0.57845711955955 1
"2091" "GLEAN_13876" 930.89341216399 714.194208634499 1147.59261569348 1.60683551031254 0.684222249733333 0.23272559306051 1
"2092" "GLEAN_13423" 64.3885766272656 49.3589791580966 79.4181740964346 1.60899142265602 0.686156635244324 0.416689082385998 1
"2093" "GLEAN_13267" 85.3526387600744 65.476196842373 105.229080677776 1.60713489409142 0.684491026006915 0.379383872055042 1
"2094" "GLEAN_13147" 24.9568692312233 19.1391960000783 30.7745424623684 1.60793287566743 0.68520718141546 0.57845711955955 1
"2095" "GLEAN_12289" 107.813091121722 82.6007406319167 133.025441611528 1.61046306115235 0.687475570311859 0.349433995663172 1
"2096" "GLEAN_10864" 118.295122188127 90.6593494740549 145.930894902199 1.60966183574879 0.68675763297886 0.339907653340145 1
"2097" "GLEAN_10677" 64.3885766272656 49.3589791580966 79.4181740964346 1.60899142265602 0.686156635244324 0.416689082385998 1
"2098" "GLEAN_10211" 469.187681654092 359.615419580418 578.759943727767 1.60938578329883 0.686510193643567 0.249190474047679 1
"2099" "GLEAN_08791" 1963.62165399888 1507.96717958511 2419.27612841264 1.60432943181048 0.681970414137094 0.224214275929634 1
"2100" "GLEAN_08534" 601.461278418935 461.355356212413 741.567200625458 1.60736662236567 0.684699029164463 0.242552620625251 1
"2101" "GLEAN_06767" 203.647760948201 156.135546316428 251.159975579974 1.60860215053763 0.685807553892243 0.292918888214055 1
"2102" "GLEAN_06707" 24.9568692312233 19.1391960000783 30.7745424623684 1.60793287566743 0.68520718141546 0.57845711955955 1
"2103" "GLEAN_06138" 288.504036120173 221.611743158801 355.396329081545 1.60368906455863 0.681394448211767 0.274242520694886 1
"2104" "GLEAN_05745" 372.360284651408 286.080613895907 458.63995540691 1.60318432333129 0.680940306383546 0.262139587459987 1
"2105" "GLEAN_02220" 505.626608592457 387.820550527902 623.432666657012 1.60752870318088 0.684844497781534 0.247771363496879 1
"2106" "GLEAN_02183" 66.884993496841 51.3736313686311 82.3963556250509 1.60386473429952 0.6815524738476 0.414399385175929 1
"2107" "GLEAN_16107" 10.4820310664044 8.05860884213822 12.9054532906706 1.60144927536232 0.679378102613262 0.745541001041252 1
"2108" "GLEAN_15696" 67.8850201375774 52.3809574738984 83.3890828012563 1.59197324414716 0.670816089109838 0.419829522270343 1
"2109" "GLEAN_15361" 112.30956127277 86.6300450529858 137.989077492555 1.59285473542299 0.67161470249358 0.356270518657371 1
"2110" "GLEAN_14962" 10.4820310664044 8.05860884213822 12.9054532906706 1.60144927536232 0.679378102613262 0.745541001041252 1
"2111" "GLEAN_14237" 191.172976064855 147.069611369022 235.276340760687 1.59976176295414 0.677857074490412 0.303187645377642 1
"2112" "GLEAN_14131" 79.8634414328208 61.4468924213039 98.2799904443378 1.59942979330007 0.677557666988894 0.392874967106439 1
"2113" "GLEAN_13934" 54.9065722015975 42.3076964212256 67.5054479819694 1.59558316080055 0.674083802943749 0.44898079892872 1
"2114" "GLEAN_13545" 2162.31307853058 1665.11005200681 2659.51610505435 1.59720139930035 0.675546241022235 0.227725327970584 1
"2115" "GLEAN_13319" 159.726882865642 122.893784842608 196.559980888676 1.59942979330007 0.677557666988894 0.317853126403869 1
"2116" "GLEAN_13086" 27.4532861007988 21.1538482106128 33.7527239909847 1.59558316080055 0.674083802943749 0.567510337821894 1
"2117" "GLEAN_11967" 530.598076752742 408.974398738514 652.221754766969 1.59477404155065 0.673352027609324 0.254178350401368 1
"2118" "GLEAN_10873" 590.001119105387 455.311399580809 724.690838629966 1.59163780941388 0.670512075824362 0.252943292702322 1
"2119" "GLEAN_10724" 48.4173482336076 37.2710658948892 59.5636305723259 1.59811985898942 0.676375614451739 0.467303341430409 1
"2120" "GLEAN_09637" 183.187361868026 141.025654737419 225.349068998633 1.59792960662526 0.676203854818119 0.307629506399686 1
"2121" "GLEAN_08640" 1919.71537484538 1476.74007032183 2362.69067936893 1.59993673013425 0.678014854533665 0.227101574602097 1
"2122" "GLEAN_07749" 472.698724093466 364.652050106754 580.745398080178 1.59260148931059 0.671385311859732 0.259449802492715 1
"2123" "GLEAN_07353" 16.9712550343943 13.0952393684746 20.8472707003141 1.59197324414716 0.670816089109838 0.659341686160831 1
"2124" "GLEAN_06983" 179.194554769611 138.003676421617 220.385433117606 1.59695334814345 0.675322167861749 0.309986556607878 1
"2125" "GLEAN_06914" 10.4820310664044 8.05860884213822 12.9054532906706 1.60144927536232 0.679378102613262 0.745541001041252 1
"2126" "GLEAN_06146" 31.4460931992133 24.1758265264146 38.7163598720119 1.60144927536232 0.679378102613262 0.539485255195778 1
"2127" "GLEAN_05914" 177.698164540772 136.99635031635 218.399978765195 1.59420289855072 0.67283525674649 0.312437928885359 1
"2128" "GLEAN_05391" 162.223299735217 124.908437053142 199.538162417292 1.59747545582048 0.675793765264224 0.317794334912967 1
"2129" "GLEAN_04955" 58.899379300012 45.3296747370275 72.4690838629966 1.59871175523349 0.676909847022513 0.436309372426061 1
"2130" "GLEAN_04591" 142.755627831247 109.798545474133 175.712710188362 1.60031910650179 0.678359609778241 0.327305480232186 1
"2131" "GLEAN_04410" 171.208940572782 131.959719790013 210.458161355552 1.59486668879301 0.673435837497919 0.315001707191677 1
"2132" "GLEAN_03750" 10.4820310664044 8.05860884213822 12.9054532906706 1.60144927536232 0.679378102613262 0.745541001041252 1
"2133" "GLEAN_03493" 510.626741796138 392.857181054238 628.396302538039 1.59955406911929 0.677669760150901 0.252405767349071 1
"2134" "GLEAN_02962" 2086.93150831975 1605.67781179604 2568.18520484345 1.5994399287182 0.67756680916644 0.226651464489331 1
"2135" "GLEAN_02890" 41.9281242656177 32.2344353685529 51.6218131626825 1.60144927536232 0.679378102613262 0.489096457475224 1
"2136" "GLEAN_02778" 69.3814103664164 53.3882835791657 85.3745371536672 1.59912496581898 0.677282684611069 0.412195616132455 1
"2137" "GLEAN_02601" 1861.84522004423 1436.44702611114 2287.24341397732 1.59229221293981 0.671105119470594 0.232128024969446 1
"2138" "GLEAN_02531" 10.4820310664044 8.05860884213822 12.9054532906706 1.60144927536232 0.679378102613262 0.745541001041252 1
"2139" "GLEAN_02487" 169.712550343943 130.952393684746 208.472707003141 1.59197324414716 0.670816089109838 0.317610404242039 1
"2140" "GLEAN_02113" 10.4820310664044 8.05860884213822 12.9054532906706 1.60144927536232 0.679378102613262 0.745541001041252 1
"2141" "GLEAN_01339" 20.9640621328088 16.1172176842764 25.8109065813412 1.60144927536232 0.679378102613262 0.614682540558844 1
"2142" "GLEAN_14416" 125.28800920875 96.7033061056586 153.872712311842 1.59118357487923 0.670100289025252 0.345908511362874 1
"2143" "GLEAN_13945" 23.4604790023843 18.131869894811 28.7890881099575 1.5877616747182 0.66699437815743 0.600812535539447 1
"2144" "GLEAN_13682" 114.805978142346 88.6446972635204 140.967259021171 1.59025032938076 0.669253885339555 0.355610921423325 1
"2145" "GLEAN_13169" 126.288035849487 97.7106322109259 154.865439488047 1.58493948901838 0.664427761147291 0.349230282788723 1
"2146" "GLEAN_12861" 40.4317340367786 31.2271092632856 49.6363588102716 1.58952781673679 0.66859826386002 0.502424530175684 1
"2147" "GLEAN_10952" 407.317420289995 315.293070948658 499.341769631332 1.5837384821966 0.663334127345079 0.270838257727642 1
"2148" "GLEAN_10758" 474.698777374939 366.666702317289 582.730852432589 1.58926580665711 0.668360437383526 0.261441916615589 1
"2149" "GLEAN_10432" 128.784452719062 99.7252844214604 157.843621016664 1.58278436539306 0.662464719676916 0.348707984423078 1
"2150" "GLEAN_09074" 85.8563018127081 66.4835229476403 105.229080677776 1.58278436539306 0.662464719676916 0.394375566937982 1
"2151" "GLEAN_08692" 76.8706609751427 59.4322402107693 94.3090817395161 1.58683370179317 0.666150943441277 0.406059381883517 1
"2152" "GLEAN_08565" 268.547300092631 207.509177685059 329.585422500204 1.58829323202476 0.667477288635877 0.288150473617928 1
"2153" "GLEAN_07983" 36.4389269383641 28.2051309474838 44.6727229292445 1.58385093167702 0.663436558744241 0.523672876859521 1
"2154" "GLEAN_07696" 115.806004783082 89.6520233687877 141.959986197377 1.5834554632796 0.663076290284162 0.35917947250938 1
"2155" "GLEAN_07209" 109.316780815092 84.6153928424513 134.018168787733 1.58385093167702 0.663436558744241 0.365153422283186 1
"2156" "GLEAN_07204" 554.073154684188 429.12092084386 679.025388524516 1.58236374770361 0.66208127913223 0.260808484725113 1
"2157" "GLEAN_07055" 42.928150906354 33.2417614738201 52.6145403388879 1.58278436539306 0.662464719676916 0.496476530224141 1
"2158" "GLEAN_05459" 2042.57996182986 1581.50198526962 2503.6579383901 1.58308871042186 0.662742101021401 0.237084868895992 1
"2159" "GLEAN_05277" 114.805978142346 88.6446972635204 140.967259021171 1.59025032938076 0.669253885339555 0.355610921423325 1
"2160" "GLEAN_05088" 3152.20806249802 2438.73650085208 3865.67962414395 1.58511574448216 0.664588189193529 0.232630214468456 1
"2161" "GLEAN_03281" 97.8347231079515 75.5494578950458 120.119988320857 1.58995169082126 0.668982931250884 0.373756220011127 1
"2162" "GLEAN_02530" 110.813171043931 85.6227189477185 136.003623140144 1.58840579710145 0.667579531294995 0.360649686014967 1
"2163" "GLEAN_00391" 29.9497029703742 23.1685004211474 36.730905519601 1.58538122243226 0.664829794044107 0.557447473101735 1
"2164" "GLEAN_00173" 23.4604790023843 18.131869894811 28.7890881099575 1.5877616747182 0.66699437815743 0.600812535539447 1
"2165" "GLEAN_00139" 286.518581767762 221.611743158801 351.425420376723 1.58577075098814 0.665184221030508 0.286165782180842 1
"2166" "GLEAN_16311" 6.48922396798992 5.03663052633638 7.94181740964346 1.5768115942029 0.657010289584808 0.839824893513988 1
"2167" "GLEAN_16205" 12.9784479359798 10.0732610526728 15.8836348192869 1.5768115942029 0.657010289584808 0.716488386546288 1
"2168" "GLEAN_16092" 12.9784479359798 10.0732610526728 15.8836348192869 1.5768115942029 0.657010289584808 0.716488386546288 1
"2169" "GLEAN_16058" 12.9784479359798 10.0732610526728 15.8836348192869 1.5768115942029 0.657010289584808 0.716488386546288 1
"2170" "GLEAN_15171" 19.4676719039698 15.1098915790092 23.8254522289304 1.5768115942029 0.657010289584808 0.641249372719166 1
"2171" "GLEAN_14258" 12.9784479359798 10.0732610526728 15.8836348192869 1.5768115942029 0.657010289584808 0.716488386546288 1
"2172" "GLEAN_13736" 6.48922396798992 5.03663052633638 7.94181740964346 1.5768115942029 0.657010289584808 0.839824893513988 1
"2173" "GLEAN_12908" 73.8778805174646 57.4175880002348 90.3381730346943 1.57335367404017 0.653843010506125 0.420260958700977 1
"2174" "GLEAN_12832" 19.4676719039698 15.1098915790092 23.8254522289304 1.5768115942029 0.657010289584808 0.641249372719166 1
"2175" "GLEAN_12302" 90.8491355518589 70.5128273687094 111.185443735008 1.5768115942029 0.657010289584808 0.391328989503514 1
"2176" "GLEAN_12300" 94.8419426502734 73.5348056845112 116.149079616036 1.57951161405599 0.659478545175558 0.384334126115561 1
"2177" "GLEAN_11118" 182.698297744454 142.032980842686 223.363614646222 1.57261794634598 0.653168223290414 0.324632764946612 1
"2178" "GLEAN_09791" 6.48922396798992 5.03663052633638 7.94181740964346 1.5768115942029 0.657010289584808 0.839824893513988 1
"2179" "GLEAN_09468" 785.203399591311 610.43961979197 959.967179390653 1.57258334529105 0.653136480476061 0.258025108554759 1
"2180" "GLEAN_09209" 19.4676719039698 15.1098915790092 23.8254522289304 1.5768115942029 0.657010289584808 0.641249372719166 1
"2181" "GLEAN_09109" 97.3383595198488 75.5494578950458 119.127261144652 1.5768115942029 0.657010289584808 0.383060627484488 1
"2182" "GLEAN_08921" 1040.28318762439 808.882862529623 1271.68351271916 1.57214792354757 0.652736967296502 0.252756648679455 1
"2183" "GLEAN_08466" 38.9353438079395 30.2197831580183 47.6509044578607 1.5768115942029 0.657010289584808 0.51655590125066 1
"2184" "GLEAN_08446" 25.9568958719597 20.1465221053455 31.7672696385738 1.5768115942029 0.657010289584808 0.588228114701551 1
"2185" "GLEAN_08074" 6.48922396798992 5.03663052633638 7.94181740964346 1.5768115942029 0.657010289584808 0.839824893513988 1
"2186" "GLEAN_07537" 6.48922396798992 5.03663052633638 7.94181740964346 1.5768115942029 0.657010289584808 0.839824893513988 1
"2187" "GLEAN_07517" 169.719849808474 131.959719790013 207.479979826935 1.57229782055537 0.652874515015603 0.330754430683667 1
"2188" "GLEAN_07290" 6.48922396798992 5.03663052633638 7.94181740964346 1.5768115942029 0.657010289584808 0.839824893513988 1
"2189" "GLEAN_07282" 12.9784479359798 10.0732610526728 15.8836348192869 1.5768115942029 0.657010289584808 0.716488386546288 1
"2190" "GLEAN_07012" 398.339078916961 309.249114317054 487.429043516867 1.57616956993816 0.656422753416684 0.27675731938938 1
"2191" "GLEAN_06890" 6.48922396798992 5.03663052633638 7.94181740964346 1.5768115942029 0.657010289584808 0.839824893513988 1
"2192" "GLEAN_06839" 58.4030157119093 45.3296747370275 71.4763566867911 1.5768115942029 0.657010289584808 0.451520174273782 1
"2193" "GLEAN_05319" 58.4030157119093 45.3296747370275 71.4763566867911 1.5768115942029 0.657010289584808 0.451520174273782 1
"2194" "GLEAN_05292" 6.48922396798992 5.03663052633638 7.94181740964346 1.5768115942029 0.657010289584808 0.839824893513988 1
"2195" "GLEAN_04791" 902.498495138702 700.091643160757 1104.90534711665 1.57822959024085 0.65830709420326 0.251372639806751 1
"2196" "GLEAN_04448" 6.48922396798992 5.03663052633638 7.94181740964346 1.5768115942029 0.657010289584808 0.839824893513988 1
"2197" "GLEAN_04400" 1348.75125923664 1045.60449726743 1651.89802120584 1.57984976683142 0.659787374255381 0.24374952648779 1
"2198" "GLEAN_04128" 12.9784479359798 10.0732610526728 15.8836348192869 1.5768115942029 0.657010289584808 0.716488386546288 1
"2199" "GLEAN_03776" 6.48922396798992 5.03663052633638 7.94181740964346 1.5768115942029 0.657010289584808 0.839824893513988 1
"2200" "GLEAN_03644" 19.4676719039698 15.1098915790092 23.8254522289304 1.5768115942029 0.657010289584808 0.641249372719166 1
"2201" "GLEAN_03600" 19.4676719039698 15.1098915790092 23.8254522289304 1.5768115942029 0.657010289584808 0.641249372719166 1
"2202" "GLEAN_03499" 251.583344522768 195.421264421852 307.745424623684 1.57477962049903 0.65514994755928 0.30100756321894 1
"2203" "GLEAN_03454" 25.9568958719597 20.1465221053455 31.7672696385738 1.5768115942029 0.657010289584808 0.588228114701551 1
"2204" "GLEAN_03327" 51.9137917439194 40.2930442106911 63.5345392771477 1.5768115942029 0.657010289584808 0.469548048817497 1
"2205" "GLEAN_03321" 1089.68596356967 845.146602319245 1334.2253248201 1.57869098823651 0.658728806811107 0.247675803414255 1
"2206" "GLEAN_03230" 6562.59088599022 5092.03346212609 8033.14830985436 1.57759142189538 0.657723612240076 0.234387317088972 1
"2207" "GLEAN_03091" 289.518661689971 224.633721474603 354.403601905339 1.57769545720413 0.657818748580965 0.290954088161028 1
"2208" "GLEAN_03079" 1699.19125190169 1320.6045240054 2077.77797979797 1.57335367404017 0.653843010506125 0.24520718559301 1
"2209" "GLEAN_02900" 6.48922396798992 5.03663052633638 7.94181740964346 1.5768115942029 0.657010289584808 0.839824893513988 1
"2210" "GLEAN_02571" 38.9353438079395 30.2197831580183 47.6509044578607 1.5768115942029 0.657010289584808 0.51655590125066 1
"2211" "GLEAN_02283" 25.9568958719597 20.1465221053455 31.7672696385738 1.5768115942029 0.657010289584808 0.588228114701551 1
"2212" "GLEAN_02116" 892.5128276604 692.033034318619 1092.99262100218 1.57939370925891 0.659370849218439 0.250832324187584 1
"2213" "GLEAN_02105" 636.440312451115 493.589791580966 779.290833321264 1.57882283348122 0.658849289248589 0.259107975651179 1
"2214" "GLEAN_01738" 557.080534070928 433.150225264929 681.010842876927 1.57222783956859 0.652810301055522 0.26734145721224 1
"2215" "GLEAN_01616" 32.4461198399496 25.1831526316819 39.7090870482173 1.5768115942029 0.657010289584808 0.548159864491101 1
"2216" "GLEAN_01329" 162.230599199748 125.91576315841 198.545435241086 1.5768115942029 0.657010289584808 0.331464638505092 1
"2217" "GLEAN_00785" 19.4676719039698 15.1098915790092 23.8254522289304 1.5768115942029 0.657010289584808 0.641249372719166 1
"2218" "GLEAN_14454" 21.9640887735452 17.1245437895437 26.8036337575467 1.56521739130435 0.646363045385299 0.625132221017529 1
"2219" "GLEAN_13627" 484.209979658731 377.747289475229 590.672669842232 1.56367149758454 0.644937457284233 0.277745788176516 1
"2220" "GLEAN_12818" 184.698351025927 144.047633053221 225.349068998633 1.56440660788487 0.645615534984696 0.329424975066968 1
"2221" "GLEAN_11298" 519.145216903725 403.937768212178 634.352665595271 1.57042177165781 0.651152078964244 0.270798818207138 1
"2222" "GLEAN_10379" 65.8922663206356 51.3736313686311 80.41090127264 1.56521739130435 0.6463630453853 0.441534668584579 1
"2223" "GLEAN_09814" 105.827636769311 82.6007406319167 129.054532906706 1.56238953693885 0.643754192882541 0.383278422398826 1
"2224" "GLEAN_09363" 21.9640887735452 17.1245437895437 26.8036337575467 1.56521739130435 0.646363045385299 0.625132221017529 1
"2225" "GLEAN_08808" 700.850787471973 545.970749054864 855.730825889083 1.56735654313065 0.648333402207397 0.264221619583601 1
"2226" "GLEAN_08126" 37.4389535791005 29.212457052751 45.6654501054499 1.5632183908046 0.644519345401611 0.53156211407408 1
"2227" "GLEAN_04512" 698.850734190501 543.95609684433 853.745371536672 1.56951154052603 0.6503156370108 0.262843809972169 1
"2228" "GLEAN_04467" 307.497242829633 239.743613053612 375.250872605653 1.56521739130435 0.646363045385299 0.296217276652612 1
"2229" "GLEAN_03062" 221.137277964291 172.252764000704 270.021791927878 1.56759047376896 0.648548710836612 0.314190242834006 1
"2230" "GLEAN_02941" 56.9066254830702 44.3223486317602 69.4909023343803 1.56785243741765 0.64878978277984 0.46124261782367 1
"2231" "GLEAN_02138" 764.246636923034 595.329728212961 933.163545633106 1.56747345447412 0.648441010859637 0.262059658483359 1
"2232" "GLEAN_01752" 690.368756405569 537.912140212726 842.825372598412 1.56684579058785 0.647863196337655 0.264946219609605 1
"2233" "GLEAN_01725" 661.915443664034 515.750965896846 808.079921431222 1.56680253623188 0.647823368738417 0.266065095925107 1
"2234" "GLEAN_00758" 95.8419692910097 74.5421317897785 117.141806792241 1.57148452800627 0.652128068205062 0.388474703184602 1
"2235" "GLEAN_00305" 113.81325096614 88.6446972635204 138.981804668761 1.56785243741765 0.64878978277984 0.37156241589857 1
"2236" "GLEAN_15546" 15.4748648055553 12.0879132632073 18.8618163479032 1.56038647342995 0.6419033971946 0.69183550258748 1
"2237" "GLEAN_14550" 95.345605702907 74.5421317897785 116.149079616036 1.55816686251469 0.639849738426625 0.398196945628098 1
"2238" "GLEAN_14488" 46.4245944166658 36.263739789622 56.5854490437096 1.56038647342995 0.6419033971946 0.49777750564209 1
"2239" "GLEAN_13543" 119.806111346028 93.6813277898568 145.930894902199 1.55773726040206 0.639451918200504 0.373146309921893 1
"2240" "GLEAN_12914" 15.4748648055553 12.0879132632073 18.8618163479032 1.56038647342995 0.6419033971946 0.69183550258748 1
"2241" "GLEAN_12531" 220.144550788086 172.252764000704 268.036337575467 1.55606407322654 0.637901466637103 0.322510137561115 1
"2242" "GLEAN_11942" 70.8851000597864 55.4029357897002 86.3672643298726 1.55889328063241 0.640522166796239 0.435592993769397 1
"2243" "GLEAN_11451" 188.194794536239 147.069611369022 229.319977703455 1.55926146515783 0.640862867008211 0.331564535089004 1
"2244" "GLEAN_10825" 24.4605056431206 19.1391960000783 29.781815286163 1.55606407322654 0.637901466637103 0.610643921961967 1
"2245" "GLEAN_10449" 109.324080279623 85.6227189477185 133.025441611528 1.5536231884058 0.635636638792241 0.385780927916841 1
"2246" "GLEAN_10243" 223.137331245764 174.267416211239 272.007246280288 1.56086118790316 0.642342239795972 0.318239214200284 1
"2247" "GLEAN_10074" 92.8491888333316 72.5274795792439 113.170898087419 1.56038647342995 0.6419033971946 0.399829784774296 1
"2248" "GLEAN_09930" 91.3527986044925 71.5201534739767 111.185443735008 1.55460298020004 0.636546187025092 0.405786837840598 1
"2249" "GLEAN_09879" 91.3527986044925 71.5201534739767 111.185443735008 1.55460298020004 0.636546187025092 0.405786837840598 1
"2250" "GLEAN_09461" 15.4748648055553 12.0879132632073 18.8618163479032 1.56038647342995 0.6419033971946 0.69183550258748 1
"2251" "GLEAN_08989" 24.4605056431206 19.1391960000783 29.781815286163 1.55606407322654 0.637901466637103 0.610643921961967 1
"2252" "GLEAN_08798" 15.4748648055553 12.0879132632073 18.8618163479032 1.56038647342995 0.6419033971946 0.69183550258748 1
"2253" "GLEAN_08326" 46.4245944166658 36.263739789622 56.5854490437096 1.56038647342995 0.6419033971946 0.49777750564209 1
"2254" "GLEAN_08020" 531.634600716133 415.018355370118 648.250846062147 1.56198114534966 0.643377038835383 0.275759283335094 1
"2255" "GLEAN_07602" 24.4605056431206 19.1391960000783 29.781815286163 1.55606407322654 0.637901466637103 0.610643921961967 1
"2256" "GLEAN_07101" 142.770226760309 111.813197684668 173.727255835951 1.55372764068416 0.635733629954393 0.358759507051356 1
"2257" "GLEAN_06768" 453.763913100254 354.578789054081 552.949037146426 1.55945322793149 0.641040283174905 0.282995059767062 1
"2258" "GLEAN_05305" 276.051149630419 215.567786527197 336.534512733642 1.56115400243803 0.642612861207367 0.304879083104636 1
"2259" "GLEAN_03905" 1123.18320630208 878.388363793066 1367.97804881109 1.55737268980189 0.639114232399535 0.261445556867712 1
"2260" "GLEAN_03849" 261.5763114656 204.487199369257 318.665423561944 1.5583636753052 0.640031954409297 0.309946840185716 1
"2261" "GLEAN_03398" 366.907584646809 287.087940001174 446.727229292445 1.55606407322654 0.637901466637103 0.294041718764408 1
"2262" "GLEAN_02596" 221.640941016925 173.260090105972 270.021791927878 1.55847657566566 0.640136471020412 0.320357850760777 1
"2263" "GLEAN_02449" 55.4102352542312 43.3150225264929 67.5054479819694 1.55847657566566 0.640136471020412 0.471425132920419 1
"2264" "GLEAN_02396" 109.324080279623 85.6227189477185 133.025441611528 1.5536231884058 0.635636638792241 0.385780927916841 1
"2265" "GLEAN_02163" 394.857234335711 308.241788211787 481.472680459635 1.56199677938808 0.643391478854008 0.286737062883815 1
"2266" "GLEAN_16258" 74.3815435700982 58.4249141055021 90.3381730346943 1.54622688655672 0.628752029543294 0.437763896822326 1
"2267" "GLEAN_15688" 29.4533393822715 23.1685004211474 35.7381783433956 1.54253308128544 0.62530142985747 0.585565948079156 1
"2268" "GLEAN_15508" 418.82867585526 328.388310317132 509.269041393387 1.55081355028007 0.633025245848147 0.292129257213642 1
"2269" "GLEAN_14735" 62.8994858629574 49.3589791580966 76.4399925678183 1.54865424430642 0.631015081051863 0.459320236150936 1
"2270" "GLEAN_14571" 17.9712816751307 14.1025654737419 21.8399978765195 1.54865424430642 0.631015081051863 0.670477267866923 1
"2271" "GLEAN_14012" 17.9712816751307 14.1025654737419 21.8399978765195 1.54865424430642 0.631015081051863 0.670477267866923 1
"2272" "GLEAN_12530" 8.98564083756535 7.05128273687094 10.9199989382598 1.54865424430642 0.631015081051863 0.794123004088569 1
"2273" "GLEAN_12437" 1034.85968547792 813.91949305596 1255.79987789987 1.54290429042904 0.625648571302048 0.272949400767365 1
"2274" "GLEAN_12099" 119.309747757925 93.6813277898568 144.938167725993 1.54714040829048 0.629604132244156 0.381048284448811 1
"2275" "GLEAN_12005" 1342.86789082471 1055.67775832011 1630.05802332932 1.54408673525832 0.626753794712525 0.268056851911341 1
"2276" "GLEAN_11831" 8.98564083756535 7.05128273687094 10.9199989382598 1.54865424430642 0.631015081051863 0.794123004088569 1
"2277" "GLEAN_09854" 38.4389802198368 30.2197831580183 46.6581772816553 1.543961352657 0.626636640541289 0.539190525392399 1
"2278" "GLEAN_09756" 17.9712816751307 14.1025654737419 21.8399978765195 1.54865424430642 0.631015081051863 0.670477267866923 1
"2279" "GLEAN_09519" 17.9712816751307 14.1025654737419 21.8399978765195 1.54865424430642 0.631015081051863 0.670477267866923 1
"2280" "GLEAN_09130" 44.9282041878267 35.2564136843547 54.5999946912988 1.54865424430642 0.631015081051863 0.510622954097445 1
"2281" "GLEAN_08073" 514.6779446108 403.937768212178 625.418121009422 1.54830315515559 0.630687976404529 0.286364323985016 1
"2282" "GLEAN_07743" 60.403068993382 47.344326947562 73.461811039202 1.55164970706136 0.633802898423483 0.463154148735897 1
"2283" "GLEAN_06765" 71.8851267005228 56.4102618949675 87.359991506078 1.54865424430642 0.631015081051863 0.440678200580776 1
"2284" "GLEAN_06568" 137.281029433056 107.783893263599 166.778165602513 1.54733848029256 0.629788820849783 0.366974064516454 1
"2285" "GLEAN_06425" 173.223592783317 135.989024211082 210.458161355552 1.54761137949544 0.630043241984539 0.346335491265138 1
"2286" "GLEAN_05923" 29.4533393822715 23.1685004211474 35.7381783433956 1.54253308128544 0.62530142985747 0.585565948079156 1
"2287" "GLEAN_05868" 44.9282041878267 35.2564136843547 54.5999946912988 1.54865424430642 0.631015081051863 0.510622954097445 1
"2288" "GLEAN_05635" 62.8994858629574 49.3589791580966 76.4399925678183 1.54865424430642 0.631015081051863 0.459320236150936 1
"2289" "GLEAN_05473" 17.9712816751307 14.1025654737419 21.8399978765195 1.54865424430642 0.631015081051863 0.670477267866923 1
"2290" "GLEAN_03681" 17.9712816751307 14.1025654737419 21.8399978765195 1.54865424430642 0.631015081051863 0.670477267866923 1
"2291" "GLEAN_03128" 172.223566142581 134.981698105815 209.465434179346 1.55180618645901 0.633948382721583 0.343813872423717 1
"2292" "GLEAN_02610" 359.929296555248 283.058635580105 436.79995753039 1.54314301923771 0.625871777775904 0.304086390236841 1
"2293" "GLEAN_02428" 8.98564083756535 7.05128273687094 10.9199989382598 1.54865424430642 0.631015081051863 0.794123004088569 1
"2294" "GLEAN_01782" 8.98564083756535 7.05128273687094 10.9199989382598 1.54865424430642 0.631015081051863 0.794123004088569 1
"2295" "GLEAN_00805" 298.526200921129 234.706982527276 362.345419314983 1.54382036449586 0.62650489358527 0.312839902017727 1
"2296" "GLEAN_00539" 121.8061646275 95.6959800003913 147.916349254609 1.54569031273837 0.628251296603384 0.379948743144745 1
"2297" "GLEAN_00414" 26.956922512696 21.1538482106128 32.7599968147793 1.54865424430642 0.631015081051863 0.597522889273418 1
"2298" "GLEAN_00109" 146.266670270621 114.83517600047 177.698164540772 1.54741927281973 0.629864147571685 0.361020497151155 1
"2299" "GLEAN_16208" 75.3815702108346 59.4322402107693 91.3309002108998 1.53672316384181 0.619857291167342 0.442641152217 1
"2300" "GLEAN_15964" 52.417454796553 41.3003703159584 63.5345392771477 1.5383527748321 0.621386379854087 0.493298087402719 1
"2301" "GLEAN_15704" 20.4676985447061 16.1172176842764 24.8181794051358 1.53985507246377 0.622794574246895 0.65169139462864 1
"2302" "GLEAN_15695" 11.4820577071408 9.06593494740549 13.8981804668761 1.53301127214171 0.616368305087462 0.758004478416624 1
"2303" "GLEAN_15465" 511.692463617653 402.930442106911 620.454485128395 1.53985507246377 0.622794574246895 0.292609359999276 1
"2304" "GLEAN_15260" 98.3456856251161 77.5641101055803 119.127261144652 1.53585544889893 0.619042439385788 0.410321694868437 1
"2305" "GLEAN_15230" 138.281056073792 108.791219368866 167.770892778718 1.54213633923779 0.624930318590886 0.370021756050931 1
"2306" "GLEAN_14144" 57.4102885357039 45.3296747370275 69.4909023343803 1.53301127214171 0.616368305087462 0.483308429801873 1
"2307" "GLEAN_14138" 104.834909593106 82.6007406319167 127.069078554295 1.5383527748321 0.621386379854087 0.401265298467508 1
"2308" "GLEAN_13044" 80.3744039499854 63.4615446318384 97.2872632681324 1.53301127214171 0.616368305087462 0.436937904462497 1
"2309" "GLEAN_12410" 513.188853846492 403.937768212178 622.439939480806 1.54093028298818 0.623801590819289 0.29173460384868 1
"2310" "GLEAN_10671" 43.4318139589877 34.2490875790874 52.6145403388879 1.53623188405797 0.61939599778503 0.524188111844909 1
"2311" "GLEAN_10502" 11.4820577071408 9.06593494740549 13.8981804668761 1.53301127214171 0.616368305087462 0.758004478416624 1
"2312" "GLEAN_10344" 57.4102885357039 45.3296747370275 69.4909023343803 1.53301127214171 0.616368305087462 0.483308429801873 1
"2313" "GLEAN_10236" 11.4820577071408 9.06593494740549 13.8981804668761 1.53301127214171 0.616368305087462 0.758004478416624 1
"2314" "GLEAN_10199" 52.417454796553 41.3003703159584 63.5345392771477 1.5383527748321 0.621386379854087 0.493298087402719 1
"2315" "GLEAN_08931" 98.3456856251161 77.5641101055803 119.127261144652 1.53585544889893 0.619042439385788 0.410321694868437 1
"2316" "GLEAN_08240" 614.534619393817 484.52385663356 744.545382154074 1.53665371056675 0.619792086085372 0.289250741481597 1
"2317" "GLEAN_07935" 52.417454796553 41.3003703159584 63.5345392771477 1.5383527748321 0.621386379854087 0.493298087402719 1
"2318" "GLEAN_07451" 11.4820577071408 9.06593494740549 13.8981804668761 1.53301127214171 0.616368305087462 0.758004478416624 1
"2319" "GLEAN_07399" 22.9641154142815 18.131869894811 27.7963609337521 1.53301127214171 0.616368305087462 0.634975416541256 1
"2320" "GLEAN_07077" 31.9497562518469 25.1831526316819 38.7163598720119 1.53739130434783 0.620484413559694 0.574611736207938 1
"2321" "GLEAN_06986" 95.8492687555407 75.5494578950458 116.149079616036 1.53739130434783 0.620484413559694 0.41221066515397 1
"2322" "GLEAN_05924" 6044.45299519176 4758.60852128262 7330.29746910091 1.54042876952718 0.623331972720787 0.259813049528927 1
"2323" "GLEAN_05560" 40.9353970894122 32.2344353685529 49.6363588102716 1.53985507246377 0.622794574246895 0.531432151737143 1
"2324" "GLEAN_05502" 20.4676985447061 16.1172176842764 24.8181794051358 1.53985507246377 0.622794574246895 0.65169139462864 1
"2325" "GLEAN_04455" 31.9497562518469 25.1831526316819 38.7163598720119 1.53739130434783 0.620484413559694 0.574611736207938 1
"2326" "GLEAN_03978" 1567.03444656934 1234.98180505768 1899.08708808099 1.53774499373478 0.620816279127501 0.270618312435962 1
"2327" "GLEAN_03829" 948.010656489002 747.43597010832 1148.58534286969 1.53670065236923 0.619836156958857 0.27901250693423 1
"2328" "GLEAN_03456" 408.361243717917 322.344353685529 494.378133750305 1.53369565217391 0.617012221652889 0.305498359516361 1
"2329" "GLEAN_03400" 22.9641154142815 18.131869894811 27.7963609337521 1.53301127214171 0.616368305087462 0.634975416541256 1
"2330" "GLEAN_02239" 112.324160201832 88.6446972635204 136.003623140144 1.53425559947299 0.6175388487954 0.396681168192816 1
"2331" "GLEAN_02134" 190.202147282242 150.091589684824 230.31270487966 1.53448108160685 0.617750859137581 0.3485425766043 1
"2332" "GLEAN_01323" 1597.99147564498 1260.16495768936 1935.81799360059 1.53616237444827 0.619330718943323 0.271529683804035 1
"2333" "GLEAN_01092" 2491.55542619783 1960.25660085012 3022.85425154554 1.54207069127307 0.624868902484753 0.263107472608042 1
"2334" "GLEAN_00667" 34.4461731214223 27.1978048422165 41.6945414006282 1.53301127214171 0.616368305087462 0.564529742539892 1
"2335" "GLEAN_00330" 11.4820577071408 9.06593494740549 13.8981804668761 1.53301127214171 0.616368305087462 0.758004478416624 1
"2336" "GLEAN_00323" 43.4318139589877 34.2490875790874 52.6145403388879 1.53623188405797 0.61939599778503 0.524188111844909 1
"2337" "GLEAN_00065" 61.4030956341184 48.3516530528293 74.4545382154074 1.53985507246377 0.622794574246895 0.468800880743823 1
"2338" "GLEAN_15728" 307.022777635123 242.765591369414 371.279963900832 1.52937639064285 0.612943508129845 0.321939382447308 1
"2339" "GLEAN_15236" 50.9210645677139 40.2930442106911 61.5490849247368 1.52753623188406 0.611206599971683 0.50505961464174 1
"2340" "GLEAN_14810" 717.391374099043 568.131923370744 866.650824827342 1.5254394079556 0.609224875702817 0.29338624545011 1
"2341" "GLEAN_14547" 69.892372883581 55.4029357897002 84.3818099774617 1.52305665349144 0.606969607085212 0.462472409212097 1
"2342" "GLEAN_14394" 159.252417671132 125.91576315841 192.589072183854 1.52950724637681 0.613066941997211 0.366545978816454 1
"2343" "GLEAN_13760" 4670.29959938752 3700.91611075198 5639.68308802306 1.52386136817275 0.607731661002511 0.272775255004064 1
"2344" "GLEAN_13717" 166.741668279858 131.959719790013 201.523616769703 1.5271600840801 0.610851300119896 0.364412941859915 1
"2345" "GLEAN_13689" 97.8493220370134 77.5641101055803 118.134533968446 1.52305665349144 0.606969607085212 0.420225649567503 1
"2346" "GLEAN_13569" 94.3528785267016 74.5421317897785 114.163625263625 1.53153153153153 0.614975069787596 0.418283382152845 1
"2347" "GLEAN_13494" 125.806271190446 99.7252844214604 151.887257959431 1.52305665349144 0.606969607085212 0.393201775935495 1
"2348" "GLEAN_13171" 199.691451172441 158.150198526962 241.23270381792 1.52533924120742 0.609130139186324 0.351715935117481 1
"2349" "GLEAN_12512" 371.922316779553 294.139222738045 449.705410821061 1.5288862418106 0.612481065638388 0.313050536135271 1
"2350" "GLEAN_12285" 644.995284881356 509.707009265242 780.28356049747 1.53084722460904 0.614330312036467 0.29215062658731 1
"2351" "GLEAN_10410" 209.677118650743 166.208807369101 253.145429932385 1.52305665349144 0.606969607085212 0.349934592022411 1
"2352" "GLEAN_10326" 92.8564882978625 73.5348056845112 112.178170911214 1.52551121699424 0.609292788007341 0.424552849421164 1
"2353" "GLEAN_09650" 223.151930174826 176.282068421773 270.021791927878 1.53175983436853 0.615190113890181 0.33914532192829 1
"2354" "GLEAN_09006" 59.9067054052793 47.344326947562 72.4690838629966 1.53068146777675 0.61417409167455 0.478706168021408 1
"2355" "GLEAN_08516" 25.460532283857 20.1465221053455 30.7745424623684 1.52753623188406 0.611206599971683 0.619963382788931 1
"2356" "GLEAN_07736" 99.3457122658525 78.5714362108476 120.119988320857 1.52879970271275 0.612399402884516 0.41427181259051 1
"2357" "GLEAN_06792" 39.4390068605732 31.2271092632856 47.6509044578607 1.52594670406732 0.609704574806451 0.546571738544348 1
"2358" "GLEAN_05686" 90.3600714282871 71.5201534739767 109.199989382598 1.52684221269647 0.610550978492148 0.426840459238555 1
"2359" "GLEAN_05312" 446.807523402285 353.571462948814 540.043583855755 1.52739584623643 0.611074005417949 0.306610099026654 1
"2360" "GLEAN_04465" 36.9425899909977 29.212457052751 44.6727229292445 1.52923538230885 0.612810485674273 0.555212793074503 1
"2361" "GLEAN_03457" 27.9569491534324 22.1611743158801 33.7527239909847 1.52305665349144 0.606969607085212 0.60637926655799 1
"2362" "GLEAN_03268" 2425.24709039893 1919.96355663943 2930.53062415844 1.52634700488161 0.610082986622624 0.27470165662421 1
"2363" "GLEAN_03198" 1043.88182363814 826.007406319167 1261.7562409571 1.52753623188406 0.611206599971683 0.283958584188224 1
"2364" "GLEAN_02403" 187.209366824564 148.07693747429 226.341796174839 1.52854185152322 0.612156053800548 0.354147201224777 1
"2365" "GLEAN_01674" 120.813437451295 95.6959800003913 145.930894902199 1.52494279176201 0.608755120977587 0.395890802545185 1
"2366" "GLEAN_01379" 13.9784745767162 11.08058715794 16.8763619954923 1.52305665349144 0.606969607085212 0.728166700981869 1
"2367" "GLEAN_00981" 13.9784745767162 11.08058715794 16.8763619954923 1.52305665349144 0.606969607085212 0.728166700981869 1
"2368" "GLEAN_00757" 73.8851799819955 58.4249141055021 89.3454458584889 1.52923538230885 0.612810485674273 0.450605684789945 1
"2369" "GLEAN_00113" 159.252417671132 125.91576315841 192.589072183854 1.52950724637681 0.613066941997211 0.366545978816454 1
"2370" "GLEAN_00093" 13.9784745767162 11.08058715794 16.8763619954923 1.52305665349144 0.606969607085212 0.728166700981869 1
"2371" "GLEAN_15614" 105.33857264574 83.608066737184 127.069078554295 1.51981840405099 0.603898953125245 0.41429093006871 1
"2372" "GLEAN_14862" 877.651117875442 696.062338739688 1059.2398970112 1.52176010402903 0.605740944908337 0.291567633313549 1
"2373" "GLEAN_14566" 32.9497828925832 26.1904787369492 39.7090870482173 1.51616499442586 0.60042676121844 0.582683067394101 1
"2374" "GLEAN_13881" 60.9067320460156 48.3516530528293 73.461811039202 1.51932367149758 0.603429249379964 0.484294129476559 1
"2375" "GLEAN_12394" 79.8780403618827 63.4615446318384 96.2945360919269 1.517368299977 0.601571303159381 0.449033676954316 1
"2376" "GLEAN_10338" 135.791938668747 107.783893263599 163.799984073896 1.51970743600163 0.603793612316839 0.388271354940251 1
"2377" "GLEAN_09844" 2831.70317387428 2253.3884974829 3410.01785026566 1.51328448426658 0.597683227118514 0.283388063677083 1
"2378" "GLEAN_08869" 305.037323282712 242.765591369414 367.30905519601 1.51301942389801 0.597430508758521 0.33467257112817 1
"2379" "GLEAN_07171" 115.324240124041 91.6666755793222 138.981804668761 1.51616499442586 0.600426761218441 0.407265776827054 1
"2380" "GLEAN_05521" 509.225244606201 404.945094317445 613.505394894957 1.51503352801211 0.599349721197616 0.311258011324379 1
"2381" "GLEAN_05511" 35.4461997621587 28.2051309474838 42.6872685768336 1.51345755693582 0.597848217116664 0.57226432999396 1
"2382" "GLEAN_04975" 155.763273625351 123.901110947875 187.625436302827 1.51431601272534 0.598666303354003 0.379888419692506 1
"2383" "GLEAN_04626" 124.309880961607 98.7179583161931 149.90180360702 1.51848565513162 0.602633279682041 0.397821143249898 1
"2384" "GLEAN_04357" 634.535152208544 504.670378738906 764.399925678183 1.51465185570887 0.598986226859226 0.304773664132608 1
"2385" "GLEAN_04236" 16.4748914462916 13.0952393684746 19.8545435241086 1.51616499442586 0.60042676121844 0.702807187365823 1
"2386" "GLEAN_03613" 32.9497828925832 26.1904787369492 39.7090870482173 1.51616499442586 0.60042676121844 0.582683067394101 1
"2387" "GLEAN_03519" 100.345738906589 79.5787623161149 121.112715497063 1.52192258301229 0.605894973857954 0.418177225424476 1
"2388" "GLEAN_03487" 68.3959826547419 54.395609684433 82.3963556250509 1.51476113794954 0.599090313655627 0.471381069395402 1
"2389" "GLEAN_03309" 260.101819630354 206.501851579792 313.701787680917 1.51912336514669 0.603239033143827 0.338923195608391 1
"2390" "GLEAN_02527" 862.176253069887 683.974425476481 1040.37808066329 1.52107745832533 0.605093621764889 0.292451309997052 1
"2391" "GLEAN_01239" 126.806297831182 100.732610526728 152.879985135637 1.51768115942029 0.601868735392347 0.396443246593349 1
"2392" "GLEAN_00418" 244.626954824799 194.413938316584 294.839971333013 1.51655778328452 0.600800468004856 0.344629288747908 1
"2393" "GLEAN_00406" 16.4748914462916 13.0952393684746 19.8545435241086 1.51616499442586 0.60042676121844 0.702807187365823 1
"2394" "GLEAN_15206" 21.4677251854425 17.1245437895437 25.8109065813412 1.50724637681159 0.591915261362923 0.661480631707991 1
"2395" "GLEAN_14821" 218.670058952839 174.267416211239 263.07270169444 1.50959202479685 0.594158706286007 0.357323316726079 1
"2396" "GLEAN_14435" 85.8709007417699 68.4981751581748 103.243626325365 1.50724637681159 0.591915261362923 0.447493890696578 1
"2397" "GLEAN_14422" 294.555292216307 234.706982527276 354.403601905339 1.50998320582198 0.59453250384699 0.338884335781895 1
"2398" "GLEAN_14068" 40.4390335013095 32.2344353685529 48.6436316340662 1.50905797101449 0.593648228587378 0.553718389606126 1
"2399" "GLEAN_13956" 18.971308315867 15.1098915790092 22.8327250527249 1.51111111111111 0.595609744920665 0.680822219054462 1
"2400" "GLEAN_13880" 18.971308315867 15.1098915790092 22.8327250527249 1.51111111111111 0.595609744920665 0.680822219054462 1
"2401" "GLEAN_12891" 1083.860990874 863.278472214056 1304.44350953394 1.51103444777028 0.595536550682 0.295771527137601 1
"2402" "GLEAN_12616" 21.4677251854425 17.1245437895437 25.8109065813412 1.50724637681159 0.591915261362923 0.661480631707991 1
"2403" "GLEAN_12216" 302.044542825034 240.750939158879 363.338146491188 1.50918682917955 0.593771414775464 0.338160912646245 1
"2404" "GLEAN_11790" 141.288435460532 112.820523789935 169.756347131129 1.50465838509317 0.589435977300464 0.396049491396666 1
"2405" "GLEAN_11679" 108.835016156051 86.6300450529858 131.039987259117 1.51263902932255 0.597067749128526 0.416095153401644 1
"2406" "GLEAN_11469" 64.4031755563274 51.3736313686311 77.4327197440237 1.50724637681159 0.591915261362923 0.485097611927523 1
"2407" "GLEAN_11290" 698.952926693934 558.058662318071 839.847191069796 1.50494427876315 0.589710071542932 0.309714180420691 1
"2408" "GLEAN_11124" 1257.10648205091 1002.28947474094 1511.92348936087 1.50846988566018 0.593085895528451 0.295403635774737 1
"2409" "GLEAN_10626" 4303.01974204963 3430.95271454035 5175.08676955892 1.50835269388207 0.59297380938964 0.284864308822049 1
"2410" "GLEAN_09157" 21.4677251854425 17.1245437895437 25.8109065813412 1.50724637681159 0.591915261362923 0.661480631707991 1
"2411" "GLEAN_08917" 59.4103418171766 47.344326947562 71.4763566867911 1.50971322849214 0.594274534236845 0.49469833979902 1
"2412" "GLEAN_08506" 356.965713955693 285.073287790639 428.858140120747 1.50437855277308 0.589167643803756 0.333659052576544 1
"2413" "GLEAN_08421" 18.971308315867 15.1098915790092 22.8327250527249 1.51111111111111 0.595609744920665 0.680822219054462 1
"2414" "GLEAN_07944" 40.4390335013095 32.2344353685529 48.6436316340662 1.50905797101449 0.593648228587378 0.553718389606126 1
"2415" "GLEAN_07710" 59.4103418171766 47.344326947562 71.4763566867911 1.50971322849214 0.594274534236845 0.49469833979902 1
"2416" "GLEAN_07636" 18.971308315867 15.1098915790092 22.8327250527249 1.51111111111111 0.595609744920665 0.680822219054462 1
"2417" "GLEAN_07587" 61.906758686752 49.3589791580966 74.4545382154074 1.50842945874002 0.593047230852843 0.489771150719042 1
"2418" "GLEAN_06990" 18.971308315867 15.1098915790092 22.8327250527249 1.51111111111111 0.595609744920665 0.680822219054462 1
"2419" "GLEAN_06938" 210.68444475601 168.223459579635 253.145429932385 1.50481645404842 0.589587528856976 0.36361345615322 1
"2420" "GLEAN_05743" 18.971308315867 15.1098915790092 22.8327250527249 1.51111111111111 0.595609744920665 0.680822219054462 1
"2421" "GLEAN_05665" 124.81354401424 99.7252844214604 149.90180360702 1.50314741619089 0.58798650371764 0.409110088317675 1
"2422" "GLEAN_05219" 94.8565415793352 75.5494578950458 114.163625263625 1.51111111111111 0.595609744920664 0.43270406074595 1
"2423" "GLEAN_04104" 37.9426166317341 30.2197831580183 45.6654501054499 1.51111111111111 0.595609744920665 0.562640530220147 1
"2424" "GLEAN_03202" 54.4175080780257 43.3150225264929 65.5199936295585 1.51263902932255 0.597067749128526 0.505403829012022 1
"2425" "GLEAN_02608" 725.413485618527 579.212510528684 871.61446070837 1.50482671707624 0.589597368175791 0.308872798176711 1
"2426" "GLEAN_02566" 45.4318672404604 36.263739789622 54.5999946912988 1.50563607085346 0.590373096554517 0.537677609384252 1
"2427" "GLEAN_02371" 104.842209057637 83.608066737184 126.07635137809 1.50794482276934 0.592583639897411 0.423734325777457 1
"2428" "GLEAN_02072" 78.3816501330436 62.4542185265712 94.3090817395161 1.51005142589995 0.594597682416243 0.456829101506784 1
"2429" "GLEAN_01983" 258.612728866046 206.501851579792 310.7236061523 1.50470130788264 0.589477131899342 0.350413210206915 1
"2430" "GLEAN_01676" 669.4849883826 532.875509686389 806.094467078811 1.51272567874853 0.597150389543321 0.304794405363427 1
"2431" "GLEAN_01574" 373.440605401985 298.168527159114 448.712683644855 1.50489620054837 0.589663981258408 0.331210749090464 1
"2432" "GLEAN_00827" 141.288435460532 112.820523789935 169.756347131129 1.50465838509317 0.589435977300464 0.396049491396666 1
"2433" "GLEAN_00743" 227.655699790405 181.31869894811 273.992700632699 1.51111111111111 0.595609744920664 0.353444487014744 1
"2434" "GLEAN_00569" 225.159282920829 179.304046737575 271.014519104083 1.51148021494871 0.595962094425625 0.353890938638316 1
"2435" "GLEAN_16253" 86.8709273825063 69.5055012634421 104.23635350157 1.49968494013863 0.584659445360124 0.451784531170643 1
"2436" "GLEAN_13878" 811.795348877461 649.725337897394 973.865359857529 1.49888776541962 0.583892360380792 0.310917417538469 1
"2437" "GLEAN_09857" 294.562591680838 235.714308632543 353.410874729134 1.49931871671002 0.584307095855164 0.34725963825543 1
"2438" "GLEAN_09729" 1030.96907088293 825.0000802139 1236.93806155197 1.49931871671002 0.584307095855164 0.305798734674621 1
"2439" "GLEAN_09462" 50.4247009796112 40.2930442106911 60.5563577485314 1.50289855072464 0.587747627147694 0.523644824139404 1
"2440" "GLEAN_08384" 75.3888696753655 60.4395663160366 90.3381730346943 1.49468599033816 0.579842429062348 0.473308497155381 1
"2441" "GLEAN_08189" 38.9426432724705 31.2271092632856 46.6581772816553 1.49415614773259 0.579330925762932 0.569820683412176 1
"2442" "GLEAN_06856" 36.446226402895 29.212457052751 43.679995753039 1.49525237381309 0.580389007981895 0.579722132383135 1
"2443" "GLEAN_06843" 60.4103684579129 48.3516530528293 72.4690838629966 1.4987922705314 0.583800442631031 0.500217696008695 1
"2444" "GLEAN_06155" 31.4533926637442 25.1831526316819 37.7236326958064 1.49797101449275 0.583009708141031 0.602098621103813 1
"2445" "GLEAN_05625" 70.3960359362146 56.4102618949675 84.3818099774617 1.49585921325052 0.580974398552268 0.481401617776041 1
"2446" "GLEAN_05514" 36.446226402895 29.212457052751 43.679995753039 1.49525237381309 0.580389007981895 0.579722132383135 1
"2447" "GLEAN_05403" 139.792045231693 111.813197684668 167.770892778718 1.50045697871785 0.585401954404249 0.400303583296581 1
"2448" "GLEAN_05006" 84.3745105129308 67.4908490529076 101.258171972954 1.50032446463335 0.585274535985893 0.454859321106216 1
"2449" "GLEAN_03129" 318.030370147754 254.853504632621 381.207235662886 1.49578965457982 0.580907310499016 0.34606369746825 1
"2450" "GLEAN_02473" 31.4533926637442 25.1831526316819 37.7236326958064 1.49797101449275 0.583009708141031 0.602098621103813 1
"2451" "GLEAN_00967" 271.598476266557 217.582438737732 325.614513795382 1.49651100375738 0.581602886926786 0.354022159796362 1
"2452" "GLEAN_00643" 162.259797057872 129.945067579479 194.574526536265 1.49735984720818 0.582420973164124 0.389566608302201 1
"2453" "GLEAN_00610" 237.648666733237 190.384633895515 284.912699570959 1.49651100375738 0.581602886926786 0.362122869952605 1
"2454" "GLEAN_00541" 755.377787517963 604.395663160366 906.35991187556 1.49961352657005 0.584590743960511 0.312001158905453 1
"2455" "GLEAN_00112" 212.684498037483 170.23811179017 255.130884284796 1.49867078295172 0.583683497383864 0.367797072455423 1
"2456" "GLEAN_00082" 36.446226402895 29.212457052751 43.679995753039 1.49525237381309 0.580389007981895 0.579722132383135 1
"2457" "GLEAN_16165" 353.980232962546 284.065961685372 423.89450423972 1.49223969575496 0.577479291693867 0.343720702057488 1
"2458" "GLEAN_15008" 51.4247276203476 41.3003703159584 61.5490849247368 1.49027925061859 0.575582690240962 0.529712019689712 1
"2459" "GLEAN_14759" 122.820790197299 98.7179583161931 146.923622078404 1.48831706595682 0.573681905985912 0.422334597082145 1
"2460" "GLEAN_14635" 111.338732490158 89.6520233687877 133.025441611528 1.48379742712913 0.569294143963545 0.436008061315707 1
"2461" "GLEAN_14393" 447.844047365676 359.615419580418 536.072675150933 1.49068322981366 0.575973717493901 0.335077573769813 1
"2462" "GLEAN_14390" 371.958814102207 299.175853264381 444.741774940034 1.48655638510711 0.571974185729009 0.346087695738781 1
"2463" "GLEAN_14242" 43.9354770116213 35.2564136843547 52.6145403388879 1.49233954451346 0.577575822090403 0.552105890721551 1
"2464" "GLEAN_14147" 494.283240711403 397.893811580574 590.672669842232 1.48449825720051 0.569975399603011 0.336533374902385 1
"2465" "GLEAN_13697" 58.9139782290738 47.344326947562 70.4836295105857 1.48874498920752 0.574096652299215 0.511137216316555 1
"2466" "GLEAN_13646" 73.8924794465264 59.4322402107693 88.3527186822835 1.48661262589044 0.572028766076727 0.482023902689229 1
"2467" "GLEAN_13622" 214.684551318956 172.252764000704 257.116338637207 1.49266887024324 0.577894157272826 0.371938820270651 1
"2468" "GLEAN_13266" 558.190052679628 449.267442949206 667.11266241005 1.48488984207448 0.570355907330626 0.332188587252921 1
"2469" "GLEAN_11861" 378.448038070197 304.212483790718 452.683592349677 1.48805067664843 0.573423659311833 0.344102931068857 1
"2470" "GLEAN_10367" 534.714974748182 429.12092084386 640.309028652504 1.492141253317 0.577384114556948 0.327652519087789 1
"2471" "GLEAN_09999" 370.958787461471 298.168527159114 443.749047763828 1.4882491186839 0.573616040026538 0.344825667692261 1
"2472" "GLEAN_08867" 101.353065011856 81.5934145266494 121.112715497063 1.48434424762927 0.569825719150432 0.445751869881808 1
"2473" "GLEAN_05831" 71.396062576951 57.4175880002348 85.3745371536672 1.48690566997203 0.572313125009526 0.486282204429579 1
"2474" "GLEAN_04825" 295.066254733472 236.72163473781 353.410874729134 1.49293863706445 0.578154868873568 0.352272022880144 1
"2475" "GLEAN_04152" 850.256227490891 682.967099371214 1017.54535561057 1.48988927365226 0.575205115728635 0.317131803373185 1
"2476" "GLEAN_04148" 155.274209501779 124.908437053142 185.639981950416 1.4862085086489 0.571636533972932 0.402210723902609 1
"2477" "GLEAN_03944" 420.88712485298 338.461571369805 503.312678336154 1.48706004140787 0.57246289869675 0.340451339657695 1
"2478" "GLEAN_02003" 718.457095920558 578.205184423417 858.709007417699 1.48512851588143 0.570587780320569 0.324913571977535 1
"2479" "GLEAN_01699" 291.073447635058 233.699656422008 348.447238848107 1.49100449775112 0.576284609649159 0.354571156777666 1
"2480" "GLEAN_01321" 96.3602312727052 77.5641101055803 115.15635243983 1.48466026726896 0.570132838904841 0.451190843664569 1
"2481" "GLEAN_01316" 411.901484015414 331.410288632934 492.392679397894 1.48574952645258 0.571190921123804 0.342397361402071 1
"2482" "GLEAN_01139" 56.4175613594984 45.3296747370275 67.5054479819694 1.48921095008052 0.574548129392835 0.516968862213928 1
"2483" "GLEAN_16209" 12.4820843478771 10.0732610526728 14.8909076430815 1.47826086956522 0.563900885193326 0.769126414309048 1
"2484" "GLEAN_15908" 2.49641686957543 2.01465221053455 2.9781815286163 1.47826086956522 0.563900885193326 1 1
"2485" "GLEAN_15776" 7.48925060872628 6.04395663160366 8.93454458584889 1.47826086956522 0.563900885193326 0.851343301286406 1
"2486" "GLEAN_15653" 4.99283373915085 4.02930442106911 5.95636305723259 1.47826086956522 0.563900885193326 0.912355970032947 1
"2487" "GLEAN_15590" 2.49641686957543 2.01465221053455 2.9781815286163 1.47826086956522 0.563900885193326 1 1
"2488" "GLEAN_15490" 7.48925060872628 6.04395663160366 8.93454458584889 1.47826086956522 0.563900885193326 0.851343301286406 1
"2489" "GLEAN_15483" 4.99283373915085 4.02930442106911 5.95636305723259 1.47826086956522 0.563900885193326 0.912355970032947 1
"2490" "GLEAN_15451" 14.9785012174526 12.0879132632073 17.8690891716978 1.47826086956522 0.563900885193326 0.738792186207085 1
"2491" "GLEAN_15311" 59.9140048698102 48.3516530528293 71.4763566867911 1.47826086956522 0.563900885193326 0.516577735807255 1
"2492" "GLEAN_15289" 24.9641686957543 20.1465221053455 29.781815286163 1.47826086956522 0.563900885193326 0.653065201360909 1
"2493" "GLEAN_15124" 32.4534193044805 26.1904787369492 38.7163598720119 1.47826086956522 0.563900885193326 0.609858535530808 1
"2494" "GLEAN_14981" 1420.95756237652 1146.33710779416 1695.57801695888 1.47912686890298 0.564745801786079 0.317253674136919 1
"2495" "GLEAN_14979" 12.4820843478771 10.0732610526728 14.8909076430815 1.47826086956522 0.563900885193326 0.769126414309048 1
"2496" "GLEAN_14934" 2.49641686957543 2.01465221053455 2.9781815286163 1.47826086956522 0.563900885193326 1 1
"2497" "GLEAN_14925" 2.49641686957543 2.01465221053455 2.9781815286163 1.47826086956522 0.563900885193326 1 1
"2498" "GLEAN_14922" 9.9856674783017 8.05860884213822 11.9127261144652 1.47826086956522 0.563900885193326 0.805642105704583 1
"2499" "GLEAN_14844" 2.49641686957543 2.01465221053455 2.9781815286163 1.47826086956522 0.563900885193326 1 1
"2500" "GLEAN_14739" 2.49641686957543 2.01465221053455 2.9781815286163 1.47826086956522 0.563900885193326 1 1
"2501" "GLEAN_14692" 49.9283373915085 40.2930442106911 59.5636305723259 1.47826086956522 0.563900885193326 0.542794275362651 1
"2502" "GLEAN_14528" 4.99283373915085 4.02930442106911 5.95636305723259 1.47826086956522 0.563900885193326 0.912355970032947 1
"2503" "GLEAN_14513" 4.99283373915085 4.02930442106911 5.95636305723259 1.47826086956522 0.563900885193326 0.912355970032947 1
"2504" "GLEAN_14265" 34.949836174056 28.2051309474838 41.6945414006282 1.47826086956522 0.563900885193326 0.597910277644469 1
"2505" "GLEAN_14216" 2.49641686957543 2.01465221053455 2.9781815286163 1.47826086956522 0.563900885193326 1 1
"2506" "GLEAN_14161" 2.49641686957543 2.01465221053455 2.9781815286163 1.47826086956522 0.563900885193326 1 1
"2507" "GLEAN_14150" 2.49641686957543 2.01465221053455 2.9781815286163 1.47826086956522 0.563900885193326 1 1
"2508" "GLEAN_14130" 4.99283373915085 4.02930442106911 5.95636305723259 1.47826086956522 0.563900885193326 0.912355970032947 1
"2509" "GLEAN_13896" 9.9856674783017 8.05860884213822 11.9127261144652 1.47826086956522 0.563900885193326 0.805642105704583 1
"2510" "GLEAN_13790" 47.4319205219331 38.2783920001565 56.5854490437096 1.47826086956522 0.563900885193327 0.550433165309025 1
"2511" "GLEAN_13647" 2.49641686957543 2.01465221053455 2.9781815286163 1.47826086956522 0.563900885193326 1 1
"2512" "GLEAN_13612" 7.48925060872628 6.04395663160366 8.93454458584889 1.47826086956522 0.563900885193326 0.851343301286406 1
"2513" "GLEAN_13448" 2.49641686957543 2.01465221053455 2.9781815286163 1.47826086956522 0.563900885193326 1 1
"2514" "GLEAN_13079" 4.99283373915085 4.02930442106911 5.95636305723259 1.47826086956522 0.563900885193326 0.912355970032947 1
"2515" "GLEAN_12773" 9.9856674783017 8.05860884213822 11.9127261144652 1.47826086956522 0.563900885193326 0.805642105704583 1
"2516" "GLEAN_12667" 2.49641686957543 2.01465221053455 2.9781815286163 1.47826086956522 0.563900885193326 1 1
"2517" "GLEAN_12518" 4.99283373915085 4.02930442106911 5.95636305723259 1.47826086956522 0.563900885193326 0.912355970032947 1
"2518" "GLEAN_12475" 17.474918087028 14.1025654737419 20.8472707003141 1.47826086956522 0.563900885193326 0.71293046834418 1
"2519" "GLEAN_12355" 7.48925060872628 6.04395663160366 8.93454458584889 1.47826086956522 0.563900885193326 0.851343301286406 1
"2520" "GLEAN_12032" 780.874817124474 629.578815792048 932.170818456901 1.48062608695652 0.566207352576495 0.326626601438777 1
"2521" "GLEAN_12015" 2.49641686957543 2.01465221053455 2.9781815286163 1.47826086956522 0.563900885193326 1 1
"2522" "GLEAN_11954" 7.48925060872628 6.04395663160366 8.93454458584889 1.47826086956522 0.563900885193326 0.851343301286406 1
"2523" "GLEAN_11890" 2.49641686957543 2.01465221053455 2.9781815286163 1.47826086956522 0.563900885193326 1 1
"2524" "GLEAN_11853" 2.49641686957543 2.01465221053455 2.9781815286163 1.47826086956522 0.563900885193326 1 1
"2525" "GLEAN_11800" 7.48925060872628 6.04395663160366 8.93454458584889 1.47826086956522 0.563900885193326 0.851343301286406 1
"2526" "GLEAN_11662" 2.49641686957543 2.01465221053455 2.9781815286163 1.47826086956522 0.563900885193326 1 1
"2527" "GLEAN_11338" 2.49641686957543 2.01465221053455 2.9781815286163 1.47826086956522 0.563900885193326 1 1
"2528" "GLEAN_11260" 4.99283373915085 4.02930442106911 5.95636305723259 1.47826086956522 0.563900885193326 0.912355970032947 1
"2529" "GLEAN_10969" 39.9426699132068 32.2344353685529 47.6509044578607 1.47826086956522 0.563900885193326 0.576766318510022 1
"2530" "GLEAN_10968" 2.49641686957543 2.01465221053455 2.9781815286163 1.47826086956522 0.563900885193326 1 1
"2531" "GLEAN_10964" 2.49641686957543 2.01465221053455 2.9781815286163 1.47826086956522 0.563900885193326 1 1
"2532" "GLEAN_10882" 4.99283373915085 4.02930442106911 5.95636305723259 1.47826086956522 0.563900885193326 0.912355970032947 1
"2533" "GLEAN_10824" 440.369395686011 355.586115159349 525.152676212674 1.47686496694995 0.562537923315016 0.347102228335078 1
"2534" "GLEAN_10644" 22.4677518261788 18.131869894811 26.8036337575467 1.47826086956522 0.563900885193326 0.670683842833312 1
"2535" "GLEAN_10638" 4.99283373915085 4.02930442106911 5.95636305723259 1.47826086956522 0.563900885193326 0.912355970032947 1
"2536" "GLEAN_10582" 2.49641686957543 2.01465221053455 2.9781815286163 1.47826086956522 0.563900885193326 1 1
"2537" "GLEAN_10399" 2.49641686957543 2.01465221053455 2.9781815286163 1.47826086956522 0.563900885193326 1 1
"2538" "GLEAN_10345" 19.9713349566034 16.1172176842764 23.8254522289304 1.47826086956522 0.563900885193326 0.690468383077507 1
"2539" "GLEAN_10291" 2.49641686957543 2.01465221053455 2.9781815286163 1.47826086956522 0.563900885193326 1 1
"2540" "GLEAN_10130" 27.4605855653297 22.1611743158801 32.7599968147793 1.47826086956522 0.563900885193326 0.637235359396052 1
"2541" "GLEAN_10055" 2.49641686957543 2.01465221053455 2.9781815286163 1.47826086956522 0.563900885193326 1 1
"2542" "GLEAN_09651" 17.474918087028 14.1025654737419 20.8472707003141 1.47826086956522 0.563900885193326 0.71293046834418 1
"2543" "GLEAN_09463" 2.49641686957543 2.01465221053455 2.9781815286163 1.47826086956522 0.563900885193326 1 1
"2544" "GLEAN_09229" 2.49641686957543 2.01465221053455 2.9781815286163 1.47826086956522 0.563900885193326 1 1
"2545" "GLEAN_09187" 4.99283373915085 4.02930442106911 5.95636305723259 1.47826086956522 0.563900885193326 0.912355970032947 1
"2546" "GLEAN_09093" 2.49641686957543 2.01465221053455 2.9781815286163 1.47826086956522 0.563900885193326 1 1
"2547" "GLEAN_09045" 12.4820843478771 10.0732610526728 14.8909076430815 1.47826086956522 0.563900885193326 0.769126414309048 1
"2548" "GLEAN_09009" 2.49641686957543 2.01465221053455 2.9781815286163 1.47826086956522 0.563900885193326 1 1
"2549" "GLEAN_08939" 2.49641686957543 2.01465221053455 2.9781815286163 1.47826086956522 0.563900885193326 1 1
"2550" "GLEAN_08859" 2.49641686957543 2.01465221053455 2.9781815286163 1.47826086956522 0.563900885193326 1 1
"2551" "GLEAN_08721" 4.99283373915085 4.02930442106911 5.95636305723259 1.47826086956522 0.563900885193326 0.912355970032947 1
"2552" "GLEAN_08706" 4.99283373915085 4.02930442106911 5.95636305723259 1.47826086956522 0.563900885193326 0.912355970032947 1
"2553" "GLEAN_08670" 24.9641686957543 20.1465221053455 29.781815286163 1.47826086956522 0.563900885193326 0.653065201360909 1
"2554" "GLEAN_08587" 39.9426699132068 32.2344353685529 47.6509044578607 1.47826086956522 0.563900885193326 0.576766318510022 1
"2555" "GLEAN_08564" 7.48925060872628 6.04395663160366 8.93454458584889 1.47826086956522 0.563900885193326 0.851343301286406 1
"2556" "GLEAN_08402" 198.713322925298 160.164850737497 237.261795113098 1.48135994895634 0.566922237168563 0.386585116718691 1
"2557" "GLEAN_08233" 2.49641686957543 2.01465221053455 2.9781815286163 1.47826086956522 0.563900885193326 1 1
"2558" "GLEAN_08199" 7.48925060872628 6.04395663160366 8.93454458584889 1.47826086956522 0.563900885193326 0.851343301286406 1
"2559" "GLEAN_07877" 2.49641686957543 2.01465221053455 2.9781815286163 1.47826086956522 0.563900885193326 1 1
"2560" "GLEAN_07832" 19.9713349566034 16.1172176842764 23.8254522289304 1.47826086956522 0.563900885193326 0.690468383077507 1
"2561" "GLEAN_07695" 133.310120728234 107.783893263599 158.836348192869 1.47365569551673 0.559399492958386 0.4261914943674 1
"2562" "GLEAN_07668" 2.49641686957543 2.01465221053455 2.9781815286163 1.47826086956522 0.563900885193326 1 1
"2563" "GLEAN_07660" 4.99283373915085 4.02930442106911 5.95636305723259 1.47826086956522 0.563900885193326 0.912355970032947 1
"2564" "GLEAN_07600" 12.4820843478771 10.0732610526728 14.8909076430815 1.47826086956522 0.563900885193326 0.769126414309048 1
"2565" "GLEAN_07554" 2.49641686957543 2.01465221053455 2.9781815286163 1.47826086956522 0.563900885193326 1 1
"2566" "GLEAN_07532" 2.49641686957543 2.01465221053455 2.9781815286163 1.47826086956522 0.563900885193326 1 1
"2567" "GLEAN_07285" 4.99283373915085 4.02930442106911 5.95636305723259 1.47826086956522 0.563900885193326 0.912355970032947 1
"2568" "GLEAN_07174" 2.49641686957543 2.01465221053455 2.9781815286163 1.47826086956522 0.563900885193326 1 1
"2569" "GLEAN_06752" 7.48925060872628 6.04395663160366 8.93454458584889 1.47826086956522 0.563900885193326 0.851343301286406 1
"2570" "GLEAN_06724" 19.9713349566034 16.1172176842764 23.8254522289304 1.47826086956522 0.563900885193326 0.690468383077507 1
"2571" "GLEAN_06691" 2.49641686957543 2.01465221053455 2.9781815286163 1.47826086956522 0.563900885193326 1 1
"2572" "GLEAN_06599" 12.4820843478771 10.0732610526728 14.8909076430815 1.47826086956522 0.563900885193326 0.769126414309048 1
"2573" "GLEAN_06224" 2.49641686957543 2.01465221053455 2.9781815286163 1.47826086956522 0.563900885193326 1 1
"2574" "GLEAN_06186" 4.99283373915085 4.02930442106911 5.95636305723259 1.47826086956522 0.563900885193326 0.912355970032947 1
"2575" "GLEAN_06001" 7.48925060872628 6.04395663160366 8.93454458584889 1.47826086956522 0.563900885193326 0.851343301286406 1
"2576" "GLEAN_05920" 7.48925060872628 6.04395663160366 8.93454458584889 1.47826086956522 0.563900885193326 0.851343301286406 1
"2577" "GLEAN_05839" 7.48925060872628 6.04395663160366 8.93454458584889 1.47826086956522 0.563900885193326 0.851343301286406 1
"2578" "GLEAN_05437" 89.8710073047153 72.5274795792439 107.214535030187 1.47826086956522 0.563900885193326 0.464309569170566 1
"2579" "GLEAN_05058" 4.99283373915085 4.02930442106911 5.95636305723259 1.47826086956522 0.563900885193326 0.912355970032947 1
"2580" "GLEAN_04670" 2.49641686957543 2.01465221053455 2.9781815286163 1.47826086956522 0.563900885193326 1 1
"2581" "GLEAN_04556" 9.9856674783017 8.05860884213822 11.9127261144652 1.47826086956522 0.563900885193326 0.805642105704583 1
"2582" "GLEAN_04085" 2.49641686957543 2.01465221053455 2.9781815286163 1.47826086956522 0.563900885193326 1 1
"2583" "GLEAN_04002" 94.8638410438662 76.556784000313 113.170898087419 1.47826086956522 0.563900885193327 0.458030578781962 1
"2584" "GLEAN_03898" 2.49641686957543 2.01465221053455 2.9781815286163 1.47826086956522 0.563900885193326 1 1
"2585" "GLEAN_03719" 17.474918087028 14.1025654737419 20.8472707003141 1.47826086956522 0.563900885193326 0.71293046834418 1
"2586" "GLEAN_03379" 7.48925060872628 6.04395663160366 8.93454458584889 1.47826086956522 0.563900885193326 0.851343301286406 1
"2587" "GLEAN_03113" 2.49641686957543 2.01465221053455 2.9781815286163 1.47826086956522 0.563900885193326 1 1
"2588" "GLEAN_02993" 218.188294293798 176.282068421773 260.094520165823 1.47544513457557 0.561150274177292 0.384910110575634 1
"2589" "GLEAN_02942" 37.4462530436314 30.2197831580183 44.6727229292445 1.47826086956522 0.563900885193326 0.586918936229498 1
"2590" "GLEAN_02644" 237.159602609665 191.391960000783 282.927245218548 1.47826086956522 0.563900885193326 0.377093729348371 1
"2591" "GLEAN_02627" 366.973279827588 296.153874948579 437.792684706596 1.47826086956522 0.563900885193326 0.353539510880505 1
"2592" "GLEAN_02558" 2.49641686957543 2.01465221053455 2.9781815286163 1.47826086956522 0.563900885193326 1 1
"2593" "GLEAN_02551" 2.49641686957543 2.01465221053455 2.9781815286163 1.47826086956522 0.563900885193326 1 1
"2594" "GLEAN_02397" 4.99283373915085 4.02930442106911 5.95636305723259 1.47826086956522 0.563900885193326 0.912355970032947 1
"2595" "GLEAN_02370" 2.49641686957543 2.01465221053455 2.9781815286163 1.47826086956522 0.563900885193326 1 1
"2596" "GLEAN_02331" 7.48925060872628 6.04395663160366 8.93454458584889 1.47826086956522 0.563900885193326 0.851343301286406 1
"2597" "GLEAN_02165" 22.4677518261788 18.131869894811 26.8036337575467 1.47826086956522 0.563900885193326 0.670683842833312 1
"2598" "GLEAN_01938" 34.949836174056 28.2051309474838 41.6945414006282 1.47826086956522 0.563900885193326 0.597910277644469 1
"2599" "GLEAN_01874" 963.120548068011 777.655753266338 1148.58534286969 1.47698430577457 0.56265449631158 0.325248043632835 1
"2600" "GLEAN_01665" 7.48925060872628 6.04395663160366 8.93454458584889 1.47826086956522 0.563900885193326 0.851343301286406 1
"2601" "GLEAN_01610" 2.49641686957543 2.01465221053455 2.9781815286163 1.47826086956522 0.563900885193326 1 1
"2602" "GLEAN_01480" 2.49641686957543 2.01465221053455 2.9781815286163 1.47826086956522 0.563900885193326 1 1
"2603" "GLEAN_01420" 32.4534193044805 26.1904787369492 38.7163598720119 1.47826086956522 0.563900885193326 0.609858535530808 1
"2604" "GLEAN_01160" 4.99283373915085 4.02930442106911 5.95636305723259 1.47826086956522 0.563900885193326 0.912355970032947 1
"2605" "GLEAN_01151" 9.9856674783017 8.05860884213822 11.9127261144652 1.47826086956522 0.563900885193326 0.805642105704583 1
"2606" "GLEAN_01150" 2.49641686957543 2.01465221053455 2.9781815286163 1.47826086956522 0.563900885193326 1 1
"2607" "GLEAN_01143" 4.99283373915085 4.02930442106911 5.95636305723259 1.47826086956522 0.563900885193326 0.912355970032947 1
"2608" "GLEAN_00985" 4.99283373915085 4.02930442106911 5.95636305723259 1.47826086956522 0.563900885193326 0.912355970032947 1
"2609" "GLEAN_00830" 2.49641686957543 2.01465221053455 2.9781815286163 1.47826086956522 0.563900885193326 1 1
"2610" "GLEAN_00244" 7.48925060872628 6.04395663160366 8.93454458584889 1.47826086956522 0.563900885193326 0.851343301286406 1
"2611" "GLEAN_00230" 2.49641686957543 2.01465221053455 2.9781815286163 1.47826086956522 0.563900885193326 1 1
"2612" "GLEAN_00011" 4.99283373915085 4.02930442106911 5.95636305723259 1.47826086956522 0.563900885193326 0.912355970032947 1
"2613" "GLEAN_15348" 427.398247214562 346.520180211943 508.276314217181 1.46680148297944 0.552673629770072 0.356781277156408 1
"2614" "GLEAN_14682" 48.4319471626694 39.2857181054238 57.5781762199151 1.46562616127834 0.551517160737494 0.556555022740837 1
"2615" "GLEAN_14626" 246.648906499864 199.450568842921 293.847244156808 1.47328356024008 0.559035130021511 0.378779993726357 1
"2616" "GLEAN_14160" 295.584516715167 239.743613053612 351.425420376723 1.46583850931677 0.551726171247224 0.37465684544882 1
"2617" "GLEAN_13937" 536.247862299676 435.164877475464 637.330847123888 1.4645732689211 0.550480369431005 0.350555271228429 1
"2618" "GLEAN_12698" 60.9140315105466 49.3589791580966 72.4690838629966 1.46820467317362 0.554053099236979 0.521904825227499 1
"2619" "GLEAN_12574" 73.3961158584237 59.4322402107693 87.359991506078 1.46990911323999 0.555726953747626 0.495794541172483 1
"2620" "GLEAN_12185" 4356.40072616427 3536.72195559341 5176.07949673512 1.46352457493839 0.549446971126972 0.321436528704551 1
"2621" "GLEAN_11900" 777.903935060389 630.586141897315 925.221728223463 1.46724082048433 0.553105682193832 0.33799685063911 1
"2622" "GLEAN_11508" 479.326637887544 388.827876633169 569.825399141918 1.46549523165878 0.551388273879778 0.353587603615928 1
"2623" "GLEAN_10526" 114.338812412367 92.6740016845895 136.003623140144 1.46754883427851 0.553408511375684 0.446357224507529 1
"2624" "GLEAN_10140" 456.355223008731 369.688680633091 543.021765384372 1.46886229909568 0.554699154421514 0.352503968180357 1
"2625" "GLEAN_10007" 2617.33249953015 2124.45075600869 3110.21424305162 1.46400863105669 0.549924059049532 0.323959646697079 1
"2626" "GLEAN_09972" 217.691930705696 176.282068421773 259.101792989618 1.46981366459627 0.555633269209726 0.389776026005393 1
"2627" "GLEAN_08476" 606.147534647788 491.575139370431 720.719929925144 1.46614397719173 0.552026784905035 0.345438758650877 1
"2628" "GLEAN_07856" 60.9140315105466 49.3589791580966 72.4690838629966 1.46820467317362 0.554053099236979 0.521904825227499 1
"2629" "GLEAN_06223" 113.33878577163 91.6666755793222 135.010895963939 1.47284599458512 0.558606585523813 0.442943925990194 1
"2630" "GLEAN_05908" 749.443322854323 607.417641476168 891.469004232478 1.467637657125 0.553495827313232 0.338537622175873 1
"2631" "GLEAN_04811" 78.3889495975745 63.4615446318384 93.3163545633106 1.47043938348286 0.556247312649891 0.487052880886699 1
"2632" "GLEAN_03547" 55.9211977713957 45.3296747370275 66.512720805764 1.46731078904992 0.553174478600268 0.534518529925589 1
"2633" "GLEAN_02987" 175.252843922913 142.032980842686 208.472707003141 1.46777674992291 0.553632549739499 0.407375000038822 1
"2634" "GLEAN_02912" 115.835202641206 93.6813277898568 137.989077492555 1.47296244350943 0.558720646087646 0.440600492886365 1
"2635" "GLEAN_02638" 139.302981108121 112.820523789935 165.785438426307 1.46946169772257 0.555287754888618 0.425549947423586 1
"2636" "GLEAN_02567" 2069.06241914805 1674.17598695421 2463.94885134188 1.47173825842795 0.557521117832182 0.319288716579181 1
"2637" "GLEAN_01581" 127.82092340098 103.75458884253 151.887257959431 1.46390882228789 0.549825699981604 0.438249815000114 1
"2638" "GLEAN_00972" 205.209846357819 166.208807369101 244.210885346536 1.46930171277997 0.555130675565594 0.394293456891734 1
"2639" "GLEAN_00028" 109.345978673216 88.6446972635204 130.047260082912 1.46706192358366 0.552929767372323 0.451413070976197 1
"2640" "GLEAN_00021" 592.169060071071 480.494552212491 703.843567929651 1.46483152553702 0.550734745706175 0.347252495160235 1
"2641" "GLEAN_15594" 498.305245667941 404.945094317445 591.665397018438 1.46110029562333 0.547055213755403 0.356013729873427 1
"2642" "GLEAN_15485" 530.765964436953 432.142899159662 629.389029714244 1.45643728252424 0.542443577112032 0.357957440156051 1
"2643" "GLEAN_15120" 178.252923845122 145.054959158488 211.450888531757 1.45772946859903 0.543723003255696 0.414561267745674 1
"2644" "GLEAN_14778" 33.4534459452169 27.1978048422165 39.7090870482173 1.46001073537305 0.545978977196064 0.617310410474202 1
"2645" "GLEAN_14660" 71.8997256295846 58.4249141055021 85.3745371536672 1.46126936531734 0.547222144046696 0.50523436709643 1
"2646" "GLEAN_13085" 1451.97298716841 1179.57886926798 1724.36710506884 1.46184977536851 0.547795062681348 0.331648968049945 1
"2647" "GLEAN_12213" 76.8925593687355 62.4542185265712 91.3309002108998 1.46236559139785 0.548304030142308 0.495854402185399 1
"2648" "GLEAN_11526" 1514.89437142496 1231.95982674188 1797.82891610804 1.45932430350646 0.545300526894951 0.33330814878848 1
"2649" "GLEAN_10361" 25.9641953364906 21.1538482106128 30.7745424623684 1.45479641131815 0.540817272080285 0.661405384957237 1
"2650" "GLEAN_09971" 220.195647039802 179.304046737575 261.087247342029 1.45611463930956 0.542123942798075 0.400696813050969 1
"2651" "GLEAN_09664" 25.9641953364906 21.1538482106128 30.7745424623684 1.45479641131815 0.540817272080285 0.661405384957237 1
"2652" "GLEAN_08756" 30.9570290756415 25.1831526316819 36.730905519601 1.45855072463768 0.544535560326395 0.630636479299599 1
"2653" "GLEAN_08540" 205.713509410452 167.216133474368 244.210885346536 1.46045049764274 0.546413458464485 0.401630669102998 1
"2654" "GLEAN_07458" 74.39614249916 60.4395663160366 88.3527186822835 1.46183574879227 0.547781219830049 0.500430317428734 1
"2655" "GLEAN_07087" 33.4534459452169 27.1978048422165 39.7090870482173 1.46001073537305 0.545978977196064 0.617310410474202 1
"2656" "GLEAN_06739" 25.9641953364906 21.1538482106128 30.7745424623684 1.45479641131815 0.540817272080285 0.661405384957237 1
"2657" "GLEAN_04496" 216.69920352949 176.282068421773 257.116338637207 1.45855072463768 0.544535560326395 0.399670995584479 1
"2658" "GLEAN_04134" 187.238564682688 152.106241895359 222.370887470017 1.46194452442653 0.547888567204695 0.407203616786529 1
"2659" "GLEAN_03841" 262.138370234481 213.553134316663 310.7236061523 1.4550177741318 0.541036776841589 0.390722335152231 1
"2660" "GLEAN_03489" 505.298132688565 410.989050949049 599.607214428081 1.45893719806763 0.544917781825753 0.357415372316871 1
"2661" "GLEAN_03180" 95.3675040964998 77.5641101055803 113.170898087419 1.45906267645398 0.545041857942011 0.472904505773088 1
"2662" "GLEAN_03122" 175.756506975547 143.040306947953 208.472707003141 1.45744029393754 0.543436782633611 0.415909719826641 1
"2663" "GLEAN_02471" 30.9570290756415 25.1831526316819 36.730905519601 1.45855072463768 0.544535560326395 0.630636479299599 1
"2664" "GLEAN_02411" 189.238617964161 154.120894105893 224.356341822428 1.45571658615137 0.541729504194706 0.411740392337857 1
"2665" "GLEAN_01643" 386.959213713253 314.28574484339 459.632682583115 1.46246748420661 0.548404548870158 0.364599303573942 1
"2666" "GLEAN_01022" 480.830327580913 390.842528843703 570.818126318124 1.46048109965636 0.54644368811678 0.357804485794479 1
"2667" "GLEAN_00803" 121.33169943299 98.7179583161931 143.945440549788 1.45814847678202 0.544137630371896 0.448149252773489 1
"2668" "GLEAN_15681" 904.761329143288 738.370035160914 1071.15262312566 1.4506989342982 0.536748145826375 0.349165710253125 1
"2669" "GLEAN_15316" 910.754189523175 743.40666568725 1078.1017133591 1.45021798044067 0.536269766216136 0.349461299561832 1
"2670" "GLEAN_14904" 1091.0144661143 891.48360316154 1290.54532906706 1.44763776303938 0.533700647417627 0.348434615548654 1
"2671" "GLEAN_14709" 20.9713615973398 17.1245437895437 24.8181794051358 1.44927536231884 0.535331732996556 0.699492839875966 1
"2672" "GLEAN_14667" 579.205211064153 472.435943370353 685.974478757954 1.45199468496029 0.538036172345052 0.359125568806946 1
"2673" "GLEAN_14643" 575.21970343027 470.421291159818 680.018115700721 1.44555131427862 0.531619822610397 0.365085715173109 1
"2674" "GLEAN_14642" 52.9284173137176 43.3150225264929 62.5418121009422 1.44388270980789 0.529953553269989 0.560188088206746 1
"2675" "GLEAN_14159" 374.98809188254 306.227136001252 443.749047763828 1.44908466819222 0.535141892211903 0.377680626531266 1
"2676" "GLEAN_14098" 57.9212510528684 47.344326947562 68.4981751581748 1.4468085106383 0.532873989572702 0.545379477952031 1
"2677" "GLEAN_13355" 57.9212510528684 47.344326947562 68.4981751581748 1.4468085106383 0.532873989572702 0.545379477952031 1
"2678" "GLEAN_13041" 108.353251497011 88.6446972635204 128.061805730501 1.44466403162055 0.530734021258127 0.471046544895315 1
"2679" "GLEAN_12129" 596.19106502761 487.545834949362 704.836295105857 1.44568211761888 0.53175036158962 0.363896727850104 1
"2680" "GLEAN_11824" 264.138423515954 215.567786527197 312.709060504711 1.45062982527428 0.536679416458302 0.394119840886364 1
"2681" "GLEAN_10460" 88.8782801285099 72.5274795792439 105.229080677776 1.45088566827697 0.536933837593057 0.487693938512803 1
"2682" "GLEAN_10448" 46.9355569338304 38.2783920001565 55.5927218675042 1.45232646834477 0.538365793086189 0.571044310358145 1
"2683" "GLEAN_10012" 20.9713615973398 17.1245437895437 24.8181794051358 1.44927536231884 0.535331732996556 0.699492839875966 1
"2684" "GLEAN_09772" 242.670698330512 198.443242737654 286.89815392337 1.44574413300964 0.531812247516473 0.403524047702294 1
"2685" "GLEAN_09341" 413.434371566908 337.454245264538 489.414497869278 1.45031364914558 0.536364935504947 0.37247169992859 1
"2686" "GLEAN_08424" 146.799531181378 119.871806526806 173.727255835951 1.44927536231884 0.535331732996555 0.437888605362226 1
"2687" "GLEAN_08419" 23.4677784669152 19.1391960000783 27.7963609337521 1.45232646834477 0.538365793086189 0.67935828997837 1
"2688" "GLEAN_08356" 18.4749447277643 15.1098915790092 21.8399978765195 1.44541062801932 0.531479407500949 0.72231230410706 1
"2689" "GLEAN_08303" 896.775714946459 732.32607852931 1061.22535136361 1.44911588222395 0.535172968273066 0.350757218235644 1
"2690" "GLEAN_08116" 57.9212510528684 47.344326947562 68.4981751581748 1.4468085106383 0.532873989572702 0.545379477952031 1
"2691" "GLEAN_08059" 46.9355569338304 38.2783920001565 55.5927218675042 1.45232646834477 0.538365793086189 0.571044310358145 1
"2692" "GLEAN_07619" 107.353224856274 87.6373711582531 127.069078554295 1.44994169581876 0.535994888623442 0.467557560912535 1
"2693" "GLEAN_07384" 23.4677784669152 19.1391960000783 27.7963609337521 1.45232646834477 0.538365793086189 0.67935828997837 1
"2694" "GLEAN_07232" 23.4677784669152 19.1391960000783 27.7963609337521 1.45232646834477 0.538365793086189 0.67935828997837 1
"2695" "GLEAN_06975" 18.4749447277643 15.1098915790092 21.8399978765195 1.44541062801932 0.531479407500949 0.72231230410706 1
"2696" "GLEAN_06901" 424.916429274049 346.520180211943 503.312678336154 1.45247724974722 0.538515566773413 0.369460345393379 1
"2697" "GLEAN_06446" 44.4391400642549 36.263739789622 52.6145403388879 1.45088566827697 0.536933837593057 0.580182330906061 1
"2698" "GLEAN_06089" 23.4677784669152 19.1391960000783 27.7963609337521 1.45232646834477 0.538365793086189 0.67935828997837 1
"2699" "GLEAN_05930" 102.360391117123 83.608066737184 121.112715497063 1.4485769163611 0.534636290688132 0.473788481385575 1
"2700" "GLEAN_04769" 23.4677784669152 19.1391960000783 27.7963609337521 1.45232646834477 0.538365793086189 0.67935828997837 1
"2701" "GLEAN_03907" 322.563337621456 263.919439580027 381.207235662886 1.44440756720876 0.530477883655876 0.388887515719935 1
"2702" "GLEAN_03818" 338.038202427012 276.007352843234 400.069052010789 1.44948693536443 0.535542330039611 0.38208136229196 1
"2703" "GLEAN_03779" 18.4749447277643 15.1098915790092 21.8399978765195 1.44541062801932 0.531479407500949 0.72231230410706 1
"2704" "GLEAN_03476" 346.527479676474 283.058635580105 409.996323772844 1.44845015214813 0.53451003567069 0.381826650130038 1
"2705" "GLEAN_02560" 39.4463063251041 32.2344353685529 46.6581772816553 1.44746376811594 0.533527236149808 0.600586538582829 1
"2706" "GLEAN_02149" 366.002451044975 299.175853264381 432.829048825568 1.44673791050603 0.532803588448331 0.380845724476291 1
"2707" "GLEAN_02147" 157.785225300416 128.937741474211 186.632709126621 1.44746376811594 0.533527236149808 0.433261666323006 1
"2708" "GLEAN_02097" 864.322295641978 706.135599792361 1022.5089914916 1.44803489838533 0.534096372532128 0.352486948902854 1
"2709" "GLEAN_01375" 120.835335844888 98.7179583161931 142.952713373582 1.44809228039042 0.534153541799274 0.457050344049561 1
"2710" "GLEAN_01111" 65.4105016615947 53.3882835791657 77.4327197440237 1.45036915504512 0.536420148771219 0.526194878664805 1
"2711" "GLEAN_00998" 727.515731403432 595.329728212961 859.701734593904 1.44407660805807 0.530147279021363 0.359974503294639 1
"2712" "GLEAN_15974" 29.4606388468024 24.1758265264146 34.7454511671901 1.43719806763285 0.523258900695981 0.652918941638134 1
"2713" "GLEAN_15385" 1866.01321429138 1532.14300611153 2199.88342247124 1.43582120839646 0.521876112796862 0.352062639348119 1
"2714" "GLEAN_14975" 31.9570557163778 26.1904787369492 37.7236326958064 1.44035674470457 0.526426179774664 0.638041585988152 1
"2715" "GLEAN_14594" 235.685110774419 193.406612211317 277.963609337521 1.43719806763285 0.523258900695981 0.412987659138998 1
"2716" "GLEAN_14338" 90.8783334099826 74.5421317897785 107.214535030187 1.43830787309048 0.524372521006689 0.495630555230718 1
"2717" "GLEAN_14134" 15.9785278581889 13.0952393684746 18.8618163479032 1.44035674470457 0.526426179774664 0.748518900949268 1
"2718" "GLEAN_14107" 82.38905616052 67.4908490529076 97.2872632681324 1.44148821111832 0.527559038129606 0.504393352210221 1
"2719" "GLEAN_13502" 122.83538912636 100.732610526728 144.938167725993 1.43884057971014 0.524906753577463 0.463398773582409 1
"2720" "GLEAN_13429" 148.799584462851 121.886458737341 175.712710188362 1.44160977362558 0.527680697280573 0.443362639819904 1
"2721" "GLEAN_13059" 56.4248608240294 46.3370008422947 66.512720805764 1.4354127284184 0.52146561887293 0.557936614506576 1
"2722" "GLEAN_12913" 29.4606388468024 24.1758265264146 34.7454511671901 1.43719806763285 0.523258900695981 0.652918941638134 1
"2723" "GLEAN_11887" 79.8926392909445 65.476196842373 94.3090817395161 1.44035674470457 0.526426179774664 0.509024784518458 1
"2724" "GLEAN_11129" 15.9785278581889 13.0952393684746 18.8618163479032 1.44035674470457 0.526426179774664 0.748518900949268 1
"2725" "GLEAN_10646" 432.923941864471 355.586115159349 510.261768569592 1.43498788849201 0.521038560394868 0.384473313264826 1
"2726" "GLEAN_10503" 58.9212776936048 48.3516530528293 69.4909023343803 1.43719806763285 0.523258900695981 0.550630064163006 1
"2727" "GLEAN_10221" 63.9141114327556 52.3809574738984 75.4472653916129 1.44035674470457 0.526426179774664 0.537239991404726 1
"2728" "GLEAN_08617" 112.849721648059 92.6740016845895 133.025441611528 1.4354127284184 0.52146561887293 0.474795250848044 1
"2729" "GLEAN_08331" 47.9355835745667 39.2857181054238 56.5854490437096 1.44035674470457 0.526426179774664 0.577010632585211 1
"2730" "GLEAN_08049" 63.9141114327556 52.3809574738984 75.4472653916129 1.44035674470457 0.526426179774664 0.537239991404726 1
"2731" "GLEAN_07559" 201.728001776569 165.201481263833 238.254522289304 1.44220572640509 0.528276975462605 0.41891184822087 1
"2732" "GLEAN_06443" 61.4176945631802 50.3663052633638 72.4690838629966 1.43884057971014 0.524906753577463 0.543743258603111 1
"2733" "GLEAN_05894" 1230.85760759771 1010.34808358308 1451.36713161234 1.43650208793908 0.522560089812427 0.356626595786375 1
"2734" "GLEAN_05744" 83.3890828012563 68.4981751581748 98.2799904443378 1.43478260869565 0.52083216330144 0.508562697242303 1
"2735" "GLEAN_05506" 56.4248608240294 46.3370008422947 66.512720805764 1.4354127284184 0.52146561887293 0.557936614506576 1
"2736" "GLEAN_05444" 93.374750279558 76.556784000313 110.192716558803 1.43935926773455 0.525426737378691 0.491679780017555 1
"2737" "GLEAN_05387" 74.8998055517937 61.4468924213039 88.3527186822835 1.43787122832027 0.523934477875682 0.518972753046957 1
"2738" "GLEAN_04611" 352.527639520892 289.102592211708 415.952686830076 1.43877190324698 0.524837891495834 0.389717847644492 1
"2739" "GLEAN_04568" 259.649252829437 212.545808211395 306.752697447479 1.4432309911395 0.52930222366936 0.401678451392612 1
"2740" "GLEAN_04504" 93.374750279558 76.556784000313 110.192716558803 1.43935926773455 0.525426737378691 0.491679780017555 1
"2741" "GLEAN_04406" 618.177052194747 507.692357054708 728.661747334787 1.43524269611226 0.521294713815466 0.372346512906593 1
"2742" "GLEAN_03458" 2270.98020700242 1865.567946955 2676.39246704985 1.43462609947726 0.520674782393792 0.351350302758533 1
"2743" "GLEAN_03418" 87.3818898996708 71.5201534739767 103.243626325365 1.44355991018575 0.52963098310858 0.495739237482045 1
"2744" "GLEAN_01698" 137.813890343813 112.820523789935 162.807256897691 1.44306418219462 0.52913546703265 0.448909804832346 1
"2745" "GLEAN_01327" 225.699443296117 185.348003369179 266.050883223056 1.4354127284184 0.52146561887293 0.417370845700247 1
"2746" "GLEAN_00750" 15.9785278581889 13.0952393684746 18.8618163479032 1.44035674470457 0.526426179774664 0.748518900949268 1
"2747" "GLEAN_00525" 47.9355835745667 39.2857181054238 56.5854490437096 1.44035674470457 0.526426179774664 0.577010632585211 1
"2748" "GLEAN_00246" 31.9570557163778 26.1904787369492 37.7236326958064 1.44035674470457 0.526426179774664 0.638041585988152 1
"2749" "GLEAN_00102" 2003.81980517067 1643.9562037962 2363.68340654513 1.43780193236715 0.523864947771009 0.349538113781585 1
"2750" "GLEAN_15743" 13.4821109886135 11.08058715794 15.8836348192869 1.433465085639 0.519506765834873 0.779139181741962 1
"2751" "GLEAN_15360" 107.856887908908 88.6446972635204 127.069078554295 1.433465085639 0.519506765834873 0.481132140406235 1
"2752" "GLEAN_15036" 13.4821109886135 11.08058715794 15.8836348192869 1.433465085639 0.519506765834873 0.779139181741962 1
"2753" "GLEAN_14865" 178.763886362287 147.069611369022 210.458161355552 1.43101052213619 0.517034280155352 0.437820089207898 1
"2754" "GLEAN_14425" 13.4821109886135 11.08058715794 15.8836348192869 1.433465085639 0.519506765834873 0.779139181741962 1
"2755" "GLEAN_14080" 59.9213043343411 49.3589791580966 70.4836295105857 1.42797988760722 0.513975659861644 0.555766059001162 1
"2756" "GLEAN_13892" 35.4534992266896 29.212457052751 41.6945414006282 1.42728635682159 0.513274812123358 0.631366831453734 1
"2757" "GLEAN_12779" 40.4463329658404 33.2417614738201 47.6509044578607 1.433465085639 0.519506765834873 0.607083126360563 1
"2758" "GLEAN_11821" 57.4248874647657 47.344326947562 67.5054479819694 1.42584027135368 0.511812374044872 0.56319402310421 1
"2759" "GLEAN_11417" 442.4205452192 364.652050106754 520.189040331647 1.42653535110898 0.512515498926415 0.39147161396496 1
"2760" "GLEAN_10961" 103.864080810493 85.6227189477185 122.105442673268 1.42608695652174 0.512061953673708 0.491497444991078 1
"2761" "GLEAN_10518" 478.874071086626 394.871833264773 562.87630890848 1.42546583850932 0.511433465299191 0.389568235345717 1
"2762" "GLEAN_10451" 969.215600951332 796.794949266416 1141.63625263625 1.43278550358196 0.518822645831116 0.364109284684983 1
"2763" "GLEAN_10156" 84.3891094419927 69.5055012634421 99.2727176205432 1.4282713715606 0.514270117468726 0.512668608413682 1
"2764" "GLEAN_10038" 64.914138073492 53.3882835791657 76.4399925678183 1.43177467869839 0.517804470603873 0.542147149141399 1
"2765" "GLEAN_09614" 37.949916096265 31.2271092632856 44.6727229292445 1.43057503506311 0.516595170414969 0.618727845394284 1
"2766" "GLEAN_09474" 107.856887908908 88.6446972635204 127.069078554295 1.433465085639 0.519506765834873 0.481132140406235 1
"2767" "GLEAN_09435" 600.213069984148 494.597117686233 705.829022282062 1.4270787213318 0.513064919776893 0.380781145474969 1
"2768" "GLEAN_08323" 13.4821109886135 11.08058715794 15.8836348192869 1.433465085639 0.519506765834873 0.779139181741962 1
"2769" "GLEAN_08293" 900.308655779425 740.384687371449 1060.2326241874 1.43200236616386 0.518033876435997 0.36627777030626 1
"2770" "GLEAN_08029" 59.9213043343411 49.3589791580966 70.4836295105857 1.42797988760722 0.513975659861644 0.555766059001162 1
"2771" "GLEAN_07948" 199.238884371524 164.194155158566 234.283613584482 1.42686938739219 0.512853279602934 0.433599011563917 1
"2772" "GLEAN_07831" 188.749553840589 155.128220211161 222.370887470017 1.433465085639 0.519506765834873 0.431526865656445 1
"2773" "GLEAN_07702" 673.616485307102 555.03668400227 792.196286611935 1.42728635682159 0.513274812123359 0.377391973059578 1
"2774" "GLEAN_07655" 62.4177212039166 51.3736313686311 73.461811039202 1.42995169082126 0.515966408129624 0.54876255895248 1
"2775" "GLEAN_07642" 100.367637300182 82.6007406319167 118.134533968446 1.43018734535171 0.51620414316203 0.491579203673725 1
"2776" "GLEAN_07016" 24.4678051076515 20.1465221053455 28.7890881099575 1.42898550724638 0.51499128471238 0.687553457085294 1
"2777" "GLEAN_06641" 80.8926659316809 66.4835229476403 95.3018089157215 1.433465085639 0.519506765834873 0.513275977537678 1
"2778" "GLEAN_06360" 278.635160074366 229.670352000939 327.599968147793 1.42639206712433 0.512370584553244 0.41296643421312 1
"2779" "GLEAN_05840" 13.4821109886135 11.08058715794 15.8836348192869 1.433465085639 0.519506765834873 0.779139181741962 1
"2780" "GLEAN_04433" 13.4821109886135 11.08058715794 15.8836348192869 1.433465085639 0.519506765834873 0.779139181741962 1
"2781" "GLEAN_03996" 461.391853535067 379.761941685763 543.021765384372 1.42990043439819 0.515914693996063 0.386768870547961 1
"2782" "GLEAN_03711" 445.413325676879 366.666702317289 524.159949036468 1.42952699474439 0.515537863631927 0.388427602005916 1
"2783" "GLEAN_03586" 37.949916096265 31.2271092632856 44.6727229292445 1.43057503506311 0.516595170414969 0.618727845394284 1
"2784" "GLEAN_02585" 835.898180758567 688.00372989755 983.792631619583 1.42992339847646 0.515937863368568 0.369767284762706 1
"2785" "GLEAN_01941" 35.4534992266896 29.212457052751 41.6945414006282 1.42728635682159 0.513274812123358 0.631366831453734 1
"2786" "GLEAN_01668" 369.513493484348 304.212483790718 434.814503177979 1.42931183414915 0.515320704748265 0.396269286053847 1
"2787" "GLEAN_01108" 1269.84404765737 1047.61914947797 1492.06894583676 1.4242474916388 0.51019986536008 0.367616183205753 1
"2788" "GLEAN_00634" 938.25857187569 771.611796634734 1104.90534711665 1.43194460211148 0.517975679889173 0.365512823622465 1
"2789" "GLEAN_00524" 123.339052178994 101.739936631995 144.938167725993 1.42459463337638 0.510551460600393 0.475522352416174 1
"2790" "GLEAN_00480" 13.4821109886135 11.08058715794 15.8836348192869 1.433465085639 0.519506765834873 0.779139181741962 1
"2791" "GLEAN_00417" 40.4463329658404 33.2417614738201 47.6509044578607 1.433465085639 0.519506765834873 0.607083126360563 1
"2792" "GLEAN_15013" 96.3748302017671 79.5787623161149 113.170898087419 1.42212438084755 0.508047650459809 0.502979421114781 1
"2793" "GLEAN_14817" 19.4749713685007 16.1172176842764 22.8327250527249 1.41666666666667 0.502500340529183 0.731041121311597 1
"2794" "GLEAN_14543" 482.881477114103 399.908463791109 565.854490437096 1.41496002628409 0.500761296381317 0.399248916463327 1
"2795" "GLEAN_14280" 10.9856941190381 9.06593494740549 12.9054532906706 1.42351046698873 0.50945310117095 0.815769577316371 1
"2796" "GLEAN_13382" 130.331939199618 107.783893263599 152.879985135637 1.41839360693485 0.504257938765925 0.475892447294485 1
"2797" "GLEAN_13301" 470.888456889797 388.827876633169 552.949037146426 1.4220920627769 0.508014864544122 0.393345996820534 1
"2798" "GLEAN_13078" 182.763992925232 151.098915790092 214.429070060373 1.41913043478261 0.505007196139758 0.446988458555487 1
"2799" "GLEAN_13039" 10.9856941190381 9.06593494740549 12.9054532906706 1.42351046698873 0.50945310117095 0.815769577316371 1
"2800" "GLEAN_13036" 153.30335407843 126.923089263677 179.683618893183 1.41568898090637 0.501504348055459 0.464073298086386 1
"2801" "GLEAN_13024" 10.9856941190381 9.06593494740549 12.9054532906706 1.42351046698873 0.50945310117095 0.815769577316371 1
"2802" "GLEAN_12695" 10.9856941190381 9.06593494740549 12.9054532906706 1.42351046698873 0.50945310117095 0.815769577316371 1
"2803" "GLEAN_11292" 995.71265719858 822.985428003365 1168.43988639379 1.41975768541678 0.505644721364931 0.375888193532107 1
"2804" "GLEAN_10894" 909.819858063217 751.465274529389 1068.17444159705 1.4214554920931 0.507368926773557 0.37599405266098 1
"2805" "GLEAN_10654" 19.4749713685007 16.1172176842764 22.8327250527249 1.41666666666667 0.502500340529183 0.731041121311597 1
"2806" "GLEAN_10123" 685.120441407836 567.124597265477 803.116285550195 1.41611964887894 0.501943164821918 0.387561158034315 1
"2807" "GLEAN_09345" 275.146016028585 227.655699790405 322.636332266766 1.41721174810825 0.5030553299728 0.422245780527347 1
"2808" "GLEAN_08881" 180.267576055657 149.084263579557 211.450888531757 1.41833137485311 0.504194639069059 0.448759130745458 1
"2809" "GLEAN_08416" 76.8998588332664 63.4615446318384 90.3381730346943 1.42351046698873 0.50945310117095 0.527746231713413 1
"2810" "GLEAN_08033" 102.367690581654 84.6153928424513 120.119988320857 1.41959972394755 0.505484198968004 0.498722686094994 1
"2811" "GLEAN_07752" 77.8998854740028 64.4688707371057 91.3309002108998 1.41666666666667 0.502500340529183 0.532022981602157 1
"2812" "GLEAN_05543" 41.4463596065768 34.2490875790874 48.6436316340662 1.42028985507246 0.506185387337039 0.613370506325354 1
"2813" "GLEAN_03712" 10.9856941190381 9.06593494740549 12.9054532906706 1.42351046698873 0.50945310117095 0.815769577316371 1
"2814" "GLEAN_01710" 10.9856941190381 9.06593494740549 12.9054532906706 1.42351046698873 0.50945310117095 0.815769577316371 1
"2815" "GLEAN_01320" 491.867117951668 406.95974652798 576.774489375356 1.41727651025972 0.503121255124904 0.396387752834603 1
"2816" "GLEAN_01098" 38.9499427370014 32.2344353685529 45.6654501054499 1.41666666666667 0.502500340529183 0.625188280890629 1
"2817" "GLEAN_01061" 191.253270174695 158.150198526962 224.356341822428 1.41862826548509 0.504496597995731 0.44411197496937 1
"2818" "GLEAN_16161" 162.792657968629 134.981698105815 190.603617831443 1.4120700843608 0.497811694735554 0.462498523401609 1
"2819" "GLEAN_15758" 181.771265749027 151.098915790092 212.443615707963 1.40599033816425 0.491586680377436 0.459681528950427 1
"2820" "GLEAN_15083" 16.9785544989253 14.1025654737419 19.8545435241086 1.40786749482402 0.493511557301928 0.75747019787629 1
"2821" "GLEAN_14974" 67.9142179957011 56.4102618949675 79.4181740964346 1.40786749482402 0.493511557301928 0.556296773885671 1
"2822" "GLEAN_14894" 50.9356634967758 42.3076964212256 59.5636305723259 1.40786749482402 0.493511557301928 0.59397054566933 1
"2823" "GLEAN_14806" 690.624237664151 573.168553897081 808.079921431222 1.40984692188177 0.495538526431835 0.393434764252643 1
"2824" "GLEAN_14673" 27.9642486179633 23.1685004211474 32.7599968147793 1.41398865784499 0.499770547773611 0.676868670891899 1
"2825" "GLEAN_14536" 647.185124240633 537.912140212726 756.458108268539 1.40628562123433 0.491889640277938 0.398630623948256 1
"2826" "GLEAN_13915" 61.9213576158138 51.3736313686311 72.4690838629966 1.41062801932367 0.496337601380692 0.565709215532314 1
"2827" "GLEAN_13563" 16.9785544989253 14.1025654737419 19.8545435241086 1.40786749482402 0.493511557301928 0.75747019787629 1
"2828" "GLEAN_12550" 56.928523876663 47.344326947562 66.512720805764 1.40487203206907 0.490438723252305 0.581477500875243 1
"2829" "GLEAN_12025" 8.48927724946263 7.05128273687094 9.92727176205432 1.40786749482402 0.493511557301928 0.86111432496923 1
"2830" "GLEAN_11750" 8.48927724946263 7.05128273687094 9.92727176205432 1.40786749482402 0.493511557301928 0.86111432496923 1
"2831" "GLEAN_11691" 25.4678317483879 21.1538482106128 29.781815286163 1.40786749482402 0.493511557301928 0.695312394204508 1
"2832" "GLEAN_11062" 8.48927724946263 7.05128273687094 9.92727176205432 1.40786749482402 0.493511557301928 0.86111432496923 1
"2833" "GLEAN_10769" 195.253376737641 162.179502948032 228.327250527249 1.40786749482402 0.493511557301928 0.452709849638584 1
"2834" "GLEAN_10267" 73.9070783755883 61.4468924213039 86.3672643298726 1.40555951532431 0.491144542758012 0.547902202205154 1
"2835" "GLEAN_10207" 42.4463862473132 35.2564136843547 49.6363588102716 1.40786749482402 0.493511557301928 0.619459322305365 1
"2836" "GLEAN_09801" 53.4320803663512 44.3223486317602 62.5418121009422 1.41106719367589 0.49678668933479 0.584871999861837 1
"2837" "GLEAN_09018" 42.4463862473132 35.2564136843547 49.6363588102716 1.40786749482402 0.493511557301928 0.619459322305365 1
"2838" "GLEAN_08720" 8.48927724946263 7.05128273687094 9.92727176205432 1.40786749482402 0.493511557301928 0.86111432496923 1
"2839" "GLEAN_08686" 624.21370936182 518.772944212648 729.654474510993 1.40650063317856 0.492110202125316 0.399412159224071 1
"2840" "GLEAN_08556" 115.353437982165 95.6959800003913 135.010895963939 1.41083142639207 0.496545617391562 0.49438665660785 1
"2841" "GLEAN_08364" 147.814156751177 122.893784842608 172.734528659745 1.40555951532431 0.491144542758012 0.47653457147517 1
"2842" "GLEAN_08278" 53.4320803663512 44.3223486317602 62.5418121009422 1.41106719367589 0.49678668933479 0.584871999861837 1
"2843" "GLEAN_07904" 89.8856062337772 74.5421317897785 105.229080677776 1.41167254210732 0.49740547340642 0.519830968069722 1
"2844" "GLEAN_07825" 353.549564555221 293.131896632778 413.967232477665 1.41222172418945 0.49796661500855 0.414370256200016 1
"2845" "GLEAN_07074" 748.049125128917 620.512880844643 875.585369413191 1.41106719367589 0.496786689334789 0.390275628372424 1
"2846" "GLEAN_06287" 25.4678317483879 21.1538482106128 29.781815286163 1.40786749482402 0.493511557301928 0.695312394204508 1
"2847" "GLEAN_06264" 8.48927724946263 7.05128273687094 9.92727176205432 1.40786749482402 0.493511557301928 0.86111432496923 1
"2848" "GLEAN_05877" 120.346271721316 99.7252844214604 140.967259021171 1.41355584833846 0.499328883897243 0.487793617040071 1
"2849" "GLEAN_05157" 8.48927724946263 7.05128273687094 9.92727176205432 1.40786749482402 0.493511557301928 0.86111432496923 1
"2850" "GLEAN_04956" 36.453525867426 30.2197831580183 42.6872685768336 1.41256038647343 0.49831254356575 0.638005602861572 1
"2851" "GLEAN_04469" 380.521085996979 316.300397053925 444.741774940034 1.40607403304717 0.491672557638147 0.41708008797919 1
"2852" "GLEAN_03464" 8.48927724946263 7.05128273687094 9.92727176205432 1.40786749482402 0.493511557301928 0.86111432496923 1
"2853" "GLEAN_03405" 975.266857047466 809.890188634891 1140.64352546004 1.40839281851611 0.494049775939355 0.387291091676898 1
"2854" "GLEAN_02986" 207.735461085518 172.252764000704 243.218158170331 1.41198406644631 0.497723808588843 0.444514321281236 1
"2855" "GLEAN_02973" 761.538535582061 632.60079410785 890.476277056273 1.40764331210191 0.493281810499804 0.393202727665646 1
"2856" "GLEAN_02903" 25.4678317483879 21.1538482106128 29.781815286163 1.40786749482402 0.493511557301928 0.695312394204508 1
"2857" "GLEAN_02588" 126.339132101203 104.761914947797 147.916349254609 1.41192865105909 0.49766718679324 0.484657258816301 1
"2858" "GLEAN_02490" 72.9070517348519 60.4395663160366 85.3745371536672 1.41256038647343 0.49831254356575 0.54353646642366 1
"2859" "GLEAN_02483" 589.256573723233 489.560487159897 688.95266028657 1.40728812548458 0.49291773344465 0.400290511613911 1
"2860" "GLEAN_02228" 8.48927724946263 7.05128273687094 9.92727176205432 1.40786749482402 0.493511557301928 0.86111432496923 1
"2861" "GLEAN_00932" 50.9356634967758 42.3076964212256 59.5636305723259 1.40786749482402 0.493511557301928 0.59397054566933 1
"2862" "GLEAN_00833" 669.64557660228 555.03668400227 784.254469202291 1.41297772166548 0.498738718965478 0.39118983308461 1
"2863" "GLEAN_00770" 27.9642486179633 23.1685004211474 32.7599968147793 1.41398865784499 0.499770547773611 0.676868670891899 1
"2864" "GLEAN_00449" 5085.51504029997 4215.65975054355 5955.37033005639 1.41267812927467 0.498432793204568 0.367551377490574 1
"2865" "GLEAN_00439" 8.48927724946263 7.05128273687094 9.92727176205432 1.40786749482402 0.493511557301928 0.86111432496923 1
"2866" "GLEAN_00359" 44.9428031168886 37.2710658948892 52.6145403388879 1.41167254210732 0.49740547340642 0.608371662481642 1
"2867" "GLEAN_00314" 16.9785544989253 14.1025654737419 19.8545435241086 1.40786749482402 0.493511557301928 0.75747019787629 1
"2868" "GLEAN_00291" 92.3820231033526 76.556784000313 108.207262206392 1.41342486651411 0.499195195805511 0.515247893167976 1
"2869" "GLEAN_00164" 699.106215449083 579.212510528684 818.999920369482 1.41398865784499 0.499770547773611 0.389100534061944 1
"2870" "GLEAN_00059" 96.8784932544007 80.5860884213822 113.170898087419 1.40434782608696 0.48990030374955 0.518163091549181 1
"2871" "GLEAN_15906" 127.842821794573 106.776567158331 148.909076430815 1.39458572600492 0.479836620404852 0.499632172151077 1
"2872" "GLEAN_15702" 170.289208041886 142.032980842686 198.545435241086 1.3978826189742 0.483243221848102 0.47234015483413 1
"2873" "GLEAN_15486" 225.217678637077 187.362655579714 263.07270169444 1.40408290478417 0.4896281228147 0.446701999370512 1
"2874" "GLEAN_14606" 21163.6659904069 17633.2434727037 24694.0885081101 1.40042803505417 0.485867848362039 0.376803873438249 1
"2875" "GLEAN_13932" 1664.43850126996 1388.09537305831 1940.78162948162 1.39816158684083 0.483531103962594 0.389652525983889 1
"2876" "GLEAN_13604" 582.781948684305 486.538508844095 679.025388524516 1.39562516878207 0.480911520522295 0.412189340907849 1
"2877" "GLEAN_12433" 115.857101034799 96.7033061056586 135.010895963939 1.39613526570048 0.481438725001354 0.507452075080053 1
"2878" "GLEAN_12337" 4726.14050304907 3940.65972380559 5511.62128229256 1.39865445600308 0.484039582098197 0.381776137475173 1
"2879" "GLEAN_12325" 45.9428297576249 38.2783920001565 53.6072675150933 1.40045766590389 0.485898373192053 0.614136648879778 1
"2880" "GLEAN_11920" 147.317793163074 122.893784842608 171.74180148354 1.39748158707531 0.482829274546008 0.484421785468999 1
"2881" "GLEAN_11786" 51.9356901375121 43.3150225264929 60.5563577485314 1.39804516346478 0.483410967332958 0.599332023549035 1
"2882" "GLEAN_11443" 37.4535525081623 31.2271092632856 43.679995753039 1.39878447872838 0.484173692722592 0.644405158464778 1
"2883" "GLEAN_11206" 748.07102352251 623.534859160444 872.607187884575 1.39945213176933 0.48486214040131 0.401738558151985 1
"2884" "GLEAN_11095" 244.196286417475 203.47987326399 284.912699570959 1.40020088965418 0.485633828396063 0.445437744655094 1
"2885" "GLEAN_09618" 121.849961414686 101.739936631995 141.959986197377 1.39532214090974 0.480598238498765 0.503397039679871 1
"2886" "GLEAN_09513" 37.4535525081623 31.2271092632856 43.679995753039 1.39878447872838 0.484173692722592 0.644405158464778 1
"2887" "GLEAN_08469" 28.9642752586997 24.1758265264146 33.7527239909847 1.39613526570048 0.481438725001354 0.684055577699158 1
"2888" "GLEAN_08467" 845.942243953116 704.120947581827 987.763540324405 1.40283220335469 0.488342454527745 0.395614207038139 1
"2889" "GLEAN_08380" 225.217678637077 187.362655579714 263.07270169444 1.40408290478417 0.4896281228147 0.446701999370512 1
"2890" "GLEAN_08304" 191.76423269186 160.164850737497 223.363614646222 1.39458572600492 0.479836620404852 0.466724552998462 1
"2891" "GLEAN_07345" 78.4035485266364 65.476196842373 91.3309002108998 1.39487179487179 0.480132527500729 0.550272287779271 1
"2892" "GLEAN_06939" 472.917708029394 394.871833264773 550.963582794015 1.39529724933452 0.48057250159443 0.419274600427649 1
"2893" "GLEAN_06296" 21969.5341740853 18286.9981150221 25652.0702331484 1.40274910468089 0.488256991993267 0.374438765824051 1
"2894" "GLEAN_06277" 39.9499693777377 33.2417614738201 46.6581772816553 1.40360122968819 0.489133116791354 0.631431193402063 1
"2895" "GLEAN_06038" 191.76423269186 160.164850737497 223.363614646222 1.39458572600492 0.479836620404852 0.466724552998462 1
"2896" "GLEAN_05709" 37.4535525081623 31.2271092632856 43.679995753039 1.39878447872838 0.484173692722592 0.644405158464778 1
"2897" "GLEAN_04945" 79.8999387554755 66.4835229476403 93.3163545633106 1.40360122968819 0.489133116791354 0.540365330735984 1
"2898" "GLEAN_04755" 51.9356901375121 43.3150225264929 60.5563577485314 1.39804516346478 0.483410967332958 0.599332023549035 1
"2899" "GLEAN_04531" 136.332099044036 113.827849895202 158.836348192869 1.39540849044504 0.480687516944345 0.49307611352182 1
"2900" "GLEAN_04423" 28.9642752586997 24.1758265264146 33.7527239909847 1.39613526570048 0.481438725001354 0.684055577699158 1
"2901" "GLEAN_03696" 22.9714148788125 19.1391960000783 26.8036337575467 1.40045766590389 0.485898373192053 0.715928408947106 1
"2902" "GLEAN_03514" 1433.73162530563 1196.70341305753 1670.75983755374 1.39613526570048 0.481438725001353 0.393499142422018 1
"2903" "GLEAN_03232" 28.9642752586997 24.1758265264146 33.7527239909847 1.39613526570048 0.481438725001354 0.684055577699158 1
"2904" "GLEAN_02404" 301.124810294137 250.824200211552 351.425420376723 1.4010825912345 0.486542002487087 0.432922708965998 1
"2905" "GLEAN_02295" 330.58544914094 275.000026737967 386.170871543913 1.40425757817062 0.48980758853851 0.425202518313059 1
"2906" "GLEAN_02282" 233.210592298436 194.413938316584 272.007246280288 1.39911391454532 0.484513430164616 0.449306972524886 1
"2907" "GLEAN_01639" 1009.75682695607 843.131950108711 1176.38170380344 1.39525219469118 0.480525915707448 0.399759486699549 1
"2908" "GLEAN_01377" 51.9356901375121 43.3150225264929 60.5563577485314 1.39804516346478 0.483410967332958 0.599332023549035 1
"2909" "GLEAN_00834" 714.113914524659 595.329728212961 832.898100836358 1.39905343436573 0.484451064734461 0.403259827625823 1
"2910" "GLEAN_00196" 454.435463837098 378.754615580496 530.116312093701 1.39962997224792 0.485045464482087 0.416389770788944 1
"2911" "GLEAN_00167" 367.046274472897 306.227136001252 427.865412944541 1.39721586575133 0.482554930117683 0.427345485068364 1
"2912" "GLEAN_16197" 162.79995743316 135.989024211082 189.610890655238 1.39431025228127 0.479551615457088 0.479278533254512 1
"2913" "GLEAN_16037" 226.721368330447 189.377307790248 264.065428870645 1.39438791242677 0.479631968295723 0.455687150021903 1
"2914" "GLEAN_16030" 20.474998009237 17.1245437895437 23.8254522289304 1.39130434782609 0.476438043942987 0.739190847532545 1
"2915" "GLEAN_15996" 319.614353950964 267.948744001096 371.279963900832 1.38563800806364 0.470550408858617 0.445315813318353 1
"2916" "GLEAN_15787" 4787.2151227793 4012.17987727956 5562.25036827904 1.386341225571 0.471282397338175 0.394348011984408 1
"2917" "GLEAN_15762" 162.79995743316 135.989024211082 189.610890655238 1.39431025228127 0.479551615457088 0.479278533254512 1
"2918" "GLEAN_15092" 20.474998009237 17.1245437895437 23.8254522289304 1.39130434782609 0.476438043942987 0.739190847532545 1
"2919" "GLEAN_14041" 334.096491580314 280.036657264303 388.156325896324 1.38609112709832 0.471022109056015 0.442747898737325 1
"2920" "GLEAN_13409" 583.29291120147 488.553161054629 678.03266134831 1.38783803974302 0.472839215687771 0.420057068012787 1
"2921" "GLEAN_12915" 247.700029392317 207.509177685059 287.890881099575 1.38736457014211 0.472346947303886 0.457231334015162 1
"2922" "GLEAN_12896" 87.8928524168354 73.5348056845112 102.25089914916 1.39051022433988 0.475614352775371 0.541243854462516 1
"2923" "GLEAN_12339" 192.267895744493 161.172176842764 223.363614646222 1.38586956521739 0.470791480801845 0.475069893048504 1
"2924" "GLEAN_11753" 749.596611609473 628.571489686781 870.621733532164 1.38507989594946 0.469969198054655 0.41629433546754 1
"2925" "GLEAN_11728" 20.474998009237 17.1245437895437 23.8254522289304 1.39130434782609 0.476438043942987 0.739190847532545 1
"2926" "GLEAN_10955" 108.367850426072 90.6593494740549 126.07635137809 1.39066022544283 0.475769974914661 0.519114961421451 1
"2927" "GLEAN_10740" 114.36071080596 95.6959800003913 133.025441611528 1.39008390541571 0.475171966598995 0.514363140889907 1
"2928" "GLEAN_10555" 46.9428563983613 39.2857181054238 54.5999946912988 1.38981791155704 0.474895879134581 0.61973613970872 1
"2929" "GLEAN_10355" 263.182193662403 220.604417053534 305.759970271273 1.38601019125141 0.470937865565898 0.455095974681286 1
"2930" "GLEAN_09783" 655.696299883688 547.985401265399 763.407198501977 1.39311594202899 0.478315331183657 0.411419665646521 1
"2931" "GLEAN_09582" 26.4678583891242 22.1611743158801 30.7745424623684 1.38866930171278 0.473703076221748 0.702672781738417 1
"2932" "GLEAN_09542" 825.985507925574 690.018382108085 961.952633743064 1.39409711202793 0.479331062039362 0.404888608192634 1
"2933" "GLEAN_08549" 98.8785465358734 82.6007406319167 115.15635243983 1.39413220219159 0.479367374981659 0.525274674621017 1
"2934" "GLEAN_08505" 49.4392732679367 41.3003703159584 57.5781762199151 1.39413220219159 0.479367374981659 0.609181016587395 1
"2935" "GLEAN_08216" 683.675147430713 573.168553897081 794.181740964346 1.38559894042434 0.470509731940313 0.418009037638428 1
"2936" "GLEAN_07905" 26.4678583891242 22.1611743158801 30.7745424623684 1.38866930171278 0.473703076221748 0.702672781738417 1
"2937" "GLEAN_07046" 2581.88629976799 2164.74380021938 2999.02879931661 1.3853966455581 0.470299085772328 0.398723444015578 1
"2938" "GLEAN_06766" 34.9571356385869 29.212457052751 40.7018142244227 1.39330334832584 0.478509393962682 0.658522747450385 1
"2939" "GLEAN_06118" 20.474998009237 17.1245437895437 23.8254522289304 1.39130434782609 0.476438043942987 0.739190847532545 1
"2940" "GLEAN_05880" 910.403815225691 763.553187792596 1057.25444265879 1.38465068257428 0.469522061414279 0.412561761528754 1
"2941" "GLEAN_05307" 26.4678583891242 22.1611743158801 30.7745424623684 1.38866930171278 0.473703076221748 0.702672781738417 1
"2942" "GLEAN_05306" 250.692809849995 209.523829895594 291.861789804397 1.39297658862876 0.478171011167442 0.450955745913807 1
"2943" "GLEAN_04290" 70.9142979179101 59.4322402107693 82.3963556250509 1.38639154998772 0.471334766457254 0.569645459041831 1
"2944" "GLEAN_03328" 418.485601022306 349.542158527745 487.429043516867 1.39447855323059 0.479725746208602 0.424645097395974 1
"2945" "GLEAN_01999" 230.217811840758 192.39928610605 268.036337575467 1.39312542681539 0.478325153487253 0.455965176197264 1
"2946" "GLEAN_01940" 20.474998009237 17.1245437895437 23.8254522289304 1.39130434782609 0.476438043942987 0.739190847532545 1
"2947" "GLEAN_01772" 26.4678583891242 22.1611743158801 30.7745424623684 1.38866930171278 0.473703076221748 0.702672781738417 1
"2948" "GLEAN_01736" 417.492873846101 349.542158527745 485.443589164456 1.38879839619095 0.473837186846143 0.430458188583859 1
"2949" "GLEAN_01533" 20.474998009237 17.1245437895437 23.8254522289304 1.39130434782609 0.476438043942987 0.739190847532545 1
"2950" "GLEAN_01512" 517.36414755818 432.142899159662 602.585395956697 1.39441235093409 0.479657253228307 0.417108728269993 1
"2951" "GLEAN_01074" 859.446253335322 718.223513055568 1000.66899361508 1.39325568632234 0.478460041528199 0.404900829087517 1
"2952" "GLEAN_01027" 366.053547296691 306.227136001252 425.87995859213 1.39073226544622 0.47584470852813 0.4339385251758 1
"2953" "GLEAN_00795" 94.8857394374589 79.5787623161149 110.192716558803 1.38470005503577 0.469573502645173 0.538305006909955 1
"2954" "GLEAN_00608" 81.8999920369482 68.4981751581748 95.3018089157215 1.39130434782609 0.476438043942987 0.548437289262137 1
"2955" "GLEAN_00401" 184.274982083133 154.120894105893 214.429070060373 1.39130434782609 0.476438043942987 0.472779884661482 1
"2956" "GLEAN_15919" 23.9714415195488 20.1465221053455 27.7963609337521 1.37971014492754 0.464365211642412 0.723443424837395 1
"2957" "GLEAN_15840" 53.9357434189849 45.3296747370275 62.5418121009422 1.37971014492754 0.464365211642412 0.60965172230596 1
"2958" "GLEAN_15753" 159.310813387379 133.974372000548 184.64725477421 1.37822817914351 0.462814760079012 0.496659157833281 1
"2959" "GLEAN_15706" 68.4178810483347 57.4175880002348 79.4181740964346 1.38316806509026 0.467976465194791 0.576808967244274 1
"2960" "GLEAN_15184" 269.182353506822 226.648373685137 311.716333328506 1.37533011272142 0.45977794214676 0.464678359034208 1
"2961" "GLEAN_14407" 238.218024966649 200.457894948188 275.97815498511 1.37673876629524 0.461254836652029 0.470256842096509 1
"2962" "GLEAN_13467" 154.814343236331 129.945067579479 179.683618893183 1.38276598135041 0.467557016132122 0.494487430504317 1
"2963" "GLEAN_13348" 29.964301899436 25.1831526316819 34.7454511671901 1.37971014492754 0.464365211642412 0.690916051375644 1
"2964" "GLEAN_12481" 240.714441836225 202.472547158723 278.956336513726 1.37774893647703 0.462313013514167 0.468606212701816 1
"2965" "GLEAN_11686" 1702.98697345776 1433.42504779534 1972.54889912019 1.37610885351421 0.460594595195358 0.412222044336423 1
"2966" "GLEAN_11064" 113.864347217857 95.6959800003913 132.032714435323 1.37971014492754 0.464365211642412 0.52459983003007 1
"2967" "GLEAN_10937" 326.110877383485 273.992700632699 378.22905413427 1.3804347826087 0.465122730715153 0.449644786116597 1
"2968" "GLEAN_10634" 141.332232247718 118.864480421539 163.799984073896 1.37803979366249 0.462617549356145 0.506659623796479 1
"2969" "GLEAN_10525" 59.9286037988721 50.3663052633638 69.4909023343803 1.37971014492754 0.464365211642412 0.596184100398785 1
"2970" "GLEAN_10194" 50.4392999086731 42.3076964212256 58.5709033961205 1.38440303657695 0.469264011055251 0.614513940779066 1
"2971" "GLEAN_09976" 173.792951016729 146.062285263755 201.523616769703 1.37971014492754 0.464365211642412 0.488499882327475 1
"2972" "GLEAN_09595" 96.8857927189316 81.5934145266494 112.178170911214 1.37484344247629 0.459267344002733 0.54533686829459 1
"2973" "GLEAN_09346" 57.4321869292966 48.3516530528293 66.512720805764 1.3756038647343 0.460065074208787 0.605113611171643 1
"2974" "GLEAN_09239" 5.99286037988721 5.03663052633638 6.94909023343803 1.37971014492754 0.464365211642412 0.920363505793065 1
"2975" "GLEAN_09079" 208.253723067213 175.274742316506 241.23270381792 1.37631184407796 0.460807392229223 0.479164576919775 1
"2976" "GLEAN_08919" 507.889442597042 426.098942528058 589.679942666027 1.38390379278446 0.468743652152986 0.428403019696916 1
"2977" "GLEAN_08604" 553.846871283729 466.391986738749 641.301755828709 1.37502738911322 0.459460355905859 0.434879996982294 1
"2978" "GLEAN_08141" 5.99286037988721 5.03663052633638 6.94909023343803 1.37971014492754 0.464365211642412 0.920363505793065 1
"2979" "GLEAN_07858" 23.9714415195488 20.1465221053455 27.7963609337521 1.37971014492754 0.464365211642412 0.723443424837395 1
"2980" "GLEAN_07784" 257.69299633515 216.575112632465 298.810880037835 1.37971014492754 0.464365211642412 0.462644753253672 1
"2981" "GLEAN_07293" 335.600181273684 282.051309474838 389.149053072529 1.37971014492754 0.464365211642412 0.449041005031756 1
"2982" "GLEAN_07234" 154.814343236331 129.945067579479 179.683618893183 1.38276598135041 0.467557016132122 0.494487430504317 1
"2983" "GLEAN_06807" 5.99286037988721 5.03663052633638 6.94909023343803 1.37971014492754 0.464365211642412 0.920363505793065 1
"2984" "GLEAN_06773" 50.4392999086731 42.3076964212256 58.5709033961205 1.38440303657695 0.469264011055251 0.614513940779066 1
"2985" "GLEAN_06608" 5.99286037988721 5.03663052633638 6.94909023343803 1.37971014492754 0.464365211642412 0.920363505793065 1
"2986" "GLEAN_06263" 11.9857207597744 10.0732610526728 13.8981804668761 1.37971014492754 0.464365211642412 0.824772925372789 1
"2987" "GLEAN_05601" 2187.91230064053 1841.39212042858 2534.43248085247 1.37636761487965 0.46086585182122 0.409527479221625 1
"2988" "GLEAN_05468" 162.807256897691 136.99635031635 188.618163479032 1.3768115942029 0.461331151552779 0.496359232754466 1
"2989" "GLEAN_05394" 5.99286037988721 5.03663052633638 6.94909023343803 1.37971014492754 0.464365211642412 0.920363505793065 1
"2990" "GLEAN_05392" 889.432453628351 746.428644003052 1032.43626325365 1.38316806509026 0.467976465194791 0.414562231000005 1
"2991" "GLEAN_05237" 716.646828716889 602.381010949832 830.912646483947 1.37938054384179 0.464020522824409 0.423287522220006 1
"2992" "GLEAN_04987" 5.99286037988721 5.03663052633638 6.94909023343803 1.37971014492754 0.464365211642412 0.920363505793065 1
"2993" "GLEAN_04732" 106.871460197233 89.6520233687877 124.090897025679 1.38413939097867 0.46898923816786 0.526606443097258 1
"2994" "GLEAN_03798" 29.964301899436 25.1831526316819 34.7454511671901 1.37971014492754 0.464365211642412 0.690916051375644 1
"2995" "GLEAN_03732" 41.9500226592104 35.2564136843547 48.6436316340662 1.37971014492754 0.464365211642412 0.643310049412268 1
"2996" "GLEAN_03439" 235.21794504444 197.435916632386 272.999973456494 1.38272700384502 0.467516348768984 0.4649721279484 1
"2997" "GLEAN_03144" 5.99286037988721 5.03663052633638 6.94909023343803 1.37971014492754 0.464365211642412 0.920363505793065 1
"2998" "GLEAN_02658" 47.9428830390976 40.2930442106911 55.5927218675042 1.37971014492754 0.464365211642412 0.625177569408222 1
"2999" "GLEAN_02289" 1287.96131862312 1081.86823705706 1494.05440018918 1.38099479124497 0.465707878133822 0.410549294851974 1
"3000" "GLEAN_02214" 288.153661822689 241.758265264146 334.549058381231 1.38381642512077 0.46865257004551 0.452381898910232 1
"3001" "GLEAN_01746" 56.4321602885603 47.344326947562 65.5199936295585 1.38390379278446 0.468743652152986 0.600234242404463 1
"3002" "GLEAN_01335" 11.9857207597744 10.0732610526728 13.8981804668761 1.37971014492754 0.464365211642412 0.824772925372789 1
"3003" "GLEAN_01312" 1458.7468902531 1223.90121789974 1693.59256260647 1.38376573030357 0.468599717297317 0.405985322936009 1
"3004" "GLEAN_01260" 880.950475843419 740.384687371449 1021.51626431539 1.37971014492754 0.464365211642412 0.418361469695313 1
"3005" "GLEAN_00747" 86.3964621879963 72.5274795792439 100.265444796749 1.38244766505636 0.467224865781653 0.550496695357771 1
"3006" "GLEAN_00560" 17.9785811396616 15.1098915790092 20.8472707003141 1.37971014492754 0.464365211642412 0.765746343824266 1
"3007" "GLEAN_00389" 17.9785811396616 15.1098915790092 20.8472707003141 1.37971014492754 0.464365211642412 0.765746343824266 1
"3008" "GLEAN_00098" 17.9785811396616 15.1098915790092 20.8472707003141 1.37971014492754 0.464365211642412 0.765746343824266 1
"3009" "GLEAN_16415" 503.407571375056 424.084290317524 582.730852432589 1.37409205136149 0.458478654515827 0.438891705664988 1
"3010" "GLEAN_16079" 489.42909679834 413.003703159584 565.854490437096 1.37009544008484 0.454276394018828 0.444044843302631 1
"3011" "GLEAN_15891" 424.003996207683 357.600767369883 490.407225045484 1.37138191467646 0.455630401664803 0.447837366617056 1
"3012" "GLEAN_15828" 21.4750246499734 18.131869894811 24.8181794051358 1.36876006441224 0.452869572804583 0.746823899421334 1
"3013" "GLEAN_15824" 517.400644880834 437.179529685998 597.62176007567 1.36699392239364 0.451006828787393 0.445510940679494 1
"3014" "GLEAN_15453" 348.096864550622 294.139222738045 402.0545063632 1.36688505062537 0.45089192336414 0.460716996284005 1
"3015" "GLEAN_14008" 843.511522264319 711.172230318698 975.85081420994 1.37217227080511 0.45646161754157 0.427209406514443 1
"3016" "GLEAN_13381" 1019.30452656252 859.249167792987 1179.35988533205 1.3725470207452 0.456855573954646 0.423178209574045 1
"3017" "GLEAN_12505" 114.368010270491 96.7033061056586 132.032714435323 1.36533816425121 0.449258319252204 0.538068956270536 1
"3018" "GLEAN_11990" 602.789780963563 507.692357054708 697.887204872419 1.374626178974 0.459039340044789 0.432816737461714 1
"3019" "GLEAN_09985" 846.518901651059 715.201534739767 977.836268562351 1.36721779955093 0.451243084423865 0.432436046434572 1
"3020" "GLEAN_09882" 183.785917959562 155.128220211161 212.443615707963 1.36947110860154 0.453618830178416 0.49468259470185 1
"3021" "GLEAN_09818" 215.75027314047 182.326025053377 249.174521227564 1.36664264552806 0.450636051339737 0.486734705551041 1
"3022" "GLEAN_09627" 42.9500492999468 36.263739789622 49.6363588102716 1.36876006441224 0.452869572804583 0.648966721998646 1
"3023" "GLEAN_09488" 143.33228552919 120.879132632073 165.785438426307 1.37149758454106 0.455752081337704 0.511915715745982 1
"3024" "GLEAN_09013" 219.246716650782 185.348003369179 253.145429932385 1.36578449905482 0.449729865274015 0.486600194747766 1
"3025" "GLEAN_08915" 698.682846506289 589.285771581357 808.079921431222 1.37128700606961 0.45553055426765 0.432440988517351 1
"3026" "GLEAN_08518" 668.718544606853 564.102618949675 773.334470264032 1.37091097308489 0.455134885588873 0.433946910370629 1
"3027" "GLEAN_08267" 227.735993900245 192.39928610605 263.07270169444 1.36732680780029 0.451358105886983 0.482639544080479 1
"3028" "GLEAN_07922" 48.942909679834 41.3003703159584 56.5854490437096 1.37009544008484 0.454276394018828 0.630467911839873 1
"3029" "GLEAN_07871" 33.4607454097478 28.2051309474838 38.7163598720119 1.37267080745342 0.456985681276814 0.680394627034354 1
"3030" "GLEAN_07507" 21.4750246499734 18.131869894811 24.8181794051358 1.36876006441224 0.452869572804583 0.746823899421334 1
"3031" "GLEAN_07060" 559.847031128147 472.435943370353 647.258118885942 1.37004418899292 0.454222426187871 0.439815488047902 1
"3032" "GLEAN_06169" 36.9571889200596 31.2271092632856 42.6872685768336 1.36699392239364 0.451006828787393 0.670908174098045 1
"3033" "GLEAN_04764" 214.750246499734 181.31869894811 248.181794051358 1.36876006441224 0.452869572804583 0.484853709686031 1
"3034" "GLEAN_03497" 131.346564769416 110.8058715794 151.887257959431 1.37075098814229 0.454966513640162 0.520146023662154 1
"3035" "GLEAN_03448" 130.346538128679 109.798545474133 150.894530783226 1.37428533439702 0.458681573138829 0.517355362428713 1
"3036" "GLEAN_03432" 21.4750246499734 18.131869894811 24.8181794051358 1.36876006441224 0.452869572804583 0.746823899421334 1
"3037" "GLEAN_02955" 573.832805169395 484.52385663356 663.141753705229 1.36864623821146 0.452749593176181 0.44056889676252 1
"3038" "GLEAN_00835" 73.9143778401192 62.4542185265712 85.3745371536672 1.36699392239364 0.451006828787393 0.58225955279019 1
"3039" "GLEAN_00572" 1471.28737031723 1242.03308779455 1700.54165283991 1.36915970238725 0.45329073615333 0.421353639719821 1
"3040" "GLEAN_16297" 37.9572155607959 32.2344353685529 43.679995753039 1.35507246376812 0.438370003109467 0.67676537204254 1
"3041" "GLEAN_16218" 341.614940047163 290.109918316976 393.119961777351 1.35507246376812 0.438370003109467 0.474159395003423 1
"3042" "GLEAN_15784" 40.4536324303714 34.2490875790874 46.6581772816553 1.36231884057971 0.446064394899468 0.662300536084323 1
"3043" "GLEAN_15642" 154.821642700862 130.952393684746 178.690891716978 1.36454849498328 0.448423667773391 0.512587188192372 1
"3044" "GLEAN_15498" 211.261102453953 179.304046737575 243.218158170331 1.35645660315909 0.439842892508343 0.49867841892831 1
"3045" "GLEAN_15373" 3526.95527205104 2985.71457601221 4068.19596808986 1.36255354104324 0.446312921177583 0.421196464551037 1
"3046" "GLEAN_14963" 350.104217296626 297.161201053847 403.047233539406 1.3563252272169 0.439703157408143 0.471719314809609 1
"3047" "GLEAN_14768" 11468.8967725915 9715.66028530289 13222.1332598802 1.36090938460267 0.444571008989913 0.419291437133278 1
"3048" "GLEAN_14700" 93.8930122612535 79.5787623161149 108.207262206392 1.35975050449459 0.443341961071994 0.562965921312964 1
"3049" "GLEAN_14517" 9.48930389019899 8.05860884213822 10.9199989382598 1.35507246376812 0.438370003109467 0.869550827765193 1
"3050" "GLEAN_13383" 127.353757671001 107.783893263599 146.923622078404 1.36313151835297 0.446924763699973 0.530407777192606 1
"3051" "GLEAN_12994" 247.218264733276 209.523829895594 284.912699570959 1.3598104793757 0.443405593006766 0.485593706887479 1
"3052" "GLEAN_12707" 15.4821642700862 13.0952393684746 17.8690891716978 1.36454849498328 0.44842366777339 0.79651143224448 1
"3053" "GLEAN_12569" 440.493486583037 372.710658948893 508.276314217181 1.36372894633764 0.447556923955858 0.454526244264266 1
"3054" "GLEAN_12115" 853.037323477172 724.267469687172 981.807177267173 1.35558646267965 0.438917134791983 0.444952523109691 1
"3055" "GLEAN_12107" 106.878759661764 90.6593494740549 123.098169849474 1.35780998389694 0.441281598529371 0.551916113233959 1
"3056" "GLEAN_11872" 18.978607780398 16.1172176842764 21.8399978765195 1.35507246376812 0.438370003109467 0.773429906432678 1
"3057" "GLEAN_11752" 123.360950572587 104.761914947797 141.959986197377 1.35507246376812 0.438370003109467 0.541295517546984 1
"3058" "GLEAN_11714" 75.9144311215919 64.4688707371057 87.359991506078 1.35507246376812 0.438370003109467 0.590290348821753 1
"3059" "GLEAN_11627" 65.4251005906565 55.4029357897002 75.4472653916129 1.36179183135705 0.445506184391096 0.601300286458177 1
"3060" "GLEAN_11191" 1028.31936525821 870.329754950927 1186.30897556549 1.36305689747719 0.446845785176813 0.433244859666896 1
"3061" "GLEAN_11030" 9.48930389019899 8.05860884213822 10.9199989382598 1.35507246376812 0.438370003109467 0.869550827765193 1
"3062" "GLEAN_10827" 15.4821642700862 13.0952393684746 17.8690891716978 1.36454849498328 0.44842366777339 0.79651143224448 1
"3063" "GLEAN_10551" 9.48930389019899 8.05860884213822 10.9199989382598 1.35507246376812 0.438370003109467 0.869550827765193 1
"3064" "GLEAN_09151" 18.978607780398 16.1172176842764 21.8399978765195 1.35507246376812 0.438370003109467 0.773429906432678 1
"3065" "GLEAN_08701" 170.807470023582 145.054959158488 196.559980888676 1.35507246376812 0.438370003109467 0.514766143097157 1
"3066" "GLEAN_08696" 194.778911543131 165.201481263833 224.356341822428 1.35807705903146 0.441565342269274 0.502345932685276 1
"3067" "GLEAN_08350" 1848.89596996637 1567.39941979588 2130.39252013686 1.35918929995157 0.4427464002425 0.429680355520709 1
"3068" "GLEAN_08297" 438.997096354198 371.703332843625 506.29085986477 1.36208318604925 0.445814815270632 0.456414306037423 1
"3069" "GLEAN_08273" 682.22255398906 578.205184423417 786.239923554702 1.35979397061051 0.443388077876092 0.445405081441111 1
"3070" "GLEAN_07796" 269.189652971352 227.655699790405 310.7236061523 1.36488392971656 0.448778268989601 0.475504203090724 1
"3071" "GLEAN_07213" 428.01140223516 362.63739789622 493.3854065741 1.36054750402576 0.444187329704782 0.45900459451994 1
"3072" "GLEAN_06124" 553.861470212791 468.406638949284 639.316301476298 1.36487455197133 0.448768356591393 0.445657454805826 1
"3073" "GLEAN_06022" 138.843114842673 117.857154316271 159.829075369075 1.35612535612536 0.439490543003383 0.529997269314043 1
"3074" "GLEAN_05871" 378.564829502692 320.329701474994 436.79995753039 1.3635949320937 0.447415142712475 0.460590413124286 1
"3075" "GLEAN_05736" 24.9714681602852 21.1538482106128 28.7890881099575 1.36093857832988 0.444601956820982 0.730547646688221 1
"3076" "GLEAN_05570" 15.4821642700862 13.0952393684746 17.8690891716978 1.36454849498328 0.44842366777339 0.79651143224448 1
"3077" "GLEAN_05490" 66.4251272313929 56.4102618949675 76.4399925678183 1.35507246376812 0.438370003109468 0.605621597598798 1
"3078" "GLEAN_04817" 2373.7785659914 2009.61558000822 2737.94155197458 1.36242054411391 0.446172094876442 0.423916044937197 1
"3079" "GLEAN_04781" 1305.50923135545 1106.04406358347 1504.97439912744 1.36068213616325 0.444330083638063 0.432137540618909 1
"3080" "GLEAN_03766" 37.9572155607959 32.2344353685529 43.679995753039 1.35507246376812 0.438370003109467 0.67676537204254 1
"3081" "GLEAN_03655" 196.27530177197 166.208807369101 226.341796174839 1.36179183135705 0.445506184391096 0.497972500633108 1
"3082" "GLEAN_03552" 9.48930389019899 8.05860884213822 10.9199989382598 1.35507246376812 0.438370003109467 0.869550827765193 1
"3083" "GLEAN_03545" 74.9144044808555 63.4615446318384 86.3672643298726 1.36093857832988 0.444601956820982 0.586311429706154 1
"3084" "GLEAN_01769" 2050.16410547749 1737.63753158605 2362.69067936893 1.35971434572569 0.443303596114583 0.428123829938247 1
"3085" "GLEAN_01374" 43.9500759406831 37.2710658948892 50.629085986477 1.35840188014101 0.441910360814716 0.654447484424605 1
"3086" "GLEAN_01109" 1235.09859649018 1047.61914947797 1422.57804350238 1.35791527313266 0.441393465705861 0.435967365820776 1
"3087" "GLEAN_00686" 75.9144311215919 64.4688707371057 87.359991506078 1.35507246376812 0.438370003109467 0.590290348821753 1
"3088" "GLEAN_00606" 322.629032802235 272.985374527432 372.272691077037 1.36370928926681 0.447536128501542 0.467558683415247 1
"3089" "GLEAN_00590" 785.604870140512 665.84255558167 905.367184699354 1.35973163191475 0.44332193712922 0.442150844197066 1
"3090" "GLEAN_00371" 47.4465194509949 40.2930442106911 54.5999946912988 1.35507246376812 0.438370003109467 0.647248512102527 1
"3091" "GLEAN_00150" 121.360897291114 102.747262737262 139.974531844966 1.36231884057971 0.446064394899468 0.535544396469949 1
"3092" "GLEAN_00132" 554.365133265425 469.413965054551 639.316301476298 1.36194563662375 0.445669117932507 0.448783159861939 1
"3093" "GLEAN_00062" 115.368036911227 97.7106322109259 133.025441611528 1.36142238159271 0.445114732742815 0.541098085209896 1
"3094" "GLEAN_14736" 127.857420723635 108.791219368866 146.923622078404 1.35050993022008 0.433504247937652 0.542744233834375 1
"3095" "GLEAN_14114" 79.4108746319037 67.4908490529076 91.3309002108998 1.35323383084577 0.436411150071411 0.587031593441801 1
"3096" "GLEAN_13662" 584.854996611087 498.626422107302 671.083571114872 1.34586444151662 0.428533105787382 0.46489565886978 1
"3097" "GLEAN_13264" 79.4108746319037 67.4908490529076 91.3309002108998 1.35323383084577 0.436411150071411 0.587031593441801 1
"3098" "GLEAN_13089" 172.807523305054 147.069611369022 198.545435241086 1.35000992654358 0.432970015366878 0.519185608427525 1
"3099" "GLEAN_12910" 1098.27013385804 933.791299582766 1262.74896813331 1.35228178790863 0.435395811130995 0.444016888247782 1
"3100" "GLEAN_12850" 48.4465460917313 41.3003703159584 55.5927218675042 1.34605867797808 0.428741301911691 0.652331777762965 1
"3101" "GLEAN_12179" 121.864560343748 103.75458884253 139.974531844966 1.34909244406923 0.431989209687745 0.548417071685363 1
"3102" "GLEAN_11035" 329.132855699286 280.036657264303 378.22905413427 1.35064122614951 0.433644499241985 0.480647364494675 1
"3103" "GLEAN_10805" 952.937795047375 810.897514740158 1094.97807535459 1.35032856242686 0.433310487061573 0.448646279280851 1
"3104" "GLEAN_10548" 2621.05522644092 2227.19801874595 3014.9124341359 1.35367956003907 0.436886267823404 0.432865362679922 1
"3105" "GLEAN_10076" 67.4251538721292 57.4175880002348 77.4327197440237 1.34858886346301 0.431450589169677 0.609854924834909 1
"3106" "GLEAN_09730" 135.850334384995 115.842502105737 155.858166664253 1.34543163201008 0.428069082419422 0.542764719899841 1
"3107" "GLEAN_09489" 860.54117301496 732.32607852931 988.756267500611 1.3501584833443 0.433128762620657 0.45080135712436 1
"3108" "GLEAN_09319" 283.18272647713 240.750939158879 325.614513795382 1.35249530046692 0.435623581109505 0.485969895859822 1
"3109" "GLEAN_09161" 41.4536590711077 35.2564136843547 47.6509044578607 1.35155279503106 0.43461786824836 0.667870185458588 1
"3110" "GLEAN_09021" 175.30394017463 149.084263579557 201.523616769703 1.35174304739522 0.434820936028397 0.516333273655229 1
"3111" "GLEAN_08817" 144.339611634457 122.893784842608 165.785438426307 1.34901401758137 0.431905339383336 0.534072626752617 1
"3112" "GLEAN_08515" 215.757572605001 183.333351158644 248.181794051358 1.35371874502309 0.436928028935561 0.50022335392617 1
"3113" "GLEAN_08473" 188.289687575141 160.164850737497 216.414524412784 1.35119861452921 0.434239753964741 0.511860325900648 1
"3114" "GLEAN_08404" 22.4750512907098 19.1391960000783 25.8109065813412 1.34858886346301 0.431450589169677 0.753993437061497 1
"3115" "GLEAN_08173" 63.9287103618175 54.395609684433 73.461811039202 1.35050993022008 0.433504247937652 0.614317182118978 1
"3116" "GLEAN_08024" 919.980712690261 783.699709897941 1056.26171548258 1.34778883052047 0.430594474987168 0.452150248732277 1
"3117" "GLEAN_07817" 771.640994492858 656.776620634265 886.505368351451 1.34978216413266 0.432726595362315 0.453533451680024 1
"3118" "GLEAN_07770" 1211.64541695232 1030.49460568842 1392.79622821622 1.35158031932225 0.434647248346741 0.443284358889923 1
"3119" "GLEAN_06551" 22.4750512907098 19.1391960000783 25.8109065813412 1.34858886346301 0.431450589169677 0.753993437061497 1
"3120" "GLEAN_06459" 603.329941338852 513.736313686311 692.923568991392 1.3487922705314 0.431668173822965 0.460757944312074 1
"3121" "GLEAN_05316" 2892.25223215828 2457.87569685216 3326.6287674644 1.35345687811832 0.436648923226393 0.432451148126118 1
"3122" "GLEAN_01720" 31.9643551809087 27.1978048422165 36.730905519601 1.35050993022008 0.433504247937652 0.703750921165802 1
"3123" "GLEAN_01093" 50.9429629613067 43.3150225264929 58.5709033961205 1.35220761712167 0.435316679131914 0.640621143573903 1
"3124" "GLEAN_00477" 139.843141483409 118.864480421539 160.82180254528 1.35298452468681 0.436145337994954 0.532596264827436 1
"3125" "GLEAN_00192" 2419.82358825246 2061.99653748212 2777.6506390228 1.34706852728985 0.429823244613513 0.44090580309861 1
"3126" "GLEAN_16329" 12.9857474005108 11.08058715794 14.8909076430815 1.34387351778656 0.426397361443392 0.832851353898666 1
"3127" "GLEAN_15204" 871.548765527591 744.413991792518 998.683539262665 1.34157008099469 0.423922420131547 0.460230871829201 1
"3128" "GLEAN_14791" 45.9501292221559 39.2857181054238 52.6145403388879 1.33927907840951 0.421456620173121 0.664915198345988 1
"3129" "GLEAN_14678" 114.375309735021 97.7106322109259 131.039987259117 1.34110264455401 0.423419661643496 0.562262555073881 1
"3130" "GLEAN_14640" 131.85752728658 112.820523789935 150.894530783226 1.33747412008282 0.419510975858152 0.553521247027598 1
"3131" "GLEAN_14552" 58.9358766226666 50.3663052633638 67.5054479819694 1.34028985507246 0.422545035947785 0.633329198245266 1
"3132" "GLEAN_13357" 784.152276698859 670.879186108006 897.425367289711 1.33768551159856 0.419738979816096 0.466856976499275 1
"3133" "GLEAN_13229" 16.4821909108225 14.1025654737419 18.8618163479032 1.33747412008282 0.419510975858152 0.80412181215964 1
"3134" "GLEAN_12909" 1005.89541021922 858.24184168772 1153.54897875071 1.34408382663129 0.426623117650861 0.454712260144981 1
"3135" "GLEAN_12702" 531.422916244736 454.304073475542 608.54175901393 1.33950319740352 0.421698024907571 0.474874490509336 1
"3136" "GLEAN_12659" 16.4821909108225 14.1025654737419 18.8618163479032 1.33747412008282 0.419510975858152 0.80412181215964 1
"3137" "GLEAN_12138" 139.346777895307 118.864480421539 159.829075369075 1.34463276836158 0.427212213224946 0.541480588639518 1
"3138" "GLEAN_11608" 1778.06926562283 1520.05509284832 2036.08343839734 1.33948002804429 0.421673070425339 0.452306310083693 1
"3139" "GLEAN_11348" 29.4679383113333 25.1831526316819 33.7527239909847 1.34028985507246 0.422545035947785 0.722675694584816 1
"3140" "GLEAN_11116" 97.8931188241989 83.608066737184 112.178170911214 1.34171468482626 0.424077915540433 0.576427166436448 1
"3141" "GLEAN_10590" 12.9857474005108 11.08058715794 14.8909076430815 1.34387351778656 0.426397361443392 0.832851353898666 1
"3142" "GLEAN_10450" 1907.941338557 1632.87561663826 2183.00706047575 1.33690958345627 0.418901897809597 0.45458799829352 1
"3143" "GLEAN_10411" 38.9572422015323 33.2417614738201 44.6727229292445 1.34387351778656 0.426397361443391 0.682416050578973 1
"3144" "GLEAN_10231" 207.27559482007 177.289394527041 237.261795113098 1.33827404479578 0.420373573815622 0.519300655956206 1
"3145" "GLEAN_10033" 222.757759090156 190.384633895515 255.130884284796 1.34008128211027 0.422320509444976 0.512862630142999 1
"3146" "GLEAN_09653" 32.9643818216451 28.2051309474838 37.7236326958064 1.33747412008282 0.419510975858152 0.709766158398875 1
"3147" "GLEAN_09487" 139.346777895307 118.864480421539 159.829075369075 1.34463276836158 0.427212213224946 0.541480588639518 1
"3148" "GLEAN_09069" 1061.83120691967 905.586168635282 1218.07624520407 1.34506940078348 0.427680612620628 0.452676311655928 1
"3149" "GLEAN_08365" 65.9287636432902 56.4102618949675 75.4472653916129 1.33747412008282 0.419510975858152 0.62281274214876 1
"3150" "GLEAN_08139" 32.9643818216451 28.2051309474838 37.7236326958064 1.33747412008282 0.419510975858152 0.709766158398875 1
"3151" "GLEAN_08130" 281.19727212472 240.750939158879 321.64360509056 1.33600145533928 0.417921579376046 0.504361644050244 1
"3152" "GLEAN_07891" 267.211498083473 228.663025895672 305.759970271273 1.33716401711039 0.419176437876157 0.505726276509891 1
"3153" "GLEAN_07566" 357.608066834414 305.219809895985 409.996323772844 1.34328215430239 0.425762372418665 0.485049226242679 1
"3154" "GLEAN_07424" 16.4821909108225 14.1025654737419 18.8618163479032 1.33747412008282 0.419510975858152 0.80412181215964 1
"3155" "GLEAN_06705" 58.9358766226666 50.3663052633638 67.5054479819694 1.34028985507246 0.422545035947785 0.633329198245266 1
"3156" "GLEAN_06625" 244.232783740129 208.516503790326 279.949063689932 1.34257508926696 0.425002779371638 0.504738048346382 1
"3157" "GLEAN_06364" 418.047633150451 357.600767369883 478.494498931018 1.33806899367218 0.420152506310087 0.484627857670338 1
"3158" "GLEAN_06201" 58.9358766226666 50.3663052633638 67.5054479819694 1.34028985507246 0.422545035947785 0.633329198245266 1
"3159" "GLEAN_05436" 167.318325977801 143.040306947953 191.596345007648 1.33945703204736 0.421648302235569 0.532680241491901 1
"3160" "GLEAN_05337" 25.9714948010215 22.1611743158801 29.781815286163 1.34387351778656 0.426397361443392 0.737277454509535 1
"3161" "GLEAN_04599" 81.4109279133764 69.5055012634421 93.3163545633106 1.34257508926696 0.425002779371638 0.59454478863606 1
"3162" "GLEAN_04569" 1108.78136278257 945.879212845973 1271.68351271916 1.34444598786869 0.427011797160042 0.452680912728654 1
"3163" "GLEAN_04463" 25.9714948010215 22.1611743158801 29.781815286163 1.34387351778656 0.426397361443392 0.737277454509535 1
"3164" "GLEAN_04129" 12.9857474005108 11.08058715794 14.8909076430815 1.34387351778656 0.426397361443392 0.832851353898666 1
"3165" "GLEAN_03917" 211.772064971118 181.31869894811 242.225430994125 1.33590982286634 0.417822625705382 0.520519578633291 1
"3166" "GLEAN_03392" 263.715054573161 225.64104757987 301.789061566451 1.33747412008282 0.419510975858152 0.506085768232768 1
"3167" "GLEAN_02470" 114.375309735021 97.7106322109259 131.039987259117 1.34110264455401 0.423419661643496 0.562262555073881 1
[truncated: 1,078,718 more chars]
