# Supplementary material for: Next Generation Sequencing Based Transcriptome Analysis of Septic-Injury Responsive Genes in the Beetle Tribolium castaneum
Source: PLoS One. 2013 Jan 9;8(1):e52004. doi: 10.1371/journal.pone.0052004 (PMC3541394; doi:10.1371/journal.pone.0052004)
Supplement: Table S3 — Blast2go annotation of predicted genes (gleans) to assign the potential functions of identified genes. (XLSX) [file pone.0052004.s005.xlsx]

## Sheet: Glean Annotation
Sequence name	Sequence desc.	Sequence length	Hit desc.	Hit ACC	E-Value	Similarity	Score	Alignment length	Positives
GLEAN_00001	mitochondrial ribosomal	180	gi|91085855|ref|XP_975056.1|PREDICTED: similar to mitochondrial ribosomal protein, S31, putative [Tribolium castaneum]	XP_975056	4.03252e-27	100	124.02	59	59
GLEAN_00003	gag protein	1194	gi|189242131|ref|XP_001810131.1|PREDICTED: similar to gag-like protein [Tribolium castaneum]	XP_001810131	1.18653e-39	61	168.318	209	129
GLEAN_00005	golgi-specific brefeldin a-resistance guanine nucleotide exchange factor 1	822	gi|193713882|ref|XP_001949009.1|PREDICTED: similar to AGAP003198-PA, partial [Acyrthosiphon pisum]	XP_001949009	2.3168e-37	49	159.844	279	137
GLEAN_00006	golgi-specific brefeldin a-resistance guanine nucleotide exchange factor 1	576	gi|190702384|gb|ACE75277.1|transposase-like protein [Glyptapanteles flavicoxis]	ACE75277	4.64145e-33	58	144.436	189	110
GLEAN_00008	transposase	948	gi|193666849|ref|XP_001944915.1|PREDICTED: similar to Y54G2A.42 [Acyrthosiphon pisum]	XP_001944915	5.95823e-30	47	135.576	295	139
GLEAN_00010	predicted protein [Nematostella vectensis]	1641	gi|156370914|ref|XP_001628512.1|predicted protein [Nematostella vectensis] >gi|156215490|gb|EDO36449.1| predicted protein [Nematostella vectensis]	XP_001628512	5.36134e-07	51	60.4622	185	95
GLEAN_00011	cg12253 cg12253-pa	1686	gi|193605893|ref|XP_001946032.1|PREDICTED: similar to F14D2.9 [Acyrthosiphon pisum]	XP_001946032	2.19938e-72	68	277.715	288	197
GLEAN_00012	thap domain-containing protein 9	408	gi|193650241|ref|XP_001945017.1|PREDICTED: similar to conserved hypothetical protein [Acyrthosiphon pisum]	XP_001945017	8.80201e-22	59	106.301	127	75
GLEAN_00013	isoform d	1314	gi|91079957|ref|XP_969398.1|PREDICTED: similar to GA11945-PA [Tribolium castaneum]	XP_969398	1.00234e-50	52	205.297	355	187
GLEAN_00014	ankyrin repeat	999	gi|91095111|ref|XP_969521.1|PREDICTED: similar to ankyrin repeat protein, putative [Tribolium castaneum]	XP_969521	3.94481e-152	96	541.576	316	305
GLEAN_00015	ankyrin unc44	1389	gi|91095111|ref|XP_969521.1|PREDICTED: similar to ankyrin repeat protein, putative [Tribolium castaneum]	XP_969521	5.36939e-151	70	538.495	298	209
GLEAN_00016	conserved hypothetical protein [Pediculus humanus corporis]	813	gi|242017597|ref|XP_002429274.1|conserved hypothetical protein [Pediculus humanus corporis] >gi|212514170|gb|EEB16536.1| conserved hypothetical protein [Pediculus humanus corporis]	XP_002429274	4.61074e-06	54	55.8398	98	53
GLEAN_00017	PREDICTED: similar to F59H6.5, partial [Tribolium castaneum]	630	gi|189242285|ref|XP_970703.2|PREDICTED: similar to F59H6.5, partial [Tribolium castaneum]	XP_970703	3.10338e-42	100	175.252	87	87
GLEAN_00020	dna-directed rna polymerase i 135 kda polypeptide	819	gi|110757793|ref|XP_001120416.1|PREDICTED: similar to RNA polymerase I 135kD subunit CG4033-PA [Apis mellifera]	XP_001120416	1.62193e-91	75	339.732	272	204
GLEAN_00021	ribosomal protein s6 polypeptide 5	2787	gi|91093150|ref|XP_970085.1|PREDICTED: similar to ribosomal protein S6 kinase, 90kDa, polypeptide 5 [Tribolium castaneum]	XP_970085	0	100	1720.67	928	928
GLEAN_00023	slit protein	1047	gi|193615415|ref|XP_001948566.1|PREDICTED: similar to vasorin [Acyrthosiphon pisum]	XP_001948566	3.59495e-18	47	96.6709	184	87
GLEAN_00024	extramacrochaetae protein	540	gi|189235630|ref|XP_970015.2|PREDICTED: similar to conserved hypothetical protein [Tribolium castaneum]	XP_970015	9.00222e-62	100	239.58	121	121
GLEAN_00026	cg5466 cg5466-pa	1248	gi|189235628|ref|XP_969944.2|PREDICTED: similar to CG5466 CG5466-PA [Tribolium castaneum]	XP_969944	0	99	761.911	415	411
GLEAN_00027	neosin cg8614-pa	1536	gi|91093144|ref|XP_969873.1|PREDICTED: similar to AGAP007689-PA [Tribolium castaneum]	XP_969873	5.19518e-150	100	535.413	209	209
GLEAN_00028	translation machinery-associated	1167	gi|91093140|ref|XP_969738.1|PREDICTED: similar to GA21225-PA [Tribolium castaneum]	XP_969738	1.14484e-156	100	556.984	343	343
GLEAN_00029	breast cancer anti-estrogen resistance	2298	gi|91093137|ref|XP_969665.1|PREDICTED: similar to GA11414-PA [Tribolium castaneum]	XP_969665	2.74107e-172	99	610.142	311	310
GLEAN_00030	n-terminal acetyltransferase complex ard1	507	gi|189235625|ref|XP_001806886.1|PREDICTED: similar to GA11315-PA, partial [Tribolium castaneum]	XP_001806886	1.16064e-91	100	338.576	164	164
GLEAN_00031	phospholipase d active site motif domain protein	720	gi|198474853|ref|XP_001356839.2|GA11550 [Drosophila pseudoobscura pseudoobscura] >gi|198138576|gb|EAL33905.2| GA11550 [Drosophila pseudoobscura pseudoobscura]	XP_001356839	4.32472e-15	46	85.5001	209	98
GLEAN_00032	cell division cycle 27	2463	gi|91093142|ref|XP_969809.1|PREDICTED: similar to Cdc27 CG8610-PA [Tribolium castaneum]	XP_969809	0	100	1567.36	820	820
GLEAN_00033	endonuclease and reverse transcriptase-like protein	2088	gi|115663111|ref|XP_788364.2|PREDICTED: similar to ENSANGP00000020392 [Strongylocentrotus purpuratus] >gi|115953649|ref|XP_001195140.1| PREDICTED: similar to ENSANGP00000020392 [Strongylocentrotus purpuratus]	XP_788364	7.0652e-63	54	246.514	386	211
GLEAN_00034	isoform g	282	gi|193620430|ref|XP_001946393.1|PREDICTED: hypothetical protein [Acyrthosiphon pisum]	XP_001946393	1.88162e-08	61	62.003	85	52
GLEAN_00036	rhoptry protein	894	gi|7458799|gb|AAB41263.3|rhoptry protein [Plasmodium yoelii]	AAB41263	0.000871619	44	48.521	219	97
GLEAN_00038	glutamate decarboxylase	3906	gi|189235542|ref|XP_001812033.1|PREDICTED: similar to ring finger protein 216 [Tribolium castaneum]	XP_001812033	0	97	1390.17	745	729
GLEAN_00039	expressed sequence isoform cra_a	2250	gi|189235538|ref|XP_972692.2|PREDICTED: similar to CG33054 CG33054-PA [Tribolium castaneum]	XP_972692	0	96	1447.57	765	735
GLEAN_00040	camp-dependent protein kinase isoform p	1119	gi|189235535|ref|XP_972604.2|PREDICTED: similar to AGAP006448-PB [Tribolium castaneum]	XP_972604	0	100	740.339	372	372
GLEAN_00041	leukocyte receptor cluster member	2157	gi|189235533|ref|XP_972554.2|PREDICTED: similar to leukocyte receptor cluster (lrc) member [Tribolium castaneum]	XP_972554	0	94	778.474	309	291
GLEAN_00042	glutaminyl-trna synthetase	2301	gi|91092950|ref|XP_972452.1|PREDICTED: similar to glutaminyl-trna synthetase [Tribolium castaneum]	XP_972452	0	100	1425.99	766	766
GLEAN_00043	ubiquinol-cytochrome c rieske iron-sulfur polypeptide 1	807	gi|91092948|ref|XP_972400.1|PREDICTED: similar to Rieske iron-sulfur protein 1 [Tribolium castaneum]	XP_972400	6.09473e-144	100	513.842	268	268
GLEAN_00044	lariat debranching enzyme	1437	gi|91092942|ref|XP_972250.1|PREDICTED: similar to lariat debranching enzyme [Tribolium castaneum]	XP_972250	0	100	940.643	478	478
GLEAN_00045	cg32479 cg32479-pa	1902	gi|91092940|ref|XP_972197.1|PREDICTED: similar to CG32479 CG32479-PA [Tribolium castaneum]	XP_972197	0	100	1181.39	633	633
GLEAN_00046	translocase of inner mitochondrial membrane 13	270	gi|242023380|ref|XP_002432112.1|mitochondrial import inner membrane translocase subunit TIM13, putative [Pediculus humanus corporis] >gi|212517486|gb|EEB19374.1| mitochondrial import inner membrane translocase subunit TIM13, putative [Pediculus humanus corporis]	XP_002432112	4.81997e-36	91	153.68	90	82
GLEAN_00047	mitochondrial import inner membrane translocase subunit	597	gi|91092934|ref|XP_971990.1|PREDICTED: similar to CG40042 CG40042-PA [Tribolium castaneum]	XP_971990	4.14127e-99	100	363.999	198	198
GLEAN_00048	isoform a	747	gi|91092932|ref|XP_971939.1|PREDICTED: similar to conserved hypothetical protein [Tribolium castaneum]	XP_971939	1.99958e-143	100	511.916	248	248
GLEAN_00049	ecto-nox disulfide-thiol exchanger 2	2019	gi|91092928|ref|XP_971830.1|PREDICTED: similar to ecto-NOX disulfide-thiol exchanger 2 [Tribolium castaneum]	XP_971830	0	100	1018.07	672	672
GLEAN_00050	actin-related protein 2 3 complex subunit 1a	897	gi|189235525|ref|XP_971606.2|PREDICTED: similar to actin-related protein 2/3 complex subunit 1A [Tribolium castaneum]	XP_971606	1.10363e-131	100	473.396	221	221
GLEAN_00051	diphthamide synthesis protein	1227	gi|189235523|ref|XP_971551.2|PREDICTED: similar to conserved hypothetical protein [Tribolium castaneum]	XP_971551	0	100	818.15	404	404
GLEAN_00052	fbxl16 protein	1170	gi|91092916|ref|XP_971494.1|PREDICTED: similar to AGAP012123-PA [Tribolium castaneum]	XP_971494	0	100	754.207	384	384
GLEAN_00053	tudor domain-containing protein 12 (es cell-associated transcript 8 protein)	4434	gi|189235256|ref|XP_971790.2|PREDICTED: similar to Tudor domain-containing protein 12 (ES cell-associated transcript 8 protein) [Tribolium castaneum]	XP_971790	9.93111e-84	58	317.005	456	268
GLEAN_00054	cg6776 cg6776-pa	720	gi|91092908|ref|XP_971247.1|PREDICTED: similar to CG6776 CG6776-PA [Tribolium castaneum]	XP_971247	5.09403e-141	100	503.827	239	239
GLEAN_00055	cg6776 cg6776-pa	1425	gi|91092906|ref|XP_971184.1|PREDICTED: similar to CG6776 CG6776-PA [Tribolium castaneum]	XP_971184	9.52111e-143	88	511.146	231	204
GLEAN_00056	activating transcription factor	957	gi|91092874|ref|XP_966516.1|PREDICTED: similar to activating transcription factor isoform 1 [Tribolium castaneum]	XP_966516	2.30061e-146	100	522.316	318	318
GLEAN_00057	cg2685 cg2685-pa	1347	gi|91092900|ref|XP_970994.1|PREDICTED: similar to CG2685 CG2685-PA [Tribolium castaneum]	XP_970994	1.23687e-112	100	410.994	182	182
GLEAN_00058	mitochondrial thioredoxin 2	411	gi|91092896|ref|XP_970884.1|PREDICTED: similar to thioredoxin, mitochondrial [Tribolium castaneum]	XP_970884	2.05752e-71	100	271.166	136	136
GLEAN_00059	g patch domain containing 1	2064	gi|189235515|ref|XP_970821.2|PREDICTED: similar to CG8833 CG8833-PA [Tribolium castaneum]	XP_970821	0	100	1092.8	659	659
GLEAN_00060	trna isopentenyltransferase 1	1122	gi|91092888|ref|XP_970625.1|PREDICTED: similar to tRNA isopentenyltransferase 1 [Tribolium castaneum]	XP_970625	0	89	726.472	419	373
GLEAN_00063	novel hd domain containing protein	549	gi|91092872|ref|XP_969942.1|PREDICTED: similar to novel HD domain containing protein [Tribolium castaneum]	XP_969942	1.79381e-97	100	358.221	179	179
GLEAN_00064	wd repeat protein	1092	gi|91092868|ref|XP_969807.1|PREDICTED: similar to predicted protein [Tribolium castaneum]	XP_969807	4.36113e-163	86	578.17	363	313
GLEAN_00065	interacting protein 2	750	gi|189235505|ref|XP_969663.2|PREDICTED: similar to Deoxynucleotidyltransferase terminal-interacting protein 2 (Terminal deoxynucleotidyltransferase-interacting factor 2) (TdT-interacting factor 2) (Estrogen receptor-binding protein) (LPTS-interacting protein 2) (LPTS-RP2) [Tribolium castaneum]	XP_969663	4.99069e-126	100	454.136	241	241
GLEAN_00066	dynein light	525	gi|189235503|ref|XP_001809209.1|PREDICTED: similar to dynein light chain, putative [Tribolium castaneum]	XP_001809209	1.252e-78	100	295.434	148	148
GLEAN_00067	glutathione s-transferase	615	gi|91092852|ref|XP_969146.1|PREDICTED: similar to putative glutathione s-transferase [Tribolium castaneum]	XP_969146	3.59605e-117	100	424.091	204	204
GLEAN_00068	achain the role of loop bundle hydrogen bonds in the maturation and activity of caspase-3	1107	gi|189235496|ref|XP_001810562.1|PREDICTED: similar to caspase [Tribolium castaneum]	XP_001810562	5.64189e-09	43	66.2402	298	129
GLEAN_00069	proteasome beta subunit	708	gi|91092850|ref|XP_968855.1|PREDICTED: similar to proteasome beta subunit [Tribolium castaneum]	XP_968855	9.90691e-134	100	479.559	235	235
GLEAN_00070	cathepsin b mrna 3-untranslated-region-binding protein cbbp	1698	gi|189235493|ref|XP_968783.2|PREDICTED: similar to cathepsin B mRNA 3-untranslated-region-binding protein CBBP [Tribolium castaneum]	XP_968783	0	100	832.402	565	565
GLEAN_00071	orf	3477	gi|189235491|ref|XP_001808582.1|PREDICTED: similar to orf [Tribolium castaneum]	XP_001808582	0	99	1186.02	582	579
GLEAN_00073	orf	624	gi|189236294|ref|XP_001815303.1|PREDICTED: similar to orf [Tribolium castaneum]	XP_001815303	3.18072e-100	100	367.851	205	205
GLEAN_00074	protein disulfide isomerase	417	gi|189235323|ref|XP_975184.2|PREDICTED: similar to AGAP012407-PA [Tribolium castaneum]	XP_975184	1.63249e-31	58	138.658	130	76
GLEAN_00075	structural maintenance of chromosomes smc4	3834	gi|91092828|ref|XP_968011.1|PREDICTED: similar to structural maintenance of chromosomes smc4 [Tribolium castaneum]	XP_968011	0	100	2376.67	1277	1277
GLEAN_00077	dynein heavy chain	3813	gi|189235485|ref|XP_967934.2|PREDICTED: similar to dynein heavy chain [Tribolium castaneum]	XP_967934	0	100	2394.77	1270	1270
GLEAN_00078	PREDICTED: similar to parvin [Tribolium castaneum]	1098	gi|91092820|ref|XP_967695.1|PREDICTED: similar to parvin [Tribolium castaneum]	XP_967695	0	100	711.064	365	365
GLEAN_00079	mitochondrial ribosomal	429	gi|91092816|ref|XP_967541.1|PREDICTED: similar to AGAP002470-PA [Tribolium castaneum]	XP_967541	8.39406e-81	100	302.368	142	142
GLEAN_00080	atp-dependent protease	528	gi|47223121|emb|CAG11256.1|unnamed protein product [Tetraodon nigroviridis]	CAG11256	4.05684e-08	62	61.2326	53	33
GLEAN_00081	lon peptidase n-terminal domain and ring finger 3	1236	gi|189235477|ref|XP_967202.2|PREDICTED: similar to conserved hypothetical protein [Tribolium castaneum]	XP_967202	0	100	829.706	411	411
GLEAN_00082	transmembrane protein 70	642	gi|170041659|ref|XP_001848572.1|transmembrane protein 70 [Culex quinquefasciatus] >gi|167865232|gb|EDS28615.1| transmembrane protein 70 [Culex quinquefasciatus]	XP_001848572	6.66654e-48	67	194.126	195	131
GLEAN_00083	catalase	669	gi|237681135|ref|NP_001153712.1|catalase-like [Tribolium castaneum]	NP_001153712	2.43188e-124	100	421.009	112	112
GLEAN_00084	catalase	666	gi|237681135|ref|NP_001153712.1|catalase-like [Tribolium castaneum]	NP_001153712	7.14153e-128	100	459.914	221	221
GLEAN_00085	suppressin	1464	gi|91092802|ref|XP_966671.1|PREDICTED: similar to Deformed epidermal autoregulatory factor-1 CG8567-PB [Tribolium castaneum]	XP_966671	0	94	861.677	487	458
GLEAN_00086	egf-like domain-containing protein	5490	gi|270004791|gb|EFA01239.1|hypothetical protein TcasGA2_TC000086 [Tribolium castaneum]	EFA01239	0	100	4095.04	1829	1829
GLEAN_00087	phenylalanine hydroxylase	1386	gi|91092806|ref|XP_967025.1|PREDICTED: similar to phenylalanine hydroxylase [Tribolium castaneum]	XP_967025	0	100	949.503	461	461
GLEAN_00088	circadian locomoter output cycles kaput protein	1617	gi|164698400|ref|NP_001106937.1|clock [Tribolium castaneum] >gi|140270858|gb|ABO86537.1| CLOCK [Tribolium castaneum]	NP_001106937	0	100	965.681	538	538
GLEAN_00089	conserved hypothetical protein [Culex quinquefasciatus]	354	gi|170031363|ref|XP_001843555.1|conserved hypothetical protein [Culex quinquefasciatus] >gi|167869815|gb|EDS33198.1| conserved hypothetical protein [Culex quinquefasciatus]	XP_001843555	6.35609e-12	50	73.559	112	57
GLEAN_00090	histone deacetylase	567	gi|156538511|ref|XP_001607997.1|PREDICTED: similar to conserved hypothetical protein [Nasonia vitripennis]	XP_001607997	2.65933e-17	51	92.0485	211	109
GLEAN_00091	glycerol kinase	1551	gi|237681141|ref|NP_001153713.1|glycerol kinase-like [Tribolium castaneum]	NP_001153713	0	100	1013.45	516	516
GLEAN_00092	trna-splicing endonuclease subunit	630	gi|242019734|ref|XP_002430314.1|conserved hypothetical protein [Pediculus humanus corporis] >gi|212515429|gb|EEB17576.1| conserved hypothetical protein [Pediculus humanus corporis]	XP_002430314	7.71513e-09	51	64.3142	129	67
GLEAN_00093	cg11563 cg11563-pa	579	gi|189235480|ref|XP_967613.2|PREDICTED: similar to CG11563 CG11563-PA [Tribolium castaneum]	XP_967613	3.78631e-99	100	363.999	178	178
GLEAN_00094	partial optokinetic response b	864	gi|91092822|ref|XP_967770.1|PREDICTED: similar to Transmembrane protein 111 [Tribolium castaneum]	XP_967770	7.61803e-135	100	483.797	242	242
GLEAN_00095	tho complex subunit 3	963	gi|91092824|ref|XP_967851.1|PREDICTED: similar to THO complex subunit 3 [Tribolium castaneum]	XP_967851	7.91968e-179	100	630.172	320	320
GLEAN_00096	cg6379 cg6379-pa	138	gi|189235701|ref|XP_967499.2|PREDICTED: similar to CG6379 CG6379-PA [Tribolium castaneum]	XP_967499	7.17545e-08	73	60.077	45	33
GLEAN_00097	leucine-rich transmembrane	2751	gi|157123950|ref|XP_001653989.1|leucine-rich transmembrane protein, putative [Aedes aegypti] >gi|108882891|gb|EAT47116.1| leucine-rich transmembrane protein, putative [Aedes aegypti]	XP_001653989	1.67795e-38	44	166.007	709	313
GLEAN_00098	prefoldin subunit 6	381	gi|91092830|ref|XP_968086.1|PREDICTED: similar to prefoldin beta subunit [Tribolium castaneum]	XP_968086	2.38342e-51	100	204.527	106	106
GLEAN_00100	failed axon connections protein	1131	gi|189235487|ref|XP_968396.2|PREDICTED: similar to failed axon connections protein [Tribolium castaneum]	XP_968396	1.74038e-154	98	549.666	273	270
GLEAN_00101	#NAME?	810	gi|91092842|ref|XP_968480.1|PREDICTED: similar to ng,ng-dimethylarginine dimethylaminohydrolase [Tribolium castaneum]	XP_968480	2.32775e-151	100	538.495	269	269
GLEAN_00102	adp atp translocase	900	gi|91092844|ref|XP_968561.1|PREDICTED: similar to adenine nucleotide translocase [Tribolium castaneum]	XP_968561	1.21631e-162	100	576.244	299	299
GLEAN_00103	calcineurin a	1467	gi|91092846|ref|XP_968705.1|PREDICTED: similar to calcineurin A [Tribolium castaneum]	XP_968705	0	100	999.579	484	484
GLEAN_00104	multiprotein bridging factor 1	441	gi|91092834|ref|XP_966347.1|PREDICTED: similar to Multiprotein bridging factor 1 isoform 1 [Tribolium castaneum]	XP_966347	1.50346e-77	100	291.582	146	146
GLEAN_00105	caspase apoptosis-related cysteine peptidase	954	gi|189235496|ref|XP_001810562.1|PREDICTED: similar to caspase [Tribolium castaneum]	XP_001810562	8.0814e-168	94	593.578	311	295
GLEAN_00107	isoform c	1548	gi|189235498|ref|XP_969221.2|PREDICTED: similar to AGAP003611-PA [Tribolium castaneum]	XP_969221	0	99	1028.08	518	515
GLEAN_00109	atp-dependent rna helicase ddx51	1806	gi|91092858|ref|XP_969365.1|PREDICTED: similar to ATP-dependent RNA helicase DDX51 [Tribolium castaneum]	XP_969365	0	100	971.459	601	601
GLEAN_00110	transcription termination factor 2	2592	gi|189235501|ref|XP_969437.2|PREDICTED: similar to lodestar CG2684-PA [Tribolium castaneum]	XP_969437	0	100	1667.51	862	862
GLEAN_00111	park2 co-regulated	732	gi|189235501|ref|XP_969437.2|PREDICTED: similar to lodestar CG2684-PA [Tribolium castaneum]	XP_969437	3.05478e-141	100	504.597	241	241
GLEAN_00112	deah (asp-glu-ala-his) box polypeptide 35	2049	gi|156544684|ref|XP_001605302.1|PREDICTED: similar to DEAH (Asp-Glu-Ala-His) box polypeptide 35 [Nasonia vitripennis]	XP_001605302	0	76	806.209	685	524
GLEAN_00113	isoform b	1863	gi|189235509|ref|XP_969871.2|PREDICTED: similar to CG11141 CG11141-PB [Tribolium castaneum]	XP_969871	0	100	1228.77	620	620
GLEAN_00114	zinc finger protein 585b	1233	gi|91092878|ref|XP_970014.1|PREDICTED: similar to novel KRAB box and zinc finger, C2H2 type domain containing protein [Tribolium castaneum]	XP_970014	0	100	831.632	410	410
GLEAN_00115	zebrafish testis-expressed 38	1347	gi|223545969|gb|EEF47472.1|protein with unknown function [Ricinus communis]	EEF47472	1.50579e-09	43	68.5514	197	86
GLEAN_00117	oxidoreductase	1173	gi|91092880|ref|XP_970276.1|PREDICTED: similar to oxidoreductase [Tribolium castaneum]	XP_970276	0	100	781.941	390	390
GLEAN_00118	ultraviolet-sensitive opsin	1077	gi|91092882|ref|XP_970344.1|PREDICTED: similar to ultraviolet-sensitive opsin [Tribolium castaneum]	XP_970344	0	100	659.448	334	334
GLEAN_00121	sugar transporter	1341	gi|189235513|ref|XP_970477.2|PREDICTED: similar to facilitated trehalose transporter [Tribolium castaneum]	XP_970477	0	100	854.358	436	436
GLEAN_00123	c-myc protein	1386	gi|242023249|ref|XP_002432048.1|Myc proto-oncogene protein, putative [Pediculus humanus corporis] >gi|212517406|gb|EEB19310.1| Myc proto-oncogene protein, putative [Pediculus humanus corporis]	XP_002432048	1.32528e-16	62	92.0485	116	72
GLEAN_00124	strumpellin	3462	gi|91092890|ref|XP_970694.1|PREDICTED: similar to CG12272 CG12272-PA [Tribolium castaneum]	XP_970694	0	99	2211.42	1153	1143
GLEAN_00125	alpha 1	1164	gi|189235517|ref|XP_970938.2|PREDICTED: similar to centaurin alpha [Tribolium castaneum]	XP_970938	0	100	750.355	363	363
GLEAN_00126	embryo brain specific protein	597	gi|91092902|ref|XP_971056.1|PREDICTED: similar to AGAP007378-PA [Tribolium castaneum]	XP_971056	9.50301e-112	100	405.986	198	198
GLEAN_00127	dna-directed rna polymerase iii 25 kda polypeptide	600	gi|91092914|ref|XP_971430.1|PREDICTED: similar to DNA-directed RNA polymerase III 25 kDa polypeptide [Tribolium castaneum]	XP_971430	2.29419e-113	100	411.379	199	199
GLEAN_00128	f-box lrr-repeat	261	gi|91092916|ref|XP_971494.1|PREDICTED: similar to AGAP012123-PA [Tribolium castaneum]	XP_971494	4.43652e-13	100	77.411	39	39
GLEAN_00129	zinc finger y-chromosomal protein 2	1650	gi|219500046|ref|XP_002246465.1|hypothetical protein BRAFLDRAFT_108631 [Branchiostoma floridae] >gi|229283329|gb|EEN54070.1| hypothetical protein BRAFLDRAFT_108631 [Branchiostoma floridae]	XP_002246465	4.17939e-60	43	236.884	472	205
GLEAN_00130	dynein intermediate chain	1866	gi|91092924|ref|XP_971718.1|PREDICTED: similar to AGAP011539-PA [Tribolium castaneum]	XP_971718	0	100	1157.13	562	562
GLEAN_00131	brain protein i3	336	gi|91092926|ref|XP_971772.1|PREDICTED: similar to CG12012 CG12012-PA [Tribolium castaneum]	XP_971772	1.81122e-43	100	178.333	111	111
GLEAN_00132	numb-associated isoform a	3300	gi|91092930|ref|XP_971883.1|PREDICTED: similar to Numb-associated kinase [Tribolium castaneum]	XP_971883	0	100	2009.96	1099	1099
GLEAN_00133	fgfr1 oncogene partner	1245	gi|91092936|ref|XP_972047.1|PREDICTED: similar to Fgfr1 oncogene partner [Tribolium castaneum]	XP_972047	0	100	759.214	414	414
GLEAN_00134	exonuclease 1	1464	gi|221127989|ref|XP_002167818.1|PREDICTED: hypothetical protein [Hydra magnipapillata]	XP_002167818	3.53605e-07	46	60.8474	175	82
GLEAN_00136	fad1 flavin adenine dinucleotide synthetase homolog ( cerevisiae)	1368	gi|91092944|ref|XP_972300.1|PREDICTED: similar to RFad1, flavin adenine dinucleotide synthetase, homolog (yeast) [Tribolium castaneum]	XP_972300	0	100	895.19	455	455
GLEAN_00137	pan3 polya specific ribonuclease subunit homolog ( cerevisiae)	1932	gi|189235529|ref|XP_972356.2|PREDICTED: similar to PAB-dependent poly(A)-specific ribonuclease subunit 3 (hPan3) [Tribolium castaneum]	XP_972356	0	100	1295.41	643	643
GLEAN_00138	jumonji domain containing 5	1185	gi|91092952|ref|XP_972502.1|PREDICTED: similar to JmjC domain-containing protein 5 (Jumonji domain-containing protein 5) [Tribolium castaneum]	XP_972502	0	100	822.387	394	394
GLEAN_00139	PREDICTED: hypothetical protein [Tribolium castaneum]	819	gi|91092922|ref|XP_975933.1|PREDICTED: hypothetical protein [Tribolium castaneum]	XP_975933	1.00187e-141	100	506.523	272	272
GLEAN_00140	dna replication helicase dna2	3441	gi|157117716|ref|XP_001658902.1|DNA replication helicase dna2 [Aedes aegypti] >gi|108884569|gb|EAT48794.1| DNA replication helicase dna2 [Aedes aegypti]	XP_001658902	0	60	734.561	1055	637
GLEAN_00141	cg6379 cg6379-pa	138	gi|189235701|ref|XP_967499.2|PREDICTED: similar to CG6379 CG6379-PA [Tribolium castaneum]	XP_967499	1.10701e-08	75	62.7734	45	34
GLEAN_00142	bcr-associated bap	621	gi|189235540|ref|XP_001811934.1|PREDICTED: similar to GA12600-PA [Tribolium castaneum]	XP_001811934	2.11595e-80	98	301.982	206	203
GLEAN_00143	protein translation factor sui1 homolog	333	gi|91092962|ref|XP_972771.1|PREDICTED: similar to Protein translation factor SUI1 homolog [Tribolium castaneum]	XP_972771	1.53201e-58	100	228.409	110	110
GLEAN_00144	arp2 actin-related protein 2 homolog	1185	gi|189235544|ref|XP_001814869.1|PREDICTED: similar to actin [Tribolium castaneum]	XP_001814869	0	100	763.066	394	394
GLEAN_00146	bel12_ag transposon polyprotein	822	gi|189242080|ref|XP_001809908.1|PREDICTED: similar to BEL12_AG transposon polyprotein [Tribolium castaneum]	XP_001809908	6.95954e-42	58	174.866	264	155
GLEAN_00147	kinesin family member 11	582	gi|91094597|ref|XP_976308.1|PREDICTED: hypothetical protein, partial [Tribolium castaneum]	XP_976308	1.31861e-107	100	392.119	193	193
GLEAN_00148	antennae-rich cytochrome p450	1494	gi|189242466|ref|XP_970418.2|PREDICTED: similar to antennae-rich cytochrome P450 [Tribolium castaneum]	XP_970418	0	100	1005.74	494	494
GLEAN_00149	cg12340 cg12340-pa	702	gi|157104036|ref|XP_001648229.1|hypothetical protein AaeL_AAEL003988 [Aedes aegypti] >gi|108880445|gb|EAT44670.1| hypothetical protein AaeL_AAEL003988 [Aedes aegypti]	XP_001648229	4.59359e-36	55	120.168	120	67
GLEAN_00150	phosphodiesterase 9 cg32648-pa	2961	gi|91094587|ref|XP_970350.1|PREDICTED: similar to Phosphodiesterase 9 CG32648-PA [Tribolium castaneum]	XP_970350	0	94	1677.53	963	911
GLEAN_00151	antennae-rich cytochrome p450	1521	gi|91094591|ref|XP_970485.1|PREDICTED: similar to antennae-rich cytochrome P450 [Tribolium castaneum]	XP_970485	0	100	980.319	506	506
GLEAN_00152	antennae-rich cytochrome p450	1518	gi|91094593|ref|XP_970561.1|PREDICTED: similar to antennae-rich cytochrome P450 [Tribolium castaneum]	XP_970561	0	100	999.579	505	505
GLEAN_00153	antennae-rich cytochrome p450	1518	gi|91094595|ref|XP_970633.1|PREDICTED: similar to antennae-rich cytochrome P450 [Tribolium castaneum]	XP_970633	0	100	982.245	505	505
GLEAN_00155	loc496000 protein	582	gi|91093209|ref|XP_969583.1|PREDICTED: similar to AGAP007240-PA [Tribolium castaneum]	XP_969583	3.17511e-69	100	264.618	130	130
GLEAN_00158	cleavage polyadenylation factor ia subunit	1620	gi|156548964|ref|XP_001607103.1|PREDICTED: similar to GA21059-PA [Nasonia vitripennis]	XP_001607103	7.53802e-38	45	162.925	549	250
GLEAN_00159	rmi1 protein	1014	gi|189234999|ref|XP_001808958.1|PREDICTED: similar to RMI1, RecQ mediated genome instability 1, homolog [Tribolium castaneum]	XP_001808958	0	100	646.351	337	337
GLEAN_00160	uridine cytidine kinase i	816	gi|189234997|ref|XP_969315.2|PREDICTED: similar to uridine cytidine kinase i [Tribolium castaneum]	XP_969315	2.0135e-126	96	455.677	240	231
GLEAN_00161	surfeit 4-like protein	813	gi|91078216|ref|XP_969175.1|PREDICTED: similar to surfeit 4-like protein [Tribolium castaneum]	XP_969175	9.26376e-132	100	473.396	270	270
GLEAN_00162	smg-7 homolog	2562	gi|189234994|ref|XP_969025.2|PREDICTED: similar to SMG-7 homolog [Tribolium castaneum]	XP_969025	0	99	1478	853	848
GLEAN_00163	isoform a	2094	gi|189234992|ref|XP_968955.2|PREDICTED: similar to AGAP003012-PA [Tribolium castaneum]	XP_968955	0	100	1389.79	675	675
GLEAN_00164	importin 11	2901	gi|110767092|ref|XP_396286.3|PREDICTED: similar to importin 11 [Apis mellifera]	XP_396286	0	69	949.888	974	674
GLEAN_00165	protease m1 zinc metalloprotease	2787	gi|91078206|ref|XP_968659.1|PREDICTED: similar to protease m1 zinc metalloprotease [Tribolium castaneum]	XP_968659	0	99	1809.65	928	922
GLEAN_00166	candidate olfactory receptor	1695	gi|226334880|emb|CAM84002.1|olfactory receptor 4 [Tribolium castaneum]	CAM84002	1.56187e-126	79	457.603	189	150
GLEAN_00167	decapping protein isoform a	966	gi|91078200|ref|XP_968428.1|PREDICTED: similar to Decapping protein 2 CG6169-PA [Tribolium castaneum]	XP_968428	0	100	657.907	321	321
GLEAN_00168	PREDICTED: hypothetical protein [Apis mellifera]	318	gi|110769309|ref|XP_001120020.1|PREDICTED: hypothetical protein [Apis mellifera]	XP_001120020	0.00028915	48	48.1358	94	46
GLEAN_00169	misexpression suppressor of ksr 4 cg31447-pa	738	gi|91078186|ref|XP_967804.1|PREDICTED: similar to AGAP007552-PA [Tribolium castaneum]	XP_967804	1.26844e-126	100	456.062	245	245
GLEAN_00170	beta 1-like 2	1968	gi|91078182|ref|XP_967647.1|PREDICTED: similar to galactosidase, beta 1-like 2 [Tribolium castaneum]	XP_967647	0	100	1374.38	655	655
GLEAN_00172	gamma-interferon-inducible lysosomal thiol reductase	663	gi|189234978|ref|XP_001807535.1|PREDICTED: similar to lysosomal thiol reductase IP30 precursor [Tribolium castaneum]	XP_001807535	1.76407e-78	56	295.819	194	110
GLEAN_00173	gamma-interferon inducible lysosomal thiol	606	gi|189234978|ref|XP_001807535.1|PREDICTED: similar to lysosomal thiol reductase IP30 precursor [Tribolium castaneum]	XP_001807535	4.85079e-95	69	350.517	162	113
GLEAN_00174	gamma-interferon inducible lysosomal thiol	636	gi|189234978|ref|XP_001807535.1|PREDICTED: similar to lysosomal thiol reductase IP30 precursor [Tribolium castaneum]	XP_001807535	1.0707e-114	69	416.001	169	118
GLEAN_00175	oxidase peroxidase	2022	gi|91078176|ref|XP_967241.1|PREDICTED: similar to AGAP010734-PA [Tribolium castaneum]	XP_967241	0	100	1338.94	673	673
GLEAN_00176	toll	1794	gi|91078174|ref|XP_967154.1|PREDICTED: similar to toll [Tribolium castaneum]	XP_967154	0	76	1163.67	502	385
GLEAN_00177	sorting nexin	1521	gi|91078172|ref|XP_967060.1|PREDICTED: similar to sorting nexin [Tribolium castaneum]	XP_967060	0	100	1029.24	506	506
GLEAN_00179	signal peptidase 18 kda subunit	540	gi|91078170|ref|XP_966880.1|PREDICTED: similar to signal peptidase 18 kDa subunit [Tribolium castaneum]	XP_966880	3.4992e-98	100	360.533	179	179
GLEAN_00180	ribosomal protein l24e	468	gi|91078162|ref|XP_966448.1|PREDICTED: similar to ribosomal protein L24e [Tribolium castaneum]	XP_966448	6.10974e-47	100	189.889	155	155
GLEAN_00181	cg13886 cg13886-pa	1113	gi|91078160|ref|XP_966365.1|PREDICTED: similar to CG13886 CG13886-PA [Tribolium castaneum]	XP_966365	0	100	692.189	370	370
GLEAN_00182	protein-tyrosine phosphatase n9	1881	gi|110758020|ref|XP_394701.3|PREDICTED: similar to lethal (1) G0232 CG32697-PA, isoform A isoform 1 [Apis mellifera]	XP_394701	0	76	813.527	660	505
GLEAN_00183	bicoid interacting protein 1	480	gi|91078152|ref|XP_973842.1|PREDICTED: similar to Histone deacetylase complex subunit SAP18 (Sin3-associated polypeptide, 18 kDa) (Bicoid-interacting protein 1) (dSAP18) [Tribolium castaneum]	XP_973842	1.66777e-89	100	331.257	159	159
GLEAN_00184	brain protein 44-like protein	342	gi|91078146|ref|XP_973753.1|PREDICTED: similar to AGAP001417-PA [Tribolium castaneum]	XP_973753	4.87396e-60	100	233.417	113	113
GLEAN_00185	isoform h	1917	gi|189234965|ref|XP_973687.2|PREDICTED: similar to CG17838 CG17838-PB [Tribolium castaneum]	XP_973687	0	99	873.233	264	262
GLEAN_00187	cub domain-containing	2373	gi|158302083|ref|XP_321719.4|AGAP001415-PA [Anopheles gambiae str. PEST] >gi|157012781|gb|EAA01077.5| AGAP001415-PA [Anopheles gambiae str. PEST]	XP_321719	0	64	1093.18	638	410
GLEAN_00188	heat shock protein 70	1896	gi|91078136|ref|XP_973521.1|PREDICTED: similar to heat shock protein 70 B2 [Tribolium castaneum]	XP_973521	0	100	1131.7	631	631
GLEAN_00189	transmembrane protein 135	624	gi|148227700|ref|NP_001082887.1|transmembrane protein 135 [Danio rerio] >gi|141795910|gb|AAI34993.1| Zgc:162425 protein [Danio rerio]	NP_001082887	1.04964e-10	50	70.4774	166	83
GLEAN_00190	GF17244 [Drosophila ananassae]	450	gi|194741768|ref|XP_001953359.1|GF17244 [Drosophila ananassae] >gi|190626418|gb|EDV41942.1| GF17244 [Drosophila ananassae]	XP_001953359	9.49167e-08	47	59.6918	138	66
GLEAN_00192	nonsense-mediated mrna decay protein 1	3288	gi|189234959|ref|XP_973320.2|PREDICTED: similar to nonsense-mediated mrna decay protein 1 (rent1) [Tribolium castaneum]	XP_973320	0	99	2113.19	1095	1089
GLEAN_00193	n-acetylneuraminic acid synthase	1053	gi|189234957|ref|XP_973182.2|PREDICTED: similar to CG17754 CG17754-PC [Tribolium castaneum]	XP_973182	0	100	665.996	350	350
GLEAN_00194	kelch-like protein 5	4440	gi|189234957|ref|XP_973182.2|PREDICTED: similar to CG17754 CG17754-PC [Tribolium castaneum]	XP_973182	0	100	1067.37	536	536
GLEAN_00195	ribosomal rna processing homolog	1170	gi|189234953|ref|XP_973099.2|PREDICTED: similar to AGAP011327-PA [Tribolium castaneum]	XP_973099	2.41898e-122	100	442.965	218	218
GLEAN_00196	cg6511 cg6511-pa	3354	gi|91078110|ref|XP_973023.1|PREDICTED: similar to CG6511 CG6511-PA [Tribolium castaneum]	XP_973023	0	99	2095.47	1119	1117
GLEAN_00197	alpha-l-iduronidase	1824	gi|189234949|ref|XP_972988.2|PREDICTED: similar to alpha-l-iduronidase [Tribolium castaneum]	XP_972988	0	91	842.417	258	235
GLEAN_00198	histone h2b	357	gi|91078106|ref|XP_972952.1|PREDICTED: similar to histone H2B [Tribolium castaneum]	XP_972952	2.3782e-51	100	204.527	115	115
GLEAN_00199	m-spondin cg10145-pa	306	gi|91078104|ref|XP_972867.1|PREDICTED: similar to GA10108-PA [Tribolium castaneum]	XP_972867	1.26554e-20	100	102.449	68	68
GLEAN_00201	spondin extracellular matrix protein	1455	gi|91078104|ref|XP_972867.1|PREDICTED: similar to GA10108-PA [Tribolium castaneum]	XP_972867	0	98	714.146	386	381
GLEAN_00202	odorant receptor 7a	792	gi|189242060|ref|XP_001809674.1|PREDICTED: similar to candidate odorant receptor (AGAP003054-PA) [Tribolium castaneum]	XP_001809674	1.54532e-27	58	127.102	207	121
GLEAN_00203	acid phosphatase 1	1122	gi|91078100|ref|XP_972703.1|PREDICTED: similar to putative acid phosphatase 1 [Tribolium castaneum]	XP_972703	0	100	720.309	373	373
GLEAN_00206	elegans protein confirmed by transcript evidence	1464	gi|189234944|ref|XP_972570.2|PREDICTED: similar to phospholipase c epsilon [Tribolium castaneum]	XP_972570	0	98	924.85	496	487
GLEAN_00207	phospholipase c epsilon	4185	gi|189234944|ref|XP_972570.2|PREDICTED: similar to phospholipase c epsilon [Tribolium castaneum]	XP_972570	0	100	2610.87	1386	1386
GLEAN_00208	moloney leukemia virus homolog	2931	gi|189234942|ref|XP_972517.2|PREDICTED: similar to Putative helicase MOV-10 (Moloney leukemia virus 10 protein) [Tribolium castaneum]	XP_972517	0	98	1102.81	571	565
GLEAN_00209	cytokine receptor-like factor 3	1275	gi|91078090|ref|XP_972370.1|PREDICTED: similar to cytokine receptor-like factor 3 [Tribolium castaneum]	XP_972370	6.41259e-172	79	607.831	424	338
GLEAN_00210	isoform b	294	gi|91078086|ref|XP_972265.1|PREDICTED: similar to AGAP002793-PA [Tribolium castaneum]	XP_972265	2.57555e-37	85	157.918	47	40
GLEAN_00214	slit protein	4185	gi|91078086|ref|XP_972265.1|PREDICTED: similar to AGAP002793-PA [Tribolium castaneum]	XP_972265	0	79	2731.82	756	601
GLEAN_00216	neuralized	1929	gi|91078084|ref|XP_972157.1|PREDICTED: similar to neuralized [Tribolium castaneum]	XP_972157	0	100	1238.79	642	642
GLEAN_00217	cg14689 cg14689-pa	1149	gi|91078078|ref|XP_972004.1|PREDICTED: similar to CG14689 CG14689-PA [Tribolium castaneum]	XP_972004	0	100	766.533	382	382
GLEAN_00218	glutamine synthetase isoform b	1158	gi|91078072|ref|XP_971844.1|PREDICTED: similar to Glutamine synthetase 1 CG2718-PB [Tribolium castaneum]	XP_971844	0	100	818.535	385	385
GLEAN_00219	cytochrome c oxidase assembly protein cox15	1269	gi|189234938|ref|XP_971726.2|PREDICTED: similar to AGAP001744-PA [Tribolium castaneum]	XP_971726	0	100	748.429	388	388
GLEAN_00220	sulfite reductase	1644	gi|189234936|ref|XP_971620.2|PREDICTED: similar to CG7280 CG7280-PA [Tribolium castaneum]	XP_971620	0	100	1137.48	547	547
GLEAN_00221	cad87a cg6977-pa	5664	gi|91078062|ref|XP_971507.1|PREDICTED: similar to conserved hypothetical protein [Tribolium castaneum]	XP_971507	0	100	3638.97	1887	1887
GLEAN_00222	cadherin-like protein	4881	gi|189234932|ref|XP_971388.2|PREDICTED: similar to cadherin-like protein [Tribolium castaneum]	XP_971388	0	100	3058.09	1626	1626
GLEAN_00223	xtp3-transactivated protein b	1377	gi|91078056|ref|XP_971325.1|PREDICTED: similar to xtp3-transactivated protein b [Tribolium castaneum]	XP_971325	0	100	955.666	458	458
GLEAN_00224	casein kinase beta polypeptide	426	gi|91078036|ref|XP_966313.1|PREDICTED: similar to casein kinase II beta subunit isoform 1 [Tribolium castaneum]	XP_966313	1.30959e-57	92	225.328	137	127
GLEAN_00225	nuclear lamin l1 alpha	711	gi|170052208|ref|XP_001862117.1|nuclear lamin L1 alpha [Culex quinquefasciatus] >gi|167873142|gb|EDS36525.1| nuclear lamin L1 alpha [Culex quinquefasciatus]	XP_001862117	3.54292e-30	69	135.576	165	114
GLEAN_00226	matrix metalloproteinase	1845	gi|193659877|ref|XP_001945941.1|PREDICTED: similar to matrix metalloproteinase, partial [Acyrthosiphon pisum]	XP_001945941	5.03654e-17	44	93.9745	329	145
GLEAN_00227	PREDICTED: hypothetical protein [Tribolium castaneum]	489	gi|91078034|ref|XP_976322.1|PREDICTED: hypothetical protein [Tribolium castaneum]	XP_976322	1.0624e-91	100	338.576	162	162
GLEAN_00228	myosin light chain kinase	1863	gi|189234922|ref|XP_970841.2|PREDICTED: similar to myosin light chain kinase [Tribolium castaneum]	XP_970841	0	100	1072.38	555	555
GLEAN_00229	isoform a	1605	gi|91078026|ref|XP_970646.1|PREDICTED: similar to AGAP009694-PA [Tribolium castaneum]	XP_970646	0	100	939.488	534	534
GLEAN_00230	viral a-type inclusion protein	915	gi|188158970|ref|ZP_02998431.1|hypothetical protein Mmycm_00100 [Mycoplasma mycoides subsp. mycoides LC str. GM12]	ZP_02998431	2.16369e-05	43	53.9138	217	94
GLEAN_00231	loc561420 protein	1275	gi|91078024|ref|XP_970575.1|PREDICTED: similar to CG3437 CG3437-PA [Tribolium castaneum]	XP_970575	0	96	769.615	403	388
GLEAN_00232	isoform e	1020	gi|91078020|ref|XP_970232.1|PREDICTED: similar to CG32415 CG32415-PA [Tribolium castaneum]	XP_970232	0	100	688.723	314	314
GLEAN_00233	zgc:114034 protein	480	gi|189234915|ref|XP_001809744.1|PREDICTED: similar to CG34255 CG34255-PA [Tribolium castaneum]	XP_001809744	9.49217e-77	100	288.886	159	159
GLEAN_00234	peptidyl-prolyl cis-trans isomerase	924	gi|156551856|ref|XP_001604591.1|PREDICTED: similar to peptidyl-prolyl cis-trans isomerase f, ppif [Nasonia vitripennis]	XP_001604591	2.45819e-49	55	199.904	303	169
GLEAN_00235	inhibitor of growth member 3	1215	gi|91078014|ref|XP_969965.1|PREDICTED: similar to inhibitor of growth family, member 3 [Tribolium castaneum]	XP_969965	5.97801e-164	89	581.252	404	360
GLEAN_00236	ves g 1 allergen	915	gi|91078012|ref|XP_969893.1|PREDICTED: similar to CG6472 CG6472-PA [Tribolium castaneum]	XP_969893	1.48032e-163	100	579.326	285	285
GLEAN_00237	polyrc binding	1248	gi|189234912|ref|XP_969611.2|PREDICTED: similar to AGAP004942-PA [Tribolium castaneum]	XP_969611	5.922e-106	97	388.652	146	142
GLEAN_00238	fatty acid	6462	gi|91078002|ref|XP_969531.1|PREDICTED: similar to p270 [Tribolium castaneum]	XP_969531	0	100	4189.03	2153	2153
GLEAN_00240	ph-sensitive chloride channel	1521	gi|166851820|ref|NP_001107777.1|pH-sensitive chloride channel [Tribolium castaneum] >gi|156447623|gb|ABU63604.1| pH sensitive chloride channel [Tribolium castaneum]	NP_001107777	0	85	822.387	506	433
GLEAN_00241	gustatory receptor	1164	gi|226334886|emb|CAM84005.1|olfactory receptor 6 [Tribolium castaneum]	CAM84005	1.09934e-167	100	593.578	311	311
GLEAN_00242	gustatory receptor isoform b	930	gi|125629102|emb|CAL23137.2|gustatory receptor candidate 4 [Tribolium castaneum]	CAL23137	1.3638e-164	100	582.793	309	309
GLEAN_00243	nuclear pore complex protein nup155	3921	gi|270001421|gb|EEZ97868.1|hypothetical protein TcasGA2_TC000243 [Tribolium castaneum]	EEZ97868	0	100	2608.17	1306	1306
GLEAN_00244	lim domain binding protein	2127	gi|91077994|ref|XP_969024.1|PREDICTED: similar to lim domain binding protein [Tribolium castaneum]	XP_969024	0	90	719.153	160	144
GLEAN_00245	trisn small nuclear	1884	gi|91077990|ref|XP_968879.1|PREDICTED: similar to Trisn small nuclear ribonucleoprotein [Tribolium castaneum]	XP_968879	0	100	1098.58	627	627
GLEAN_00246	serine protease	948	gi|189234909|ref|XP_968735.2|PREDICTED: similar to serine protease [Tribolium castaneum]	XP_968735	1.08525e-148	99	530.02	256	254
GLEAN_00247	serine protease	1206	gi|91077984|ref|XP_968658.1|PREDICTED: similar to prophenoloxidase activating factor [Tribolium castaneum]	XP_968658	0	100	825.469	401	401
GLEAN_00248	serine protease	1221	gi|91077982|ref|XP_968586.1|PREDICTED: similar to prophenoloxidase activating factor [Tribolium castaneum]	XP_968586	0	100	861.677	406	406
GLEAN_00249	serine protease	1278	gi|91077980|ref|XP_968507.1|PREDICTED: similar to masquerade-like serine proteinase homologue [Tribolium castaneum]	XP_968507	0	99	853.203	425	424
GLEAN_00250	serine protease	912	gi|91077974|ref|XP_968268.1|PREDICTED: similar to prophenoloxidase activating factor [Tribolium castaneum]	XP_968268	0	100	645.195	303	303
GLEAN_00251	at rich interactive domain 5b (mrf1-like)	2961	gi|189234904|ref|XP_968114.2|PREDICTED: similar to AT-rich interactive domain-containing protein 5B (ARID domain-containing protein 5B) (Mrf1-like) (Modulator recognition factor 2) (MRF-2) [Tribolium castaneum]	XP_968114	0	100	1749.56	986	986
GLEAN_00252	serine protease	819	gi|189234904|ref|XP_968114.2|PREDICTED: similar to AT-rich interactive domain-containing protein 5B (ARID domain-containing protein 5B) (Mrf1-like) (Modulator recognition factor 2) (MRF-2) [Tribolium castaneum]	XP_968114	3.71403e-39	94	155.606	51	48
GLEAN_00253	isoform a	429	gi|198457873|ref|XP_002138464.1|GA24785 [Drosophila pseudoobscura pseudoobscura] >gi|198136136|gb|EDY69022.1| GA24785 [Drosophila pseudoobscura pseudoobscura]	XP_002138464	8.84916e-14	66	79.7221	103	69
GLEAN_00254	sodium-and chloride-activated atp-sensitive potassium channel	4272	gi|91077962|ref|XP_967569.1|PREDICTED: similar to AGAP007585-PA [Tribolium castaneum]	XP_967569	0	96	2505.32	1430	1377
GLEAN_00255	lsm2 u6 small nuclear rna associated ( cerevisiae)	288	gi|91077956|ref|XP_967320.1|PREDICTED: similar to smx5 [Tribolium castaneum]	XP_967320	1.05081e-46	100	189.119	95	95
GLEAN_00258	proteasome subunit alpha type	834	gi|91077950|ref|XP_966973.1|PREDICTED: similar to proteasome subunit alpha type [Tribolium castaneum]	XP_966973	1.96196e-132	100	475.707	277	277
GLEAN_00260	discoidin domain receptor cg33531-pa	570	gi|189234894|ref|XP_966707.2|PREDICTED: similar to Discoidin domain receptor CG33531-PA [Tribolium castaneum]	XP_966707	3.28881e-31	98	138.272	70	69
GLEAN_00263	discoidin domain receptor cg33531-pa	396	gi|189234894|ref|XP_966707.2|PREDICTED: similar to Discoidin domain receptor CG33531-PA [Tribolium castaneum]	XP_966707	8.39428e-12	100	73.1738	35	35
GLEAN_00265	discoidin domain receptor cg33531-pa	2892	gi|189234894|ref|XP_966707.2|PREDICTED: similar to Discoidin domain receptor CG33531-PA [Tribolium castaneum]	XP_966707	0	93	1266.52	405	379
GLEAN_00266	discoidin domain	663	gi|189234894|ref|XP_966707.2|PREDICTED: similar to Discoidin domain receptor CG33531-PA [Tribolium castaneum]	XP_966707	5.81829e-106	100	387.111	181	181
GLEAN_00267	wd repeat domain 50	1491	gi|91077944|ref|XP_966624.1|PREDICTED: similar to U3 small nucleolar RNA-associated protein 18 homolog (WD repeat protein l(2)k07824) [Tribolium castaneum]	XP_966624	0	100	980.319	496	496
GLEAN_00268	transcription initiation factor	2301	gi|91077942|ref|XP_966532.1|PREDICTED: similar to transcription initiation factor [Tribolium castaneum]	XP_966532	0	94	1129.39	753	711
GLEAN_00269	cg10440 cg10440-pa	1467	gi|189234890|ref|XP_966447.2|PREDICTED: similar to CG10440 CG10440-PA [Tribolium castaneum]	XP_966447	2.6224e-127	90	459.914	148	134
GLEAN_00270	rcc1 domain-containing alpha-tubulin suppressor	360	gi|227395117|ref|ZP_03878441.1|RCC1 domain-containing protein, alpha-tubulin suppressor [Haliangium ochraceum DSM 14365] >gi|227254646|gb|EEJ01247.1| RCC1 domain-containing protein, alpha-tubulin suppressor [Haliangium ochraceum DSM 14365]	ZP_03878441	0.0453021	60	40.817	40	24
GLEAN_00271	wd-repeat protein	1536	gi|189234886|ref|XP_974218.2|PREDICTED: similar to wd-repeat protein [Tribolium castaneum]	XP_974218	0	100	976.852	511	511
GLEAN_00272	3-hydroxybutyrate dehydrogenase type 2	768	gi|91077926|ref|XP_974115.1|PREDICTED: similar to 3-hydroxybutyrate dehydrogenase type 2 [Tribolium castaneum]	XP_974115	1.25168e-119	100	432.95	255	255
GLEAN_00273	tubulin alpha-1 chain	1326	gi|91077924|ref|XP_974091.1|PREDICTED: similar to tubulin alpha 6 [Tribolium castaneum]	XP_974091	0	100	840.877	441	441
GLEAN_00274	cg15628 cg15628-pa	909	gi|189234882|ref|XP_974009.2|PREDICTED: similar to CG15628 CG15628-PA [Tribolium castaneum]	XP_974009	4.53705e-173	98	610.912	302	297
GLEAN_00275	isoform e	1737	gi|189234880|ref|XP_973986.2|PREDICTED: similar to conserved hypothetical protein [Tribolium castaneum]	XP_973986	0	100	1009.59	578	578
GLEAN_00276	deleted in a mouse model of primary ciliary dyskinesia	600	gi|91077914|ref|XP_973930.1|PREDICTED: similar to CG13901 CG13901-PA [Tribolium castaneum]	XP_973930	7.65499e-101	100	369.777	199	199
GLEAN_00277	protein tyrosine phosphatase 1	375	gi|112983354|ref|NP_001036968.1|protein tyrosine phosphatase [Bombyx mori] >gi|38524575|dbj|BAD02367.1| protein tyrosine phosphatase [Bombyx mori]	NP_001036968	3.50969e-10	69	67.781	68	47
GLEAN_00278	PREDICTED: hypothetical protein [Tribolium castaneum]	690	gi|189234878|ref|XP_976429.2|PREDICTED: hypothetical protein [Tribolium castaneum]	XP_976429	1.65935e-106	100	389.037	203	203
GLEAN_00282	cytochrome p450	1605	gi|189234874|ref|XP_973619.2|PREDICTED: similar to cytochrome P450 [Tribolium castaneum]	XP_973619	0	100	1000.35	514	514
GLEAN_00287	methyl-accepting chemotaxis sensory transducer precursor	1317	gi|91077904|ref|XP_976415.1|PREDICTED: hypothetical protein [Tribolium castaneum]	XP_976415	2.68841e-112	74	409.838	220	164
GLEAN_00288	PREDICTED: hypothetical protein isoform 2 [Tribolium castaneum]	702	gi|91077848|ref|XP_976015.1|PREDICTED: hypothetical protein isoform 2 [Tribolium castaneum]	XP_976015	1.50599e-118	100	429.098	216	216
GLEAN_00289	PREDICTED: hypothetical protein [Tribolium castaneum]	702	gi|91077902|ref|XP_976412.1|PREDICTED: hypothetical protein [Tribolium castaneum]	XP_976412	1.04052e-127	100	459.529	233	233
GLEAN_00290	PREDICTED: hypothetical protein isoform 2 [Tribolium castaneum]	702	gi|91077848|ref|XP_976015.1|PREDICTED: hypothetical protein isoform 2 [Tribolium castaneum]	XP_976015	1.62025e-96	87	355.91	233	204
GLEAN_00291	PREDICTED: hypothetical protein [Tribolium castaneum]	708	gi|91077900|ref|XP_976406.1|PREDICTED: hypothetical protein [Tribolium castaneum]	XP_976406	1.09788e-124	100	449.514	235	235
GLEAN_00292	viral a-type inclusion protein repeat containing protein	702	gi|91077900|ref|XP_976406.1|PREDICTED: hypothetical protein [Tribolium castaneum]	XP_976406	8.97347e-63	73	243.817	231	169
GLEAN_00293	PREDICTED: hypothetical protein [Tribolium castaneum]	693	gi|189234870|ref|XP_001812563.1|PREDICTED: hypothetical protein [Tribolium castaneum]	XP_001812563	2.17916e-122	100	441.81	230	230
GLEAN_00296	potassium channel interacting protein 4	783	gi|189234868|ref|XP_973181.2|PREDICTED: similar to calsenilin [Tribolium castaneum]	XP_973181	5.28835e-121	98	437.573	262	259
GLEAN_00297	protein farnesyltransferase alpha subunit	996	gi|91077894|ref|XP_973141.1|PREDICTED: similar to predicted protein [Tribolium castaneum]	XP_973141	0	100	659.833	331	331
GLEAN_00298	g-protein-linked acetylcholine receptor gar-2a	2442	gi|91077878|ref|XP_972825.1|PREDICTED: similar to g-protein-linked acetylcholine receptor gar-2a [Tribolium castaneum]	XP_972825	0	100	1379.77	813	813
GLEAN_00299	phenylalanyl-trna synthetase beta chain	627	gi|189234857|ref|XP_001812163.1|PREDICTED: similar to phenylalanyl-tRNA synthetase beta chain [Tribolium castaneum]	XP_001812163	3.20659e-116	100	421.009	208	208
GLEAN_00300	phenylalanyl-trna beta subunit	969	gi|189234855|ref|XP_001813322.1|PREDICTED: similar to phenylalanyl-tRNA synthetase beta chain [Tribolium castaneum]	XP_001813322	0	99	644.425	322	320
GLEAN_00301	topoisomerase ii binding protein 1	3630	gi|189234853|ref|XP_001812071.1|PREDICTED: similar to DNA topoisomerase 2-binding protein 1 [Tribolium castaneum]	XP_001812071	0	98	2410.18	1222	1209
GLEAN_00302	synaptic vesicle protein	1524	gi|189234851|ref|XP_972616.2|PREDICTED: similar to SV2-like protein 1 [Tribolium castaneum]	XP_972616	0	98	957.592	514	507
GLEAN_00303	synaptic vesicle protein	1539	gi|91077868|ref|XP_972569.1|PREDICTED: similar to SV2-like protein 1 [Tribolium castaneum]	XP_972569	0	100	864.759	491	491
GLEAN_00304	thioredoxin-like 2	639	gi|91077864|ref|XP_972466.1|PREDICTED: similar to glutaredoxin, grx [Tribolium castaneum]	XP_972466	6.36832e-107	100	390.193	212	212
GLEAN_00305	na pump alpha isoform a	3021	gi|189234845|ref|XP_001811788.1|PREDICTED: similar to Sodium/potassium-transporting ATPase subunit alpha (Sodium pump subunit alpha) (Na(+)/K(+) ATPase alpha subunit) [Tribolium castaneum]	XP_001811788	0	99	1901.33	1009	1006
GLEAN_00306	pet191 polypeptide	153	gi|194883182|ref|XP_001975682.1|GG22444 [Drosophila erecta] >gi|195334244|ref|XP_002033794.1| GM20230 [Drosophila sechellia] >gi|195485857|ref|XP_002091262.1| GE12335 [Drosophila yakuba] >gi|190658869|gb|EDV56082.1| GG22444 [Drosophila erecta] >gi|194125764|gb|EDW47807.1| GM20230 [Drosophila sechellia] >gi|194177363|gb|EDW90974.1| GE12335 [Drosophila yakuba]	XP_001975682	2.11651e-11	92	65.4698	25	23
GLEAN_00308	insulin-degrading enzyme	2934	gi|91077850|ref|XP_971897.1|PREDICTED: similar to metalloprotease [Tribolium castaneum]	XP_971897	0	100	1919.82	977	977
GLEAN_00309	subfamily member 10	2439	gi|189234841|ref|XP_971787.2|PREDICTED: similar to predicted protein [Tribolium castaneum]	XP_971787	0	99	1662.89	812	808
GLEAN_00310	PREDICTED: hypothetical protein [Tribolium castaneum]	732	gi|189234835|ref|XP_001812209.1|PREDICTED: hypothetical protein [Tribolium castaneum]	XP_001812209	7.51084e-31	90	137.887	210	190
GLEAN_00311	set domain protein	4944	gi|91077840|ref|XP_971447.1|PREDICTED: similar to set domain protein [Tribolium castaneum]	XP_971447	0	100	2448.31	774	774
GLEAN_00312	mini-chromosome maintenance deficient 9	2697	gi|91077836|ref|XP_971324.1|PREDICTED: similar to Mcm9 protein [Tribolium castaneum]	XP_971324	0	100	1648.25	889	889
GLEAN_00313	wd repeat protein 46	1689	gi|91077832|ref|XP_971200.1|PREDICTED: similar to CG2260 CG2260-PA [Tribolium castaneum]	XP_971200	0	98	1033.48	558	549
GLEAN_00314	transposase	2559	gi|189234831|ref|XP_971076.2|PREDICTED: similar to Transposable element P transposase (P-element transposase) [Tribolium castaneum]	XP_971076	0	95	1379.39	394	377
GLEAN_00315	fem-1 homolog c ( )	1893	gi|189234829|ref|XP_001811696.1|PREDICTED: similar to sex-determining protein fem-1 [Tribolium castaneum]	XP_001811696	0	100	1209.9	630	630
GLEAN_00316	isoform a	1287	gi|91077824|ref|XP_970840.1|PREDICTED: similar to AGAP003751-PA [Tribolium castaneum]	XP_970840	0	100	822.387	428	428
GLEAN_00317	nad dependent epimerase dehydratase	1095	gi|91077822|ref|XP_970776.1|PREDICTED: similar to nad dependent epimerase/dehydratase [Tribolium castaneum]	XP_970776	0	100	749.584	364	364
GLEAN_00318	hexokinase	1359	gi|91077818|ref|XP_970645.1|PREDICTED: similar to hexokinase [Tribolium castaneum]	XP_970645	0	100	914.064	452	452
GLEAN_00319	hexokinase	1434	gi|91077784|ref|XP_966410.1|PREDICTED: similar to hexokinase isoform 1 [Tribolium castaneum]	XP_966410	0	98	921.383	477	469
GLEAN_00320	transcriptional enhancer factor tef-	1989	gi|156552470|ref|XP_001601555.1|PREDICTED: similar to Transcriptional enhancer factor TEF-1 (TEA domain family member 1) (TEAD-1) (Protein GT-IIC) (Transcription factor 13) (NTEF-1) [Nasonia vitripennis]	XP_001601555	0	90	744.577	443	400
GLEAN_00321	run and fyve domain-containing	1641	gi|189234819|ref|XP_970297.2|PREDICTED: similar to CG31064 CG31064-PB [Tribolium castaneum]	XP_970297	0	95	825.469	490	467
GLEAN_00322	run and fyve domain containing 2	612	gi|189234819|ref|XP_970297.2|PREDICTED: similar to CG31064 CG31064-PB [Tribolium castaneum]	XP_970297	1.35454e-100	99	369.007	199	198
GLEAN_00323	kunitz-like protein	468	gi|91077808|ref|XP_970231.1|PREDICTED: similar to conserved hypothetical protein [Tribolium castaneum]	XP_970231	2.53147e-93	100	343.969	155	155
GLEAN_00324	chromosome 6 open reading frame 106	726	gi|242006827|ref|XP_002424246.1|chromosome 6 open reading frame 106, isoform A, putative [Pediculus humanus corporis] >gi|212507615|gb|EEB11508.1| chromosome 6 open reading frame 106, isoform A, putative [Pediculus humanus corporis]	XP_002424246	3.93805e-56	67	221.861	221	150
GLEAN_00325	prophenoloxidase	2049	gi|86515332|ref|NP_001034493.1|pro-phenol oxidase subunit 1 [Tribolium castaneum] >gi|70999572|gb|AAX84204.1| pro-phenol oxidase subunit 1 [Tribolium castaneum]	NP_001034493	0	100	1421.37	682	682
GLEAN_00326	zinc finger protein	900	gi|91077802|ref|XP_969964.1|PREDICTED: similar to AGAP006736-PA [Tribolium castaneum]	XP_969964	6.43449e-172	100	607.06	299	299
GLEAN_00327	hypothetical protein 003-32 [Oikopleura dioica]	570	gi|172087392|ref|XP_001913238.1|hypothetical protein 003-32 [Oikopleura dioica] >gi|42601365|gb|AAS21391.1| hypothetical protein 003-32 [Oikopleura dioica]	XP_001913238	0.000200918	42	49.2914	111	47
GLEAN_00328	sarah cg6072-pa	645	gi|91077798|ref|XP_969761.1|PREDICTED: similar to sarah CG6072-PA [Tribolium castaneum]	XP_969761	8.07711e-118	100	426.402	214	214
GLEAN_00329	mfs transporter protein	1635	gi|91077794|ref|XP_969610.1|PREDICTED: similar to organic cation transporter [Tribolium castaneum]	XP_969610	0	96	1038.1	547	528
GLEAN_00330	organic cation transporter	993	gi|91077794|ref|XP_969610.1|PREDICTED: similar to organic cation transporter [Tribolium castaneum]	XP_969610	4.59371e-52	59	209.149	312	185
GLEAN_00331	isoform a	2277	gi|91077792|ref|XP_969461.1|PREDICTED: similar to Uncharacterized protein KIAA0776 [Tribolium castaneum]	XP_969461	0	100	1259.2	758	758
GLEAN_00332	t family of potassium channels family member (twk-46)	441	gi|91077788|ref|XP_969244.1|PREDICTED: similar to TWiK family of potassium channels family member (twk-46) [Tribolium castaneum]	XP_969244	1.25294e-15	100	85.8853	44	44
GLEAN_00333	mitochondrial import inner membrane translocase subunit tim16	354	gi|94469370|gb|ABF18534.1|mitochondrial import inner membrane translocase subunit TIM16 [Aedes aegypti]	ABF18534	5.36829e-19	66	97.0561	112	74
GLEAN_00334	potassium subfamily member 1	1098	gi|91077788|ref|XP_969244.1|PREDICTED: similar to TWiK family of potassium channels family member (twk-46) [Tribolium castaneum]	XP_969244	1.3247e-127	93	460.299	318	297
GLEAN_00335	gram domain containing 1c	2052	gi|91077778|ref|XP_969102.1|PREDICTED: similar to GRAM domain-containing protein 1B [Tribolium castaneum]	XP_969102	0	93	1191.79	729	683
GLEAN_00336	phospholipase b	1209	gi|91077770|ref|XP_968734.1|PREDICTED: similar to phospholipase b [Tribolium castaneum]	XP_968734	0	100	804.283	402	402
GLEAN_00337	phospholipase b	1092	gi|91077768|ref|XP_968657.1|PREDICTED: similar to AGAP011513-PA [Tribolium castaneum]	XP_968657	0	100	749.584	363	363
GLEAN_00338	isoform a	201	gi|189234801|ref|XP_001808390.1|PREDICTED: similar to AGAP011825-PA [Tribolium castaneum]	XP_001808390	1.36199e-30	100	135.576	66	66
GLEAN_00349	f-box only 18 isoform 1	921	gi|73949168|ref|XP_544270.2|PREDICTED: similar to F-box only protein, helicase, 18 isoform 1 [Canis familiaris]	XP_544270	0.000315824	68	50.0618	48	33
GLEAN_00350	dim gamma-tubulin 6	1026	gi|194765047|ref|XP_001964639.1|GF22941 [Drosophila ananassae] >gi|190614911|gb|EDV30435.1| GF22941 [Drosophila ananassae]	XP_001964639	2.33173e-14	43	83.9593	315	137
GLEAN_00354	groucho protein	420	gi|189234796|ref|XP_967319.2|PREDICTED: similar to groucho protein [Tribolium castaneum]	XP_967319	6.86184e-14	97	80.1073	41	40
GLEAN_00355	mitochondrial nadh:ubiquinone oxidoreductase	456	gi|91077752|ref|XP_967059.1|PREDICTED: similar to AGAP009652-PA [Tribolium castaneum]	XP_967059	1.24251e-84	100	315.079	151	151
GLEAN_00356	zinc finger protein	2799	gi|189234792|ref|XP_001807073.1|PREDICTED: similar to zinc finger protein [Tribolium castaneum]	XP_001807073	0	100	1885.92	932	932
GLEAN_00357	atp-grasp enzyme-like	1704	gi|91077746|ref|XP_966706.1|PREDICTED: similar to conserved hypothetical protein [Tribolium castaneum]	XP_966706	0	100	1062.37	567	567
GLEAN_00358	centrosomal protein	5766	gi|189234789|ref|XP_966531.2|PREDICTED: similar to centrosomal protein [Tribolium castaneum]	XP_966531	0	74	3237.97	1672	1239
GLEAN_00359	prefoldin subunit 2	435	gi|91077738|ref|XP_975157.1|PREDICTED: similar to Prefoldin subunit 2 [Tribolium castaneum]	XP_975157	4.90197e-65	100	249.98	144	144
GLEAN_00360	leucine-rich transmembrane protein	1395	gi|91077736|ref|XP_975147.1|PREDICTED: similar to leucine-rich transmembrane protein [Tribolium castaneum]	XP_975147	0	100	846.269	464	464
GLEAN_00361	six sine homebox transcription factors	702	gi|164698402|ref|NP_001106938.1|optix [Tribolium castaneum] >gi|162417305|emb|CAP58434.1| Optix [Tribolium castaneum]	NP_001106938	4.39194e-110	100	400.979	217	217
GLEAN_00363	voltage gated chloride channel domain-containing protein	678	gi|164698402|ref|NP_001106938.1|optix [Tribolium castaneum] >gi|162417305|emb|CAP58434.1| Optix [Tribolium castaneum]	NP_001106938	6.34076e-111	100	403.675	193	193
GLEAN_00364	hypothetical protein Phum_PHUM519430 [Pediculus humanus corporis]	1866	gi|242021718|ref|XP_002431290.1|hypothetical protein Phum_PHUM519430 [Pediculus humanus corporis] >gi|212516558|gb|EEB18552.1| hypothetical protein Phum_PHUM519430 [Pediculus humanus corporis]	XP_002431290	8.71845e-17	64	93.2041	94	61
GLEAN_00365	acetoacetyl- thiolase	1509	gi|189234785|ref|XP_975008.2|PREDICTED: similar to acetyl-CoA acetyltransferase, mitochondrial [Tribolium castaneum]	XP_975008	0	100	939.102	488	488
GLEAN_00366	sodium chloride dependent transporter	4092	gi|189234779|ref|XP_001815298.1|PREDICTED: similar to sodium/chloride dependent transporter [Tribolium castaneum]	XP_001815298	0	95	2200.63	1363	1297
GLEAN_00367	ionotropic glutamate receptor subunit ia	5232	gi|189234774|ref|XP_974911.2|PREDICTED: similar to CG3822 CG3822-PA [Tribolium castaneum]	XP_974911	0	80	1711.04	888	713
GLEAN_00368	prominin isoform cra_a	1677	gi|156546257|ref|XP_001605448.1|PREDICTED: similar to prominin [Nasonia vitripennis]	XP_001605448	4.57439e-54	51	216.853	509	260
GLEAN_00369	cuticular protein	612	gi|91077696|ref|XP_974777.1|PREDICTED: similar to cuticular protein [Tribolium castaneum]	XP_974777	2.99137e-15	100	85.5001	129	129
GLEAN_00370	cuticular protein	660	gi|270001528|gb|EEZ97975.1|hypothetical protein TcasGA2_TC000370 [Tribolium castaneum]	EEZ97975	5.70918e-131	100	470.7	219	219
GLEAN_00371	f-box only protein isoform cra_a	951	gi|91077692|ref|XP_974744.1|PREDICTED: similar to F-box protein 44 [Tribolium castaneum]	XP_974744	4.70082e-176	100	620.928	316	316
GLEAN_00372	spt3-associated factor 42	846	gi|91077690|ref|XP_974728.1|PREDICTED: similar to SPT3-associated factor 42 [Tribolium castaneum]	XP_974728	4.61646e-153	100	544.273	281	281
GLEAN_00373	pentatricopeptide repeat domain 3	1965	gi|91077688|ref|XP_974709.1|PREDICTED: similar to pentatricopeptide repeat domain 3 [Tribolium castaneum]	XP_974709	0	100	1276.54	654	654
GLEAN_00374	glutamate receptor delta-1 subunit	2505	gi|189234767|ref|XP_974691.2|PREDICTED: similar to conserved hypothetical protein [Tribolium castaneum]	XP_974691	0	98	1632.08	848	834
GLEAN_00375	step ii splicing factor slu7	1656	gi|91077680|ref|XP_974637.1|PREDICTED: similar to step ii splicing factor slu7 [Tribolium castaneum]	XP_974637	0	100	919.457	551	551
GLEAN_00376	leucine aminopeptidase	213	gi|158288567|ref|XP_310427.4|AGAP003869-PA [Anopheles gambiae str. PEST] >gi|157019144|gb|EAA06020.4| AGAP003869-PA [Anopheles gambiae str. PEST]	XP_310427	0.000126677	73	49.2914	42	31
GLEAN_00377	ring finger and wd repeat domain 2	1989	gi|91077676|ref|XP_974586.1|PREDICTED: similar to E3 ubiquitin-ligase protein COP1 [Tribolium castaneum]	XP_974586	0	100	1193.33	636	636
GLEAN_00378	leucine aminopeptidase-like protein	1344	gi|91077674|ref|XP_974570.1|PREDICTED: similar to AGAP003869-PA [Tribolium castaneum]	XP_974570	0	100	836.639	447	447
GLEAN_00379	glycoprotein 25l	654	gi|189234762|ref|XP_001814757.1|PREDICTED: similar to glycoprotein 25l [Tribolium castaneum]	XP_001814757	1.74838e-107	100	392.119	217	217
GLEAN_00380	smyd family member 5	1152	gi|189234759|ref|XP_001814707.1|PREDICTED: similar to SMYD family member 5 [Tribolium castaneum]	XP_001814707	0	100	753.821	371	371
GLEAN_00381	fuse-binding protein-interacting repressor siahbp1	1776	gi|189234753|ref|XP_974490.2|PREDICTED: similar to STE20-like kinase (yeast) [Tribolium castaneum]	XP_974490	0	99	846.655	541	539
GLEAN_00382	polo kinase	3825	gi|189234753|ref|XP_974490.2|PREDICTED: similar to STE20-like kinase (yeast) [Tribolium castaneum]	XP_974490	0	100	2106.64	1274	1274
GLEAN_00383	zinc finger protein 675	978	gi|91077666|ref|XP_974472.1|PREDICTED: similar to zinc finger protein 675 [Tribolium castaneum]	XP_974472	0	100	690.649	325	325
GLEAN_00384	ring-box protein 2	294	gi|194883915|ref|XP_001976042.1|GG22636 [Drosophila erecta] >gi|190659229|gb|EDV56442.1| GG22636 [Drosophila erecta]	XP_001976042	5.41874e-36	89	125.561	48	43
GLEAN_00385	mitogen-activated protein kinase kinase 7	1938	gi|156544040|ref|XP_001604642.1|PREDICTED: hypothetical protein [Nasonia vitripennis]	XP_001604642	8.58431e-124	75	448.743	223	168
GLEAN_00386	ubiquitin conjugating enzyme e2	2937	gi|156547544|ref|XP_001607621.1|PREDICTED: similar to ENSANGP00000011559 [Nasonia vitripennis]	XP_001607621	1.6426e-148	82	531.561	389	322
GLEAN_00387	carbon catabolite repressor protein	1305	gi|189234750|ref|XP_974371.2|PREDICTED: similar to GA16037-PA [Tribolium castaneum]	XP_974371	0	100	679.478	331	331
GLEAN_00388	activating transcription factor 6	1752	gi|189234748|ref|XP_974345.2|PREDICTED: similar to activating transcription factor 6 [Tribolium castaneum]	XP_974345	0	98	1034.25	583	574
GLEAN_00389	zinc finger protein 26	906	gi|219447132|ref|XP_002221321.1|hypothetical protein BRAFLDRAFT_83455 [Branchiostoma floridae] >gi|229286003|gb|EEN56726.1| hypothetical protein BRAFLDRAFT_83455 [Branchiostoma floridae]	XP_002221321	1.77861e-44	46	183.726	233	108
GLEAN_00390	phosphomevalonate kinase	417	gi|91077650|ref|XP_974268.1|PREDICTED: similar to phosphomevalonate kinase [Tribolium castaneum]	XP_974268	7.49577e-69	73	262.692	189	138
GLEAN_00391	tetratricopeptide repeat domain 21b	3960	gi|189234745|ref|XP_974217.2|PREDICTED: similar to tetratricopeptide repeat domain 21B [Tribolium castaneum]	XP_974217	0	99	2490.69	1319	1318
GLEAN_00393	synaptic vesicle protein	1566	gi|189234743|ref|XP_974142.2|PREDICTED: similar to synaptic vesicle protein [Tribolium castaneum]	XP_974142	0	97	910.212	521	510
GLEAN_00394	nicotinic acetylcholine receptor alpha4 subunit	2022	gi|242117930|ref|NP_001155997.1|nicotinic acetylcholine receptor alpha 4 subunit isoform 2 [Tribolium castaneum] >gi|154810975|gb|ABS86906.1| nicotinic acetylcholine receptor subunit alpha4 variant [Tribolium castaneum]	NP_001155997	0	97	897.116	317	308
GLEAN_00395	n-acetyllactosaminide beta- -n-acetylglucosaminyltransferase	1299	gi|157113908|ref|XP_001657920.1|n-acetyllactosaminide beta-1,3-n-acetylglucosaminyltransferase [Aedes aegypti] >gi|108877534|gb|EAT41759.1| n-acetyllactosaminide beta-1,3-n-acetylglucosaminyltransferase [Aedes aegypti]	XP_001657920	4.76815e-138	71	495.352	444	316
GLEAN_00396	smile protein	2232	gi|189234732|ref|XP_973900.2|PREDICTED: similar to smile protein [Tribolium castaneum]	XP_973900	0	100	894.804	343	343
GLEAN_00397	PREDICTED: similar to conserved hypothetical protein [Tribolium castaneum]	795	gi|91077622|ref|XP_973873.1|PREDICTED: similar to conserved hypothetical protein [Tribolium castaneum]	XP_973873	6.67678e-71	100	271.166	264	264
GLEAN_00398	potential stress response protein	726	gi|156553234|ref|XP_001599396.1|PREDICTED: hypothetical protein [Nasonia vitripennis]	XP_001599396	4.4048e-15	52	85.5001	155	81
GLEAN_00399	isoform a	1620	gi|91077618|ref|XP_973779.1|PREDICTED: similar to GA17603-PA [Tribolium castaneum]	XP_973779	0	100	1015.37	539	539
GLEAN_00402	ankyrin sam and basic leucine zipper domain containing 1	1377	gi|189234728|ref|XP_001814259.1|PREDICTED: similar to conserved hypothetical protein [Tribolium castaneum]	XP_001814259	0	100	880.552	458	458
GLEAN_00403	branched chain aminotransferase isoform cra_e	1254	gi|91077610|ref|XP_973618.1|PREDICTED: similar to CG1673 CG1673-PA [Tribolium castaneum]	XP_973618	0	100	848.195	417	417
GLEAN_00404	cytochrome b-561 domain containing 2	2925	gi|91077608|ref|XP_973586.1|PREDICTED: similar to Cytochrome b561 domain-containing protein 2 (Putative tumor suppressor protein 101F6) [Tribolium castaneum]	XP_973586	2.37149e-131	100	474.552	249	249
GLEAN_00405	mesoderm development candidate 2	546	gi|91077606|ref|XP_973520.1|PREDICTED: similar to SD08653p [Tribolium castaneum]	XP_973520	6.08128e-82	100	306.605	181	181
GLEAN_00406	nonhomologous end-joining factor 1	717	gi|91077604|ref|XP_976419.1|PREDICTED: similar to conserved hypothetical protein [Tribolium castaneum]	XP_976419	1.73861e-133	100	478.789	238	238
GLEAN_00407	spn-f cg12114-pa	993	gi|91077596|ref|XP_973387.1|PREDICTED: similar to spn-F CG12114-PA [Tribolium castaneum]	XP_973387	1.85969e-178	100	629.017	330	330
GLEAN_00408	decaprenyl-diphosphate synthase	1020	gi|91077592|ref|XP_973319.1|PREDICTED: similar to AGAP000591-PA [Tribolium castaneum]	XP_973319	1.57607e-180	100	635.95	339	339
GLEAN_00409	hypothetical protein Phum_PHUM041010 [Pediculus humanus corporis]	483	gi|242004596|ref|XP_002423166.1|hypothetical protein Phum_PHUM041010 [Pediculus humanus corporis] >gi|212506131|gb|EEB10428.1| hypothetical protein Phum_PHUM041010 [Pediculus humanus corporis]	XP_002423166	1.53112e-13	54	78.9518	152	83
GLEAN_00410	conserved hypothetical protein [Culex quinquefasciatus]	2061	gi|170044376|ref|XP_001849826.1|conserved hypothetical protein [Culex quinquefasciatus] >gi|167867558|gb|EDS30941.1| conserved hypothetical protein [Culex quinquefasciatus]	XP_001849826	2.0646e-14	43	85.5001	385	169
GLEAN_00411	cytochrome p450	1506	gi|91077588|ref|XP_973180.1|PREDICTED: similar to cytochrome P450 [Tribolium castaneum]	XP_973180	0	100	990.334	482	482
GLEAN_00412	abl interactor 2	1470	gi|189234722|ref|XP_973140.2|PREDICTED: similar to abl interactor 2 [Tribolium castaneum]	XP_973140	0	93	708.753	466	435
GLEAN_00413	adam metalloprotease cg1964	1401	gi|91077584|ref|XP_973097.1|PREDICTED: similar to ADAM metalloprotease CG1964 [Tribolium castaneum]	XP_973097	0	98	768.074	384	378
GLEAN_00414	adam metalloprotease cg1964	2247	gi|91077584|ref|XP_973097.1|PREDICTED: similar to ADAM metalloprotease CG1964 [Tribolium castaneum]	XP_973097	0	100	1360.13	700	700
GLEAN_00415	zinc finger	1572	gi|91077582|ref|XP_973057.1|PREDICTED: similar to conserved hypothetical protein [Tribolium castaneum]	XP_973057	0	100	1026.93	523	523
GLEAN_00418	cg11791- isoform a	414	gi|91077580|ref|XP_972986.1|PREDICTED: similar to AGAP002461-PA [Tribolium castaneum]	XP_972986	1.80333e-51	100	204.912	137	137
GLEAN_00419	sterile alpha motif domain-containing	570	gi|189234720|ref|XP_972950.2|PREDICTED: similar to CG31163 CG31163-PD [Tribolium castaneum]	XP_972950	1.73179e-56	70	222.246	115	81
GLEAN_00422	isoform d	3372	gi|189234720|ref|XP_972950.2|PREDICTED: similar to CG31163 CG31163-PD [Tribolium castaneum]	XP_972950	0	97	1105.89	309	301
GLEAN_00423	variable lymphocyte receptor a	1035	gi|189234143|ref|XP_001815455.1|PREDICTED: similar to K07A12.2 [Tribolium castaneum]	XP_001815455	1.17144e-21	49	108.227	251	125
GLEAN_00424	homeobox protein ceh-	573	gi|91077574|ref|XP_972824.1|PREDICTED: similar to CG11085 CG11085-PA [Tribolium castaneum]	XP_972824	4.19671e-95	100	350.517	169	169
GLEAN_00425	chromosome segregation protein smc	1329	gi|123477447|ref|XP_001321891.1|hypothetical protein [Trichomonas vaginalis G3] >gi|121904726|gb|EAY09668.1| hypothetical protein TVAG_060440 [Trichomonas vaginalis G3]	XP_001321891	3.43211e-06	48	57.3806	215	105
GLEAN_00426	13 kda hemolymph protein a	405	gi|189234716|ref|XP_001812978.1|PREDICTED: similar to 12 kDa hemolymph protein c [Tribolium castaneum]	XP_001812978	2.45068e-72	100	274.248	134	134
GLEAN_00427	essential meiotic endonuclease 1 homolog 1 ( pombe)	567	gi|91077570|ref|XP_972661.1|PREDICTED: similar to predicted protein [Tribolium castaneum]	XP_972661	1.08914e-103	100	379.022	188	188
GLEAN_00428	PREDICTED: hypothetical protein [Tribolium castaneum]	330	gi|189234714|ref|XP_001813011.1|PREDICTED: hypothetical protein [Tribolium castaneum]	XP_001813011	2.03188e-18	100	95.1301	77	77
GLEAN_00430	mitogen activated protein kinase kinase kinase mekk5	3768	gi|189234710|ref|XP_972515.2|PREDICTED: similar to Protein kinase at 92B CG4720-PA [Tribolium castaneum]	XP_972515	0	99	2508.79	1253	1251
GLEAN_00431	calponin transgelin	510	gi|91077534|ref|XP_967040.1|PREDICTED: similar to calponin/transgelin [Tribolium castaneum]	XP_967040	3.69187e-93	100	343.584	169	169
GLEAN_00432	high affinity nuclear juvenile hormone binding	753	gi|189234707|ref|XP_001812695.1|PREDICTED: similar to conserved hypothetical protein [Tribolium castaneum]	XP_001812695	8.54586e-142	100	506.523	250	250
GLEAN_00433	sh2 domain containing	1776	gi|123456363|ref|XP_001315918.1|erythrocyte binding protein [Trichomonas vaginalis G3] >gi|121898609|gb|EAY03695.1| erythrocyte binding protein, putative [Trichomonas vaginalis G3]	XP_001315918	5.91289e-07	39	60.4622	413	164
GLEAN_00434	mitochondrial ribosomal protein l2	918	gi|91077554|ref|XP_972108.1|PREDICTED: similar to AGAP010450-PA [Tribolium castaneum]	XP_972108	8.4161e-175	100	616.69	305	305
GLEAN_00435	GJ13503 [Drosophila virilis]	318	gi|195377537|ref|XP_002047545.1|GJ13503 [Drosophila virilis] >gi|194154703|gb|EDW69887.1| GJ13503 [Drosophila virilis]	XP_002047545	2.61525e-05	56	51.6026	85	48
GLEAN_00438	PREDICTED: similar to AGAP000743-PC [Tribolium castaneum]	255	gi|91077542|ref|XP_976332.1|PREDICTED: similar to AGAP000743-PC [Tribolium castaneum]	XP_976332	7.83136e-34	100	146.362	84	84
GLEAN_00439	sodium-dependent phosphate transporter	915	gi|91077540|ref|XP_971264.1|PREDICTED: similar to sodium-dependent phosphate transporter [Tribolium castaneum]	XP_971264	8.65837e-172	100	606.675	303	303
GLEAN_00440	cytochrome p450 cyp4ab2	1404	gi|8248248|gb|AAF74117.1|unknown [Tribolium castaneum]	AAF74117	1.58644e-150	100	536.954	256	256
GLEAN_00441	tailless	1221	gi|86515358|ref|NP_001034502.1|tailless [Tribolium castaneum] >gi|8096685|gb|AAF71999.1|AF219117_1 tailless ortholog [Tribolium castaneum]	NP_001034502	0	99	743.036	406	404
GLEAN_00442	cuticular protein ld-cp1v1	591	gi|91077530|ref|XP_970573.1|PREDICTED: similar to cuticular protein Ld-CP1v1 [Tribolium castaneum]	XP_970573	6.05348e-71	100	270.396	196	196
GLEAN_00443	ubiquitin-conjugating enzyme e2d 3 (ubc4 5 yeast) isoform cra_a	444	gi|24646906|ref|NP_731941.1|effete [Drosophila melanogaster] >gi|187117170|ref|NP_001119686.1| effete [Acyrthosiphon pisum] >gi|58381090|ref|XP_310998.2| AGAP000145-PA [Anopheles gambiae str. PEST] >gi|91077526|ref|XP_970430.1| PREDICTED: similar to Ubiquitin-conjugating enzyme E2-17 kDa (Ubiquitin-protein ligase) (Ubiquitin carrier protein) (Protein effete) [Tribolium castaneum] >gi|156550189|re…	NP_731941	2.15665e-84	100	314.309	147	147
GLEAN_00444	cg6178 cg6178-pa	1641	gi|189234683|ref|XP_970362.2|PREDICTED: similar to CG6178 CG6178-PA [Tribolium castaneum]	XP_970362	0	99	1078.16	546	542
GLEAN_00445	PREDICTED: hypothetical protein [Tribolium castaneum]	216	gi|189234681|ref|XP_001811599.1|PREDICTED: hypothetical protein [Tribolium castaneum]	XP_001811599	3.08103e-35	100	150.984	71	71
GLEAN_00446	cg7530 cg7530-pa	969	gi|91077522|ref|XP_970230.1|PREDICTED: similar to CG7530 CG7530-PA [Tribolium castaneum]	XP_970230	0	100	638.647	319	319
GLEAN_00449	saposin- isoform a	2529	gi|91077504|ref|XP_966852.1|PREDICTED: similar to saposin isoform 1 [Tribolium castaneum]	XP_966852	0	100	1734.54	842	842
GLEAN_00451	isoform b	2157	gi|189234674|ref|XP_969963.2|PREDICTED: similar to CG3563 CG3563-PA [Tribolium castaneum]	XP_969963	0	100	921.383	514	514
GLEAN_00452	ras association family member	1716	gi|91077514|ref|XP_969829.1|PREDICTED: similar to conserved hypothetical protein [Tribolium castaneum]	XP_969829	0	100	1118.61	571	571
GLEAN_00453	cg7630 cg7630-pa	279	gi|189234669|ref|XP_001810780.1|PREDICTED: similar to CG7630 CG7630-PA [Tribolium castaneum]	XP_001810780	8.37878e-49	100	196.052	92	92
GLEAN_00456	microfibrillar-associated protein 1	1332	gi|91077510|ref|XP_969609.1|PREDICTED: similar to microfibrillar-associated protein 1 [Tribolium castaneum]	XP_969609	1.05995e-156	100	557.37	443	443
GLEAN_00457	tar rna binding protein 1	3780	gi|156547687|ref|XP_001604773.1|PREDICTED: similar to TAR RNA loop binding protein [Nasonia vitripennis]	XP_001604773	8.44122e-68	48	263.848	466	228
GLEAN_00458	sorting nexin	1188	gi|189234665|ref|XP_969243.2|PREDICTED: similar to sorting nexin [Tribolium castaneum]	XP_969243	0	100	645.58	352	352
GLEAN_00459	monocarboxylate transporter	1920	gi|189234663|ref|XP_969172.2|PREDICTED: similar to AGAP003205-PA [Tribolium castaneum]	XP_969172	0	100	1060.83	637	637
GLEAN_00460	monocarboxylate transporter	1902	gi|189234663|ref|XP_969172.2|PREDICTED: similar to AGAP003205-PA [Tribolium castaneum]	XP_969172	2.22053e-100	53	370.933	613	325
GLEAN_00461	AGAP003204-PA [Anopheles gambiae str. PEST]	2100	gi|118783319|ref|XP_312908.3|AGAP003204-PA [Anopheles gambiae str. PEST] >gi|116129156|gb|EAA08483.3| AGAP003204-PA [Anopheles gambiae str. PEST]	XP_312908	0	81	902.123	712	582
GLEAN_00462	h+ transporting atp synthase o subunit	630	gi|91077486|ref|XP_968733.1|PREDICTED: similar to H+ transporting ATP synthase O subunit [Tribolium castaneum]	XP_968733	4.2508e-108	100	394.045	209	209
GLEAN_00463	zinc metallopeptidase (ste24 cerevisiae)	1293	gi|91077484|ref|XP_968656.1|PREDICTED: similar to CAAX prenyl protease 1 homolog (Prenyl protein-specific endoprotease 1) (Farnesylated proteins-converting enzyme 1) (FACE-1) (Zinc metalloproteinase Ste24 homolog) [Tribolium castaneum]	XP_968656	0	100	830.091	430	430
GLEAN_00466	coproporphyrinogen oxidase	1149	gi|189234654|ref|XP_968506.2|PREDICTED: similar to coproporphirynogen oxidase [Tribolium castaneum]	XP_968506	0	93	722.62	383	358
GLEAN_00467	cytoskeleton associated protein 1	726	gi|91077476|ref|XP_968339.1|PREDICTED: similar to predicted protein [Tribolium castaneum]	XP_968339	5.74972e-132	100	473.781	241	241
GLEAN_00468	sjchgc03493 protein	354	gi|91077464|ref|XP_968113.1|PREDICTED: similar to SJCHGC03493 protein [Tribolium castaneum]	XP_968113	1.45516e-32	100	142.124	89	89
GLEAN_00469	protease m50 membrane-bound transcription factor site 2 protease	1464	gi|91077460|ref|XP_967961.1|PREDICTED: similar to protease m50 membrane-bound transcription factor site 2 protease [Tribolium castaneum]	XP_967961	0	100	990.334	487	487
GLEAN_00470	sine oculis-binding protein	1242	gi|91077456|ref|XP_967801.1|PREDICTED: similar to conserved hypothetical protein [Tribolium castaneum]	XP_967801	0	100	651.358	398	398
GLEAN_00474	hydroxybutyrate dehydrogenase	1185	gi|91077452|ref|XP_967401.1|PREDICTED: similar to GA21392-PA [Tribolium castaneum]	XP_967401	0	100	751.125	394	394
GLEAN_00475	cell death activator cide-b	564	gi|189234647|ref|XP_001808029.1|PREDICTED: similar to cell death activator CIDE-B [Tribolium castaneum]	XP_001808029	2.64481e-94	100	347.821	187	187
GLEAN_00476	ferritin	648	gi|91077442|ref|XP_967058.1|PREDICTED: similar to ferritin [Tribolium castaneum]	XP_967058	2.54074e-119	100	431.409	215	215
GLEAN_00477	glioma tumor suppressor candidate region gene 2	1335	gi|91077440|ref|XP_966971.1|PREDICTED: similar to Uncharacterized protein CG1785 [Tribolium castaneum]	XP_966971	0	90	645.966	430	387
GLEAN_00478	wd-repeat protein	2679	gi|91077436|ref|XP_966791.1|PREDICTED: similar to wd-repeat protein [Tribolium castaneum]	XP_966791	0	100	1731.07	892	892
GLEAN_00479	viral a-type inclusion protein	2184	gi|123434429|ref|XP_001308810.1|hypothetical protein [Trichomonas vaginalis G3] >gi|121890508|gb|EAX95880.1| hypothetical protein TVAG_008910 [Trichomonas vaginalis G3]	XP_001308810	8.11682e-09	43	67.0106	372	163
GLEAN_00480	potassium channel interacting protein	621	gi|91077432|ref|XP_966445.1|PREDICTED: similar to AGAP002000-PA [Tribolium castaneum]	XP_966445	7.69816e-115	100	416.387	206	206
GLEAN_00481	atp-dependent rna helicase	2151	gi|91077430|ref|XP_966364.1|PREDICTED: similar to ATP-dependent RNA helicase [Tribolium castaneum]	XP_966364	0	100	1420.6	716	716
GLEAN_00482	possible rna	981	gi|91077428|ref|XP_975436.1|PREDICTED: similar to POSSIBLE RNA METHYLTRANSFERASE, putative [Tribolium castaneum]	XP_975436	0	100	657.522	326	326
GLEAN_00483	notochord homeobox-like protein	753	gi|91077424|ref|XP_975423.1|PREDICTED: similar to GA15009-PA [Tribolium castaneum]	XP_975423	2.18331e-129	93	465.307	250	234
GLEAN_00484	suppressor of fused homolog	1332	gi|189234638|ref|XP_975412.2|PREDICTED: similar to suppressor of fused [Tribolium castaneum]	XP_975412	0	100	842.032	443	443
GLEAN_00485	transmembrane protein 48	1770	gi|189234636|ref|XP_001815911.1|PREDICTED: similar to transmembrane protein 48 [Tribolium castaneum]	XP_001815911	0	97	660.603	238	231
GLEAN_00486	fumarylacetoacetate hydrolase domain containing 1	498	gi|91077418|ref|XP_975403.1|PREDICTED: similar to CG5793 CG5793-PA [Tribolium castaneum]	XP_975403	2.84783e-84	77	313.923	213	165
GLEAN_00487	heat shock protein cognate 5	2073	gi|91077414|ref|XP_975386.1|PREDICTED: similar to conserved hypothetical protein [Tribolium castaneum]	XP_975386	0	100	1229.93	690	690
GLEAN_00494	proclotting enzyme	1305	gi|91077410|ref|XP_975365.1|PREDICTED: similar to pro-phenoloxidase activating enzyme-I [Tribolium castaneum]	XP_975365	0	100	738.799	367	367
GLEAN_00495	proclotting enzyme	1416	gi|189234628|ref|XP_975358.2|PREDICTED: similar to pro-phenoloxidase activating enzyme I [Tribolium castaneum]	XP_975358	1.31361e-152	89	543.888	101	90
GLEAN_00496	serine protease 14	897	gi|239048216|ref|NP_001155043.1|serine protease LOC100115458 [Nasonia vitripennis]	NP_001155043	5.63184e-35	47	152.14	347	164
GLEAN_00497	serine protease	1176	gi|91077406|ref|XP_975353.1|PREDICTED: similar to clip domain serine protease [Tribolium castaneum]	XP_975353	0	100	828.935	391	391
GLEAN_00498	serine protease	267	gi|156552812|ref|XP_001600074.1|PREDICTED: similar to serine protease precursor (put.); putative [Nasonia vitripennis]	XP_001600074	4.26703e-08	62	60.8474	62	39
GLEAN_00500	PREDICTED: hypothetical protein [Tribolium castaneum]	273	gi|189234625|ref|XP_001816429.1|PREDICTED: hypothetical protein [Tribolium castaneum]	XP_001816429	7.72152e-10	59	66.6254	76	45
GLEAN_00502	ubiquitin ligase sia-	1188	gi|189234623|ref|XP_001815751.1|PREDICTED: similar to CG13030-PA [Tribolium castaneum]	XP_001815751	1.26898e-126	73	457.218	202	149
GLEAN_00503	thymosin isoform 2	1926	gi|91077398|ref|XP_975310.1|PREDICTED: similar to Mdm2, transformed 3T3 cell double minute 2, p53 binding protein [Tribolium castaneum]	XP_975310	4.59766e-178	100	629.017	361	361
GLEAN_00504	asparagine-linked glycosylation 13 homolog ( cerevisiae)	1863	gi|126540765|emb|CAM45937.1|asparagine-linked glycosylation 13 homolog (S. cerevisiae) [Mus musculus]	CAM45937	5.78191e-45	51	186.808	341	177
GLEAN_00505	karyopherin alpha 2 (rag cohort importin alpha 1)	1551	gi|91077394|ref|XP_975293.1|PREDICTED: similar to importin alpha 1a [Tribolium castaneum]	XP_975293	0	100	1014.6	516	516
GLEAN_00506	chromatin assembly factor i p60 subunit	1812	gi|91077390|ref|XP_975277.1|PREDICTED: similar to AGAP007544-PA [Tribolium castaneum]	XP_975277	0	100	1229.54	603	603
GLEAN_00508	protoporphyrinogen oxidase	1404	gi|91077384|ref|XP_975249.1|PREDICTED: similar to Protoporphyrinogen IX oxidase, putative [Tribolium castaneum]	XP_975249	0	100	920.998	467	467
GLEAN_00509	u1 small nuclear ribonucleoprotein c	462	gi|189234617|ref|XP_975233.2|PREDICTED: similar to CG5454 CG5454-PA [Tribolium castaneum]	XP_975233	3.38238e-45	100	184.111	83	83
GLEAN_00511	isoform a	885	gi|189234613|ref|XP_001816367.1|PREDICTED: similar to GA19017-PA [Tribolium castaneum]	XP_001816367	1.64961e-156	100	555.829	294	294
GLEAN_00514	dnajc8 protein	738	gi|91077374|ref|XP_975191.1|PREDICTED: similar to CG10375 CG10375-PA [Tribolium castaneum]	XP_975191	2.66951e-92	100	342.043	218	218
GLEAN_00515	thaumatin-like protein	723	gi|91077370|ref|XP_975175.1|PREDICTED: similar to thaumatin-like protein [Tribolium castaneum]	XP_975175	2.82107e-139	100	498.049	225	225
GLEAN_00516	thaumatin-like protein	726	gi|91077368|ref|XP_975166.1|PREDICTED: similar to thaumatin-like protein [Tribolium castaneum]	XP_975166	9.78482e-140	100	499.59	241	241
GLEAN_00517	thaumatin-like protein	729	gi|91077308|ref|XP_968724.1|PREDICTED: similar to thaumatin-like protein isoform 1 [Tribolium castaneum]	XP_968724	1.79526e-149	100	531.946	242	242
GLEAN_00518	thaumatin-like protein	576	gi|91077366|ref|XP_975156.1|PREDICTED: similar to PR-5-like protein [Tribolium castaneum]	XP_975156	8.85067e-109	100	395.971	191	191
GLEAN_00519	amp dependent coa ligase	1692	gi|91078518|ref|XP_969764.1|PREDICTED: similar to AMP dependent coa ligase [Tribolium castaneum]	XP_969764	3.27929e-92	56	343.584	562	315
GLEAN_00520	sptzle 1b	684	gi|91077358|ref|XP_975083.1|PREDICTED: similar to sptzle 1B [Tribolium castaneum]	XP_975083	3.8421e-132	100	474.167	227	227
GLEAN_00521	cg14257 cg14257- partial	2115	gi|110761811|ref|XP_001122478.1|PREDICTED: similar to CG14257-PA [Apis mellifera]	XP_001122478	6.3637e-19	86	100.523	68	59
GLEAN_00522	glutathione-s-transferase gst	696	gi|91077356|ref|XP_975048.1|PREDICTED: similar to glutathione-s-transferase theta, gst [Tribolium castaneum]	XP_975048	2.50681e-134	100	481.485	231	231
GLEAN_00523	engulfment and cell motility protein 3	735	gi|58393355|ref|XP_320013.2|AGAP009236-PA [Anopheles gambiae str. PEST] >gi|55235575|gb|EAA15037.3| AGAP009236-PA [Anopheles gambiae str. PEST]	XP_320013	1.8164e-08	41	63.5438	284	117
GLEAN_00524	vacuolar atp synthase 21 kda proteolipid subunit	630	gi|91077352|ref|XP_975026.1|PREDICTED: similar to vacuolar ATP synthase 21 kDa proteolipid subunit [Tribolium castaneum]	XP_975026	1.42165e-87	100	325.865	209	209
GLEAN_00525	engulfment and cell motility	1056	gi|189234601|ref|XP_001815393.1|PREDICTED: similar to engulfment and cell motility 1 [Tribolium castaneum]	XP_001815393	1.37187e-166	98	589.726	176	174
GLEAN_00527	paired related homeobox 2	735	gi|242020400|ref|XP_002430643.1|Ultrabithorax, putative [Pediculus humanus corporis] >gi|212515815|gb|EEB17905.1| Ultrabithorax, putative [Pediculus humanus corporis]	XP_002430643	3.40184e-31	62	139.043	173	108
GLEAN_00528	fk506 binding protein 15	1467	gi|242020001|ref|XP_002430446.1|leucine-rich repeat flightless-interacting protein, putative [Pediculus humanus corporis] >gi|212515584|gb|EEB17708.1| leucine-rich repeat flightless-interacting protein, putative [Pediculus humanus corporis]	XP_002430446	5.83174e-18	58	96.6709	153	89
GLEAN_00529	wings apart- isoform b	3102	gi|189234589|ref|XP_974865.2|PREDICTED: similar to AAEL002532-PA [Tribolium castaneum]	XP_974865	0	96	1837	1019	982
GLEAN_00530	cg2867	1509	gi|91077334|ref|XP_974850.1|PREDICTED: similar to AGAP000179-PA [Tribolium castaneum]	XP_974850	0	100	1020.38	502	502
GLEAN_00531	myotubularin-related protein 2	1899	gi|91077330|ref|XP_974826.1|PREDICTED: similar to Myotubularin-related protein 2 [Tribolium castaneum]	XP_974826	0	100	1224.92	632	632
GLEAN_00532	isoform a	6003	gi|110765914|ref|XP_392765.3|PREDICTED: similar to CG15040-PA, partial [Apis mellifera]	XP_392765	1.6052e-108	43	399.823	1657	725
GLEAN_00533	pyrroline 5-carboyxlate reductase	873	gi|91077326|ref|XP_974776.1|PREDICTED: similar to GA19292-PA [Tribolium castaneum]	XP_974776	3.34589e-162	100	574.704	290	290
GLEAN_00534	pyrroline 5-carboyxlate reductase	930	gi|91077324|ref|XP_974759.1|PREDICTED: similar to GA19292-PA [Tribolium castaneum]	XP_974759	6.13603e-157	100	557.37	309	309
GLEAN_00535	toys are us	567	gi|189234581|ref|XP_974690.2|PREDICTED: similar to toys are us CG5333-PA [Tribolium castaneum]	XP_974690	3.90079e-77	100	290.812	183	183
GLEAN_00536	toys are us	615	gi|189234581|ref|XP_974690.2|PREDICTED: similar to toys are us CG5333-PA [Tribolium castaneum]	XP_974690	5.19268e-116	100	420.239	204	204
GLEAN_00537	glucosidase 2 subunit beta	1404	gi|189234578|ref|XP_974655.2|PREDICTED: similar to glucosidase 2 subunit beta [Tribolium castaneum]	XP_974655	0	100	780.785	465	465
GLEAN_00538	crag protein	4737	gi|91077310|ref|XP_974618.1|PREDICTED: similar to AGAP001102-PA [Tribolium castaneum]	XP_974618	0	100	2981.43	1578	1578
GLEAN_00539	cg10435 cg10435-pa	1107	gi|91077302|ref|XP_974569.1|PREDICTED: similar to conserved hypothetical protein [Tribolium castaneum]	XP_974569	0	100	689.878	356	356
GLEAN_00540	folylpolyglutamate synthase	1395	gi|91077300|ref|XP_974553.1|PREDICTED: similar to FPGS protein [Tribolium castaneum]	XP_974553	0	100	945.266	464	464
GLEAN_00541	viral a-type inclusion protein	1512	gi|91077290|ref|XP_974504.1|PREDICTED: similar to NFkappaB essential modulator, putative [Tribolium castaneum]	XP_974504	0	100	828.55	503	503
GLEAN_00542	phosphoserine aminotransferase	1107	gi|91077286|ref|XP_974471.1|PREDICTED: similar to phosphoserine aminotransferase [Tribolium castaneum]	XP_974471	0	100	705.286	368	368
GLEAN_00543	orphan nuclear receptor	2283	gi|189234563|ref|XP_974320.2|PREDICTED: similar to thr4 [Tribolium castaneum]	XP_974320	0	100	1118.99	709	709
GLEAN_00544	guanylate cyclase	3732	gi|91077270|ref|XP_974189.1|PREDICTED: similar to AGAP004564-PA [Tribolium castaneum]	XP_974189	0	88	1196.42	610	538
GLEAN_00545	oviductin	861	gi|189234557|ref|XP_974113.2|PREDICTED: similar to oviductin [Tribolium castaneum]	XP_974113	4.25782e-162	100	574.318	269	269
GLEAN_00546	coagulation factor xi	978	gi|91077262|ref|XP_974089.1|PREDICTED: similar to AGAP004570-PA [Tribolium castaneum]	XP_974089	0	100	643.654	325	325
GLEAN_00547	serine protease	921	gi|91077202|ref|XP_968105.1|PREDICTED: similar to AGAP004571-PA isoform 1 [Tribolium castaneum]	XP_968105	3.63305e-178	97	627.861	309	301
GLEAN_00548	serine protease-like protein	891	gi|91077256|ref|XP_974061.1|PREDICTED: similar to serine protease-like protein [Tribolium castaneum]	XP_974061	5.71394e-173	100	610.527	296	296
GLEAN_00549	fatty acid	1008	gi|91077254|ref|XP_974033.1|PREDICTED: similar to AGAP004572-PA [Tribolium castaneum]	XP_974033	0	100	655.981	335	335
GLEAN_00550	transmembrane serine 11a	1440	gi|242019722|ref|XP_002430308.1|transmembrane serine protease 9, putative [Pediculus humanus corporis] >gi|212515423|gb|EEB17570.1| transmembrane serine protease 9, putative [Pediculus humanus corporis]	XP_002430308	1.64156e-41	47	174.866	337	159
GLEAN_00551	isoform a	642	gi|189234551|ref|XP_001814459.1|PREDICTED: similar to AGAP002975-PA [Tribolium castaneum]	XP_001814459	6.97546e-122	100	439.884	213	213
GLEAN_00552	isoform a	693	gi|91077244|ref|XP_973807.1|PREDICTED: similar to CG13616 CG13616-PA [Tribolium castaneum]	XP_973807	6.3257e-130	100	466.848	230	230
GLEAN_00553	PREDICTED: similar to conserved hypothetical protein [Tribolium castaneum]	567	gi|91077240|ref|XP_973751.1|PREDICTED: similar to conserved hypothetical protein [Tribolium castaneum]	XP_973751	2.46607e-47	68	191.815	190	130
GLEAN_00554	PREDICTED: similar to conserved hypothetical protein [Tribolium castaneum]	474	gi|91077240|ref|XP_973751.1|PREDICTED: similar to conserved hypothetical protein [Tribolium castaneum]	XP_973751	8.16507e-52	79	206.068	151	120
GLEAN_00555	PREDICTED: similar to conserved hypothetical protein [Tribolium castaneum]	579	gi|91077240|ref|XP_973751.1|PREDICTED: similar to conserved hypothetical protein [Tribolium castaneum]	XP_973751	1.17701e-100	100	369.007	192	192
GLEAN_00558	adam metallopeptidase with thrombospondin type 1 12	3222	gi|193211417|ref|NP_001123217.1|ADAM metallopeptidase with thrombospondin type 1 motif-like [Nasonia vitripennis]	NP_001123217	0	60	862.062	984	592
GLEAN_00560	calcium binding egf domain containing protein	1260	gi|242013134|ref|XP_002427270.1|hypothetical protein Phum_PHUM307820 [Pediculus humanus corporis] >gi|212511603|gb|EEB14532.1| hypothetical protein Phum_PHUM307820 [Pediculus humanus corporis]	XP_002427270	4.96026e-76	59	289.271	308	182
GLEAN_00561	organic cation transporter	1521	gi|91077222|ref|XP_973318.1|PREDICTED: similar to organic cation transporter [Tribolium castaneum]	XP_973318	0	100	957.977	506	506
GLEAN_00562	defective proboscis extension	1980	gi|156541874|ref|XP_001600456.1|PREDICTED: similar to defective proboscis extension response, putative [Nasonia vitripennis]	XP_001600456	1.82376e-36	56	158.688	228	129
GLEAN_00565	neutral endopeptidase	2163	gi|189234544|ref|XP_973220.2|PREDICTED: similar to neutral endopeptidase 24.11 [Tribolium castaneum]	XP_973220	0	97	1307.74	683	669
GLEAN_00567	ubiquitin-like 7 (bone marrow stromal cell-derived)	1044	gi|189234542|ref|XP_973179.2|PREDICTED: similar to bone marrow stromal cell-derived ubiquitin-like protein [Tribolium castaneum]	XP_973179	5.11611e-166	100	587.8	347	347
GLEAN_00568	nuclear cap-binding protein subunit 1	1515	gi|189234539|ref|XP_973056.2|PREDICTED: similar to AGAP001195-PA [Tribolium castaneum]	XP_973056	0	98	985.712	504	496
GLEAN_00569	nuclear cap-binding protein	858	gi|189234539|ref|XP_973056.2|PREDICTED: similar to AGAP001195-PA [Tribolium castaneum]	XP_973056	1.41463e-141	100	506.138	282	282
GLEAN_00570	lon peptidase mitochondrial	2799	gi|91077206|ref|XP_973021.1|PREDICTED: similar to AGAP010451-PA [Tribolium castaneum]	XP_973021	0	100	1702.95	932	932
GLEAN_00571	isoform a	2532	gi|189234537|ref|XP_972949.2|PREDICTED: similar to AGAP001111-PA [Tribolium castaneum]	XP_972949	0	100	1605.11	843	843
GLEAN_00572	tyrosine-protein phosphatase non-receptor	3438	gi|189234533|ref|XP_972865.2|PREDICTED: similar to IP14232p [Tribolium castaneum]	XP_972865	0	100	1845.48	1079	1079
GLEAN_00573	bumetanide-sensitive na-k-cl cotransport	3081	gi|189234531|ref|XP_967948.2|PREDICTED: similar to bumetanide sensitive NaK2Cl cotransporter isoform 1 [Tribolium castaneum]	XP_967948	0	100	1947.94	1026	1026
GLEAN_00574	octopamine receptor oamb	1323	gi|189234527|ref|XP_972779.2|PREDICTED: similar to dopamine receptor 2 [Tribolium castaneum]	XP_972779	0	100	770.77	389	389
GLEAN_00575	zinc finger	1374	gi|91077190|ref|XP_972742.1|PREDICTED: similar to zinc finger protein, putative [Tribolium castaneum]	XP_972742	0	100	880.937	457	457
GLEAN_00576	isoform h	1191	gi|91077188|ref|XP_972702.1|PREDICTED: similar to CG33205 CG33205-PH [Tribolium castaneum]	XP_972702	5.10051e-176	100	621.313	396	396
GLEAN_00577	cyclin k	1137	gi|91077186|ref|XP_972614.1|PREDICTED: similar to cyclin-K [Tribolium castaneum]	XP_972614	1.03123e-146	100	523.857	300	300
GLEAN_00578	lamin b receptor	1926	gi|156543939|ref|XP_001607262.1|PREDICTED: similar to rCG20089 [Nasonia vitripennis]	XP_001607262	6.40412e-71	59	273.092	411	243
GLEAN_00581	rho family gtpase	516	gi|91077176|ref|XP_972262.1|PREDICTED: similar to GTPase_rho, putative [Tribolium castaneum]	XP_972262	1.73253e-93	100	344.739	171	171
GLEAN_00582	rho gtpase	552	gi|91077174|ref|XP_972208.1|PREDICTED: similar to gtpase_rho [Tribolium castaneum]	XP_972208	7.16555e-102	100	372.859	183	183
GLEAN_00583	cationic amino acid transporter	1602	gi|189234512|ref|XP_972107.2|PREDICTED: similar to AGAP001870-PA [Tribolium castaneum]	XP_972107	0	100	898.656	529	529
GLEAN_00584	uncharacterized protein c20orf4 homolog	1134	gi|91077170|ref|XP_972058.1|PREDICTED: similar to Uncharacterized protein C20orf4 homolog [Tribolium castaneum]	XP_972058	0	100	760.755	377	377
GLEAN_00585	organic cation transporter	1599	gi|91077168|ref|XP_972002.1|PREDICTED: similar to CG6006 CG6006-PC [Tribolium castaneum]	XP_972002	0	100	996.497	532	532
GLEAN_00587	PREDICTED: similar to AGAP009480-PA [Tribolium castaneum]	594	gi|91077164|ref|XP_971842.1|PREDICTED: similar to AGAP009480-PA [Tribolium castaneum]	XP_971842	3.32392e-117	100	424.091	197	197
GLEAN_00588	isoform a	1353	gi|189234507|ref|XP_971785.2|PREDICTED: similar to conserved hypothetical protein [Tribolium castaneum]	XP_971785	0	100	803.512	450	450
GLEAN_00589	fru	1605	gi|189234505|ref|XP_971671.2|PREDICTED: similar to fruitless [Tribolium castaneum]	XP_971671	3.04149e-132	87	476.478	208	182
GLEAN_00590	subfamily member 1	1212	gi|91077138|ref|XP_971446.1|PREDICTED: similar to DnaJ homolog subfamily A member 1 [Tribolium castaneum]	XP_971446	0	100	762.296	403	403
GLEAN_00591	methyl- binding domain protein 5	5193	gi|91077136|ref|XP_971386.1|PREDICTED: similar to rCG37751 [Tribolium castaneum]	XP_971386	0	100	2956.39	1730	1730
GLEAN_00592	armadillo repeat containing 3	2469	gi|91077134|ref|XP_971263.1|PREDICTED: similar to armadillo repeat containing 3 [Tribolium castaneum]	XP_971263	0	100	1530	822	822
GLEAN_00593	timeless homolog	2202	gi|189234501|ref|XP_971199.2|PREDICTED: similar to TIMELESS protein [Tribolium castaneum]	XP_971199	0	95	1269.6	733	700
GLEAN_00594	timeless homolog	2235	gi|110755992|ref|XP_394495.3|PREDICTED: similar to timeout CG7855-PA [Apis mellifera]	XP_394495	3.32126e-82	58	310.842	471	274
GLEAN_00595	scp-related protein	555	gi|189234497|ref|XP_971074.2|PREDICTED: similar to GA21107-PA [Tribolium castaneum]	XP_971074	3.23792e-25	65	118.242	122	80
GLEAN_00596	ga21107-pa isoform 2	573	gi|189234497|ref|XP_971074.2|PREDICTED: similar to GA21107-PA [Tribolium castaneum]	XP_971074	1.84163e-58	100	228.794	124	124
GLEAN_00597	ga21107-pa isoform 2	252	gi|91077122|ref|XP_970898.1|PREDICTED: similar to GA21107-PA [Tribolium castaneum]	XP_970898	1.22516e-24	100	95.9005	41	41
GLEAN_00598	ga21107-pa isoform 1	573	gi|91077122|ref|XP_970898.1|PREDICTED: similar to GA21107-PA [Tribolium castaneum]	XP_970898	2.00338e-113	100	411.379	190	190
GLEAN_00599	ga21107-pa isoform 1	615	gi|91077110|ref|XP_967220.1|PREDICTED: similar to GA21107-PA isoform 1 [Tribolium castaneum] >gi|189234493|ref|XP_001812900.1| PREDICTED: similar to GA21107-PA [Tribolium castaneum]	XP_967220	3.6044e-109	93	397.512	204	190
GLEAN_00600	antigen 5 scp domain-containing	585	gi|91077110|ref|XP_967220.1|PREDICTED: similar to GA21107-PA isoform 1 [Tribolium castaneum] >gi|189234493|ref|XP_001812900.1| PREDICTED: similar to GA21107-PA [Tribolium castaneum]	XP_967220	2.07041e-100	91	368.237	194	178
GLEAN_00601	antigen 5 scp domain-containing	573	gi|91077098|ref|XP_975906.1|PREDICTED: similar to GA21107-PA isoform 2 [Tribolium castaneum]	XP_975906	6.44464e-112	100	406.371	190	190
GLEAN_00602	ga21107-pa isoform 1	585	gi|91077120|ref|XP_970839.1|PREDICTED: similar to GA21107-PA [Tribolium castaneum]	XP_970839	1.92888e-114	100	414.846	194	194
GLEAN_00603	sorting nexin 4	1248	gi|189234487|ref|XP_970429.2|PREDICTED: similar to sorting nexin 4 [Tribolium castaneum]	XP_970429	0	99	830.861	417	415
GLEAN_00605	vanin-like protein 1 precursor	975	gi|189234485|ref|XP_001811926.1|PREDICTED: hypothetical protein [Tribolium castaneum]	XP_001811926	1.86959e-167	100	592.423	324	324
GLEAN_00607	mycbp associated protein	2391	gi|91077092|ref|XP_970105.1|PREDICTED: similar to predicted protein [Tribolium castaneum]	XP_970105	0	100	1432.93	796	796
GLEAN_00608	carbonic anhydrase	867	gi|189234482|ref|XP_970034.2|PREDICTED: similar to CG11284 CG11284-PA [Tribolium castaneum]	XP_970034	3.40225e-175	100	617.846	288	288
GLEAN_00609	isoform a	1920	gi|91077084|ref|XP_969828.1|PREDICTED: similar to myotubularin [Tribolium castaneum]	XP_969828	0	100	1305.81	639	639
GLEAN_00610	molybdopterin cofactor synthesis protein a	1638	gi|170041251|ref|XP_001848384.1|molybdopterin cofactor synthesis protein a [Culex quinquefasciatus] >gi|167864830|gb|EDS28213.1| molybdopterin cofactor synthesis protein a [Culex quinquefasciatus]	XP_001848384	1.58716e-168	78	597.045	488	381
GLEAN_00611	cral trio domain-containing protein	879	gi|91077074|ref|XP_969460.1|PREDICTED: similar to CG3823 CG3823-PA [Tribolium castaneum]	XP_969460	1.42046e-168	100	595.89	292	292
GLEAN_00612	bphl protein	837	gi|189234475|ref|XP_969242.2|PREDICTED: similar to bphl protein [Tribolium castaneum]	XP_969242	1.84053e-146	100	522.316	248	248
GLEAN_00613	shq1 homolog ( cerevisiae)	1263	gi|156554371|ref|XP_001604098.1|PREDICTED: similar to SHQ1 homolog (S. cerevisiae) [Nasonia vitripennis]	XP_001604098	2.1693e-63	56	247.284	427	241
GLEAN_00614	proteasome ( macropain) alpha 6	741	gi|91077062|ref|XP_968655.1|PREDICTED: similar to proteasome subunit alpha type 6 [Tribolium castaneum]	XP_968655	2.3321e-128	100	461.84	246	246
GLEAN_00615	PREDICTED: similar to LD42868p [Tribolium castaneum]	2484	gi|91077060|ref|XP_968584.1|PREDICTED: similar to LD42868p [Tribolium castaneum]	XP_968584	0	100	1678.69	827	827
GLEAN_00616	transaldolase 1	1011	gi|91077054|ref|XP_966585.1|PREDICTED: similar to transaldolase isoform 1 [Tribolium castaneum]	XP_966585	0	100	659.448	336	336
GLEAN_00617	adrenodoxin	573	gi|189234462|ref|XP_968424.2|PREDICTED: similar to adrenodoxin [Tribolium castaneum]	XP_968424	1.51908e-60	100	218.394	66	66
GLEAN_00618	polybromo-1	4983	gi|189234458|ref|XP_001808258.1|PREDICTED: similar to polybromo-1 [Tribolium castaneum]	XP_001808258	0	98	3067.33	1660	1643
GLEAN_00619	ccdc58 protein	414	gi|91077048|ref|XP_968190.1|PREDICTED: similar to AGAP005402-PA [Tribolium castaneum]	XP_968190	7.04221e-72	100	272.707	137	137
GLEAN_00620	phosphoinositide-3- class 3	2802	gi|189234456|ref|XP_968035.2|PREDICTED: similar to phosphatidylinositol 3-kinase catalytic subunit type 3 [Tribolium castaneum]	XP_968035	0	100	1805.42	933	933
GLEAN_00621	signal recognition particle	459	gi|91077040|ref|XP_967879.1|PREDICTED: similar to signal recognition particle [Tribolium castaneum]	XP_967879	1.61939e-76	100	288.115	152	152
GLEAN_00625	leucine-rich transmembrane protein	4083	gi|91077038|ref|XP_967720.1|PREDICTED: similar to leucine-rich transmembrane protein [Tribolium castaneum]	XP_967720	0	100	2579.28	1359	1359
GLEAN_00626	molybdenum cofactor sulfurase	2304	gi|91077036|ref|XP_967646.1|PREDICTED: similar to molybdenum cofactor sulfurase [Tribolium castaneum]	XP_967646	0	100	1570.44	767	767
GLEAN_00627	chord cg6198-pa	1011	gi|91077034|ref|XP_967567.1|PREDICTED: similar to CHORD CG6198-PA [Tribolium castaneum]	XP_967567	0	100	682.174	336	336
GLEAN_00630	PREDICTED: hypothetical protein [Tribolium castaneum]	813	gi|91077022|ref|XP_976032.1|PREDICTED: hypothetical protein [Tribolium castaneum]	XP_976032	1.73496e-154	100	548.895	270	270
GLEAN_00631	insect origin recognition complex subunit	1506	gi|189234446|ref|XP_966877.2|PREDICTED: similar to insect origin recognition complex subunit [Tribolium castaneum]	XP_966877	0	100	823.543	440	440
GLEAN_00632	protein roadkill (hh-induced math and btb domain-containing protein)	1350	gi|189234444|ref|XP_966622.2|PREDICTED: similar to Protein roadkill (Hh-induced MATH and BTB domain-containing protein) [Tribolium castaneum]	XP_966622	0	100	721.079	374	374
GLEAN_00633	bridging integrator	2052	gi|91077014|ref|XP_966444.1|PREDICTED: similar to bridging integrator [Tribolium castaneum]	XP_966444	0	100	732.25	426	426
GLEAN_00634	gtp-binding protein alpha gna	1251	gi|195172824|ref|XP_002027196.1|GL20009 [Drosophila persimilis] >gi|194113009|gb|EDW35052.1| GL20009 [Drosophila persimilis]	XP_002027196	0	88	711.064	431	383
GLEAN_00635	ovochymase 1	864	gi|48105154|ref|XP_395901.1|PREDICTED: similar to Elastase-2A precursor (Elastase-2) [Apis mellifera]	XP_395901	1.66297e-89	77	333.183	245	191
GLEAN_00636	alpha amylase isoform 1	936	gi|57157296|dbj|BAD83655.1|alpha-amylase [Callosobruchus chinensis]	BAD83655	6.33747e-85	67	318.161	282	191
GLEAN_00637	alpha amylase	498	gi|27450390|gb|AAO14612.1|AF462603_1alpha-amylase [Blaps mucronata]	AAO14612	8.0816e-55	78	216.083	164	128
GLEAN_00638	alpha amylase	1650	gi|195171667|ref|XP_002026625.1|GL11824 [Drosophila persimilis] >gi|194111551|gb|EDW33594.1| GL11824 [Drosophila persimilis]	XP_002026625	2.86095e-101	68	373.629	193	132
GLEAN_00639	cg12164-pa isoform 2	1404	gi|91076994|ref|XP_975482.1|PREDICTED: similar to AGAP002367-PA [Tribolium castaneum]	XP_975482	1.74684e-48	62	197.978	167	105
GLEAN_00640	tpa_exp: ras-like family 11 member a	972	gi|91076992|ref|XP_975474.1|PREDICTED: similar to MRAS2, putative [Tribolium castaneum]	XP_975474	2.51346e-164	100	582.022	323	323
GLEAN_00641	coatomer subunit beta	2874	gi|189234428|ref|XP_001816488.1|PREDICTED: similar to coatomer subunit beta [Tribolium castaneum]	XP_001816488	0	100	1847.4	957	957
GLEAN_00642	PREDICTED: similar to GA10590-PA [Tribolium castaneum]	2181	gi|91076982|ref|XP_975461.1|PREDICTED: similar to GA10590-PA [Tribolium castaneum]	XP_975461	0	100	1466.83	726	726
GLEAN_00643	cell surface protein chaoptin	3891	gi|167234367|ref|NP_001107810.1|cell surface protein chaoptin [Tribolium castaneum]	NP_001107810	0	72	2179.83	1097	795
GLEAN_00658	abdominal-a	792	gi|2394292|gb|AAB70260.1|abdominal-AII [Tribolium castaneum]	AAB70260	4.06663e-28	100	129.028	181	181
GLEAN_00664	cg3344 cg3344-pa	1284	gi|91076964|ref|XP_975309.1|PREDICTED: similar to CG3344 CG3344-PA [Tribolium castaneum]	XP_975309	0	100	812.757	415	415
GLEAN_00665	cg3344 cg3344-pa	1296	gi|189234417|ref|XP_975298.2|PREDICTED: similar to CG3344 CG3344-PA [Tribolium castaneum]	XP_975298	0	90	795.808	273	247
GLEAN_00666	cg3344 cg3344-pa	1275	gi|189234417|ref|XP_975298.2|PREDICTED: similar to CG3344 CG3344-PA [Tribolium castaneum]	XP_975298	0	90	811.216	418	379
GLEAN_00667	coiled-coil domain-containing protein 16	534	gi|189234415|ref|XP_001815961.1|PREDICTED: similar to AGAP004605-PA [Tribolium castaneum]	XP_001815961	4.89611e-73	100	276.944	177	177
GLEAN_00668	serine protease	924	gi|91076954|ref|XP_975267.1|PREDICTED: similar to serine protease [Tribolium castaneum]	XP_975267	8.15983e-170	100	600.127	307	307
GLEAN_00669	isoform a	1245	gi|91076952|ref|XP_975261.1|PREDICTED: similar to conserved hypothetical protein [Tribolium castaneum]	XP_975261	0	100	752.281	382	382
GLEAN_00673	isoform a	669	gi|193598935|ref|XP_001944667.1|PREDICTED: similar to CG13204 CG13204-PA [Acyrthosiphon pisum]	XP_001944667	1.27219e-15	45	87.0409	213	97
GLEAN_00675	amidase	1581	gi|91076938|ref|XP_975174.1|PREDICTED: similar to CG5191 CG5191-PC [Tribolium castaneum]	XP_975174	0	100	1064.68	526	526
GLEAN_00676	amidase isoform 1	1548	gi|91076824|ref|XP_967870.1|PREDICTED: similar to amidase isoform 1 [Tribolium castaneum]	XP_967870	0	100	968.763	515	515
GLEAN_00677	snf2 histone linker phd ring helicase	4038	gi|91076936|ref|XP_975165.1|PREDICTED: similar to DNA repair protein RAD16 [Tribolium castaneum]	XP_975165	0	98	2366.65	1199	1179
GLEAN_00678	monoacylglycerol o-acyltransferase 1	951	gi|91076934|ref|XP_975155.1|PREDICTED: similar to monoacylglycerol O-acyltransferase 1 [Tribolium castaneum]	XP_975155	0	100	653.284	316	316
GLEAN_00679	monoacylglycerol o-acyltransferase 2	1017	gi|91076932|ref|XP_975146.1|PREDICTED: similar to acyl CoA:monoacylglycerol acyltransferase 2 [Tribolium castaneum]	XP_975146	0	100	707.212	338	338
GLEAN_00680	monoacylglycerol o-acyltransferase 2	1026	gi|91076930|ref|XP_975137.1|PREDICTED: similar to putative monoacylglycerol acyltransferase 1 [Tribolium castaneum]	XP_975137	0	95	700.664	356	341
GLEAN_00681	monoacylglycerol o-acyltransferase 2	1020	gi|91076924|ref|XP_975126.1|PREDICTED: similar to 2-acylglycerol O-acyltransferase 2 (Monoacylglycerol O-acyltransferase 2) (Acyl CoA:monoacylglycerol acyltransferase 2) (MGAT2) (hMGAT2) (Diacylglycerol acyltransferase 2-like protein 5) (Diacylglycerol O-acyltransferase candidate 5) (hD [Tribolium castaneum]	XP_975126	0	100	650.973	339	339
GLEAN_00682	diacylglycerol o-acyltransferase	1500	gi|189234411|ref|XP_975108.2|PREDICTED: similar to putative monoacylglycerol acyltransferase 1 [Tribolium castaneum]	XP_975108	2.34605e-131	84	473.396	252	213
GLEAN_00683	monoacylglycerol o-acyltransferase 1	1662	gi|189234409|ref|XP_001815791.1|PREDICTED: similar to monoacylglycerol O-acyltransferase 2 [Tribolium castaneum]	XP_001815791	0	78	674.855	344	269
GLEAN_00684	l 01289 long form	5625	gi|270001798|gb|EEZ98245.1|hypothetical protein TcasGA2_TC000684 [Tribolium castaneum]	EEZ98245	0	100	3789.19	1874	1874
GLEAN_00685	myosin vi	3675	gi|189234407|ref|XP_975060.2|PREDICTED: similar to myosin vi [Tribolium castaneum]	XP_975060	0	100	2262.26	1224	1224
GLEAN_00686	haloacid dehalogenase-like hydrolase domain containing 1a	684	gi|91076902|ref|XP_975035.1|PREDICTED: similar to 2-deoxyglucose-6-phosphate phosphatase [Tribolium castaneum]	XP_975035	3.36585e-128	100	461.07	227	227
GLEAN_00687	amino acids transporter	1482	gi|91076900|ref|XP_975025.1|PREDICTED: similar to amino acids transporter [Tribolium castaneum]	XP_975025	0	99	864.759	496	493
GLEAN_00688	glycerol-3-phosphate dehydrogenase	1065	gi|91076880|ref|XP_975007.1|PREDICTED: similar to glycerol-3-phosphate dehydrogenase [Tribolium castaneum]	XP_975007	0	100	691.419	354	354
GLEAN_00689	megf10 protein	2982	gi|189234402|ref|XP_974971.2|PREDICTED: similar to draper CG2086-PB [Tribolium castaneum]	XP_974971	0	100	2196.78	974	974
GLEAN_00693	zinc finger	1401	gi|91076860|ref|XP_974922.1|PREDICTED: similar to zinc finger protein nocA [Tribolium castaneum]	XP_974922	0	100	816.224	466	466
GLEAN_00699	sterol desaturase	1194	gi|170046016|ref|XP_001850582.1|conserved hypothetical protein [Culex quinquefasciatus] >gi|167868944|gb|EDS32327.1| conserved hypothetical protein [Culex quinquefasciatus]	XP_001850582	2.50738e-106	78	389.808	266	208
GLEAN_00701	agap010221-pa	1050	gi|91076856|ref|XP_974876.1|PREDICTED: similar to AGAP010221-PA [Tribolium castaneum]	XP_974876	0	100	639.802	310	310
GLEAN_00705	sh2 domain containing 5	246	gi|238667192|emb|CAZ37565.1|tensin-related [Schistosoma mansoni]	CAZ37565	1.39893e-11	84	72.4034	45	38
GLEAN_00706	cg33993 cg33993-pa	1809	gi|91076848|ref|XP_974801.1|PREDICTED: similar to CG33993 CG33993-PA [Tribolium castaneum]	XP_974801	0	87	898.656	602	527
GLEAN_00707	u3 small nucleolar rna (u3 snorna) associated protein	1338	gi|91076846|ref|XP_974788.1|PREDICTED: similar to GA20229-PA [Tribolium castaneum]	XP_974788	0	100	917.531	445	445
GLEAN_00708	enoyl- hydratase isomerase family protein	876	gi|91076844|ref|XP_974775.1|PREDICTED: similar to enoyl-CoA hydratase, mitochondrial [Tribolium castaneum]	XP_974775	3.36734e-162	100	574.704	291	291
GLEAN_00709	centrosomal protein 290kda	5340	gi|91076842|ref|XP_974758.1|PREDICTED: similar to centrosomal protein 290 [Tribolium castaneum]	XP_974758	0	98	3143.98	1775	1750
GLEAN_00710	ce290_danre ame: full=centrosomal protein of 290 kda short=cep290	699	gi|110755671|ref|XP_001122136.1|PREDICTED: similar to CG13889-PA [Apis mellifera]	XP_001122136	6.22518e-24	59	114.775	216	128
GLEAN_00711	2-oxoisovalerate dehydrogenase subunit mitochondrial	1110	gi|91076836|ref|XP_974707.1|PREDICTED: similar to AGAP007531-PA [Tribolium castaneum]	XP_974707	0	100	753.821	369	369
GLEAN_00713	isoform b	1341	gi|215272326|ref|NP_001135819.1|hypothetical protein LOC663557 [Tribolium castaneum]	NP_001135819	0	100	837.795	414	414
GLEAN_00714	ganglioside induced differentiation associated protein	1062	gi|189234389|ref|XP_001815509.1|PREDICTED: similar to AGAP005091-PB [Tribolium castaneum]	XP_001815509	0	100	664.84	325	325
GLEAN_00715	ganglioside induced differentiation associated protein	858	gi|189234389|ref|XP_001815509.1|PREDICTED: similar to AGAP005091-PB [Tribolium castaneum]	XP_001815509	2.76082e-137	100	491.886	259	259
GLEAN_00717	transposase	1041	gi|157285980|gb|ABV31711.1|transposase [Salmo salar]	ABV31711	3.19108e-51	53	206.453	319	171
GLEAN_00719	larval cuticle protein a3a (tm-a3a) (tm-lcp a3a)	648	gi|189234385|ref|XP_001815487.1|PREDICTED: similar to Ccp84Ad CG2341-PA [Tribolium castaneum]	XP_001815487	2.60639e-31	93	139.043	66	62
GLEAN_00720	larval cuticle protein a3a (tm-a3a) (tm-lcp a3a)	549	gi|189234385|ref|XP_001815487.1|PREDICTED: similar to Ccp84Ad CG2341-PA [Tribolium castaneum]	XP_001815487	1.28851e-87	78	325.479	138	108
GLEAN_00721	cuticle protein	489	gi|189234385|ref|XP_001815487.1|PREDICTED: similar to Ccp84Ad CG2341-PA [Tribolium castaneum]	XP_001815487	1.36277e-38	93	162.155	79	74
GLEAN_00722	cuticle protein	450	gi|189234385|ref|XP_001815487.1|PREDICTED: similar to Ccp84Ad CG2341-PA [Tribolium castaneum]	XP_001815487	4.36834e-37	91	157.147	70	64
GLEAN_00723	larval cuticle protein a3a (tm-a3a) (tm-lcp a3a)	558	gi|189234381|ref|XP_967474.2|PREDICTED: similar to Larval cuticle protein A3A (TM-A3A) (TM-LCP A3A) [Tribolium castaneum]	XP_967474	4.90054e-37	98	157.532	73	72
GLEAN_00724	cuticle protein	645	gi|189234381|ref|XP_967474.2|PREDICTED: similar to Larval cuticle protein A3A (TM-A3A) (TM-LCP A3A) [Tribolium castaneum]	XP_967474	8.26663e-38	98	160.614	75	74
GLEAN_00725	larval cuticle protein a3a (tm-a3a) (tm-lcp a3a)	594	gi|91076764|ref|XP_967557.1|PREDICTED: similar to Larval cuticle protein A3A (TM-A3A) (TM-LCP A3A) [Tribolium castaneum]	XP_967557	3.9907e-62	100	241.121	197	197
GLEAN_00726	golgi snap receptor complex member 1	1359	gi|91076758|ref|XP_976117.1|PREDICTED: hypothetical protein [Tribolium castaneum]	XP_976117	1.64392e-96	100	357.451	186	186
GLEAN_00727	dead deah box helicase family protein	1212	gi|123967256|ref|XP_001276820.1|DEAD/DEAH box helicase family protein [Trichomonas vaginalis G3] >gi|121918806|gb|EAY23572.1| DEAD/DEAH box helicase family protein [Trichomonas vaginalis G3]	XP_001276820	1.93923e-05	48	54.6842	102	49
GLEAN_00728	odorant receptor 41	762	gi|91076830|ref|XP_974599.1|PREDICTED: similar to odorant receptor 41 [Tribolium castaneum] >gi|226334896|emb|CAM84010.1| olfactory receptor 12 [Tribolium castaneum]	XP_974599	1.6307e-71	71	273.092	253	180
GLEAN_00729	odorant receptor 41	762	gi|91076830|ref|XP_974599.1|PREDICTED: similar to odorant receptor 41 [Tribolium castaneum] >gi|226334896|emb|CAM84010.1| olfactory receptor 12 [Tribolium castaneum]	XP_974599	2.19886e-76	76	289.271	253	194
GLEAN_00730	olfactory receptor	762	gi|91076830|ref|XP_974599.1|PREDICTED: similar to odorant receptor 41 [Tribolium castaneum] >gi|226334896|emb|CAM84010.1| olfactory receptor 12 [Tribolium castaneum]	XP_974599	4.20268e-144	100	514.227	253	253
GLEAN_00731	odorant receptor 41	825	gi|91076830|ref|XP_974599.1|PREDICTED: similar to odorant receptor 41 [Tribolium castaneum] >gi|226334896|emb|CAM84010.1| olfactory receptor 12 [Tribolium castaneum]	XP_974599	2.3979e-58	65	229.565	261	170
GLEAN_00732	candidate olfactory receptor	777	gi|189234373|ref|XP_974585.2|PREDICTED: similar to protein kinase C inhibitor [Tribolium castaneum]	XP_974585	1.67165e-10	63	70.4774	92	58
GLEAN_00733	sugar transporter	1290	gi|91076822|ref|XP_974532.1|PREDICTED: similar to sugar transporter [Tribolium castaneum]	XP_974532	0	100	842.032	429	429
GLEAN_00734	hypothetical protein Phum_PHUM418000 [Pediculus humanus corporis]	654	gi|242017140|ref|XP_002429050.1|hypothetical protein Phum_PHUM418000 [Pediculus humanus corporis] >gi|212513905|gb|EEB16312.1| hypothetical protein Phum_PHUM418000 [Pediculus humanus corporis]	XP_002429050	1.12081e-29	67	133.65	127	86
GLEAN_00736	PREDICTED: hypothetical protein [Tribolium castaneum]	324	gi|91076818|ref|XP_976447.1|PREDICTED: hypothetical protein [Tribolium castaneum]	XP_976447	6.79939e-22	100	106.686	62	62
GLEAN_00737	protein peter	1344	gi|91076816|ref|XP_974431.1|PREDICTED: similar to peter pan CG5786-PA [Tribolium castaneum]	XP_974431	0	100	682.559	433	433
GLEAN_00739	sorting nexin	504	gi|91076806|ref|XP_974293.1|PREDICTED: similar to sorting nexin [Tribolium castaneum]	XP_974293	1.06353e-81	100	305.449	167	167
GLEAN_00740	serine protease	873	gi|91076538|ref|XP_973839.1|PREDICTED: similar to serine protease [Tribolium castaneum]	XP_973839	5.27085e-91	75	338.191	283	213
GLEAN_00741	chromosome 9 open reading frame 98	1419	gi|91076798|ref|XP_974188.1|PREDICTED: similar to HypB, AroK, ADK and rho factor domain containing protein RGD1303144 [Tribolium castaneum]	XP_974188	0	100	932.169	472	472
GLEAN_00742	t-complex-associated testis expressed 1	651	gi|91076794|ref|XP_974112.1|PREDICTED: similar to AGAP002751-PA [Tribolium castaneum]	XP_974112	3.1351e-125	100	451.055	216	216
GLEAN_00743	t-complex-associated testis expressed 1	861	gi|91076792|ref|XP_974088.1|PREDICTED: similar to predicted protein [Tribolium castaneum]	XP_974088	2.76625e-153	100	545.043	286	286
GLEAN_00745	transmembrane protein 77	720	gi|91076786|ref|XP_973983.1|PREDICTED: similar to CG4025 CG4025-PA [Tribolium castaneum]	XP_973983	2.46009e-119	97	431.795	239	232
GLEAN_00746	transcription factor	1047	gi|170055629|ref|XP_001863666.1|transcription factor [Culex quinquefasciatus] >gi|167875541|gb|EDS38924.1| transcription factor [Culex quinquefasciatus]	XP_001863666	4.50563e-45	61	186.037	367	226
GLEAN_00747	atg5	792	gi|91076774|ref|XP_973840.1|PREDICTED: similar to Autophagy-specific protein, putative [Tribolium castaneum]	XP_973840	1.59089e-157	100	558.91	263	263
GLEAN_00748	transcription factor	1299	gi|189234354|ref|XP_001815629.1|PREDICTED: similar to conserved hypothetical protein [Tribolium castaneum]	XP_001815629	1.0241e-148	100	530.791	303	303
GLEAN_00749	spectrin alpha chain	7248	gi|189234352|ref|XP_973750.2|PREDICTED: similar to spectrin [Tribolium castaneum]	XP_973750	0	100	4657.82	2415	2415
GLEAN_00750	mitochondrial carrier protein	1068	gi|91076760|ref|XP_973617.1|PREDICTED: similar to mitochondrial carrier protein [Tribolium castaneum]	XP_973617	0	100	689.878	355	355
GLEAN_00751	chorion peroxidase	2184	gi|91076750|ref|XP_973386.1|PREDICTED: similar to pxt CG7660-PB [Tribolium castaneum]	XP_973386	0	97	1435.62	747	726
GLEAN_00753	juvenile hormone diol kinase	555	gi|189234331|ref|XP_973286.2|PREDICTED: similar to Sarcoplasmic calcium-binding protein 2 CG14904-PA [Tribolium castaneum]	XP_973286	7.53011e-107	100	389.423	184	184
GLEAN_00754	tetraspanin isoform a	981	gi|91076740|ref|XP_973178.1|PREDICTED: similar to tetraspanin, putative [Tribolium castaneum]	XP_973178	0	100	640.573	326	326
GLEAN_00756	leucine-rich transmembrane	2715	gi|193704816|ref|XP_001950384.1|PREDICTED: similar to AGAP008152-PA [Acyrthosiphon pisum]	XP_001950384	1.14393e-39	44	169.859	606	271
GLEAN_00757	juvenile hormone esterase	2370	gi|189234324|ref|XP_972910.2|PREDICTED: similar to carboxylesterase [Tribolium castaneum]	XP_972910	0	86	1465.67	883	760
GLEAN_00758	cg1120 cg1120-pa	1758	gi|189234320|ref|XP_972778.2|PREDICTED: similar to CG1120 CG1120-PA [Tribolium castaneum]	XP_972778	0	86	942.954	587	508
GLEAN_00759	gpi mannosyltransferase 3	1470	gi|157103233|ref|XP_001647883.1|glycosyltransferase [Aedes aegypti] >gi|108884715|gb|EAT48940.1| glycosyltransferase [Aedes aegypti]	XP_001647883	3.00204e-131	67	473.011	489	331
GLEAN_00760	serpin 4	1095	gi|91076724|ref|XP_972660.1|PREDICTED: similar to serpin 6 [Tribolium castaneum]	XP_972660	0	99	669.078	360	358
GLEAN_00761	lots wife cg33968-pa	1035	gi|242009517|ref|XP_002425530.1|conserved hypothetical protein [Pediculus humanus corporis] >gi|212509405|gb|EEB12792.1| conserved hypothetical protein [Pediculus humanus corporis]	XP_002425530	8.35627e-36	53	155.221	276	149
GLEAN_00763	cg11318 cg11318-pa	705	gi|91085919|ref|XP_969716.1|PREDICTED: similar to CG11318 CG11318-PA [Tribolium castaneum]	XP_969716	1.42086e-07	51	60.4622	140	72
GLEAN_00764	cg11318 cg11318-pa	1986	gi|189234990|ref|XP_001808393.1|PREDICTED: similar to conserved hypothetical protein [Tribolium castaneum]	XP_001808393	2.38558e-44	49	184.882	635	313
GLEAN_00766	hematopoietic signal peptide-containing membrane domain-containing 1	699	gi|91076710|ref|XP_972261.1|PREDICTED: similar to CG32441 CG32441-PA [Tribolium castaneum]	XP_972261	4.80826e-109	100	397.512	221	221
GLEAN_00767	udp-n-acetylglucosamine transporter	1002	gi|91076704|ref|XP_972106.1|PREDICTED: similar to UDP-N-acetylglucosamine transporter [Tribolium castaneum]	XP_972106	3.33316e-175	100	618.231	333	333
GLEAN_00768	39s ribosomal protein mitochondrial	480	gi|91076700|ref|XP_972001.1|PREDICTED: similar to AGAP003770-PA [Tribolium castaneum]	XP_972001	1.66777e-89	100	331.257	159	159
GLEAN_00770	ngg1 interacting factor 3 like 1 binding protein 1	624	gi|91076694|ref|XP_971841.1|PREDICTED: similar to THO complex, putative [Tribolium castaneum]	XP_971841	2.44105e-92	100	341.658	207	207
GLEAN_00771	cg8067 cg8067-pa	1080	gi|91076690|ref|XP_971724.1|PREDICTED: similar to GA20800-PA [Tribolium castaneum]	XP_971724	0	100	690.263	348	348
GLEAN_00772	bloated tubules	204	gi|219522042|ref|NP_001137203.1|bloated tubules [Tribolium castaneum] >gi|198386300|gb|ACH86322.1| bloated tubules [Tribolium castaneum]	NP_001137203	2.43316e-12	73	68.1662	38	28
GLEAN_00773	PREDICTED: hypothetical protein [Tribolium castaneum]	462	gi|91076688|ref|XP_976337.1|PREDICTED: hypothetical protein [Tribolium castaneum]	XP_976337	6.14987e-55	100	216.468	153	153
GLEAN_00779	homolog dnj-2 precursor	1005	gi|91076686|ref|XP_971385.1|PREDICTED: similar to CG7872 CG7872-PA [Tribolium castaneum]	XP_971385	3.43259e-172	100	608.216	334	334
GLEAN_00780	cg8516 cg8516-pa	2103	gi|91076682|ref|XP_971262.1|PREDICTED: similar to CG8516 CG8516-PA [Tribolium castaneum]	XP_971262	0	100	1105.51	700	700
GLEAN_00781	clathrin coat assembly protein ap19	474	gi|91076680|ref|XP_971073.1|PREDICTED: similar to adaptin [Tribolium castaneum]	XP_971073	8.64307e-86	100	318.931	157	157
GLEAN_00782	diacylglycerol kinase	2808	gi|156550649|ref|XP_001604925.1|PREDICTED: similar to CG31140-PC [Nasonia vitripennis]	XP_001604925	0	90	1573.53	927	842
GLEAN_00784	ep300 interacting inhibitor of differentiation 3	765	gi|91076684|ref|XP_971323.1|PREDICTED: similar to EP300-interacting inhibitor of differentiation 3 (EID-3) (EID-1-like inhibitor of differentiation 3) [Tribolium castaneum]	XP_971323	5.20397e-126	100	454.136	254	254
GLEAN_00785	max dimerization protein	258	gi|189234311|ref|XP_001813428.1|PREDICTED: similar to MAX dimerization protein [Tribolium castaneum]	XP_001813428	2.97936e-17	93	91.2781	49	46
GLEAN_00788	max dimerization protein	264	gi|189234311|ref|XP_001813428.1|PREDICTED: similar to MAX dimerization protein [Tribolium castaneum]	XP_001813428	0.000639872	100	46.9802	48	48
GLEAN_00789	bloated tubules	168	gi|219522042|ref|NP_001137203.1|bloated tubules [Tribolium castaneum] >gi|198386300|gb|ACH86322.1| bloated tubules [Tribolium castaneum]	NP_001137203	3.97466e-06	53	54.299	73	39
GLEAN_00790	isoform b	648	gi|91076692|ref|XP_971784.1|PREDICTED: similar to AGAP003866-PA [Tribolium castaneum]	XP_971784	1.10209e-122	100	442.58	215	215
GLEAN_00791	jh-inducible protein	207	gi|91076696|ref|XP_971894.1|PREDICTED: similar to JH-inducible protein [Tribolium castaneum]	XP_971894	1.18805e-18	96	95.9005	64	62
GLEAN_00792	isoform b	2427	gi|91076698|ref|XP_971949.1|PREDICTED: similar to AGAP003138-PA [Tribolium castaneum]	XP_971949	0	97	1660.58	825	808
GLEAN_00793	nadh-cytochrome b5 reductase	933	gi|91076702|ref|XP_972057.1|PREDICTED: similar to CG5946 CG5946-PB [Tribolium castaneum]	XP_972057	8.87009e-172	100	606.675	310	310
GLEAN_00794	ring finger protein	1419	gi|91076708|ref|XP_972207.1|PREDICTED: similar to conserved hypothetical protein [Tribolium castaneum]	XP_972207	2.35832e-101	100	373.629	258	258
GLEAN_00795	maintenance of killer 16 protein	906	gi|91076712|ref|XP_972315.1|PREDICTED: similar to maintenance of killer 16 (mak16) protein [Tribolium castaneum]	XP_972315	3.28502e-115	100	418.698	301	301
GLEAN_00797	diacylglycerol kinase zeta	3729	gi|189234316|ref|XP_972412.2|PREDICTED: similar to AGAP000519-PA [Tribolium castaneum]	XP_972412	0	98	2211.8	1242	1225
GLEAN_00798	5 nucleotidase	1671	gi|91076716|ref|XP_972463.1|PREDICTED: similar to chrysoptin [Tribolium castaneum]	XP_972463	0	100	1129.01	556	556
GLEAN_00799	5 nucleotidase	1632	gi|91076716|ref|XP_972463.1|PREDICTED: similar to chrysoptin [Tribolium castaneum]	XP_972463	6.41197e-170	74	601.668	525	391
GLEAN_00800	5 nucleotidase	1575	gi|91076720|ref|XP_972568.1|PREDICTED: similar to apyrase, putative [Tribolium castaneum]	XP_972568	0	100	1036.94	524	524
GLEAN_00801	rna polymerase-associated	1398	gi|110756199|ref|XP_624998.2|PREDICTED: similar to antimeros CG2503-PA isoform 1 [Apis mellifera]	XP_624998	3.01344e-166	91	587.03	171	156
GLEAN_00802	yellow	1239	gi|91076726|ref|XP_972701.1|PREDICTED: similar to AGAP000879-PA [Tribolium castaneum]	XP_972701	0	100	824.698	398	398
GLEAN_00803	esterase	1668	gi|189234322|ref|XP_972822.2|PREDICTED: similar to putative esterase [Tribolium castaneum]	XP_972822	0	99	1131.7	555	550
GLEAN_00804	carboxylesterase	1659	gi|91076732|ref|XP_972864.1|PREDICTED: similar to putative esterase [Tribolium castaneum]	XP_972864	0	100	1042.34	528	528
GLEAN_00805	tudor domain containing 5	2676	gi|156544082|ref|XP_001605384.1|PREDICTED: similar to conserved hypothetical protein [Nasonia vitripennis]	XP_001605384	1.73863e-32	50	145.976	326	165
GLEAN_00806	fun14 domain-containing	333	gi|242025656|ref|XP_002433240.1|fun14 domain-containing protein, putative [Pediculus humanus corporis] >gi|212518781|gb|EEB20502.1| fun14 domain-containing protein, putative [Pediculus humanus corporis]	XP_002433240	4.23052e-08	57	60.8474	94	54
GLEAN_00807	programmed cell death 6-interacting protein	2541	gi|189234326|ref|XP_973055.2|PREDICTED: similar to programmed cell death 6-interacting protein [Tribolium castaneum]	XP_973055	0	97	1400.96	803	785
GLEAN_00808	c3 and pzp- alpha-2-macroglobulin domain containing 8	5157	gi|189234328|ref|XP_001814363.1|PREDICTED: similar to C3 and PZP-like alpha-2-macroglobulin domain-containing protein 8 [Tribolium castaneum]	XP_001814363	0	100	3232.2	1674	1674
GLEAN_00809	elongation protein 4 homolog ( cerevisiae)	4413	gi|242009904|ref|XP_002425722.1|hypothetical protein Phum_PHUM217010 [Pediculus humanus corporis] >gi|212509623|gb|EEB12984.1| hypothetical protein Phum_PHUM217010 [Pediculus humanus corporis]	XP_002425722	1.8087e-69	61	269.626	372	227
GLEAN_00810	chorion b-zip transcription factor	1578	gi|91076744|ref|XP_973253.1|PREDICTED: similar to chorion b-ZIP transcription factor [Tribolium castaneum]	XP_973253	0	100	839.721	454	454
GLEAN_00811	leucine carboxyl methyltransferase	936	gi|157107363|ref|XP_001649746.1|leucine carboxyl methyltransferase [Aedes aegypti] >gi|108879623|gb|EAT43848.1| leucine carboxyl methyltransferase [Aedes aegypti]	XP_001649746	3.0113e-119	79	432.18	304	243
GLEAN_00812	leucine carboxyl methyltransferase	288	gi|195579449|ref|XP_002079574.1|GD24020 [Drosophila simulans] >gi|194191583|gb|EDX05159.1| GD24020 [Drosophila simulans]	XP_002079574	2.28323e-17	75	91.6633	77	58
GLEAN_00815	synaptic vesicle protein	1656	gi|189234333|ref|XP_973450.2|PREDICTED: similar to synaptic vesicle protein [Tribolium castaneum]	XP_973450	0	90	814.298	271	246
GLEAN_00816	cg31272 cg31272-pa	243	gi|189234337|ref|XP_001814558.1|PREDICTED: similar to synaptic vesicle protein [Tribolium castaneum]	XP_001814558	3.01497e-22	62	107.842	103	64
GLEAN_00817	cg31272 cg31272-pa	1428	gi|189234343|ref|XP_001814622.1|PREDICTED: similar to CG31272 CG31272-PA [Tribolium castaneum]	XP_001814622	0	89	816.994	528	474
GLEAN_00818	synaptic vesicle protein	1602	gi|91076754|ref|XP_973519.1|PREDICTED: similar to synaptic vesicle protein [Tribolium castaneum]	XP_973519	0	100	1033.48	533	533
GLEAN_00819	synaptic vesicle protein	765	gi|189234346|ref|XP_973555.2|PREDICTED: similar to synaptic vesicle protein [Tribolium castaneum]	XP_973555	3.65437e-79	84	298.516	146	124
GLEAN_00820	synaptic vesicle protein	423	gi|189234348|ref|XP_001814705.1|PREDICTED: similar to CG31272 CG31272-PA [Tribolium castaneum]	XP_001814705	1.20057e-26	100	122.479	53	53
GLEAN_00821	laccase 1	2094	gi|86515378|ref|NP_001034514.1|laccase 1 [Tribolium castaneum] >gi|68137818|gb|AAX84206.1| laccase 1 [Tribolium castaneum]	NP_001034514	0	100	1447.95	697	697
GLEAN_00822	zinc finger protein 484	684	gi|219481719|ref|XP_002238017.1|hypothetical protein BRAFLDRAFT_100461 [Branchiostoma floridae]	XP_002238017	1.90343e-22	48	109.768	138	67
GLEAN_00823	cysteinyl-trna synthetase	1536	gi|189234350|ref|XP_973716.2|PREDICTED: similar to cysteinyl-tRNA synthetase [Tribolium castaneum]	XP_973716	0	98	1019.61	511	501
GLEAN_00824	torsin family member b (torsin b)	1026	gi|91076772|ref|XP_973777.1|PREDICTED: similar to Torsin family protein [Tribolium castaneum]	XP_973777	0	100	676.396	341	341
GLEAN_00825	pitchoune cg6375-pb	1890	gi|189234356|ref|XP_973872.2|PREDICTED: similar to pitchoune CG6375-PB [Tribolium castaneum]	XP_973872	0	100	1088.56	625	625
GLEAN_00826	pitchoune cg6375-pb	261	gi|189234356|ref|XP_973872.2|PREDICTED: similar to pitchoune CG6375-PB [Tribolium castaneum]	XP_973872	1.37275e-30	100	135.576	69	69
GLEAN_00827	rna-binding protein	957	gi|189234358|ref|XP_973898.2|PREDICTED: similar to putative RNA-binding protein [Tribolium castaneum]	XP_973898	2.44095e-172	100	608.601	312	312
GLEAN_00828	transmembrane protein 77	1329	gi|189234362|ref|XP_001814928.1|PREDICTED: similar to CG4025 CG4025-PA [Tribolium castaneum]	XP_001814928	4.51131e-99	99	365.925	184	183
GLEAN_00829	hemolymph proteinase 19	1275	gi|189234364|ref|XP_001814968.1|PREDICTED: similar to hemolymph proteinase 19 [Tribolium castaneum]	XP_001814968	0	95	850.121	446	424
GLEAN_00830	btb poz domain-containing protein kctd8	771	gi|91076788|ref|XP_974032.1|PREDICTED: similar to CG10830 CG10830-PA [Tribolium castaneum]	XP_974032	2.80462e-127	100	458.373	256	256
GLEAN_00831	apoptotic peptidase activating factor 1	3840	gi|91076790|ref|XP_974060.1|PREDICTED: similar to apoptotic peptidase activating factor 1 [Tribolium castaneum]	XP_974060	0	100	2512.64	1279	1279
GLEAN_00832	target of isoform c	972	gi|198463476|ref|XP_001352837.2|GA13273 [Drosophila pseudoobscura pseudoobscura] >gi|198151272|gb|EAL30338.2| GA13273 [Drosophila pseudoobscura pseudoobscura]	XP_001352837	1.64908e-06	67	57.7658	88	59
GLEAN_00833	phosphodiesterase 10a	2238	gi|91076802|ref|XP_974240.1|PREDICTED: similar to phosphodiesterase 10A [Tribolium castaneum]	XP_974240	0	100	1467.21	745	745
GLEAN_00834	phosphodiesterase 10a	2169	gi|91076804|ref|XP_974266.1|PREDICTED: similar to phosphodiesterase 10A [Tribolium castaneum]	XP_974266	0	100	1467.21	722	722
GLEAN_00835	myelinprotein expression factor	1722	gi|91076808|ref|XP_974319.1|PREDICTED: similar to Hrp59 CG9373-PA [Tribolium castaneum]	XP_974319	0	100	747.658	540	540
GLEAN_00837	kruppel-like factor 13	810	gi|91076812|ref|XP_974369.1|PREDICTED: similar to Kruppel-like factor 13 like [Tribolium castaneum]	XP_974369	6.57513e-138	100	493.812	269	269
GLEAN_00838	cg1074 cg1074-pa	1080	gi|189234369|ref|XP_974411.2|PREDICTED: similar to CG1074 CG1074-PA [Tribolium castaneum]	XP_974411	0	95	652.899	195	186
GLEAN_00839	kallmann syndrome 1 sequence	1452	gi|91076820|ref|XP_974470.1|PREDICTED: similar to Kal-1 protein [Tribolium castaneum]	XP_974470	0	96	802.357	427	410
GLEAN_00840	zinc finger protein 90	1749	gi|170032841|ref|XP_001844288.1|zinc finger protein 90 [Culex quinquefasciatus] >gi|167873245|gb|EDS36628.1| zinc finger protein 90 [Culex quinquefasciatus]	XP_001844288	5.48389e-82	60	309.686	346	208
GLEAN_00841	carbonic anhydrase	855	gi|189234371|ref|XP_001815297.1|PREDICTED: similar to carbonic anhydrase [Tribolium castaneum]	XP_001815297	9.93703e-71	94	270.781	142	134
GLEAN_00842	candidate odorant receptor (agap009640-pa)	588	gi|189234373|ref|XP_974585.2|PREDICTED: similar to protein kinase C inhibitor [Tribolium castaneum]	XP_974585	1.65086e-12	52	76.2554	135	71
GLEAN_00843	protein kinase c inhibitor	1242	gi|189234373|ref|XP_974585.2|PREDICTED: similar to protein kinase C inhibitor [Tribolium castaneum]	XP_974585	2.55615e-101	87	373.244	144	126
GLEAN_00844	protein kinase c inhibitor	471	gi|189234373|ref|XP_974585.2|PREDICTED: similar to protein kinase C inhibitor [Tribolium castaneum]	XP_974585	4.78607e-68	100	259.996	127	127
GLEAN_00845	ankyrin unc44	1494	gi|195493163|ref|XP_002094298.1|GE20272 [Drosophila yakuba] >gi|194180399|gb|EDW94010.1| GE20272 [Drosophila yakuba]	XP_002094298	2.67073e-10	43	71.2478	327	141
GLEAN_00846	odorant receptor 1	1083	gi|170064380|ref|XP_001867501.1|conserved hypothetical protein [Culex quinquefasciatus] >gi|167881791|gb|EDS45174.1| conserved hypothetical protein [Culex quinquefasciatus]	XP_001867501	7.65358e-19	65	98.9821	115	75
GLEAN_00847	mitogen-activated protein kinase kinase kinase 4	3753	gi|91076832|ref|XP_974636.1|PREDICTED: similar to GA20540-PA [Tribolium castaneum]	XP_974636	0	100	2394.77	1250	1250
GLEAN_00848	membrane-associated guanylate kinase	597	gi|242023643|ref|XP_002432241.1|conserved hypothetical protein [Pediculus humanus corporis] >gi|212517643|gb|EEB19503.1| conserved hypothetical protein [Pediculus humanus corporis]	XP_002432241	1.86117e-14	97	82.8037	44	43
GLEAN_00849	pci domain containing 2	1197	gi|189234378|ref|XP_001816040.1|PREDICTED: similar to PCI domain containing 2 [Tribolium castaneum]	XP_001816040	0	100	765.377	395	395
GLEAN_00850	membrane-associated guanylate	591	gi|242023643|ref|XP_002432241.1|conserved hypothetical protein [Pediculus humanus corporis] >gi|212517643|gb|EEB19503.1| conserved hypothetical protein [Pediculus humanus corporis]	XP_002432241	2.85797e-12	88	75.485	45	40
GLEAN_00851	cuticle	699	gi|189234385|ref|XP_001815487.1|PREDICTED: similar to Ccp84Ad CG2341-PA [Tribolium castaneum]	XP_001815487	3.90826e-18	78	95.5153	57	45
GLEAN_00852	cuticle protein	477	gi|189234385|ref|XP_001815487.1|PREDICTED: similar to Ccp84Ad CG2341-PA [Tribolium castaneum]	XP_001815487	6.89707e-43	86	176.407	98	85
GLEAN_00853	ccp84ad cg2341-pa	408	gi|189234383|ref|XP_001816047.1|PREDICTED: similar to Cuticular protein 92A CG6240-PA [Tribolium castaneum]	XP_001816047	2.62574e-50	100	201.06	135	135
GLEAN_00854	discs large isoform k	1227	gi|189234387|ref|XP_001815997.1|PREDICTED: similar to discs large 1 CG1725-PK [Tribolium castaneum]	XP_001815997	3.04659e-123	86	446.047	175	152
GLEAN_00855	discs large 1 tumor suppressor	1539	gi|189234387|ref|XP_001815997.1|PREDICTED: similar to discs large 1 CG1725-PK [Tribolium castaneum]	XP_001815997	0	82	862.448	230	189
GLEAN_00856	cytochrome p450 cyp6bk17	1389	gi|91076840|ref|XP_974742.1|PREDICTED: similar to cytochrome P450 CYP6BK17 [Tribolium castaneum]	XP_974742	0	100	896.73	460	460
GLEAN_00857	PREDICTED: hypothetical protein [Tribolium castaneum]	591	gi|91076850|ref|XP_976461.1|PREDICTED: hypothetical protein [Tribolium castaneum]	XP_976461	1.3643e-30	87	136.346	131	114
GLEAN_00859	hypothetical protein AaeL_AAEL000117 [Aedes aegypti]	618	gi|157112864|ref|XP_001657650.1|hypothetical protein AaeL_AAEL000117 [Aedes aegypti] >gi|108884616|gb|EAT48841.1| conserved hypothetical protein [Aedes aegypti]	XP_001657650	1.02273e-10	45	70.4774	161	73
GLEAN_00861	cg31814- partial	1248	gi|189234391|ref|XP_974849.2|PREDICTED: similar to GA16498-PA [Tribolium castaneum]	XP_974849	0	94	775.778	421	398
GLEAN_00863	agap010221-pa	1410	gi|189234393|ref|XP_974864.2|PREDICTED: similar to AGAP010221-PA [Tribolium castaneum]	XP_974864	0	92	640.573	341	317
GLEAN_00865	cg31646 cg31646- partial	1494	gi|189234395|ref|XP_974889.2|PREDICTED: similar to AGAP010221-PA [Tribolium castaneum]	XP_974889	2.54377e-178	92	629.402	337	313
GLEAN_00868	zinc finger	1335	gi|91076862|ref|XP_974945.1|PREDICTED: similar to elbow [Tribolium castaneum]	XP_974945	6.39892e-154	100	548.125	444	444
GLEAN_00870	ovarian serine protease	4656	gi|189234398|ref|XP_974954.2|PREDICTED: similar to ovarian serine protease [Tribolium castaneum]	XP_974954	0	93	2825.81	1479	1382
GLEAN_00872	upf3 regulator of nonsense transcripts-like protein b	1353	gi|91076870|ref|XP_974984.1|PREDICTED: similar to Upf3 regulator of nonsense transcripts-like protein B [Tribolium castaneum]	XP_974984	5.95643e-123	100	445.277	433	433
GLEAN_00873	mitochondrial methionyl-trna formyltransferase	1023	gi|91076878|ref|XP_974995.1|PREDICTED: similar to mitochondrial methionyl-tRNA formyltransferase [Tribolium castaneum]	XP_974995	0	100	665.226	340	340
GLEAN_00874	vacuolar atp synthase subunit f	399	gi|91076898|ref|XP_975016.1|PREDICTED: similar to vacuolar ATP synthase subunit F [Tribolium castaneum]	XP_975016	4.84464e-52	100	206.838	108	108
GLEAN_00875	sphingosine phosphate lyase	1632	gi|91076782|ref|XP_967792.1|PREDICTED: similar to sphingosine phosphate lyase isoform 1 [Tribolium castaneum]	XP_967792	0	100	1105.12	543	543
GLEAN_00876	kynurenine 3-monooxygenase	1338	gi|86515354|ref|NP_001034500.1|kynurenine 3-monooxygenase [Tribolium castaneum] >gi|16555099|gb|AAL15465.1| kynurenine 3-monooxygenase [Tribolium castaneum] >gi|16555103|gb|AAL15467.1| kynurenine 3-monooxygenase [Tribolium castaneum]	NP_001034500	0	99	858.21	425	422
GLEAN_00877	transcription factor adf-1	669	gi|110767799|ref|XP_001122382.1|PREDICTED: similar to CG6854-PA, isoform A [Apis mellifera]	XP_001122382	5.51836e-19	46	98.2117	260	121
GLEAN_00880	zinc miz-type containing 1	2736	gi|91076944|ref|XP_975232.1|PREDICTED: similar to sumo ligase [Tribolium castaneum]	XP_975232	0	99	1462.59	911	908
GLEAN_00881	cg7120 cg7120-pa	3708	gi|91076948|ref|XP_975248.1|PREDICTED: similar to conserved hypothetical protein [Tribolium castaneum]	XP_975248	0	82	1321.99	624	516
GLEAN_00882	homolog precursor	351	gi|91076950|ref|XP_975254.1|PREDICTED: similar to MGC85327 protein [Tribolium castaneum]	XP_975254	5.6914e-61	100	236.498	116	116
GLEAN_00885	isoform b	936	gi|189234413|ref|XP_975276.2|PREDICTED: similar to CG14509 CG14509-PB [Tribolium castaneum]	XP_975276	1.9564e-110	95	402.905	151	144
GLEAN_00886	wd repeat protein 61	972	gi|91076958|ref|XP_975292.1|PREDICTED: similar to AGAP007626-PA [Tribolium castaneum]	XP_975292	1.16484e-169	93	599.742	322	300
GLEAN_00887	cg3344 cg3344-pa	1287	gi|91076966|ref|XP_975315.1|PREDICTED: similar to CG3344 CG3344-PA [Tribolium castaneum]	XP_975315	0	100	852.047	419	419
GLEAN_00889	homeobox protein hox-	1053	gi|86515380|ref|NP_001034519.1|abdominal-B [Tribolium castaneum] >gi|7109295|gb|AAF36721.1|AF227923_1 abdominal-B [Tribolium castaneum]	NP_001034519	2.70226e-114	100	416.001	250	250
GLEAN_00894	abdominal a	882	gi|2394292|gb|AAB70260.1|abdominal-AII [Tribolium castaneum]	AAB70260	2.21165e-44	100	183.341	209	209
GLEAN_00896	abdominal a	501	gi|2394296|gb|AAB70263.1|abdominal-A [Tribolium castaneum]	AAB70263	2.67094e-45	100	184.496	133	133
GLEAN_00902	transposase	465	gi|50593499|gb|AAT79489.1|mariner transposase C9 mutant [Mutagenesis vector pCAM45]	AAT79489	5.40122e-27	71	123.635	114	81
GLEAN_00903	ultrabithorax	645	gi|86515340|ref|NP_001034497.1|ultrabithorax [Tribolium castaneum] >gi|18535622|gb|AAL71874.1| ultrabithorax [Tribolium castaneum]	NP_001034497	7.59509e-100	100	366.696	212	212
GLEAN_00906	ultrabithorax	426	gi|109944916|dbj|BAE96984.1|Ultrabithorax [Daphnia magna] >gi|109944919|dbj|BAE96986.1| Ultrabithorax [Daphnia magna] >gi|109944927|dbj|BAE96990.1| Ultrabithorax [Daphnia magna] >gi|109944930|dbj|BAE96992.1| Ultrabithorax [Daphnia magna]	BAE96984	3.25571e-24	82	114.39	101	83
GLEAN_00912	antennapedia homologue protein	972	gi|15450324|gb|AAK96031.1|homeodomain transcription factor Prothoraxless [Tribolium castaneum]	AAK96031	1.76912e-109	100	399.823	323	323
GLEAN_00916	fushi tarazu	1257	gi|15450325|gb|AAK96032.1|homeodomain transcription factor Fushi tarazu [Tribolium castaneum]	AAK96032	1.07585e-155	100	553.903	290	290
GLEAN_00917	sex combs reduced	855	gi|86515396|ref|NP_001034523.1|cephalothorax [Tribolium castaneum] >gi|13241681|gb|AAK16422.1|AF321227_2 Scr [Tribolium castaneum] >gi|270002805|gb|EEZ99252.1| sex combs reduced [Tribolium castaneum]	NP_001034523	2.16235e-122	96	442.965	224	216
GLEAN_00918	homeotic antennapedia protein	825	gi|195389696|ref|XP_002053512.1|GJ23929 [Drosophila virilis] >gi|194151598|gb|EDW67032.1| GJ23929 [Drosophila virilis]	XP_002053512	2.85233e-35	97	152.91	77	75
GLEAN_00919	transcription factor deformed	867	gi|1754690|gb|AAB39356.1|homeotic complex [Tribolium castaneum]	AAB39356	5.00484e-110	100	401.364	222	222
GLEAN_00920	deformed	579	gi|86604731|ref|NP_001034510.1|transcription factor deformed [Tribolium castaneum] >gi|13241682|gb|AAK16423.1|AF321227_3 Dfd [Tribolium castaneum] >gi|1754686|gb|AAB39355.1| transcription factor Deformed [Tribolium castaneum]	NP_001034510	8.43501e-99	100	362.844	190	190
GLEAN_00921	hoxb3a protein	741	gi|112818582|ref|NP_001036813.1|zerknullt [Tribolium castaneum] >gi|13241683|gb|AAK16424.1|AF321227_4 Zen [Tribolium castaneum]	NP_001036813	7.46739e-143	100	509.99	246	246
GLEAN_00922	homeobox protein 3aa	879	gi|167233978|ref|NP_001038090.1|zerknullt-related [Tribolium castaneum] >gi|13241684|gb|AAK16425.1|AF321227_5 Zen2 [Tribolium castaneum]	NP_001038090	3.64589e-140	100	501.516	292	292
GLEAN_00925	isoform b	2079	gi|167234210|ref|NP_001107807.1|maxillopedia [Tribolium castaneum]	NP_001107807	0	94	1050.81	692	654
GLEAN_00926	homeobox protein	1065	gi|167234833|ref|NP_001107762.1|labial [Tribolium castaneum] >gi|15450328|gb|AAK96034.1| homeodomain transcription factor Labial [Tribolium castaneum]	NP_001107762	0	100	660.988	320	320
GLEAN_00927	dolichyl pyrophosphate glc1man9 c2 alpha- -glucosyltransferase	867	gi|189234420|ref|XP_975455.2|PREDICTED: similar to dolichyl glycosyltransferase [Tribolium castaneum]	XP_975455	2.61712e-159	97	565.074	287	280
GLEAN_00928	heterogeneous nuclear ribonucleoprotein	1035	gi|91076876|ref|XP_976197.1|PREDICTED: similar to Bmsqd-2 isoform 3 [Tribolium castaneum]	XP_976197	3.79265e-113	100	412.149	221	221
GLEAN_00929	rasputin cg9412-pb	1635	gi|91076984|ref|XP_975463.1|PREDICTED: similar to rasputin CG9412-PB [Tribolium castaneum]	XP_975463	0	100	881.322	520	520
GLEAN_00930	sparc	882	gi|91076986|ref|XP_975465.1|PREDICTED: similar to Sparc [Tribolium castaneum]	XP_975465	1.48269e-157	100	559.296	293	293
GLEAN_00931	histone	387	gi|91076988|ref|XP_975468.1|PREDICTED: similar to predicted protein [Tribolium castaneum]	XP_975468	2.36432e-51	100	204.527	103	103
GLEAN_00932	thiamin pyrophosphokinase 1	813	gi|189234425|ref|XP_975470.2|PREDICTED: similar to thiamin pyrophosphokinase 1 [Tribolium castaneum]	XP_975470	5.58116e-153	100	543.888	263	263
GLEAN_00933	troponin invertebrate	1149	gi|91076896|ref|XP_976237.1|PREDICTED: similar to upheld CG7107-PG isoform 8 [Tribolium castaneum]	XP_976237	2.77808e-123	98	446.047	323	317
GLEAN_00934	insulin-like peptide 6	462	gi|170034386|ref|XP_001845055.1|insulin-like peptide 6 [Culex quinquefasciatus] >gi|167875688|gb|EDS39071.1| insulin-like peptide 6 [Culex quinquefasciatus]	XP_001845055	0.000842826	43	46.595	91	40
GLEAN_00935	high-affinity choline transporter	1728	gi|58383519|ref|XP_312589.2|AGAP002366-PA [Anopheles gambiae str. PEST] >gi|55242418|gb|EAA07459.2| AGAP002366-PA [Anopheles gambiae str. PEST]	XP_312589	0	91	904.82	567	518
GLEAN_00936	alpha-amylase	1476	gi|91076996|ref|XP_975485.1|PREDICTED: similar to alpha amylase [Tribolium castaneum]	XP_975485	0	100	1000.35	491	491
GLEAN_00937	alpha amylase	1473	gi|167466185|ref|NP_001107848.1|alpha amylase [Tribolium castaneum]	NP_001107848	0	100	999.579	490	490
GLEAN_00938	alpha amylase isoform 1	1473	gi|91076922|ref|XP_969234.1|PREDICTED: similar to alpha amylase isoform 1 [Tribolium castaneum]	XP_969234	0	100	1001.12	490	490
GLEAN_00939	alpha amylase isoform 1	1473	gi|91076928|ref|XP_969380.1|PREDICTED: similar to alpha amylase isoform 1 [Tribolium castaneum]	XP_969380	0	100	1000.35	490	490
GLEAN_00940	alpha amylase	849	gi|167466185|ref|NP_001107848.1|alpha amylase [Tribolium castaneum]	NP_001107848	2.96418e-168	100	594.734	282	282
GLEAN_00941	alpha amylase	1404	gi|27450390|gb|AAO14612.1|AF462603_1alpha-amylase [Blaps mucronata]	AAO14612	2.43619e-167	71	592.808	487	350
GLEAN_00942	alpha amylase isoform 1	372	gi|91076922|ref|XP_969234.1|PREDICTED: similar to alpha amylase isoform 1 [Tribolium castaneum]	XP_969234	2.33628e-46	100	187.963	88	88
GLEAN_00943	alpha amylase	450	gi|1168455|sp|P09107.2|AMY_TRICARecName: Full=Alpha-amylase; AltName: Full=1,4-alpha-D-glucan glucanohydrolase; Flags: Precursor >gi|1335675|emb|CAA30009.1| unnamed protein product [Tribolium castaneum]	P09107	8.68027e-86	100	318.931	149	149
GLEAN_00944	alpha amylase	1452	gi|27450390|gb|AAO14612.1|AF462603_1alpha-amylase [Blaps mucronata]	AAO14612	3.32924e-175	74	619.002	487	363
GLEAN_00945	vesamicol binding	2232	gi|91077000|ref|XP_975499.1|PREDICTED: similar to vesamicol binding protein, putative [Tribolium castaneum]	XP_975499	0	100	984.556	548	548
GLEAN_00946	choline o-acyltransferase	2109	gi|91077002|ref|XP_975503.1|PREDICTED: similar to choline o-acyltransferase [Tribolium castaneum]	XP_975503	0	100	1325.84	702	702
GLEAN_00947	transcription factor iib	597	gi|91077004|ref|XP_975505.1|PREDICTED: similar to transcription factor IIB, putative [Tribolium castaneum]	XP_975505	1.05068e-110	100	402.519	198	198
GLEAN_00948	neither inactivation nor afterpotential	1590	gi|189234435|ref|XP_969679.2|PREDICTED: similar to CG10345 CG10345-PA isoform 1 [Tribolium castaneum]	XP_969679	0	100	981.86	514	514
GLEAN_00949	transport and golgi organization cg1841-pa	1485	gi|189234437|ref|XP_966363.2|PREDICTED: similar to Transport and Golgi organization CG1841-PA [Tribolium castaneum]	XP_966363	0	99	1005.36	494	493
GLEAN_00950	speckle-type poz protein	552	gi|158290115|ref|XP_311713.4|AGAP003428-PA [Anopheles gambiae str. PEST] >gi|157018300|gb|EAA44989.4| AGAP003428-PA [Anopheles gambiae str. PEST]	XP_311713	1.09587e-17	85	93.2041	60	51
GLEAN_00953	cg11866 cg11866-pa	1410	gi|91077024|ref|XP_967057.1|PREDICTED: similar to CG11866 CG11866-PA [Tribolium castaneum]	XP_967057	0	100	885.945	469	469
GLEAN_00954	bhlhzip transcription factor bigmax	654	gi|91077026|ref|XP_967151.1|PREDICTED: similar to AGAP000682-PA [Tribolium castaneum]	XP_967151	1.63264e-113	100	412.149	217	217
GLEAN_00955	moesin ezrin radixin	1644	gi|91077028|ref|XP_967318.1|PREDICTED: similar to moesin/ezrin/radixin [Tribolium castaneum]	XP_967318	0	100	877.085	547	547
GLEAN_00956	poly(adp-ribose) glycohydrolase	1995	gi|91077030|ref|XP_967400.1|PREDICTED: similar to poly(adp-ribose) glycohydrolase [Tribolium castaneum]	XP_967400	0	100	1303.12	664	664
GLEAN_00960	aldehyde dehydrogenase	1542	gi|189234454|ref|XP_967960.2|PREDICTED: similar to AGAP003652-PA [Tribolium castaneum]	XP_967960	0	100	1035.4	513	513
GLEAN_00961	rac gtpase	588	gi|91077046|ref|XP_968112.1|PREDICTED: similar to rac gtpase [Tribolium castaneum]	XP_968112	1.45216e-109	100	398.667	195	195
GLEAN_00962	isoform a	912	gi|189234460|ref|XP_968338.2|PREDICTED: similar to transmembrane protein, putative [Tribolium castaneum]	XP_968338	5.39135e-174	100	613.994	303	303
GLEAN_00963	karyopherin alpha 6	1581	gi|91077058|ref|XP_968505.1|PREDICTED: similar to karyopherin alpha 6 [Tribolium castaneum]	XP_968505	0	100	950.658	526	526
GLEAN_00964	isoform b	1017	gi|91077064|ref|XP_968732.1|PREDICTED: similar to F48E3.8b [Tribolium castaneum]	XP_968732	0	100	721.079	338	338
GLEAN_00965	PREDICTED: hypothetical protein [Tribolium castaneum]	516	gi|189234468|ref|XP_001808512.1|PREDICTED: hypothetical protein [Tribolium castaneum]	XP_001808512	6.36199e-96	100	352.829	171	171
GLEAN_00966	PREDICTED: similar to AGAP012911-PA [Tribolium castaneum]	585	gi|189234470|ref|XP_001808575.1|PREDICTED: similar to AGAP012911-PA [Tribolium castaneum]	XP_001808575	1.29382e-110	100	402.134	194	194
GLEAN_00967	isoform d	1704	gi|156547761|ref|XP_001605800.1|PREDICTED: similar to GH15213p [Nasonia vitripennis]	XP_001605800	0	79	752.281	578	461
GLEAN_00968	rad21 homolog ( pombe)	2397	gi|189234473|ref|XP_001808764.1|PREDICTED: similar to Rad21 CG17436-PA [Tribolium castaneum]	XP_001808764	0	100	1419.45	798	798
GLEAN_00969	t-complex protein 1 subunit alpha	1674	gi|91077066|ref|XP_969171.1|PREDICTED: similar to chaperonin [Tribolium castaneum]	XP_969171	0	100	1058.9	557	557
GLEAN_00970	ancient conserved domain protein 2 (cyclin m2)	2787	gi|91077070|ref|XP_969313.1|PREDICTED: similar to ancient conserved domain protein 2 (cyclin m2) [Tribolium castaneum]	XP_969313	0	100	1786.16	928	928
GLEAN_00972	isoform a	789	gi|156536933|ref|XP_001608153.1|PREDICTED: similar to GA11412-PA [Nasonia vitripennis]	XP_001608153	1.80719e-36	58	156.762	255	148
GLEAN_00973	integrator complex subunit 7	2817	gi|91077078|ref|XP_969608.1|PREDICTED: similar to Integrator complex subunit 7 (Int7) [Tribolium castaneum]	XP_969608	0	100	1756.88	938	938
GLEAN_00974	uncharacterized protein c14orf102 homolog	2856	gi|91077082|ref|XP_969760.1|PREDICTED: similar to Uncharacterized protein C14orf102 homolog [Tribolium castaneum]	XP_969760	0	100	1789.24	951	951
GLEAN_00975	transmembrane protein 15	705	gi|189234480|ref|XP_969890.2|PREDICTED: similar to AGAP002683-PA [Tribolium castaneum]	XP_969890	1.05316e-119	98	432.95	236	233
GLEAN_00976	carbonic anhydrase	891	gi|91077088|ref|XP_969962.1|PREDICTED: similar to GA21631-PA [Tribolium castaneum]	XP_969962	5.00566e-169	100	597.43	296	296
GLEAN_00977	carbonic anhydrase	840	gi|91077094|ref|XP_970166.1|PREDICTED: similar to carbonic anhydrase, putative [Tribolium castaneum]	XP_970166	3.26367e-151	99	538.11	264	262
GLEAN_00978	mitochondrial solute carrier	2892	gi|91077114|ref|XP_970499.1|PREDICTED: similar to mitochondrial solute carrier [Tribolium castaneum]	XP_970499	0	98	1749.18	959	948
GLEAN_00979	corticotropin releasing hormone binding protein	1023	gi|91077116|ref|XP_970572.1|PREDICTED: similar to corticotropin releasing hormone binding protein [Tribolium castaneum]	XP_970572	0	100	689.108	340	340
GLEAN_00980	cg33299 cg33299-pa	561	gi|91087749|ref|XP_974872.1|PREDICTED: similar to CG33299 CG33299-PA [Tribolium castaneum]	XP_974872	2.57214e-17	83	92.0485	59	49
GLEAN_00981	acetylcholinesterase	2112	gi|189234489|ref|XP_970774.2|PREDICTED: similar to acetylcholinesterase, partial [Tribolium castaneum]	XP_970774	0	100	1212.21	594	594
GLEAN_00982	antigen 5 scp domain-containing	657	gi|91077126|ref|XP_971010.1|PREDICTED: similar to allergen, putative [Tribolium castaneum]	XP_971010	1.64377e-129	100	465.307	214	214
GLEAN_00984	leucine-rich transmembrane	1911	gi|189234499|ref|XP_001812694.1|PREDICTED: similar to GA20668-PA [Tribolium castaneum]	XP_001812694	0	100	1102.43	636	636
GLEAN_00985	cg1738	486	gi|218751899|ref|NP_001136353.1|hypothetical protein LOC100233152 [Nasonia vitripennis]	NP_001136353	1.29029e-12	50	75.8702	179	90
GLEAN_00986	will die slowly	1032	gi|91077142|ref|XP_971564.1|PREDICTED: similar to will die slowly [Tribolium castaneum]	XP_971564	0	100	711.449	343	343
GLEAN_00987	hypothetical protein K09F6.7 [Caenorhabditis elegans]	465	gi|17535019|ref|NP_494227.1|hypothetical protein K09F6.7 [Caenorhabditis elegans] >gi|2315775|gb|AAB66197.1| Hypothetical protein K09F6.7 [Caenorhabditis elegans]	NP_494227	3.40673e-05	50	51.2174	72	36
GLEAN_00988	ring finger protein 17	3744	gi|91077166|ref|XP_971895.1|PREDICTED: similar to ring finger protein 17 [Tribolium castaneum]	XP_971895	0	100	2409.02	1247	1247
GLEAN_00989	trypsin alpha	1521	gi|189234514|ref|XP_001813210.1|PREDICTED: similar to Trypsin alpha [Tribolium castaneum]	XP_001813210	0	81	735.332	259	212
GLEAN_00990	monocarboxylate transporter	792	gi|189234514|ref|XP_001813210.1|PREDICTED: similar to Trypsin alpha [Tribolium castaneum]	XP_001813210	4.08331e-129	99	464.537	255	254
GLEAN_00991	monocarboxylate transporter	2157	gi|189234517|ref|XP_972316.2|PREDICTED: similar to monocarboxylate transporter [Tribolium castaneum]	XP_972316	0	91	983.015	348	320
GLEAN_00992	succinate dehydrogenase	522	gi|91077182|ref|XP_972413.1|PREDICTED: similar to succinate dehydrogenase [Tribolium castaneum]	XP_972413	7.15373e-95	100	349.362	173	173
GLEAN_00993	succinate dehydrogenase	519	gi|91077184|ref|XP_972464.1|PREDICTED: similar to succinate dehydrogenase [Tribolium castaneum]	XP_972464	2.31195e-93	100	344.354	172	172
GLEAN_00994	tyrosine non-receptor type nt6	3879	gi|242021654|ref|XP_002431259.1|conserved hypothetical protein [Pediculus humanus corporis] >gi|212516513|gb|EEB18521.1| conserved hypothetical protein [Pediculus humanus corporis]	XP_002431259	0	56	753.821	1108	624
GLEAN_00995	isoform f	2943	gi|189234521|ref|XP_001813542.1|PREDICTED: similar to AGAP005803-PA [Tribolium castaneum]	XP_001813542	0	98	1466.44	874	865
GLEAN_00996	ACYPI003889 [Acyrthosiphon pisum]	591	gi|239789776|dbj|BAH71490.1|ACYPI003889 [Acyrthosiphon pisum]	BAH71490	6.57344e-17	58	90.8929	143	84
GLEAN_00997	hect e3 ubiquitin ligase	3129	gi|157111251|ref|XP_001651453.1|hect E3 ubiquitin ligase [Aedes aegypti] >gi|108878447|gb|EAT42672.1| hect E3 ubiquitin ligase [Aedes aegypti]	XP_001651453	0	72	1190.25	591	430
GLEAN_00998	moesin ezrin radixin	1827	gi|189234525|ref|XP_976164.2|PREDICTED: similar to GA10507-PA isoform 4 [Tribolium castaneum]	XP_976164	0	100	938.717	502	502
GLEAN_01000	tetraspanin 26a	954	gi|189234529|ref|XP_972823.2|PREDICTED: similar to GA21537-PA [Tribolium castaneum]	XP_972823	2.19568e-173	100	612.068	310	310
GLEAN_01002	cg6639 cg6639-pa	2802	gi|221113855|ref|XP_002157720.1|PREDICTED: hypothetical protein, partial [Hydra magnipapillata]	XP_002157720	6.3561e-09	38	67.781	305	118
GLEAN_01003	chromatin regulatory protein sir2	1017	gi|91077210|ref|XP_973096.1|PREDICTED: similar to chromatin regulatory protein sir2 [Tribolium castaneum]	XP_973096	0	100	655.21	338	338
GLEAN_01004	ribosomal protein s15	447	gi|91077212|ref|XP_973139.1|PREDICTED: similar to ribosomal protein S15e [Tribolium castaneum]	XP_973139	8.77894e-62	100	239.195	148	148
GLEAN_01006	defective proboscis extension response	435	gi|189234546|ref|XP_001815475.1|PREDICTED: similar to defective proboscis extension response [Tribolium castaneum]	XP_001815475	3.79709e-25	100	117.472	58	58
GLEAN_01007	defective proboscis extension	666	gi|189234546|ref|XP_001815475.1|PREDICTED: similar to defective proboscis extension response [Tribolium castaneum]	XP_001815475	1.10947e-104	99	382.874	189	188
GLEAN_01009	pierce 1	309	gi|91077224|ref|XP_973352.1|PREDICTED: similar to conserved hypothetical protein [Tribolium castaneum]	XP_973352	1.16654e-58	100	228.794	102	102
GLEAN_01010	PREDICTED: similar to AGAP002973-PA [Tribolium castaneum]	549	gi|91077226|ref|XP_973451.1|PREDICTED: similar to AGAP002973-PA [Tribolium castaneum]	XP_973451	1.67506e-103	100	378.252	182	182
GLEAN_01012	defective proboscis extension	825	gi|189234549|ref|XP_973487.2|PREDICTED: similar to AGAP001126-PA [Tribolium castaneum]	XP_973487	5.23161e-130	100	467.618	224	224
GLEAN_01013	PREDICTED: similar to AGAP001126-PA [Tribolium castaneum]	141	gi|189234549|ref|XP_973487.2|PREDICTED: similar to AGAP001126-PA [Tribolium castaneum]	XP_973487	2.53828e-13	100	78.1814	36	36
GLEAN_01014	compase precursor	2949	gi|110757663|ref|XP_396340.3|PREDICTED: similar to CG4096-PA [Apis mellifera]	XP_396340	0	69	1004.59	984	688
GLEAN_01015	isoform c	414	gi|195036014|ref|XP_001989466.1|GH18789 [Drosophila grimshawi] >gi|193893662|gb|EDV92528.1| GH18789 [Drosophila grimshawi]	XP_001989466	1.51129e-05	55	52.373	83	46
GLEAN_01016	PREDICTED: similar to AGAP004005-PA [Tribolium castaneum]	456	gi|91077238|ref|XP_973717.1|PREDICTED: similar to AGAP004005-PA [Tribolium castaneum]	XP_973717	3.06041e-83	100	310.457	151	151
GLEAN_01017	AGAP002977-PA [Anopheles gambiae str. PEST]	699	gi|118781876|ref|XP_311915.3|AGAP002977-PA [Anopheles gambiae str. PEST] >gi|116129301|gb|EAA07579.3| AGAP002977-PA [Anopheles gambiae str. PEST]	XP_311915	5.84012e-14	42	81.6481	282	120
GLEAN_01018	nicotinic acetylcholine receptor alpha 1 subunit	1638	gi|157954035|ref|NP_001103245.1|nicotinic acetylcholine receptor alpha 1 subunit [Tribolium castaneum] >gi|154810967|gb|ABS86902.1| nicotinic acetylcholine receptor subunit alpha1 [Tribolium castaneum]	NP_001103245	0	100	1036.94	533	533
GLEAN_01020	phtf cg3268-pa	2187	gi|189234553|ref|XP_973928.2|PREDICTED: similar to phtf CG3268-PA [Tribolium castaneum]	XP_973928	0	100	1315.83	701	701
GLEAN_01021	cg18445- partial	3540	gi|91077250|ref|XP_973957.1|PREDICTED: similar to AGAP007567-PA [Tribolium castaneum]	XP_973957	0	98	642.114	252	248
GLEAN_01022	trans-golgi network integral membrane protein	1371	gi|156545374|ref|XP_001606258.1|PREDICTED: similar to ENSANGP00000031900 [Nasonia vitripennis]	XP_001606258	1.3047e-16	39	92.0485	511	204
GLEAN_01023	37-kda protease	975	gi|91077266|ref|XP_974141.1|PREDICTED: similar to oviductin [Tribolium castaneum]	XP_974141	0	100	689.878	324	324
GLEAN_01024	cyclic nucleotide-binding protein	5100	gi|189234559|ref|XP_001814804.1|PREDICTED: similar to tetrameric potassium-selective cyclic nucleotide gated channel [Tribolium castaneum]	XP_001814804	0	90	2762.64	852	772
GLEAN_01025	mitochondrial ribosomal protein l54	423	gi|189234561|ref|XP_974267.2|PREDICTED: similar to CG1657 CG1657-PA [Tribolium castaneum]	XP_974267	6.80835e-62	96	239.58	136	131
GLEAN_01026	gtpase activating protein and vps9 domains 1	3969	gi|189234561|ref|XP_974267.2|PREDICTED: similar to CG1657 CG1657-PA [Tribolium castaneum]	XP_974267	0	98	2281.91	1300	1285
GLEAN_01027	cytochrome b5	393	gi|91077276|ref|XP_974294.1|PREDICTED: similar to cytochrome B5 [Tribolium castaneum]	XP_974294	1.5148e-61	100	238.424	130	130
GLEAN_01029	kazal-type proteinase inhibitor	438	gi|91077282|ref|XP_976446.1|PREDICTED: hypothetical protein [Tribolium castaneum]	XP_976446	3.4117e-34	100	147.517	66	66
GLEAN_01030	protease inhibitor-like protein	414	gi|189234566|ref|XP_001815977.1|PREDICTED: similar to Kaz1-ORFB CG1220-PE [Tribolium castaneum]	XP_001815977	2.43727e-48	100	194.512	137	137
GLEAN_01031	kaz1-type serine protease inhibitor-like protein type gamma	537	gi|189234568|ref|XP_001814929.1|PREDICTED: similar to protease inhibitor-like protein [Tribolium castaneum]	XP_001814929	2.22016e-105	100	384.415	178	178
GLEAN_01032	polo-like kinase 4	2163	gi|189234570|ref|XP_974451.2|PREDICTED: similar to serine/threonine protein kinase [Tribolium castaneum]	XP_974451	0	98	1332.78	728	720
GLEAN_01034	splicing factor subunit 3	1503	gi|91077292|ref|XP_974520.1|PREDICTED: similar to Splicing factor 3A subunit 3 (Spliceosome-associated protein 61) (SAP 61) (SF3a60) [Tribolium castaneum]	XP_974520	0	100	969.533	500	500
GLEAN_01035	neuropathy target esterase swiss cheese	3939	gi|110755006|ref|XP_001120383.1|PREDICTED: similar to swiss cheese CG2212-PA, isoform A [Apis mellifera]	XP_001120383	0	75	1590.86	1333	1011
GLEAN_01036	cell division cycle 20	1452	gi|91077232|ref|XP_968256.1|PREDICTED: similar to retina aberrant in pattern CG3000-PA isoform 1 [Tribolium castaneum]	XP_968256	0	100	959.518	483	483
GLEAN_01037	ras	582	gi|91077304|ref|XP_974600.1|PREDICTED: similar to ras [Tribolium castaneum]	XP_974600	4.54251e-100	100	367.081	193	193
GLEAN_01038	lipoma hmgic fusion partner	723	gi|242023618|ref|XP_002432229.1|Lipoma HMGIC fusion partner precursor, putative [Pediculus humanus corporis] >gi|212517626|gb|EEB19491.1| Lipoma HMGIC fusion partner precursor, putative [Pediculus humanus corporis]	XP_002432229	1.14066e-39	85	167.162	121	103
GLEAN_01039	isoform a	2154	gi|91077314|ref|XP_974673.1|PREDICTED: similar to adam [Tribolium castaneum]	XP_974673	0	100	1457.2	702	702
GLEAN_01040	folate carrier protein	918	gi|91077318|ref|XP_974708.1|PREDICTED: similar to AGAP007653-PA [Tribolium castaneum]	XP_974708	1.81179e-177	100	625.55	305	305
GLEAN_01041	pre-mrna-splicing factor 18	1050	gi|91077322|ref|XP_974743.1|PREDICTED: similar to Prp18 CG6011-PA [Tribolium castaneum]	XP_974743	0	100	669.463	349	349
GLEAN_01042	translocon-associated delta subunit	504	gi|91077332|ref|XP_974837.1|PREDICTED: similar to translocon-associated protein, delta subunit [Tribolium castaneum]	XP_974837	2.066e-93	100	344.354	167	167
GLEAN_01043	cg8507 cg8507-pa	1107	gi|189234591|ref|XP_974877.2|PREDICTED: similar to CG8507 CG8507-PA [Tribolium castaneum]	XP_974877	0	99	728.783	368	365
GLEAN_01044	AGAP004701-PA [Anopheles gambiae str. PEST]	3942	gi|158298047|ref|XP_554654.3|AGAP004701-PA [Anopheles gambiae str. PEST] >gi|157014620|gb|EAL39446.3| AGAP004701-PA [Anopheles gambiae str. PEST]	XP_554654	0	63	670.618	793	500
GLEAN_01046	isoform e	1890	gi|170036454|ref|XP_001846079.1|conserved hypothetical protein [Culex quinquefasciatus] >gi|167879051|gb|EDS42434.1| conserved hypothetical protein [Culex quinquefasciatus]	XP_001846079	3.34499e-40	56	171.014	181	102
GLEAN_01047	PREDICTED: hypothetical protein [Tribolium castaneum]	870	gi|91077344|ref|XP_976464.1|PREDICTED: hypothetical protein [Tribolium castaneum]	XP_976464	8.18839e-161	99	570.081	289	288
GLEAN_01048	myosin light chain	540	gi|91077258|ref|XP_976209.1|PREDICTED: similar to myosin 1 light chain isoform 2 [Tribolium castaneum]	XP_976209	2.13276e-79	100	298.13	178	178
GLEAN_01049	myosin alkali light chain 1	510	gi|189234595|ref|XP_974972.2|PREDICTED: similar to Myosin alkali light chain 1 CG5596-PA [Tribolium castaneum]	XP_974972	4.55507e-59	98	230.335	146	144
GLEAN_01050	microtubule-associated protein tau	831	gi|189234597|ref|XP_974985.2|PREDICTED: similar to tau CG31057-PA [Tribolium castaneum]	XP_974985	1.55814e-97	75	359.762	140	106
GLEAN_01051	smu-1 suppressor of mec-8 and unc-52 homolog ( elegans)	1533	gi|91077350|ref|XP_974996.1|PREDICTED: similar to WD repeat protein 61 [Tribolium castaneum]	XP_974996	0	100	1026.93	510	510
GLEAN_01052	zinc finger protein 271 (zinc finger protein 7) (zinc finger protein znfphex133) (epstein-barr virus-induced zinc finger protein) (znf-eb) (ct-zfp48) (zinc finger protein dp) (znf-dp)	1629	gi|189234599|ref|XP_001815375.1|PREDICTED: similar to 9630041N07Rik protein [Tribolium castaneum]	XP_001815375	0	100	1154.04	542	542
GLEAN_01053	sptzle 1a	552	gi|236459005|ref|NP_001153589.1|spaetzle 1-1 [Acyrthosiphon pisum] >gi|239792038|dbj|BAH72405.1| ACYPI004362 [Acyrthosiphon pisum]	NP_001153589	3.53349e-08	48	61.6178	165	80
GLEAN_01054	sptzle 1b	849	gi|242024445|ref|XP_002432638.1|hypothetical protein Phum_PHUM596260 [Pediculus humanus corporis] >gi|212518108|gb|EEB19900.1| hypothetical protein Phum_PHUM596260 [Pediculus humanus corporis]	XP_002432638	2.37184e-16	51	90.1225	201	104
GLEAN_01055	cg5195 cg5195-pa	255	gi|189235399|ref|XP_001811183.1|PREDICTED: similar to CG5195 CG5195-PA [Tribolium castaneum]	XP_001811183	2.51926e-32	97	141.354	68	66
GLEAN_01056	neuropeptide y receptor 1 (agap000351-pb)	1248	gi|189234605|ref|XP_975118.2|PREDICTED: similar to putative neuropeptide Y receptor 1 (AGAP000351-PB) [Tribolium castaneum]	XP_975118	0	97	813.142	415	404
GLEAN_01057	chromosome 10 open reading frame 11	711	gi|189234607|ref|XP_975138.2|PREDICTED: similar to dab2-interacting protein [Tribolium castaneum]	XP_975138	1.73002e-85	100	319.316	158	158
GLEAN_01058	dab2-interacting protein	1836	gi|189234607|ref|XP_975138.2|PREDICTED: similar to dab2-interacting protein [Tribolium castaneum]	XP_975138	0	100	1070.46	611	611
GLEAN_01059	synaptotagmin-like protein 3-a	393	gi|241857339|ref|XP_002416088.1|conserved hypothetical protein [Ixodes scapularis] >gi|215510302|gb|EEC19755.1| conserved hypothetical protein [Ixodes scapularis]	XP_002416088	1.58586e-18	65	95.5153	83	54
GLEAN_01060	isoform c	5328	gi|91077372|ref|XP_975183.1|PREDICTED: similar to bitesize CG33555-PC [Tribolium castaneum]	XP_975183	0	99	2621.27	1719	1718
GLEAN_01061	bitesize isoform	1608	gi|91077372|ref|XP_975183.1|PREDICTED: similar to bitesize CG33555-PC [Tribolium castaneum]	XP_975183	0	99	759.599	402	401
GLEAN_01062	forkhead box subgroup o	471	gi|91077376|ref|XP_975200.1|PREDICTED: similar to forkhead box subgroup O [Tribolium castaneum]	XP_975200	4.20253e-56	100	220.32	120	120
GLEAN_01063	forkhead box subgroup o	1800	gi|91077376|ref|XP_975200.1|PREDICTED: similar to forkhead box subgroup O [Tribolium castaneum]	XP_975200	6.5734e-163	100	578.556	375	375
GLEAN_01064	isoform b	954	gi|189234615|ref|XP_975216.2|PREDICTED: similar to AGAP001581-PA [Tribolium castaneum]	XP_975216	1.59558e-123	100	446.432	228	228
GLEAN_01065	cytoskeletal regulator	441	gi|242010150|ref|XP_002425839.1|conserved hypothetical protein [Pediculus humanus corporis] >gi|212509772|gb|EEB13101.1| conserved hypothetical protein [Pediculus humanus corporis]	XP_002425839	4.29632e-24	76	114.005	96	73
GLEAN_01066	guk- isoform d	3585	gi|242010152|ref|XP_002425840.1|hypothetical protein Phum_PHUM222060 [Pediculus humanus corporis] >gi|212509773|gb|EEB13102.1| hypothetical protein Phum_PHUM222060 [Pediculus humanus corporis]	XP_002425840	2.05308e-132	55	478.404	1128	624
GLEAN_01067	guk- isoform d	1377	gi|242010154|ref|XP_002425841.1|hypothetical protein Phum_PHUM222070 [Pediculus humanus corporis] >gi|212509774|gb|EEB13103.1| hypothetical protein Phum_PHUM222070 [Pediculus humanus corporis]	XP_002425841	1.1875e-17	49	95.5153	256	127
GLEAN_01068	tata box binding protein -associated	384	gi|91077382|ref|XP_975241.1|PREDICTED: similar to TATA box binding protein (TBP)-associated factor, putative [Tribolium castaneum]	XP_975241	3.08602e-67	100	257.299	127	127
GLEAN_01069	photoreceptor-specific nuclear receptor isoform b	498	gi|110755947|ref|XP_624265.2|PREDICTED: similar to photoreceptor-specific nuclear receptor isoform b [Apis mellifera]	XP_624265	7.16241e-11	89	70.0922	38	34
GLEAN_01070	orphan nuclear receptor	1248	gi|91077386|ref|XP_975255.1|PREDICTED: similar to Dissatisfaction (Dsf) [Tribolium castaneum]	XP_975255	1.16859e-178	100	630.172	376	376
GLEAN_01071	peroxiredoxin 4	732	gi|91077388|ref|XP_975268.1|PREDICTED: similar to putative peroxiredoxin [Tribolium castaneum]	XP_975268	2.33896e-141	100	504.982	243	243
GLEAN_01072	meiotic checkpoint regulator cut4	5664	gi|91077392|ref|XP_975284.1|PREDICTED: similar to meiotic checkpoint regulator cut4 [Tribolium castaneum]	XP_975284	0	98	3681.72	1890	1867
GLEAN_01073	t-complex protein 1 subunit theta	1635	gi|91077396|ref|XP_975299.1|PREDICTED: similar to chaperonin [Tribolium castaneum]	XP_975299	0	100	1033.48	544	544
GLEAN_01074	non-receptor serine threonine protein kinase	2217	gi|91077400|ref|XP_975316.1|PREDICTED: similar to AGAP003040-PA [Tribolium castaneum]	XP_975316	0	100	1459.89	738	738
GLEAN_01075	tubulin tyrosine ligase-like member 6	1809	gi|91077404|ref|XP_975348.1|PREDICTED: similar to tubulin tyrosine ligase-like family, member 6 [Tribolium castaneum]	XP_975348	0	100	1108.21	585	585
GLEAN_01076	headcase protein	690	gi|91077412|ref|XP_975376.1|PREDICTED: similar to Headcase protein [Tribolium castaneum]	XP_975376	5.71635e-99	100	363.999	182	182
GLEAN_01081	headcase protein	741	gi|91077412|ref|XP_975376.1|PREDICTED: similar to Headcase protein [Tribolium castaneum]	XP_975376	1.98803e-103	97	379.022	180	176
GLEAN_01083	PREDICTED: similar to conserved hypothetical protein [Tribolium castaneum]	1041	gi|189234632|ref|XP_001815875.1|PREDICTED: similar to conserved hypothetical protein [Tribolium castaneum]	XP_001815875	1.93491e-165	100	585.874	346	346
GLEAN_01084	cg12001 cg12001-pa	1536	gi|91077416|ref|XP_975391.1|PREDICTED: similar to AGAP001945-PA [Tribolium castaneum]	XP_975391	0	100	1011.13	511	511
GLEAN_01085	phosphatidic acid phosphatase type 2 domain containing 1a	714	gi|156538469|ref|XP_001606612.1|PREDICTED: similar to phosphatidic acid phosphatase [Nasonia vitripennis]	XP_001606612	7.6641e-49	66	197.593	222	148
GLEAN_01086	f-box and wd-40 domain protein	1521	gi|91077420|ref|XP_975408.1|PREDICTED: similar to supernumerary limbs CG3412-PA [Tribolium castaneum]	XP_975408	0	100	1041.57	506	506
GLEAN_01087	protein kinase domain containing protein	7686	gi|110748734|ref|XP_392166.3|PREDICTED: similar to CG5483-PA isoform 1 [Apis mellifera]	XP_392166	0	71	2728.74	2576	1854
GLEAN_01088	crustacean cardioactive peptide	432	gi|91077426|ref|XP_975431.1|PREDICTED: similar to crustacean cardioactive peptide [Tribolium castaneum]	XP_975431	6.21313e-68	100	259.61	143	143
GLEAN_01089	atp-dependent rna helicase dbp9	1653	gi|91077434|ref|XP_966623.1|PREDICTED: similar to ATP-dependent RNA helicase DBP9 [Tribolium castaneum]	XP_966623	0	100	1044.26	541	541
GLEAN_01090	atp-dependent rna helicase dbp9	342	gi|91077434|ref|XP_966623.1|PREDICTED: similar to ATP-dependent RNA helicase DBP9 [Tribolium castaneum]	XP_966623	1.01628e-57	100	225.713	106	106
GLEAN_01091	t1 st2 receptor binding protein	690	gi|91077438|ref|XP_966878.1|PREDICTED: similar to t1/st2 receptor binding protein [Tribolium castaneum]	XP_966878	1.39498e-129	100	465.692	229	229
GLEAN_01092	ferritin 2 isoform 1	684	gi|91077444|ref|XP_966312.1|PREDICTED: similar to putative ferritin 2 isoform 1 [Tribolium castaneum] >gi|91077446|ref|XP_975766.1| PREDICTED: similar to putative ferritin 2 isoform 2 [Tribolium castaneum]	XP_966312	4.12402e-118	100	427.557	210	210
GLEAN_01093	adp-ribosylhydrolase like 2	1059	gi|189234644|ref|XP_967152.2|PREDICTED: similar to AGAP002530-PA [Tribolium castaneum]	XP_967152	1.23382e-143	99	512.301	150	149
GLEAN_01094	guanine nucleotide-binding protein gamma-1 subunit	213	gi|91077450|ref|XP_967239.1|PREDICTED: similar to heterotrimeric guanine nucleotide binding protein gamma subunit-like protein [Tribolium castaneum]	XP_967239	1.21563e-31	100	139.043	70	70
GLEAN_01096	jelly belly	348	gi|170055903|ref|XP_001863790.1|conserved hypothetical protein [Culex quinquefasciatus] >gi|167875758|gb|EDS39141.1| conserved hypothetical protein [Culex quinquefasciatus]	XP_001863790	1.01791e-25	94	119.398	54	51
GLEAN_01097	mgc133701 protein	258	gi|91077458|ref|XP_967880.1|PREDICTED: similar to CG34229 CG34229-PA [Tribolium castaneum]	XP_967880	3.495e-42	100	174.096	85	85
GLEAN_01098	prefoldin subunit 3	570	gi|91077462|ref|XP_968036.1|PREDICTED: similar to putative prefoldin [Tribolium castaneum]	XP_968036	8.20967e-99	100	362.844	182	182
GLEAN_01099	cg4287 cg4287-pa	933	gi|91077466|ref|XP_968191.1|PREDICTED: similar to CG4287 CG4287-PA [Tribolium castaneum]	XP_968191	6.35674e-170	100	600.512	310	310
GLEAN_01100	pleiotropic regulator 1	1368	gi|91077474|ref|XP_968267.1|PREDICTED: similar to Transport and Golgi organization 4 CG1796-PA [Tribolium castaneum]	XP_968267	0	100	894.419	455	455
GLEAN_01101	dead (asp-glu-ala-asp) box polypeptide 10	2313	gi|91077478|ref|XP_968425.1|PREDICTED: similar to CG5800 CG5800-PA [Tribolium castaneum]	XP_968425	0	100	1213.75	755	755
GLEAN_01102	isoform c	4233	gi|189234656|ref|XP_968585.2|PREDICTED: similar to tomosyn [Tribolium castaneum]	XP_968585	0	99	1436.01	560	558
GLEAN_01103	heterochromatin protein	2862	gi|91077470|ref|XP_975868.1|PREDICTED: similar to heterochromatin protein isoform 2 [Tribolium castaneum]	XP_975868	0	99	1915.97	953	947
GLEAN_01104	cullin 5	2322	gi|189234658|ref|XP_968806.2|PREDICTED: similar to cullin [Tribolium castaneum]	XP_968806	0	100	1509.97	773	773
GLEAN_01105	humpty dumpty	1602	gi|91077490|ref|XP_968878.1|PREDICTED: similar to AGAP005874-PA [Tribolium castaneum]	XP_968878	0	100	998.423	533	533
GLEAN_01106	glutamate metabotropic 5 isoform 1	2934	gi|189234661|ref|XP_968952.2|PREDICTED: similar to conserved hypothetical protein [Tribolium castaneum]	XP_968952	0	98	1895.17	976	965
GLEAN_01107	exocyst complex component sec3	2532	gi|91077500|ref|XP_969314.1|PREDICTED: similar to exocyst complex component sec3 [Tribolium castaneum]	XP_969314	0	100	1674.45	843	843
GLEAN_01108	dicer-2	4872	gi|167234451|ref|NP_001107840.1|Dicer-2 [Tribolium castaneum]	NP_001107840	0	100	3173.26	1605	1605
GLEAN_01110	polycystin 2	2118	gi|189234672|ref|XP_969891.2|PREDICTED: similar to polycystic kidney disease 2 [Tribolium castaneum]	XP_969891	0	100	1312.75	705	705
GLEAN_01111	nucleoside diphosphate kinase homolog 5 (ndk-h 5) (ndp kinase homolog 5) (nm23-h5) (testis-specific nm23 homolog) (inhibitor of p53-induced apoptosis-beta) (ipia-beta)	867	gi|189234676|ref|XP_001811234.1|PREDICTED: similar to predicted protein [Tribolium castaneum]	XP_001811234	2.01884e-167	100	592.038	288	288
GLEAN_01112	pituitary homeobox1	918	gi|189234679|ref|XP_970167.2|PREDICTED: similar to pituitary homeobox1 [Tribolium castaneum]	XP_970167	8.95509e-76	99	287.73	213	212
GLEAN_01113	homeobox protein	723	gi|189234679|ref|XP_970167.2|PREDICTED: similar to pituitary homeobox1 [Tribolium castaneum]	XP_970167	8.61302e-88	99	327.02	197	196
GLEAN_01115	cuticular protein 100a	600	gi|189234686|ref|XP_001811600.1|PREDICTED: similar to Cuticular protein 100A CG12045-PA [Tribolium castaneum]	XP_001811600	6.0795e-90	100	333.569	199	199
GLEAN_01116	beta-n-acetylglucosaminidase nag3	1803	gi|149588984|ref|NP_001092297.1|beta-N-acetylglucosaminidase NAG3 [Tribolium castaneum] >gi|148611480|gb|ABQ95984.1| beta-N-acetylglucosaminidase NAG3 [Tribolium castaneum]	NP_001092297	0	100	1184.86	568	568
GLEAN_01118	cuticular protein rr-1 family (agap000344-pa)	723	gi|91077536|ref|XP_971011.1|PREDICTED: similar to cuticular protein 127, RR-1 family (AGAP000344-PA) [Tribolium castaneum]	XP_971011	4.40304e-100	100	367.851	240	240
GLEAN_01119	cuticular protein 97ea	1005	gi|91077538|ref|XP_971075.1|PREDICTED: similar to Cuticular protein 97Ea CG6131-PA [Tribolium castaneum]	XP_971075	2.31853e-144	100	515.768	314	314
GLEAN_01120	cg8927 cg8927-pa	1590	gi|189234690|ref|XP_001811787.1|PREDICTED: similar to conserved hypothetical protein [Tribolium castaneum]	XP_001811787	0	100	846.655	513	513
GLEAN_01121	tpa: cuticle protein	2094	gi|189234692|ref|XP_001811836.1|PREDICTED: similar to Cuticular protein 97Ea CG6131-PA [Tribolium castaneum]	XP_001811836	0	100	1065.06	697	697
GLEAN_01123	tyrosine-protein phosphatase	420	gi|189234694|ref|XP_001812070.1|PREDICTED: similar to tyrosine-protein phosphatase [Tribolium castaneum]	XP_001812070	7.48181e-61	98	236.113	119	117
GLEAN_01124	ferm and pdz domain containing 2	3345	gi|189234694|ref|XP_001812070.1|PREDICTED: similar to tyrosine-protein phosphatase [Tribolium castaneum]	XP_001812070	0	99	2043.85	1100	1089
GLEAN_01125	cg14482 cg14482-pa	303	gi|91075924|ref|XP_966963.1|PREDICTED: similar to CG14482 CG14482-PA [Tribolium castaneum]	XP_966963	1.90246e-08	67	62.003	59	40
GLEAN_01126	cg15247-pa	1305	gi|189234696|ref|XP_001812162.1|PREDICTED: similar to CG15247 CG15247-PA [Tribolium castaneum]	XP_001812162	0	100	783.097	434	434
GLEAN_01128	ferm and pdz domain containing 2	2574	gi|91077544|ref|XP_971725.1|PREDICTED: similar to Tyrosine-protein phosphatase non-receptor type 13 (Protein-tyrosine phosphatase 1E) (PTP-E1) (hPTPE1) (PTP-BAS) (Protein-tyrosine phosphatase PTPL1) (Fas-associated protein-tyrosine phosphatase 1) (FAP-1) [Tribolium castaneum]	XP_971725	0	99	1088.95	385	384
GLEAN_01129	cad88c cg3389-pa	5577	gi|91077546|ref|XP_971786.1|PREDICTED: similar to Cad88C CG3389-PA [Tribolium castaneum]	XP_971786	0	98	3511.08	1877	1851
GLEAN_01130	isoform c	3948	gi|189234698|ref|XP_971896.2|PREDICTED: similar to mutated in colorectal cancers [Tribolium castaneum]	XP_971896	0	98	1129.78	476	467
GLEAN_01132	isoform a	786	gi|91077552|ref|XP_971950.1|PREDICTED: similar to Ets96B CG6892-PA [Tribolium castaneum]	XP_971950	1.38182e-129	88	466.077	261	231
GLEAN_01134	u11 u12 snrnp 48k	951	gi|110761989|ref|XP_625248.2|PREDICTED: hypothetical protein [Apis mellifera]	XP_625248	2.60488e-25	56	120.168	199	112
GLEAN_01136	alcohol dehydrogenase	1071	gi|91077558|ref|XP_972317.1|PREDICTED: similar to AGAP003584-PA [Tribolium castaneum]	XP_972317	0	100	722.235	356	356
GLEAN_01137	alcohol dehydrogenase	1071	gi|91077560|ref|XP_972368.1|PREDICTED: similar to AGAP003584-PA [Tribolium castaneum]	XP_972368	0	100	717.613	356	356
GLEAN_01138	alcohol dehydrogenase	1152	gi|189234704|ref|XP_972414.2|PREDICTED: similar to AGAP003584-PA [Tribolium castaneum]	XP_972414	0	100	744.191	383	383
GLEAN_01139	muscular protein 20	552	gi|91077564|ref|XP_972465.1|PREDICTED: similar to muscular protein 20 [Tribolium castaneum]	XP_972465	4.48822e-104	100	380.178	183	183
GLEAN_01140	nadh dehydrogenase 1 alpha subcomplex	243	gi|189234712|ref|XP_001812810.1|PREDICTED: similar to NADH:ubiquinone dehydrogenase, putative [Tribolium castaneum]	XP_001812810	8.75191e-30	100	132.88	80	80
GLEAN_01141	PREDICTED: hypothetical protein [Tribolium castaneum]	276	gi|189234714|ref|XP_001813011.1|PREDICTED: hypothetical protein [Tribolium castaneum]	XP_001813011	6.49836e-17	100	90.1225	77	77
GLEAN_01142	kiaa1310 protein	2823	gi|91077568|ref|XP_972615.1|PREDICTED: similar to Uncharacterized protein KIAA1310 [Tribolium castaneum]	XP_972615	0	99	1717.98	940	934
GLEAN_01143	ves g 5 allergen	957	gi|158295943|ref|XP_316529.4|AGAP006496-PA [Anopheles gambiae str. PEST] >gi|157016275|gb|EAA11558.4| AGAP006496-PA [Anopheles gambiae str. PEST]	XP_316529	6.86671e-58	58	228.409	298	174
GLEAN_01144	mitochondrial ribosomal protein l46	612	gi|91077572|ref|XP_972780.1|PREDICTED: similar to mitochondrial ribosomal protein, L46, putative [Tribolium castaneum]	XP_972780	1.00455e-95	100	352.829	203	203
GLEAN_01145	mitogen-activated protein kinase erk-	522	gi|242023981|ref|XP_002432409.1|mitogen-activated protein kinase ERK-A, putative [Pediculus humanus corporis] >gi|212517832|gb|EEB19671.1| mitogen-activated protein kinase ERK-A, putative [Pediculus humanus corporis]	XP_002432409	5.59295e-23	59	110.538	130	77
GLEAN_01146	isoform b	1845	gi|189234718|ref|XP_972912.2|PREDICTED: similar to GA11633-PA [Tribolium castaneum]	XP_972912	3.15297e-136	68	489.96	453	312
GLEAN_01148	mitochondrial ribosomal protein l32	600	gi|91077594|ref|XP_973353.1|PREDICTED: similar to 39S ribosomal protein L32, mitochondrial [Tribolium castaneum]	XP_973353	1.94666e-104	100	381.719	199	199
GLEAN_01149	ras-related protein rab-	663	gi|91077598|ref|XP_973418.1|PREDICTED: similar to RabX4 CG31118-PA [Tribolium castaneum]	XP_973418	1.6283e-124	100	448.743	220	220
GLEAN_01150	nek (never in mitosis kinase) like family member (nekl-1)	2301	gi|189234725|ref|XP_973452.2|PREDICTED: similar to nimA-like kinase CG10951-PA [Tribolium castaneum]	XP_973452	0	99	1399.8	701	698
GLEAN_01151	early meiotic induction protein	357	gi|91077612|ref|XP_973651.1|PREDICTED: similar to CG14757 CG14757-PA [Tribolium castaneum]	XP_973651	2.29813e-54	100	214.542	103	103
GLEAN_01152	heat shock protein	624	gi|91077614|ref|XP_973685.1|PREDICTED: similar to heat shock protein 20.6 [Tribolium castaneum]	XP_973685	8.38977e-93	89	343.199	207	185
GLEAN_01154	arylalkylamine n-acetyltransferase	756	gi|91077620|ref|XP_973841.1|PREDICTED: similar to arylalkylamine N-acetyltransferase [Tribolium castaneum]	XP_973841	4.41597e-146	100	520.776	251	251
GLEAN_01157	mpa3 allergen	816	gi|91077626|ref|XP_973929.1|PREDICTED: similar to MPA3 allergen [Tribolium castaneum]	XP_973929	7.84472e-155	100	550.051	271	271
GLEAN_01158	serine protease 2	2508	gi|189234734|ref|XP_973958.2|PREDICTED: similar to serine protease 2 [Tribolium castaneum]	XP_973958	0	67	780.015	288	193
GLEAN_01159	trypsin-like proteinase	753	gi|189234738|ref|XP_001814202.1|PREDICTED: similar to trypsinogen RdoT3 [Tribolium castaneum]	XP_001814202	4.54193e-135	95	484.182	251	240
GLEAN_01160	acid phosphatase 1	1137	gi|91077632|ref|XP_974008.1|PREDICTED: similar to CG9449 CG9449-PC [Tribolium castaneum]	XP_974008	0	100	752.666	378	378
GLEAN_01161	acid phosphatase 1	1098	gi|91077634|ref|XP_974034.1|PREDICTED: similar to putative acid phosphatase 1 [Tribolium castaneum]	XP_974034	0	100	761.525	365	365
GLEAN_01162	venom acid phosphatase	1080	gi|91077636|ref|XP_974062.1|PREDICTED: similar to putative acid phosphatase 1 [Tribolium castaneum]	XP_974062	0	100	687.567	359	359
GLEAN_01164	absent from olfactores homeobox	897	gi|91077640|ref|XP_974114.1|PREDICTED: similar to conserved hypothetical protein [Tribolium castaneum]	XP_974114	1.06154e-150	100	536.569	298	298
GLEAN_01165	sucrose transport protein	1737	gi|91077644|ref|XP_974167.1|PREDICTED: similar to GH10292p [Tribolium castaneum]	XP_974167	0	98	1032.71	580	570
GLEAN_01166	l-asparaginase	921	gi|91077648|ref|XP_974242.1|PREDICTED: similar to N(4)-(Beta-N-acetylglucosaminyl)-L-asparaginase [Tribolium castaneum]	XP_974242	1.69154e-167	100	592.423	306	306
GLEAN_01167	cg6762 cg6762-pa	333	gi|91077654|ref|XP_974321.1|PREDICTED: similar to predicted protein [Tribolium castaneum]	XP_974321	5.82163e-58	100	226.483	110	110
GLEAN_01168	ccr4-not transcription subunit 6-like	1008	gi|189234750|ref|XP_974371.2|PREDICTED: similar to GA16037-PA [Tribolium castaneum]	XP_974371	3.84989e-139	88	498.434	287	253
GLEAN_01169	gasp precursor	1866	gi|121583754|ref|NP_001073569.1|obstractor C isoform 1 [Tribolium castaneum] >gi|119387888|gb|ABL73929.1| obstractor C1 [Tribolium castaneum]	NP_001073569	7.56309e-162	59	575.089	238	142
GLEAN_01170	isoform b	426	gi|118785282|ref|XP_001237568.1|AGAP010552-PA [Anopheles gambiae str. PEST] >gi|116128010|gb|EAU76757.1| AGAP010552-PA [Anopheles gambiae str. PEST]	XP_001237568	2.65101e-42	76	174.481	140	107
GLEAN_01171	ddrgk superfamily protein	867	gi|189234757|ref|XP_001814678.1|PREDICTED: similar to conserved hypothetical protein [Tribolium castaneum]	XP_001814678	6.82728e-75	100	284.648	288	288
GLEAN_01172	asparagine-linked glycosylation 13 homolog ( cerevisiae)	501	gi|91077600|ref|XP_967385.1|PREDICTED: similar to UDP-N-acetylglucosamine transferase subunit ALG13 homolog (Glycosyltransferase 28 domain-containing protein 1) [Tribolium castaneum]	XP_967385	3.80354e-92	100	340.117	166	166
GLEAN_01173	mediator of rna polymerase ii transcription	597	gi|189234764|ref|XP_001815546.1|PREDICTED: similar to mediator complex [Tribolium castaneum]	XP_001815546	2.60599e-85	100	318.161	159	159
GLEAN_01174	exonuclease domain containing 1	699	gi|166998659|ref|NP_001107798.1|Snipper [Tribolium castaneum] >gi|156447793|gb|ABU63675.1| Snipper [Tribolium castaneum]	NP_001107798	1.53604e-131	99	472.241	232	230
GLEAN_01175	leucine aminopeptidase	1593	gi|91077682|ref|XP_974656.1|PREDICTED: similar to leucine aminopeptidase [Tribolium castaneum]	XP_974656	0	100	978.393	530	530
GLEAN_01177	cuticular protein	651	gi|91077694|ref|XP_974760.1|PREDICTED: similar to cuticular protein [Tribolium castaneum]	XP_974760	5.1346e-35	100	151.369	144	144
GLEAN_01178	cuticular protein	579	gi|91077696|ref|XP_974777.1|PREDICTED: similar to cuticular protein [Tribolium castaneum]	XP_974777	1.6281e-17	100	92.8189	123	123
GLEAN_01179	d-amino acid oxidase	1023	gi|91077698|ref|XP_974838.1|PREDICTED: similar to AGAP001116-PA [Tribolium castaneum]	XP_974838	0	100	691.804	340	340
GLEAN_01180	PREDICTED: similar to GA12373-PA [Tribolium castaneum]	1428	gi|91077700|ref|XP_974851.1|PREDICTED: similar to GA12373-PA [Tribolium castaneum]	XP_974851	0	88	762.296	475	422
GLEAN_01181	soldier-specific protein-1	726	gi|91077702|ref|XP_974866.1|PREDICTED: similar to CG11852 CG11852-PA [Tribolium castaneum]	XP_974866	3.60976e-126	100	454.521	241	241
GLEAN_01182	soldier-specific protein-1	720	gi|91077704|ref|XP_974878.1|PREDICTED: similar to soldier-specific protein-1 [Tribolium castaneum]	XP_974878	2.2199e-128	100	461.84	239	239
GLEAN_01183	cg14661 cg14661-pa	729	gi|91077706|ref|XP_974890.1|PREDICTED: similar to CG14661 CG14661-PA [Tribolium castaneum]	XP_974890	3.29457e-127	100	457.988	242	242
GLEAN_01185	glutamate ionotropic kainate 3 ( glur7)	2937	gi|91077712|ref|XP_974933.1|PREDICTED: similar to glutamate receptor, ionotropic kainate 1, 2, 3 (glur5, glur6, glur7) [Tribolium castaneum]	XP_974933	0	100	1700.26	901	901
GLEAN_01186	isoform a	1608	gi|91077714|ref|XP_974955.1|PREDICTED: similar to notum [Tribolium castaneum]	XP_974955	0	100	1016.91	535	535
GLEAN_01187	cg14945- isoform a	2301	gi|91077716|ref|XP_974973.1|PREDICTED: similar to CG14945 CG14945-PA [Tribolium castaneum]	XP_974973	0	81	885.945	376	308
GLEAN_01189	inhibitor of apoptosis 2 protein	1485	gi|91077722|ref|XP_975027.1|PREDICTED: similar to inhibitor of apoptosis 2 protein [Tribolium castaneum]	XP_975027	0	100	1027.7	494	494
GLEAN_01192	inhibitor of apoptosis protein 3	1002	gi|91077724|ref|XP_975061.1|PREDICTED: similar to inhibitor of apoptosis protein [Tribolium castaneum]	XP_975061	0	95	653.67	338	324
GLEAN_01193	pdz domain containing 6	2598	gi|91077726|ref|XP_975075.1|PREDICTED: similar to rCG41584 [Tribolium castaneum]	XP_975075	0	100	1584.7	865	865
GLEAN_01194	molybdopterin biosynthesis moeb protein	1314	gi|91077728|ref|XP_975084.1|PREDICTED: similar to molybdopterin biosynthesis moeb protein [Tribolium castaneum]	XP_975084	0	100	880.552	437	437
GLEAN_01195	epoxide hydrolase	1203	gi|91077730|ref|XP_975099.1|PREDICTED: similar to AGAP003542-PA [Tribolium castaneum]	XP_975099	0	100	832.787	400	400
GLEAN_01197	van gogh	1671	gi|189234787|ref|XP_975167.2|PREDICTED: similar to Van Gogh CG8075-PA [Tribolium castaneum]	XP_975167	0	100	885.174	507	507
GLEAN_01199	inwardly rectifying k+	1032	gi|91077742|ref|XP_966446.1|PREDICTED: similar to inwardly rectifying k+ channel [Tribolium castaneum]	XP_966446	8.81859e-179	100	630.172	343	343
GLEAN_01200	kiaa0406 protein	3099	gi|91077748|ref|XP_966792.1|PREDICTED: similar to Uncharacterized protein KIAA0406 [Tribolium castaneum]	XP_966792	0	100	1538.47	812	812
GLEAN_01201	tetratricopeptide repeat	837	gi|91077750|ref|XP_966972.1|PREDICTED: similar to CG17556 CG17556-PA [Tribolium castaneum]	XP_966972	2.40381e-146	100	521.931	278	278
GLEAN_01202	kiaa1089 protein	2796	gi|189234794|ref|XP_001807213.1|PREDICTED: similar to Est1p-like protein B [Tribolium castaneum]	XP_001807213	0	93	1513.43	931	867
GLEAN_01204	groucho protein	627	gi|201025390|ref|NP_001128361.1|groucho [Bombyx mori] >gi|194399145|gb|ACF60606.1| groucho protein [Bombyx mori]	NP_001128361	6.62802e-29	79	130.954	92	73
GLEAN_01205	groucho protein	1836	gi|189528641|ref|XP_001338414.2|PREDICTED: hypothetical protein [Danio rerio]	XP_001338414	2.2625e-17	46	95.1301	261	121
GLEAN_01206	groucho protein	1692	gi|189234796|ref|XP_967319.2|PREDICTED: similar to groucho protein [Tribolium castaneum]	XP_967319	0	99	1009.21	545	540
GLEAN_01207	mex-3 homolog b	1233	gi|219522040|ref|NP_001137201.1|mex-3 protein [Tribolium castaneum] >gi|218464687|emb|CAM28380.2| KH domain protein [Tribolium castaneum]	NP_001137201	0	100	679.478	410	410
GLEAN_01209	fructose- -bisphosphatase	1014	gi|91077758|ref|XP_967802.1|PREDICTED: similar to AGAP009173-PA [Tribolium castaneum]	XP_967802	0	100	666.766	337	337
GLEAN_01210	epsilon subunit of coatomer protein complex	912	gi|91077760|ref|XP_967962.1|PREDICTED: similar to epsilon subunit of coatomer protein complex [Tribolium castaneum]	XP_967962	5.23408e-161	100	570.852	303	303
GLEAN_01214	metaxin 1	885	gi|91077762|ref|XP_968192.1|PREDICTED: similar to metaxin 1 [Tribolium castaneum]	XP_968192	2.71279e-167	100	591.652	294	294
GLEAN_01217	semaphorin 2a	330	gi|91077764|ref|XP_968340.1|PREDICTED: similar to semaphorin 2a [Tribolium castaneum]	XP_968340	7.70326e-26	100	119.783	54	54
GLEAN_01219	semaphorin 2a	2364	gi|91077764|ref|XP_968340.1|PREDICTED: similar to semaphorin 2a [Tribolium castaneum]	XP_968340	0	97	1266.52	348	339
GLEAN_01220	wd repeat domain 45	1047	gi|91077766|ref|XP_968426.1|PREDICTED: similar to WD repeat domain 45 [Tribolium castaneum]	XP_968426	0	100	699.893	348	348
GLEAN_01222	calcitonin receptor-like	1509	gi|91077772|ref|XP_968807.1|PREDICTED: similar to calcitonin-like receptor [Tribolium castaneum]	XP_968807	0	100	917.146	502	502
GLEAN_01223	neuropeptide receptor b3	720	gi|91077772|ref|XP_968807.1|PREDICTED: similar to calcitonin-like receptor [Tribolium castaneum]	XP_968807	2.59347e-52	68	209.149	225	153
GLEAN_01224	tgf beta-inducible nuclear protein 1	780	gi|91077774|ref|XP_968953.1|PREDICTED: similar to TGF beta-inducible nuclear protein 1 [Tribolium castaneum]	XP_968953	1.09407e-118	100	429.869	259	259
GLEAN_01225	ubiquitin ribosomal protein s27ae fusion protein	471	gi|91077776|ref|XP_969023.1|PREDICTED: similar to ubiquitin/S27Ae ribosomal protein [Tribolium castaneum]	XP_969023	4.63568e-63	100	243.432	156	156
GLEAN_01226	rna polymerase ii large subunit	1887	gi|91077780|ref|XP_969173.1|PREDICTED: similar to sporozoite surface protein [Tribolium castaneum]	XP_969173	0	100	814.298	581	581
GLEAN_01227	cg9919-pa	1008	gi|189234808|ref|XP_001808956.1|PREDICTED: similar to AGAP008385-PA [Tribolium castaneum]	XP_001808956	4.3743e-159	100	564.688	335	335
GLEAN_01228	monocarboxylate transporter	1398	gi|189234810|ref|XP_969391.2|PREDICTED: similar to AGAP007743-PA [Tribolium castaneum]	XP_969391	0	100	879.782	440	440
GLEAN_01229	sugar transporter	606	gi|189234814|ref|XP_969688.2|PREDICTED: similar to CG6126 CG6126-PA [Tribolium castaneum]	XP_969688	2.24806e-100	100	368.237	176	176
GLEAN_01230	organic cation transporter protein	1047	gi|189234814|ref|XP_969688.2|PREDICTED: similar to CG6126 CG6126-PA [Tribolium castaneum]	XP_969688	0	100	655.981	348	348
GLEAN_01231	nucleoporin p54	1992	gi|189234816|ref|XP_969892.2|PREDICTED: similar to AGAP006031-PA [Tribolium castaneum]	XP_969892	0	100	781.556	270	270
GLEAN_01232	forkhead box protein	1224	gi|156552004|ref|XP_001603298.1|PREDICTED: similar to forkhead box protein (AaegFOXM1) [Nasonia vitripennis]	XP_001603298	4.47543e-50	52	202.986	322	170
GLEAN_01233	transcription enhancer	630	gi|189234821|ref|XP_970363.2|PREDICTED: similar to transcription enhancer factor, putative [Tribolium castaneum]	XP_970363	1.40603e-10	91	70.0922	36	33
GLEAN_01235	cg13175 cg13175-pa	405	gi|91077816|ref|XP_970500.1|PREDICTED: similar to CG13175 CG13175-PA [Tribolium castaneum]	XP_970500	9.31258e-72	100	272.322	134	134
GLEAN_01236	cg33964 cg33964-pa	1356	gi|189234823|ref|XP_001809803.1|PREDICTED: similar to AGAP010960-PA [Tribolium castaneum]	XP_001809803	0	100	900.968	451	451
GLEAN_01237	hps cg12855-pa	1797	gi|189234826|ref|XP_970712.2|PREDICTED: similar to HPS CG12855-PA [Tribolium castaneum]	XP_970712	0	99	1125.15	598	595
GLEAN_01239	v-ros ur2 sarcoma virus oncogene homolog 1	6999	gi|242024655|ref|XP_002432742.1|tyrosine-protein kinase, putative [Pediculus humanus corporis] >gi|212518227|gb|EEB20004.1| tyrosine-protein kinase, putative [Pediculus humanus corporis]	XP_002432742	0	63	1962.96	2315	1474
GLEAN_01240	ubiquitin- containing phd and ring finger 1	2148	gi|91077828|ref|XP_971012.1|PREDICTED: similar to NP95 [Tribolium castaneum]	XP_971012	0	100	1394.79	715	715
GLEAN_01241	terf2ip protein	615	gi|115813971|ref|XP_001198957.1|PREDICTED: similar to Terf2ip protein [Strongylocentrotus purpuratus] >gi|115969757|ref|XP_001193441.1| PREDICTED: similar to Terf2ip protein [Strongylocentrotus purpuratus]	XP_001198957	1.66746e-05	60	53.1434	70	42
GLEAN_01242	integrator complex	5886	gi|91077834|ref|XP_971265.1|PREDICTED: similar to CG3173 CG3173-PA [Tribolium castaneum]	XP_971265	0	100	3826.56	1961	1961
GLEAN_01243	vacuolar protein sorting	1764	gi|91077838|ref|XP_971387.1|PREDICTED: similar to vacuolar protein sorting (vps33) [Tribolium castaneum]	XP_971387	0	100	1169.45	587	587
GLEAN_01245	gonadotropin-releasing hormone receptor	1353	gi|189234837|ref|XP_971565.2|PREDICTED: similar to gonadotropin-releasing hormone receptor [Tribolium castaneum]	XP_971565	0	99	805.438	417	416
GLEAN_01246	gonadotropin-releasing hormone receptor	1884	gi|189234837|ref|XP_971565.2|PREDICTED: similar to gonadotropin-releasing hormone receptor [Tribolium castaneum]	XP_971565	0	100	1120.15	560	560
GLEAN_01247	isoform a	1470	gi|189234839|ref|XP_001812344.1|PREDICTED: similar to AGAP001353-PA [Tribolium castaneum]	XP_001812344	1.03179e-131	79	474.552	228	181
GLEAN_01249	isoform b	444	gi|91077852|ref|XP_971951.1|PREDICTED: similar to conserved hypothetical protein [Tribolium castaneum]	XP_971951	1.0018e-81	100	305.449	147	147
GLEAN_01250	tetratricopeptide repeat tpr	2475	gi|91077854|ref|XP_972003.1|PREDICTED: similar to tetratricopeptide repeat protein, tpr [Tribolium castaneum]	XP_972003	0	100	1565.05	824	824
GLEAN_01251	calmodulin	450	gi|17647231|ref|NP_523710.1|calmodulin, isoform A [Drosophila melanogaster] >gi|24652938|ref|NP_725120.1| calmodulin, isoform B [Drosophila melanogaster] >gi|114052252|ref|NP_001040234.1| calmodulin [Bombyx mori] >gi|66538476|ref|XP_624247.1| PREDICTED: similar to Calmodulin CG8472-PA, isoform A [Apis mellifera] >gi|91077856|ref|XP_972156.1| PREDICTED: similar to Calmodulin [Tribolium castaneum] …	NP_523710	4.61336e-79	100	296.59	149	149
GLEAN_01252	cg13165 cg13165-pa	1422	gi|91077858|ref|XP_972209.1|PREDICTED: similar to GA12091-PA [Tribolium castaneum]	XP_972209	0	83	732.25	473	397
GLEAN_01253	na+ k+ atpase alpha subunit	3030	gi|91077862|ref|XP_972369.1|PREDICTED: similar to Na pump alpha subunit CG5670-PG [Tribolium castaneum]	XP_972369	0	100	1986.07	1009	1009
GLEAN_01254	cg14903 cg14903-pa	420	gi|189234848|ref|XP_972516.2|PREDICTED: similar to CG14903 CG14903-PA [Tribolium castaneum]	XP_972516	5.9282e-58	100	226.483	108	108
GLEAN_01255	synaptic vesicle protein	1563	gi|91077872|ref|XP_972662.1|PREDICTED: similar to synaptic vesicle protein [Tribolium castaneum]	XP_972662	0	100	970.689	520	520
GLEAN_01256	smad nuclear-interacting protein 1	1146	gi|91077874|ref|XP_972743.1|PREDICTED: similar to smad nuclear-interacting protein 1 [Tribolium castaneum]	XP_972743	2.0614e-102	100	376.711	121	121
GLEAN_01257	mediator complex subunit 4	750	gi|91077876|ref|XP_972781.1|PREDICTED: similar to AGAP004063-PA [Tribolium castaneum]	XP_972781	7.44033e-130	100	466.848	236	236
GLEAN_01258	protease m1 zinc metalloprotease	2601	gi|189234860|ref|XP_972951.2|PREDICTED: similar to membrane alanyl aminopeptidase [Tribolium castaneum]	XP_972951	0	69	1502.26	565	393
GLEAN_01259	membrane alanyl aminopeptidase	2865	gi|189234860|ref|XP_972951.2|PREDICTED: similar to membrane alanyl aminopeptidase [Tribolium castaneum]	XP_972951	0	72	1834.31	869	627
GLEAN_01260	membrane alanyl aminopeptidase	5739	gi|189234863|ref|XP_973022.2|PREDICTED: similar to membrane alanyl aminopeptidase [Tribolium castaneum]	XP_973022	0	84	1812.35	919	779
GLEAN_01261	membrane alanyl aminopeptidase	2340	gi|189234865|ref|XP_001812439.1|PREDICTED: similar to membrane alanyl aminopeptidase [Tribolium castaneum]	XP_001812439	0	99	1474.92	735	732
GLEAN_01262	membrane alanyl aminopeptidase	2805	gi|91077890|ref|XP_973058.1|PREDICTED: similar to membrane alanyl aminopeptidase [Tribolium castaneum]	XP_973058	0	100	1821.59	934	934
GLEAN_01263	glycerophosphodiester phosphodiesterase 1	1071	gi|91077892|ref|XP_973098.1|PREDICTED: similar to predicted protein [Tribolium castaneum]	XP_973098	0	100	694.886	356	356
GLEAN_01264	tyrosine-protein kinase transmembrane receptor	978	gi|242017295|ref|XP_002429127.1|hypothetical protein Phum_PHUM420770 [Pediculus humanus corporis] >gi|212513991|gb|EEB16389.1| hypothetical protein Phum_PHUM420770 [Pediculus humanus corporis]	XP_002429127	1.18335e-36	57	157.918	232	134
GLEAN_01266	isoform c	861	gi|242010733|ref|XP_002426113.1|hypothetical protein Phum_PHUM236700 [Pediculus humanus corporis] >gi|212510160|gb|EEB13375.1| hypothetical protein Phum_PHUM236700 [Pediculus humanus corporis]	XP_002426113	4.42905e-26	45	122.479	293	132
GLEAN_01268	deoxyribonuclease i	1215	gi|91077906|ref|XP_973587.1|PREDICTED: similar to deoxyribonuclease I [Tribolium castaneum]	XP_973587	0	100	787.719	396	396
GLEAN_01269	knot cg10197-pb	294	gi|189234876|ref|XP_973686.2|PREDICTED: similar to knot CG10197-PB [Tribolium castaneum]	XP_973686	1.0128e-33	100	145.976	76	76
GLEAN_01270	transcription factor coe3	2757	gi|189234876|ref|XP_973686.2|PREDICTED: similar to knot CG10197-PB [Tribolium castaneum]	XP_973686	0	100	1351.27	788	788
GLEAN_01271	odorant receptor 1	711	gi|91084439|ref|XP_969195.1|PREDICTED: similar to Putative odorant receptor 42b [Tribolium castaneum] >gi|125629093|emb|CAL23160.2| gustatory receptor candidate 27 [Tribolium castaneum]	XP_969195	1.94407e-28	51	129.798	239	123
GLEAN_01272	odorant receptor 94a	1530	gi|91084439|ref|XP_969195.1|PREDICTED: similar to Putative odorant receptor 42b [Tribolium castaneum] >gi|125629093|emb|CAL23160.2| gustatory receptor candidate 27 [Tribolium castaneum]	XP_969195	2.94251e-20	46	104.375	251	116
GLEAN_01273	odorant receptor 42b	897	gi|91084439|ref|XP_969195.1|PREDICTED: similar to Putative odorant receptor 42b [Tribolium castaneum] >gi|125629093|emb|CAL23160.2| gustatory receptor candidate 27 [Tribolium castaneum]	XP_969195	2.45997e-14	46	83.5741	245	113
GLEAN_01275	chemosensory receptor 10	747	gi|91084439|ref|XP_969195.1|PREDICTED: similar to Putative odorant receptor 42b [Tribolium castaneum] >gi|125629093|emb|CAL23160.2| gustatory receptor candidate 27 [Tribolium castaneum]	XP_969195	1.31261e-17	45	93.9745	240	109
GLEAN_01276	chromosome 20 open reading frame 30	351	gi|91077920|ref|XP_974035.1|PREDICTED: similar to predicted protein [Tribolium castaneum]	XP_974035	7.9417e-63	100	242.662	116	116
GLEAN_01277	peptidylprolyl isomerase -like 3	450	gi|91077922|ref|XP_974063.1|PREDICTED: similar to AGAP009996-PA [Tribolium castaneum]	XP_974063	8.14335e-76	100	285.804	149	149
GLEAN_01278	monocarboxylate transporter	2466	gi|91077928|ref|XP_974143.1|PREDICTED: similar to AGAP003206-PA [Tribolium castaneum]	XP_974143	0	96	1479.92	821	793
GLEAN_01279	component of oligomeric golgi complex 7	3924	gi|91077932|ref|XP_974190.1|PREDICTED: similar to component of oligomeric golgi complex 7 [Tribolium castaneum]	XP_974190	0	100	1438.32	725	725
GLEAN_01280	cg3726 cg3726-pa	1455	gi|91077936|ref|XP_974269.1|PREDICTED: similar to CG3726 CG3726-PA [Tribolium castaneum]	XP_974269	0	99	719.924	133	132
GLEAN_01281	ribosomal protein s6	726	gi|91077938|ref|XP_974296.1|PREDICTED: similar to ribosomal protein S6 [Tribolium castaneum]	XP_974296	8.91179e-117	100	423.32	241	241
GLEAN_01282	isoform a	324	gi|189234888|ref|XP_001815109.1|PREDICTED: similar to AGAP007049-PA [Tribolium castaneum]	XP_001815109	2.16207e-60	100	234.572	107	107
GLEAN_01287	mitochondrial ribosome recycling factor	789	gi|91077948|ref|XP_966879.1|PREDICTED: similar to mitochondrial ribosome recycling factor [Tribolium castaneum]	XP_966879	1.88655e-118	100	429.098	262	262
GLEAN_01289	lim homeobox protein	1062	gi|270002858|gb|EEZ99305.1|LIM homeobox transcription factor 1, beta 2 [Tribolium castaneum]	EEZ99305	0	100	743.421	353	353
GLEAN_01290	cg32105 cg32105-pb	765	gi|91077954|ref|XP_967240.1|PREDICTED: similar to CG32105 CG32105-PB [Tribolium castaneum]	XP_967240	2.3797e-62	96	242.662	123	119
GLEAN_01291	lim homeobox protein	1167	gi|91077954|ref|XP_967240.1|PREDICTED: similar to CG32105 CG32105-PB [Tribolium castaneum]	XP_967240	0	98	663.685	365	361
GLEAN_01292	anaphase promoting complex subunit 5	2271	gi|189234900|ref|XP_967402.2|PREDICTED: similar to anaphase-promoting complex, subunit-5, putative [Tribolium castaneum]	XP_967402	0	100	1479.15	736	736
GLEAN_01293	loc495415 protein	1752	gi|91077960|ref|XP_967490.1|PREDICTED: similar to LOC495415 protein [Tribolium castaneum]	XP_967490	0	100	1184.86	583	583
GLEAN_01294	PREDICTED: similar to AGAP007585-PA [Tribolium castaneum]	723	gi|91077962|ref|XP_967569.1|PREDICTED: similar to AGAP007585-PA [Tribolium castaneum]	XP_967569	3.70357e-06	81	55.8398	37	30
GLEAN_01296	rna binding motif protein 46	1020	gi|91077966|ref|XP_967803.1|PREDICTED: similar to APOBEC1 complementation factor [Tribolium castaneum]	XP_967803	3.76206e-57	60	226.098	308	186
GLEAN_01297	apobec1 complementation factor	2019	gi|189234902|ref|XP_967881.2|PREDICTED: similar to APOBEC-1 complementation factor long [Tribolium castaneum]	XP_967881	1.98259e-179	82	633.639	305	253
GLEAN_01298	nanos homolog 2	1638	gi|66513606|ref|XP_623828.1|PREDICTED: similar to CG3726-PA [Apis mellifera]	XP_623828	4.30459e-65	56	253.447	389	218
GLEAN_01300	prophenoloxidase activating factor	1044	gi|91077976|ref|XP_968341.1|PREDICTED: similar to prophenoloxidase activating factor [Tribolium castaneum]	XP_968341	0	100	733.791	347	347
GLEAN_01301	prophenoloxidase activating factor	1068	gi|91077978|ref|XP_968427.1|PREDICTED: similar to prophenoloxidase activating factor [Tribolium castaneum]	XP_968427	0	100	742.651	355	355
GLEAN_01302	ribonuclease p mrp subunit	1548	gi|91077988|ref|XP_968808.1|PREDICTED: similar to ribonuclease p/mrp subunit [Tribolium castaneum]	XP_968808	0	92	837.41	493	454
GLEAN_01303	selenoprotein w2	291	gi|91077992|ref|XP_968954.1|PREDICTED: similar to selenoprotein W2 [Tribolium castaneum]	XP_968954	2.66257e-50	100	201.06	96	96
GLEAN_01306	signal recognition particle receptor	987	gi|123424142|ref|XP_001306517.1|variable membrane protein precursor [Trichomonas vaginalis G3] >gi|121888096|gb|EAX93587.1| variable membrane protein precursor, putative [Trichomonas vaginalis G3]	XP_001306517	2.61182e-07	48	60.4622	133	64
GLEAN_01307	gustatory receptor	927	gi|163716780|gb|ABY40614.1|gustatory receptor [Tribolium castaneum]	ABY40614	6.28409e-170	100	600.512	297	297
GLEAN_01308	gustatory receptor	966	gi|163716782|gb|ABY40615.1|gustatory receptor [Tribolium castaneum]	ABY40615	1.28011e-152	96	543.117	308	298
GLEAN_01309	y4893_drome ame: full=tppp family protein cg4893	279	gi|91092976|ref|XP_967368.1|PREDICTED: similar to GA18507-PA [Tribolium castaneum]	XP_967368	5.48159e-16	71	87.0409	90	64
GLEAN_01310	allergen aca s 13	405	gi|91078008|ref|XP_969762.1|PREDICTED: similar to allergen Aca s 13 [Tribolium castaneum]	XP_969762	2.80394e-68	100	260.766	134	134
GLEAN_01311	cg14085 cg14085-pa	2511	gi|91078010|ref|XP_969830.1|PREDICTED: similar to CG14085 CG14085-PA [Tribolium castaneum]	XP_969830	0	97	1523.84	836	812
GLEAN_01312	viral a-type inclusion protein	2655	gi|123472754|ref|XP_001319569.1|viral A-type inclusion protein [Trichomonas vaginalis G3] >gi|121902355|gb|EAY07346.1| viral A-type inclusion protein, putative [Trichomonas vaginalis G3]	XP_001319569	1.67207e-19	42	102.834	687	291
GLEAN_01313	chemosensory receptor 10	768	gi|189234373|ref|XP_974585.2|PREDICTED: similar to protein kinase C inhibitor [Tribolium castaneum]	XP_974585	8.36152e-15	63	84.7297	103	65
GLEAN_01314	protein kinase c inhibitor	555	gi|189234373|ref|XP_974585.2|PREDICTED: similar to protein kinase C inhibitor [Tribolium castaneum]	XP_974585	1.24976e-06	55	39.6614	54	30
GLEAN_01315	cg2974 cg2974-pa	1833	gi|189234917|ref|XP_970501.2|PREDICTED: similar to CG2974 CG2974-PA [Tribolium castaneum]	XP_970501	1.46259e-133	100	481.1	232	232
GLEAN_01316	sulfide quinone reductase	1308	gi|91078028|ref|XP_970713.1|PREDICTED: similar to sulfide quinone reductase [Tribolium castaneum]	XP_970713	0	100	821.617	435	435
GLEAN_01317	ribosomal protein s16	459	gi|91078030|ref|XP_970777.1|PREDICTED: similar to ribosomal protein S16e [Tribolium castaneum]	XP_970777	6.3533e-81	100	302.753	152	152
GLEAN_01319	novel protein dna polymerases	2898	gi|115733109|ref|XP_781219.2|PREDICTED: hypothetical protein [Strongylocentrotus purpuratus] >gi|115946881|ref|XP_001182226.1| PREDICTED: hypothetical protein [Strongylocentrotus purpuratus]	XP_781219	1.32348e-33	49	149.828	251	123
GLEAN_01320	inscuteable homolog	1392	gi|91078046|ref|XP_971013.1|PREDICTED: similar to Protein inscuteable homolog (Minsc) [Tribolium castaneum]	XP_971013	0	100	810.831	463	463
GLEAN_01321	myosin isoform e	3036	gi|189234926|ref|XP_971077.2|PREDICTED: similar to unconventional myosin 95e [Tribolium castaneum]	XP_971077	0	99	1972.21	1010	1001
GLEAN_01322	mitochondrial import inner membrane translocase subunit tim17	534	gi|91078052|ref|XP_971201.1|PREDICTED: similar to CG40451 CG40451-PA [Tribolium castaneum]	XP_971201	8.03299e-92	100	339.347	165	165
GLEAN_01323	isoform a	2262	gi|189234930|ref|XP_971266.2|PREDICTED: similar to ctl2 [Tribolium castaneum]	XP_971266	0	83	1146.72	753	628
GLEAN_01324	lipid storage droplet- isoform c	1140	gi|91078042|ref|XP_966587.1|PREDICTED: similar to Lipid storage droplet-1 CG10374-PC isoform 1 [Tribolium castaneum]	XP_966587	0	90	678.322	395	358
GLEAN_01325	msf1 protein	639	gi|91078064|ref|XP_971566.1|PREDICTED: similar to AGAP010959-PA [Tribolium castaneum]	XP_971566	1.91301e-111	100	405.216	212	212
GLEAN_01326	ubiquitin domain-containing	720	gi|91078068|ref|XP_971672.1|PREDICTED: similar to ubiquitin domain-containing protein 1 [Tribolium castaneum]	XP_971672	1.35303e-109	100	399.438	239	239
GLEAN_01327	aldehyde dehydrogenase	1911	gi|73947074|ref|XP_864222.1|PREDICTED: similar to aldehyde dehydrogenase 16 family, member A1 isoform 3 [Canis familiaris]	XP_864222	2.06328e-29	47	135.191	424	202
GLEAN_01328	prolyl-trna synthetase	1056	gi|91078076|ref|XP_971952.1|PREDICTED: similar to prolyl-tRNA synthetase [Tribolium castaneum]	XP_971952	0	100	670.618	341	341
GLEAN_01329	wd repeat domain 34	1149	gi|91078080|ref|XP_972059.1|PREDICTED: similar to WD repeat domain 34 [Tribolium castaneum]	XP_972059	0	86	687.567	441	380
GLEAN_01330	nadh-ubiquinone oxidoreductase fe-s protein 2	1368	gi|91078082|ref|XP_972109.1|PREDICTED: similar to NADH dehydrogenase iron-sulfur protein 2, mitochondrial [Tribolium castaneum]	XP_972109	0	100	941.028	455	455
GLEAN_01334	ino80 complex subunit c	360	gi|91078088|ref|XP_972319.1|PREDICTED: similar to Ies6-similar protein [Tribolium castaneum]	XP_972319	1.33893e-62	100	241.891	119	119
GLEAN_01336	isoform c	1113	gi|91078092|ref|XP_972467.1|PREDICTED: similar to CG8929 CG8929-PC [Tribolium castaneum]	XP_972467	3.25974e-89	100	332.798	119	119
GLEAN_01338	voltage-gated ion channel	5232	gi|189234946|ref|XP_001812120.1|PREDICTED: similar to voltage-gated ion channel [Tribolium castaneum]	XP_001812120	0	99	3381.27	1742	1741
GLEAN_01339	acid phosphatase 1	1119	gi|91078098|ref|XP_972663.1|PREDICTED: similar to putative acid phosphatase 1 [Tribolium castaneum]	XP_972663	0	100	725.317	355	355
GLEAN_01340	acid phosphatase 1	1125	gi|91078102|ref|XP_972744.1|PREDICTED: similar to putative acid phosphatase 1 [Tribolium castaneum]	XP_972744	0	100	733.406	360	360
GLEAN_01341	transient receptor potential cation channel protein painless	1788	gi|157114417|ref|XP_001652261.1|transient receptor potential cation channel protein painless [Aedes aegypti] >gi|108877305|gb|EAT41530.1| transient receptor potential cation channel protein painless [Aedes aegypti]	XP_001652261	2.76464e-12	43	78.1814	404	177
GLEAN_01346	dna helicase hel308	3240	gi|189234951|ref|XP_973059.2|PREDICTED: similar to mutagen-sensitive 301 CG7972-PA [Tribolium castaneum]	XP_973059	0	100	1787.31	960	960
GLEAN_01347	atpase n2b	1302	gi|189234955|ref|XP_973142.2|PREDICTED: similar to AGAP009867-PA [Tribolium castaneum]	XP_973142	0	100	815.068	406	406
GLEAN_01348	utp11-like u3 small nucleolar ribonucleoprotein	711	gi|242013763|ref|XP_002427570.1|conserved hypothetical protein [Pediculus humanus corporis] >gi|212511985|gb|EEB14832.1| conserved hypothetical protein [Pediculus humanus corporis]	XP_002427570	1.5297e-49	66	199.904	253	168
GLEAN_01349	pickpocket 13	1164	gi|189234961|ref|XP_973354.2|PREDICTED: similar to AGAP007945-PA [Tribolium castaneum]	XP_973354	0	99	726.857	389	387
GLEAN_01350	obstractor d	768	gi|121583752|ref|NP_001073568.1|obstractor D [Tribolium castaneum] >gi|119387892|gb|ABL73931.1| obstractor D [Tribolium castaneum]	NP_001073568	2.41465e-155	100	551.592	255	255
GLEAN_01351	hypothetical protein LOC100187600 [Tribolium castaneum]	246	gi|197245433|ref|NP_001127806.1|hypothetical protein LOC100187600 [Tribolium castaneum]	NP_001127806	2.30588e-14	100	81.6481	36	36
GLEAN_01352	polyadenylation factor	882	gi|91078140|ref|XP_973588.1|PREDICTED: similar to conserved hypothetical protein [Tribolium castaneum]	XP_973588	5.09592e-158	100	560.836	293	293
GLEAN_01354	cg17838 cg17838-pb	135	gi|189234965|ref|XP_973687.2|PREDICTED: similar to CG17838 CG17838-PB [Tribolium castaneum]	XP_973687	6.51004e-09	100	63.5438	43	43
GLEAN_01355	cg31195 cg31195-pa	2403	gi|91078144|ref|XP_973718.1|PREDICTED: similar to CG31195 CG31195-PA [Tribolium castaneum]	XP_973718	0	100	1636.31	800	800
GLEAN_01356	embryonic ectoderm development	1293	gi|91078148|ref|XP_973780.1|PREDICTED: similar to extra sex combs [Tribolium castaneum]	XP_973780	0	100	828.935	422	422
GLEAN_01357	isoform a	927	gi|91078150|ref|XP_973808.1|PREDICTED: similar to CG8927 CG8927-PA [Tribolium castaneum]	XP_973808	2.33448e-132	100	475.707	308	308
GLEAN_01358	luciferin 4-monooxygenase	1635	gi|189234969|ref|XP_973874.2|PREDICTED: similar to CG6178 CG6178-PA [Tribolium castaneum]	XP_973874	0	98	964.14	544	534
GLEAN_01359	phosphohistidine phosphatase 1	387	gi|91078158|ref|XP_973931.1|PREDICTED: similar to F36A2.8 [Tribolium castaneum]	XP_973931	5.98462e-71	100	269.626	128	128
GLEAN_01360	actin binding	2619	gi|189234973|ref|XP_001813244.1|PREDICTED: similar to alpha Catenin CG17947-PA [Tribolium castaneum]	XP_001813244	0	100	1599.33	872	872
GLEAN_01361	protease m1 zinc metalloprotease	525	gi|189234976|ref|XP_966625.2|PREDICTED: similar to protease m1 zinc metalloprotease [Tribolium castaneum]	XP_966625	4.45297e-76	100	286.96	171	171
GLEAN_01362	protease m1 zinc metalloprotease	2847	gi|189234976|ref|XP_966625.2|PREDICTED: similar to protease m1 zinc metalloprotease [Tribolium castaneum]	XP_966625	0	100	1941.39	948	948
GLEAN_01363	hedgehog	345	gi|224459198|gb|ACN43334.1|hedgehog [Tribolium castaneum]	ACN43334	1.16642e-29	95	132.494	70	67
GLEAN_01364	hedgehog	1059	gi|167234445|ref|NP_001107837.1|hedgehog [Tribolium castaneum]	NP_001107837	2.51176e-168	100	595.504	293	293
GLEAN_01365	cg6693-pa isoform partial	774	gi|91078168|ref|XP_966793.1|PREDICTED: similar to AGAP004849-PA [Tribolium castaneum]	XP_966793	2.31283e-129	100	465.307	257	257
GLEAN_01366	mitochondrial ribosomal	1629	gi|91078178|ref|XP_967403.1|PREDICTED: similar to AGAP001134-PA [Tribolium castaneum]	XP_967403	0	100	1043.88	522	522
GLEAN_01367	beta 1-like 2	1893	gi|91078180|ref|XP_967491.1|PREDICTED: similar to galactosidase, beta 1-like 2 [Tribolium castaneum]	XP_967491	0	100	1302.35	630	630
GLEAN_01368	beta 1-like 2	1875	gi|91078184|ref|XP_967722.1|PREDICTED: similar to galactosidase, beta 1-like 2 [Tribolium castaneum]	XP_967722	0	100	1297.72	624	624
GLEAN_01369	group 10 secretory phospholipase a2	447	gi|158288534|ref|XP_310404.3|AGAP003846-PA [Anopheles gambiae str. PEST] >gi|157019128|gb|EAA06034.3| AGAP003846-PA [Anopheles gambiae str. PEST]	XP_310404	9.10587e-51	80	202.601	121	98
GLEAN_01370	acyl-coenzyme a dehydrogenase member 9	1872	gi|189234981|ref|XP_968038.2|PREDICTED: similar to oxidoreductase [Tribolium castaneum]	XP_968038	0	99	1192.95	622	618
GLEAN_01371	isoform e	2247	gi|189234983|ref|XP_968115.2|PREDICTED: similar to groucho CG8384-PA [Tribolium castaneum]	XP_968115	0	100	1099.73	338	338
GLEAN_01372	myosin-rhogap myr	6066	gi|270002356|gb|EEZ98803.1|hypothetical protein TcasGA2_TC001372 [Tribolium castaneum]	EEZ98803	0	100	4072.7	2021	2021
GLEAN_01373	gustatory receptor	1164	gi|91078196|ref|XP_968269.1|PREDICTED: similar to Gustatory receptor 28b CG13788-PB [Tribolium castaneum] >gi|125629051|emb|CAL23190.2| gustatory receptor candidate 57 [Tribolium castaneum]	XP_968269	0	100	742.651	387	387
GLEAN_01374	aquaporin	801	gi|91078198|ref|XP_968342.1|PREDICTED: similar to aquaporin [Tribolium castaneum]	XP_968342	8.99329e-132	100	473.396	266	266
GLEAN_01375	10g08	1239	gi|91078202|ref|XP_968587.1|PREDICTED: similar to 10G08 [Tribolium castaneum]	XP_968587	0	100	821.617	412	412
GLEAN_01376	cg11318 cg11318-pa	2970	gi|189234990|ref|XP_001808393.1|PREDICTED: similar to conserved hypothetical protein [Tribolium castaneum]	XP_001808393	0	99	1652.11	879	877
GLEAN_01377	exosome complex exonuclease rrp4	891	gi|91078208|ref|XP_968880.1|PREDICTED: similar to AGAP011211-PA [Tribolium castaneum]	XP_968880	1.46659e-144	100	516.153	296	296
GLEAN_01378	PREDICTED: hypothetical protein [Apis mellifera]	387	gi|66513781|ref|XP_624238.1|PREDICTED: hypothetical protein [Apis mellifera]	XP_624238	3.91527e-38	79	160.614	125	99
GLEAN_01379	nucleotide-binding	738	gi|91078214|ref|XP_969103.1|PREDICTED: similar to Nucleotide-binding protein-like [Tribolium castaneum]	XP_969103	5.1978e-96	99	354.369	113	112
GLEAN_01380	phosphoglyceromutase	771	gi|91078204|ref|XP_966314.1|PREDICTED: similar to putative phosphoglycerate mutase [Tribolium castaneum]	XP_966314	1.52828e-149	100	532.332	256	256
GLEAN_01381	gpcr class a orphan receptor 1 (agap001862-pa)	1257	gi|91078222|ref|XP_969392.1|PREDICTED: similar to putative GPCR class a orphan receptor 1 (AGAP001862-PA) [Tribolium castaneum]	XP_969392	0	100	712.99	418	418
GLEAN_01382	isoform c	2010	gi|66546392|ref|XP_392295.2|PREDICTED: similar to bifocal CG1822-PB, isoform B [Apis mellifera]	XP_392295	1.33228e-34	46	152.525	417	192
GLEAN_01383	cell division cycle 20 homolog ( cerevisiae)	1560	gi|91078224|ref|XP_969612.1|PREDICTED: similar to WD repeat-containing protein slp1 [Tribolium castaneum]	XP_969612	0	100	974.541	519	519
GLEAN_01384	vacuolar protein sorting 16	2523	gi|91095247|ref|XP_971196.1|PREDICTED: similar to vacuolar protein sorting vps16 [Tribolium castaneum]	XP_971196	0	100	1677.14	840	840
GLEAN_01386	gag-pol polyprotein	1905	gi|189239728|ref|XP_001807662.1|PREDICTED: similar to putative gag-pol protein [Tribolium castaneum]	XP_001807662	0	97	1210.67	636	623
GLEAN_01387	bel12_ag transposon polyprotein	1866	gi|156618|gb|AAA28265.1|mariner transposase [Chrysoperla plorabunda] >gi|600837|gb|AAC46947.1| mariner transposase [Chrysoperla plorabunda]	AAA28265	1.75309e-57	69	228.409	217	151
GLEAN_01388	protein	1494	gi|241176587|ref|XP_002399672.1|hypothetical protein IscW_ISCW024214 [Ixodes scapularis] >gi|215495194|gb|EEC04835.1| hypothetical protein IscW_ISCW024214 [Ixodes scapularis]	XP_002399672	3.21963e-56	71	223.787	205	147
GLEAN_01389	thap domain-containing protein 9	594	gi|189234831|ref|XP_971076.2|PREDICTED: similar to Transposable element P transposase (P-element transposase) [Tribolium castaneum]	XP_971076	2.54052e-08	59	62.3882	103	61
GLEAN_01390	reverse	1494	gi|242004074|ref|XP_002422963.1|reverse transcriptase, putative [Pediculus humanus corporis] >gi|212505879|gb|EEB10225.1| reverse transcriptase, putative [Pediculus humanus corporis]	XP_002422963	6.41253e-97	60	358.992	548	330
GLEAN_01391	gag-pol polyprotein	384	gi|189242090|ref|XP_001807843.1|PREDICTED: similar to putative gag-pol protein [Tribolium castaneum]	XP_001807843	5.65021e-53	99	209.92	123	122
GLEAN_01392	ring finger protein	1110	gi|91095245|ref|XP_970564.1|PREDICTED: similar to ring finger protein 1 [Tribolium castaneum]	XP_970564	2.96141e-175	100	618.616	369	369
GLEAN_01393	tyrosyl-dna phosphodiesterase	1251	gi|189242173|ref|XP_970490.2|PREDICTED: similar to tyrosyl-dna phosphodiesterase [Tribolium castaneum]	XP_970490	2.01916e-146	100	523.087	248	248
GLEAN_01395	wd repeat domain 51a	321	gi|91088247|ref|XP_974080.1|PREDICTED: similar to WD repeat domain 51B [Tribolium castaneum]	XP_974080	1.41649e-35	94	152.14	77	73
GLEAN_01397	reverse transcriptase	6672	gi|193704811|ref|XP_001949771.1|PREDICTED: similar to Putative 115 kDa protein in type-1 retrotransposable element R1DM (Putative 115 kDa protein in type I retrotransposable element R1DM) (ORF 2) [Acyrthosiphon pisum]	XP_001949771	8.45885e-159	53	567	992	529
GLEAN_01398	reverse transcriptase	891	gi|548547|sp|Q03274.1|PO22_POPJARecName: Full=Retrovirus-related Pol polyprotein from type-1 retrotransposable element R2; AltName: Full=Retrovirus-related Pol polyprotein from type I retrotransposable element R2; Includes: RecName: Full=Reverse transcriptase; Includes: RecName: Full=Endonuclease >gi|160754|gb|AAA29785.1| reverse transcriptase	Q03274	1.3119e-68	63	263.848	296	188
GLEAN_01399	cg6379 cg6379-pa	411	gi|189235701|ref|XP_967499.2|PREDICTED: similar to CG6379 CG6379-PA [Tribolium castaneum]	XP_967499	1.71468e-09	66	65.4698	62	41
GLEAN_01400	b-cell lymphoma 3-encoded protein (protein bcl-3) isoform 1	405	gi|189238558|ref|XP_966599.2|PREDICTED: similar to B-cell lymphoma 3-encoded protein (Protein Bcl-3) isoform 1 [Tribolium castaneum]	XP_966599	2.57159e-21	85	104.76	47	40
GLEAN_01401	b-cell lymphoma 3-encoded protein (protein bcl-3) isoform 1	360	gi|189238558|ref|XP_966599.2|PREDICTED: similar to B-cell lymphoma 3-encoded protein (Protein Bcl-3) isoform 1 [Tribolium castaneum]	XP_966599	7.44992e-13	97	76.6406	38	37
GLEAN_01402	hypothetical loc570252	1275	gi|115663028|ref|XP_799265.2|PREDICTED: hypothetical protein [Strongylocentrotus purpuratus] >gi|115924077|ref|XP_001185036.1| PREDICTED: hypothetical protein [Strongylocentrotus purpuratus]	XP_799265	1.99979e-80	58	303.908	462	269
GLEAN_01405	reverse ribonuclease integrase	4362	gi|189242199|ref|XP_001812244.1|PREDICTED: similar to protease, reverse transcriptase, ribonuclease H, integrase [Tribolium castaneum]	XP_001812244	0	97	2767.64	1416	1385
GLEAN_01406	alternative oxidase	378	gi|189546803|ref|XP_691481.3|PREDICTED: hypothetical protein [Danio rerio]	XP_691481	8.32045e-12	56	73.1738	123	69
GLEAN_01407	huntingtin	690	gi|189240623|ref|XP_968384.2|PREDICTED: similar to Huntington disease gene homolog [Tribolium castaneum]	XP_968384	5.31325e-121	99	437.187	218	216
GLEAN_01408	protein kinase protein	1278	gi|91094715|ref|XP_970023.1|PREDICTED: similar to protein kinase protein [Tribolium castaneum]	XP_970023	0	100	829.706	425	425
GLEAN_01409	checkpoint kinase 1	1383	gi|91094709|ref|XP_969818.1|PREDICTED: similar to AGAP008118-PA [Tribolium castaneum]	XP_969818	0	100	864.759	460	460
GLEAN_01410	cg14446 cg14446- partial	996	gi|91089783|ref|XP_967761.1|PREDICTED: similar to CG14446 CG14446-PA, partial [Tribolium castaneum]	XP_967761	2.71171e-161	100	572.007	290	290
GLEAN_01411	cg14446 cg14446-pa	2175	gi|189242331|ref|XP_969592.2|PREDICTED: similar to CG14446 CG14446-PA [Tribolium castaneum]	XP_969592	0	100	1256.89	703	703
GLEAN_01412	sugar transporter	1512	gi|91094699|ref|XP_969450.1|PREDICTED: similar to CG1213 CG1213-PA [Tribolium castaneum]	XP_969450	0	100	947.962	503	503
GLEAN_01413	sugar transporter	1353	gi|91094697|ref|XP_969377.1|PREDICTED: similar to GA11424-PA [Tribolium castaneum]	XP_969377	0	100	881.708	450	450
GLEAN_01414	sugar transporter	1350	gi|91094695|ref|XP_969304.1|PREDICTED: similar to GA11424-PA [Tribolium castaneum]	XP_969304	0	100	865.144	449	449
GLEAN_01416	mitochondrial ribosomal protein l16	714	gi|91089781|ref|XP_967683.1|PREDICTED: similar to AGAP004985-PA [Tribolium castaneum] >gi|91094701|ref|XP_969519.1| PREDICTED: similar to AGAP004985-PA [Tribolium castaneum]	XP_967683	2.5797e-121	100	438.343	237	237
GLEAN_01417	ves g 1 allergen	804	gi|189242333|ref|XP_969676.2|PREDICTED: similar to lipase [Tribolium castaneum]	XP_969676	3.68722e-125	100	451.44	215	215
GLEAN_01418	rab beta subunit	1002	gi|91094707|ref|XP_969750.1|PREDICTED: similar to Rab geranylgeranyltransferase, beta subunit [Tribolium castaneum]	XP_969750	0	100	691.804	333	333
GLEAN_01419	inhibitor of nuclear factor kappa b kinase beta subunit	2115	gi|91094711|ref|XP_969880.1|PREDICTED: similar to Inhibitor of nuclear factor kappa B kinase beta subunit [Tribolium castaneum]	XP_969880	0	100	1366.67	704	704
GLEAN_01420	wd repeat domain 66	2319	gi|91089785|ref|XP_967922.1|PREDICTED: similar to WD repeat domain 66 [Tribolium castaneum]	XP_967922	0	95	1425.61	762	730
GLEAN_01421	blastopia polyprotein	264	gi|189241967|ref|XP_001810545.1|PREDICTED: similar to orf [Tribolium castaneum]	XP_001810545	1.67997e-12	63	75.485	87	55
GLEAN_01422	electron-transferring-flavoprotein dehydrogenase	429	gi|124378220|ref|YP_001029420.1|GfV-C17-ORF1 [Glypta fumiferanae ichnovirus] >gi|124270627|dbj|BAF45556.1| GfV-C17-ORF1 [Glypta fumiferanae ichnovirus]	YP_001029420	5.67087e-16	61	70.0922	65	40
GLEAN_01424	gag-pol polyprotein	2037	gi|189238218|ref|XP_970252.2|PREDICTED: similar to formin 3 CG33556-PB [Tribolium castaneum]	XP_970252	1.96925e-126	86	457.603	279	240
GLEAN_01425	formin 3 cg33556-pb	1119	gi|189238218|ref|XP_970252.2|PREDICTED: similar to formin 3 CG33556-PB [Tribolium castaneum]	XP_970252	1.94541e-57	95	227.254	127	121
GLEAN_01426	transposase	2493	gi|115949104|ref|XP_001182107.1|PREDICTED: similar to transposase [Strongylocentrotus purpuratus]	XP_001182107	4.2069e-166	59	589.726	865	511
GLEAN_01427	transposase	786	gi|189531698|ref|XP_001341056.2|PREDICTED: similar to polyprotein [Danio rerio]	XP_001341056	1.0586e-12	56	77.7962	139	78
GLEAN_01428	pol polyprotein	1533	gi|189242191|ref|XP_001810599.1|PREDICTED: similar to pol polyprotein [Tribolium castaneum]	XP_001810599	7.90554e-74	57	282.337	376	217
GLEAN_01429	alternative oxidase	3705	gi|189546803|ref|XP_691481.3|PREDICTED: hypothetical protein [Danio rerio]	XP_691481	3.96648e-62	51	244.973	374	194
GLEAN_01430	inhibitor of nuclear factor kappa b kinase beta subunit	573	gi|91095275|ref|XP_966944.1|PREDICTED: similar to inhibitor of kappaB kinase beta, partial [Tribolium castaneum]	XP_966944	6.90149e-106	100	386.341	190	190
GLEAN_01431	nicotinic acetylcholine receptor alpha 7 subunit	1587	gi|158262733|ref|NP_001103420.1|nicotinic acetylcholine receptor alpha 7 subunit [Tribolium castaneum] >gi|154810985|gb|ABS86911.1| nicotinic acetylcholine receptor subunit alpha7 [Tribolium castaneum] >gi|227439247|gb|ACP31301.1| nicotinic acetylcholine receptor a7 subunit [Tribolium castaneum]	NP_001103420	0	100	995.342	528	528
GLEAN_01432	nicotinic acetylcholine receptor subunit beta 1	1539	gi|158262721|ref|NP_001103418.1|nicotinic acetylcholine receptor beta 1 subunit isoform 1 [Tribolium castaneum] >gi|154810995|gb|ABS86916.1| nicotinic acetylcholine receptor subunit beta1 [Tribolium castaneum]	NP_001103418	0	100	973.77	512	512
GLEAN_01433	isoform d	4704	gi|189241998|ref|XP_969442.2|PREDICTED: similar to CG6454 CG6454-PA [Tribolium castaneum]	XP_969442	0	98	2879.74	1578	1561
GLEAN_01434	acetyl-coa synthetase	2025	gi|91093581|ref|XP_969296.1|PREDICTED: similar to AGAP001473-PA [Tribolium castaneum]	XP_969296	0	100	1361.67	674	674
GLEAN_01436	ceramide glucosyltransferase	243	gi|91093579|ref|XP_968860.1|PREDICTED: similar to GA19592-PA [Tribolium castaneum]	XP_968860	2.37096e-29	97	122.479	34	33
GLEAN_01437	adaptor-related protein complex mu 1 subunit	1269	gi|91093575|ref|XP_968639.1|PREDICTED: similar to AGAP011374-PA [Tribolium castaneum]	XP_968639	0	100	813.527	422	422
GLEAN_01438	adenosyl homocysteinase	1215	gi|242013664|ref|XP_002427522.1|adenosylhomocysteinase, putative [Pediculus humanus corporis] >gi|212511924|gb|EEB14784.1| adenosylhomocysteinase, putative [Pediculus humanus corporis]	XP_002427522	0	96	783.097	404	391
GLEAN_01439	was protein family homolog 1	1164	gi|91093567|ref|XP_968173.1|PREDICTED: similar to open reading frame 19 [Tribolium castaneum]	XP_968173	0	100	666.766	373	373
GLEAN_01440	dusky-like cg15013-pa	1836	gi|189241983|ref|XP_968018.2|PREDICTED: similar to dusky-like CG15013-PA [Tribolium castaneum]	XP_968018	0	100	1092.41	605	605
GLEAN_01441	dusky-like cg15013-pa	477	gi|189241983|ref|XP_968018.2|PREDICTED: similar to dusky-like CG15013-PA [Tribolium castaneum]	XP_968018	4.43955e-66	100	253.447	119	119
GLEAN_01442	ken and barbie cg5575-pa	1686	gi|189241983|ref|XP_968018.2|PREDICTED: similar to dusky-like CG15013-PA [Tribolium castaneum]	XP_968018	0	100	1036.56	561	561
GLEAN_01443	udp-galactose transporter	1029	gi|189241981|ref|XP_967858.2|PREDICTED: similar to UDP-galactose transporter [Tribolium castaneum]	XP_967858	0	99	652.899	342	340
GLEAN_01444	suppressor protein	3318	gi|189241976|ref|XP_967621.2|PREDICTED: similar to klarsicht CG17046-PB [Tribolium castaneum]	XP_967621	0	99	1103.2	448	447
GLEAN_01448	bm trachealess	2556	gi|189241974|ref|XP_967112.2|PREDICTED: similar to Bm trachealess [Tribolium castaneum]	XP_967112	0	99	1260.74	765	762
GLEAN_01449	semaphorin	2655	gi|91093541|ref|XP_966934.1|PREDICTED: similar to AGAP002424-PA [Tribolium castaneum]	XP_966934	0	96	1652.49	873	839
GLEAN_01450	cysteine-rich hydrophobic domain 2	501	gi|91093537|ref|XP_966761.1|PREDICTED: similar to cysteine-rich hydrophobic domain 2 [Tribolium castaneum]	XP_966761	1.1118e-75	100	285.419	166	166
GLEAN_01451	fibropellin ib	423	gi|91093539|ref|XP_966844.1|PREDICTED: similar to AGAP001277-PA [Tribolium castaneum]	XP_966844	3.22429e-72	100	273.863	140	140
GLEAN_01452	actin-related protein 8 isoform 1	1689	gi|189241972|ref|XP_967032.2|PREDICTED: similar to AGAP010671-PA [Tribolium castaneum]	XP_967032	0	98	1112.44	568	558
GLEAN_01453	neuronal pas domain-containing	414	gi|189241974|ref|XP_967112.2|PREDICTED: similar to Bm trachealess [Tribolium castaneum]	XP_967112	1.10168e-24	100	115.931	53	53
GLEAN_01456	conserved hypothetical protein [Pediculus humanus corporis]	555	gi|242025335|ref|XP_002433080.1|conserved hypothetical protein [Pediculus humanus corporis] >gi|212518607|gb|EEB20342.1| conserved hypothetical protein [Pediculus humanus corporis]	XP_002433080	1.51107e-06	88	56.225	34	30
GLEAN_01458	run domain containing 1	1674	gi|91093549|ref|XP_967703.1|PREDICTED: similar to RUN domain-containing protein 1 [Tribolium castaneum]	XP_967703	0	100	1011.13	524	524
GLEAN_01459	lymphoid specific	1659	gi|189241979|ref|XP_967778.2|PREDICTED: similar to TBC1D12: TBC1 domain family, member 12 [Tribolium castaneum]	XP_967778	0	96	1095.11	572	552
GLEAN_01460	conserved hypothetical protein [Pediculus humanus corporis]	756	gi|242021597|ref|XP_002431231.1|conserved hypothetical protein [Pediculus humanus corporis] >gi|212516480|gb|EEB18493.1| conserved hypothetical protein [Pediculus humanus corporis]	XP_002431231	6.15104e-39	49	164.851	313	154
GLEAN_01461	ligatin	1617	gi|189241990|ref|XP_968402.2|PREDICTED: similar to ligatin [Tribolium castaneum]	XP_968402	0	99	1035.4	534	533
GLEAN_01462	adp ribosylation factor 2	336	gi|189241987|ref|XP_001808435.1|PREDICTED: similar to ADP ribosylation factor-like protein isoform 2 [Tribolium castaneum]	XP_001808435	8.37452e-57	100	222.631	111	111
GLEAN_01463	adp-ribosylation factor 4	543	gi|91093573|ref|XP_968567.1|PREDICTED: similar to ADP ribosylation factor-like protein [Tribolium castaneum]	XP_968567	1.60036e-98	100	361.688	180	180
GLEAN_01464	armadillo repeat protein	2733	gi|189241994|ref|XP_968711.2|PREDICTED: similar to plakophilin-4 [Tribolium castaneum]	XP_968711	0	100	1118.61	626	626
GLEAN_01465	ceramide glucosyltransferase	1131	gi|91093579|ref|XP_968860.1|PREDICTED: similar to GA19592-PA [Tribolium castaneum]	XP_968860	0	100	782.326	376	376
GLEAN_01466	isoform c	2268	gi|189241996|ref|XP_001808875.1|PREDICTED: similar to GA18075-PA [Tribolium castaneum]	XP_001808875	0	100	1312.75	755	755
GLEAN_01467	plasma membrane calcium-transporting atpase 2	3654	gi|195450809|ref|XP_002072642.1|GK13713 [Drosophila willistoni] >gi|194168727|gb|EDW83628.1| GK13713 [Drosophila willistoni]	XP_002072642	0	89	1729.53	1129	1012
GLEAN_01468	isoform e	291	gi|91093565|ref|XP_966434.1|PREDICTED: similar to CG2165 CG2165-PE isoform 1 [Tribolium castaneum]	XP_966434	5.04473e-33	97	143.665	76	74
GLEAN_01470	ras-related protein rap-1b precursor	555	gi|91093591|ref|XP_969742.1|PREDICTED: similar to Ras-like protein 3 precursor (Protein roughened) [Tribolium castaneum]	XP_969742	1.42672e-89	100	332.028	184	184
GLEAN_01473	cg6913	537	gi|91095215|ref|XP_969233.1|PREDICTED: similar to n-twist [Tribolium castaneum]	XP_969233	4.65085e-87	100	323.553	178	178
GLEAN_01474	protein containing duf1703	1257	gi|238924760|ref|YP_002938276.1|hypothetical protein EUBREC_2411 [Eubacterium rectale ATCC 33656] >gi|238876435|gb|ACR76142.1| Hypothetical protein EUBREC_2411 [Eubacterium rectale ATCC 33656]	YP_002938276	4.86566e-15	44	86.6557	408	181
GLEAN_01475	gag-like protein	360	gi|189238666|ref|XP_001807008.1|PREDICTED: similar to gag-like protein [Tribolium castaneum]	XP_001807008	5.30196e-35	80	150.214	107	86
GLEAN_01476	gag-like protein	612	gi|189242131|ref|XP_001810131.1|PREDICTED: similar to gag-like protein [Tribolium castaneum]	XP_001810131	7.41501e-95	97	319.316	94	92
GLEAN_01477	transcription elongation factor b	1764	gi|91094759|ref|XP_966848.1|PREDICTED: similar to GA19837-PA, partial [Tribolium castaneum]	XP_966848	0	100	872.078	583	583
GLEAN_01478	trafficking protein particle complex 1	438	gi|91094761|ref|XP_966940.1|PREDICTED: similar to trafficking protein particle complex 1 [Tribolium castaneum]	XP_966940	1.12004e-77	100	291.967	145	145
GLEAN_01479	PREDICTED: similar to Y26D4A.11, partial [Tribolium castaneum]	930	gi|189242126|ref|XP_001813643.1|PREDICTED: similar to Y26D4A.11, partial [Tribolium castaneum]	XP_001813643	2.04377e-35	65	153.68	167	109
GLEAN_01480	hypothetical loc570252	4449	gi|189242273|ref|XP_001809310.1|PREDICTED: similar to C25F9.2, partial [Tribolium castaneum]	XP_001809310	0	98	936.021	275	270
GLEAN_01481	PREDICTED: similar to Y26D4A.11, partial [Tribolium castaneum]	1410	gi|189242151|ref|XP_001811118.1|PREDICTED: similar to Y26D4A.11, partial [Tribolium castaneum]	XP_001811118	7.67251e-145	100	518.079	272	272
GLEAN_01482	tetratricopeptide repeat domain partial	864	gi|190702233|gb|ACE75131.1|hypothetical protein GFP_L7_0730 [Glyptapanteles flavicoxis]	ACE75131	4.9291e-25	56	119.013	212	119
GLEAN_01483	gag-like protein	1425	gi|189242092|ref|XP_001807414.1|PREDICTED: similar to Gag-like protein [Tribolium castaneum]	XP_001807414	0	100	847.81	474	474
GLEAN_01484	tyrosine kinase receptor	453	gi|193713844|ref|XP_001946289.1|PREDICTED: similar to F57G4.9 [Acyrthosiphon pisum]	XP_001946289	3.96125e-14	64	80.8777	92	59
GLEAN_01485	gag-like protein	1110	gi|193580170|ref|XP_001947054.1|PREDICTED: similar to pol-like protein [Acyrthosiphon pisum]	XP_001947054	8.10659e-40	63	168.703	192	122
GLEAN_01487	cg10185 cg10185-pa	399	gi|157111035|ref|XP_001651362.1|hypothetical protein AaeL_AAEL005720 [Aedes aegypti] >gi|108878553|gb|EAT42778.1| conserved hypothetical protein [Aedes aegypti]	XP_001651362	2.75096e-47	93	191.045	105	98
GLEAN_01490	PREDICTED: similar to conserved hypothetical protein [Hydra magnipapillata]	249	gi|221109980|ref|XP_002169704.1|PREDICTED: similar to conserved hypothetical protein [Hydra magnipapillata]	XP_002169704	1.49293e-05	56	52.373	79	45
GLEAN_01491	enzymatic polyprotein endonuclease reverse	4191	gi|130407|sp|P10394.1|POL4_DROMERecName: Full=Retrovirus-related Pol polyprotein from transposon 412; Includes: RecName: Full=Protease; Includes: RecName: Full=Reverse transcriptase; Includes: RecName: Full=Endonuclease >gi|1335652|emb|CAA27750.1| unnamed protein product [Drosophila melanogaster]	P10394	0	54	758.059	1281	693
GLEAN_01492	gag protein	1041	gi|212646629|ref|NP_507948.2|DAF-16/FOXO Controlled, germline Tumor affecting family member (dct-10) [Caenorhabditis elegans] >gi|198446802|emb|CAA20985.2| Hypothetical protein Y38H6C.5 [Caenorhabditis elegans]	NP_507948	2.31355e-09	46	67.3958	180	84
GLEAN_01493	piggybac transposase uribo1	1785	gi|221121248|ref|XP_002155850.1|PREDICTED: similar to piggyBac transposase Uribo1 [Hydra magnipapillata]	XP_002155850	1.16914e-95	59	355.14	484	288
GLEAN_01495	novel protein dna polymerases	2046	gi|189242273|ref|XP_001809310.1|PREDICTED: similar to C25F9.2, partial [Tribolium castaneum]	XP_001809310	0	100	967.222	274	274
GLEAN_01497	histone h3 type 2	411	gi|242003208|ref|XP_002422654.1|histone H3, putative [Pediculus humanus corporis] >gi|212505455|gb|EEB09916.1| histone H3, putative [Pediculus humanus corporis]	XP_002422654	1.92578e-69	100	264.618	136	136
GLEAN_01498	reverse transcriptase	1314	gi|159620|gb|AAA29365.1|unknown [Anopheles gambiae]	AAA29365	8.16169e-69	54	265.388	413	226
GLEAN_01500	gag-like protein	1005	gi|189242178|ref|XP_001807110.1|PREDICTED: similar to gag-like protein [Tribolium castaneum]	XP_001807110	4.83705e-25	54	119.398	239	130
GLEAN_01501	reverse transcriptase	516	gi|193627527|ref|XP_001945115.1|PREDICTED: hypothetical protein, partial [Acyrthosiphon pisum]	XP_001945115	2.46855e-23	59	111.694	150	89
GLEAN_01502	reverse transcriptase	2244	gi|189234159|ref|XP_001807326.1|PREDICTED: similar to has homology with reverse transcriptase; 5 end of coding region for ORF2 undetermined; putative [Tribolium castaneum]	XP_001807326	7.03717e-157	80	558.91	404	326
GLEAN_01503	reverse transcriptase	5049	gi|189242224|ref|XP_001810916.1|PREDICTED: similar to gag-like protein [Tribolium castaneum]	XP_001810916	0	99	872.078	451	448
GLEAN_01504	reverse transcriptase	5049	gi|189242224|ref|XP_001810916.1|PREDICTED: similar to gag-like protein [Tribolium castaneum]	XP_001810916	0	99	876.7	451	450
GLEAN_01505	PREDICTED: hypothetical protein [Tribolium castaneum]	1059	gi|189242222|ref|XP_001810662.1|PREDICTED: hypothetical protein [Tribolium castaneum]	XP_001810662	2.72268e-05	72	53.9138	47	34
GLEAN_01506	gag-like protein	888	gi|91095383|ref|XP_970995.1|PREDICTED: similar to gag-like protein, partial [Tribolium castaneum]	XP_970995	2.35961e-94	100	349.362	163	163
GLEAN_01507	reverse transcriptase	2895	gi|193704811|ref|XP_001949771.1|PREDICTED: similar to Putative 115 kDa protein in type-1 retrotransposable element R1DM (Putative 115 kDa protein in type I retrotransposable element R1DM) (ORF 2) [Acyrthosiphon pisum]	XP_001949771	3.15916e-136	50	490.73	971	495
GLEAN_01508	reverse transcriptase	3516	gi|193704811|ref|XP_001949771.1|PREDICTED: similar to Putative 115 kDa protein in type-1 retrotransposable element R1DM (Putative 115 kDa protein in type I retrotransposable element R1DM) (ORF 2) [Acyrthosiphon pisum]	XP_001949771	1.53034e-148	53	531.946	987	526
GLEAN_01509	gag-like protein	2064	gi|91095383|ref|XP_970995.1|PREDICTED: similar to gag-like protein, partial [Tribolium castaneum]	XP_970995	1.48294e-20	54	105.916	149	81
GLEAN_01510	rho gtpase activating protein	1836	gi|189241917|ref|XP_971431.2|PREDICTED: similar to rho gtpase activating protein [Tribolium castaneum]	XP_971431	0	100	1074.69	611	611
GLEAN_01511	b230208h17rik protein	1917	gi|189241915|ref|XP_971248.2|PREDICTED: similar to Putative GTP-binding protein Parf (Partner of ARF) [Tribolium castaneum]	XP_971248	0	94	1034.63	577	546
GLEAN_01512	adam 10	2655	gi|189241913|ref|XP_971185.2|PREDICTED: similar to GA20137-PA [Tribolium castaneum]	XP_971185	0	99	1770.75	878	871
GLEAN_01513	bruno-like rna binding protein	1068	gi|189241911|ref|XP_971057.2|PREDICTED: similar to bruno-3 CG12478-PA [Tribolium castaneum]	XP_971057	1.29655e-79	100	300.827	144	144
GLEAN_01515	bruno-like rna binding protein	276	gi|198431449|ref|XP_002130974.1|PREDICTED: similar to HrETR-1 [Ciona intestinalis]	XP_002130974	0.000369856	54	47.7506	66	36
GLEAN_01521	bruno-like 4 protein	645	gi|189241911|ref|XP_971057.2|PREDICTED: similar to bruno-3 CG12478-PA [Tribolium castaneum]	XP_971057	1.04331e-40	73	170.244	98	72
GLEAN_01522	deadenylation factor eden-	924	gi|189241911|ref|XP_971057.2|PREDICTED: similar to bruno-3 CG12478-PA [Tribolium castaneum]	XP_971057	5.69032e-147	91	524.242	306	280
GLEAN_01523	enoyl coenzyme a hydratase peroxisomal	837	gi|91093258|ref|XP_970695.1|PREDICTED: similar to GA21887-PA [Tribolium castaneum]	XP_970695	1.45834e-143	100	512.686	259	259
GLEAN_01524	ribosomal protein l30	351	gi|91093256|ref|XP_970626.1|PREDICTED: similar to ribosomal protein L30 [Tribolium castaneum]	XP_970626	1.26791e-60	100	235.343	116	116
GLEAN_01525	c3orf19 homolog	1542	gi|91093254|ref|XP_970552.1|PREDICTED: similar to AGAP001231-PA [Tribolium castaneum]	XP_970552	0	100	754.207	503	503
GLEAN_01527	darkener of apricot cg33553-pg	1866	gi|189241909|ref|XP_970822.2|PREDICTED: similar to Darkener of apricot CG33553-PG [Tribolium castaneum]	XP_970822	0	100	666.381	257	257
GLEAN_01528	darkener of apricot cg33553-pg	1386	gi|189241909|ref|XP_970822.2|PREDICTED: similar to Darkener of apricot CG33553-PG [Tribolium castaneum]	XP_970822	0	100	707.212	373	373
GLEAN_01529	darkener of isoform q	1113	gi|189241909|ref|XP_970822.2|PREDICTED: similar to Darkener of apricot CG33553-PG [Tribolium castaneum]	XP_970822	0	100	726.087	367	367
GLEAN_01533	cd63 antigen	678	gi|242013559|ref|XP_002427472.1|tetraspanin-8, putative [Pediculus humanus corporis] >gi|212511858|gb|EEB14734.1| tetraspanin-8, putative [Pediculus humanus corporis]	XP_002427472	6.31485e-10	43	68.1662	216	95
GLEAN_01541	membrane-associated protein	3369	gi|91093266|ref|XP_971119.1|PREDICTED: similar to AGAP004946-PA [Tribolium castaneum]	XP_971119	0	100	2157.1	1122	1122
GLEAN_01543	adenomatous polyposis coli tumor suppressor homolog 2	2502	gi|91093272|ref|XP_971309.1|PREDICTED: similar to GA13041-PA [Tribolium castaneum]	XP_971309	0	100	1522.29	833	833
GLEAN_01544	lsm1-like protein	411	gi|91093274|ref|XP_971370.1|PREDICTED: similar to LSM1-like protein [Tribolium castaneum]	XP_971370	2.52099e-61	100	237.654	136	136
GLEAN_01546	cytochrome p450	1443	gi|189235174|ref|XP_969007.2|PREDICTED: similar to cytochrome P450 [Tribolium castaneum]	XP_969007	0	89	914.835	520	467
GLEAN_01549	discoidin domain receptor cg33531-pa	1656	gi|189235172|ref|XP_001811552.1|PREDICTED: similar to Discoidin domain receptor CG33531-PA [Tribolium castaneum]	XP_001811552	0	100	947.962	551	551
GLEAN_01551	discoidin domain receptor	2799	gi|157130674|ref|XP_001661958.1|discoidin domain receptor [Aedes aegypti] >gi|108881919|gb|EAT46144.1| discoidin domain receptor [Aedes aegypti]	XP_001661958	0	66	806.594	906	604
GLEAN_01553	discoidin domain receptor cg33531-pa	621	gi|189235170|ref|XP_968793.2|PREDICTED: similar to CG34380 CG34380-PC [Tribolium castaneum]	XP_968793	4.52357e-107	100	390.578	186	186
GLEAN_01554	discoidin domain receptor member 2	2211	gi|189235170|ref|XP_968793.2|PREDICTED: similar to CG34380 CG34380-PC [Tribolium castaneum]	XP_968793	0	99	1353.19	723	717
GLEAN_01555	cg7879 cg7879-pa	2340	gi|91094045|ref|XP_968644.1|PREDICTED: similar to CG7879 CG7879-PA [Tribolium castaneum]	XP_968644	0	100	1184.09	355	355
GLEAN_01556	peroxidasin homolog	4167	gi|91094043|ref|XP_968570.1|PREDICTED: similar to peroxidasin [Tribolium castaneum]	XP_968570	0	100	2804.62	1388	1388
GLEAN_01558	translocase of outer mitochondrial membrane 20 homolog	456	gi|91094041|ref|XP_968248.1|PREDICTED: similar to mitochondrial import receptor subunit tom20 [Tribolium castaneum]	XP_968248	2.97113e-70	100	267.314	151	151
GLEAN_01559	sprouty-related protein with evh-1 domain	1176	gi|189235163|ref|XP_968022.2|PREDICTED: similar to Sprouty-related protein with EVH-1 domain CG10155-PA [Tribolium castaneum]	XP_968022	0	100	707.983	375	375
GLEAN_01560	pr domain containing 5	2502	gi|66509590|ref|XP_392677.2|PREDICTED: similar to CG6654-PA [Apis mellifera]	XP_392677	3.27472e-09	57	68.5514	100	57
GLEAN_01561	cytochrome oxidase biogenesis protein (oxa1 mitochondrial)	927	gi|91094029|ref|XP_967706.1|PREDICTED: similar to inner membrane protein COX18, mitochondrial [Tribolium castaneum]	XP_967706	1.2662e-170	89	602.823	345	308
GLEAN_01562	cg6178 cg6178-pa	1431	gi|91094019|ref|XP_967296.1|PREDICTED: similar to CG4830 CG4830-PA [Tribolium castaneum]	XP_967296	0	97	864.374	230	225
GLEAN_01563	endomembrane protein emp70	1737	gi|91094015|ref|XP_967117.1|PREDICTED: similar to endomembrane protein emp70 [Tribolium castaneum]	XP_967117	0	99	1126.69	578	577
GLEAN_01564	dipeptidase 1	1404	gi|91094013|ref|XP_966938.1|PREDICTED: similar to RE32966p, partial [Tribolium castaneum]	XP_966938	0	100	860.907	459	459
GLEAN_01565	hypothetical protein BRAFLDRAFT_85278 [Branchiostoma floridae]	1527	gi|219450524|ref|XP_002223007.1|hypothetical protein BRAFLDRAFT_85278 [Branchiostoma floridae]	XP_002223007	1.00159e-44	57	185.652	189	109
GLEAN_01566	cg4332 cg4332-pa	1581	gi|189235158|ref|XP_967212.2|PREDICTED: similar to CG4332 CG4332-PA [Tribolium castaneum]	XP_967212	0	100	758.829	387	387
GLEAN_01567	isoform b	1446	gi|91094021|ref|XP_967377.1|PREDICTED: similar to d4 CG2682-PB [Tribolium castaneum]	XP_967377	0	89	691.419	525	471
GLEAN_01568	b-cell translocation gene 3	705	gi|91094023|ref|XP_967468.1|PREDICTED: similar to Btg3 protein [Tribolium castaneum]	XP_967468	5.23891e-111	94	404.06	234	222
GLEAN_01569	PREDICTED: hypothetical protein [Tribolium castaneum]	666	gi|91094025|ref|XP_976143.1|PREDICTED: hypothetical protein [Tribolium castaneum]	XP_976143	3.50535e-50	100	201.83	221	221
GLEAN_01570	translocation associated membrane protein	1116	gi|91094027|ref|XP_967626.1|PREDICTED: similar to translocation associated membrane protein [Tribolium castaneum]	XP_967626	2.07332e-168	100	595.89	371	371
GLEAN_01571	germ cell-less protein	1449	gi|91094031|ref|XP_967783.1|PREDICTED: similar to germ cell-less protein [Tribolium castaneum]	XP_967783	0	100	971.844	482	482
GLEAN_01572	short-chain dehydrogenase	948	gi|91094033|ref|XP_967942.1|PREDICTED: similar to short-chain dehydrogenase [Tribolium castaneum]	XP_967942	2.39537e-180	100	635.18	315	315
GLEAN_01573	rtf1 cg10955-pa	1950	gi|189235165|ref|XP_968097.2|PREDICTED: similar to Rtf1 CG10955-PA [Tribolium castaneum]	XP_968097	0	100	928.317	617	617
GLEAN_01574	cofilin actin-depolymerizing factor homolog (protein d61) (protein twinstar)	447	gi|91094039|ref|XP_968178.1|PREDICTED: similar to Cofilin/actin-depolymerizing factor homolog (Protein D61) (Protein twinstar) [Tribolium castaneum]	XP_968178	9.33609e-80	100	298.901	148	148
GLEAN_01575	guanylate cyclase	1605	gi|170042933|ref|XP_001849162.1|guanylate cyclase [Culex quinquefasciatus] >gi|167866336|gb|EDS29719.1| guanylate cyclase [Culex quinquefasciatus]	XP_001849162	6.27219e-53	45	213.001	651	295
GLEAN_01576	neurogenic differentiation 1	618	gi|4574302|gb|AAD23995.1|neurogenic differentiation factor [Eleutherodactylus coqui]	AAD23995	1.98674e-22	63	109.383	128	81
GLEAN_01577	cg7331 cg7331-pa	1200	gi|189235168|ref|XP_968716.2|PREDICTED: similar to CG7331 CG7331-PA [Tribolium castaneum]	XP_968716	0	100	750.355	399	399
GLEAN_01579	discoidin domain receptor cg33531-pa	2979	gi|91094051|ref|XP_968938.1|PREDICTED: similar to CG34380 CG34380-PC [Tribolium castaneum]	XP_968938	0	95	1762.66	933	892
GLEAN_01580	wd repeat domain 47	1671	gi|189235176|ref|XP_969084.2|PREDICTED: similar to AGAP006111-PA [Tribolium castaneum]	XP_969084	0	98	980.319	556	546
GLEAN_01581	PREDICTED: hypothetical protein [Tribolium castaneum]	861	gi|189235178|ref|XP_001810151.1|PREDICTED: hypothetical protein [Tribolium castaneum]	XP_001810151	3.27526e-146	100	521.546	254	254
GLEAN_01582	agap006113- partial	1473	gi|189235180|ref|XP_001810207.1|PREDICTED: similar to AGAP006113-PA, partial [Tribolium castaneum]	XP_001810207	0	100	906.746	473	473
GLEAN_01584	isoform b	714	gi|91094785|ref|XP_968409.1|PREDICTED: similar to CG13203 CG13203-PA, partial [Tribolium castaneum]	XP_968409	3.59134e-131	100	471.085	237	237
GLEAN_01585	ankyrin unc44	2349	gi|91095111|ref|XP_969521.1|PREDICTED: similar to ankyrin repeat protein, putative [Tribolium castaneum]	XP_969521	5.22984e-86	63	323.553	268	169
GLEAN_01588	peptidase m23b	774	gi|118595216|ref|ZP_01552563.1|Peptidase M23B [Methylophilales bacterium HTCC2181] >gi|118440994|gb|EAV47621.1| Peptidase M23B [Methylophilales bacterium HTCC2181]	ZP_01552563	0.0824959	55	41.5874	76	42
GLEAN_01589	dna helicase	975	gi|189242285|ref|XP_970703.2|PREDICTED: similar to F59H6.5, partial [Tribolium castaneum]	XP_970703	1.04509e-101	94	374.015	166	157
GLEAN_01590	115 kda protein in type-1 retrotransposable element r1dm ( 115 kda protein in type i retrotransposable element r1dm) (orf 2)	1203	gi|189242251|ref|XP_001808188.1|PREDICTED: similar to pol-like protein [Tribolium castaneum]	XP_001808188	6.39372e-25	66	119.398	119	79
GLEAN_01592	tripeptidyl-peptidase isoform a	519	gi|156543740|ref|XP_001605962.1|PREDICTED: similar to tripeptidylpeptidase II [Nasonia vitripennis]	XP_001605962	5.80118e-28	60	127.102	163	98
GLEAN_01593	transcription factor	951	gi|91095337|ref|XP_968161.1|PREDICTED: similar to AGAP007450-PA [Tribolium castaneum]	XP_968161	4.5849e-147	100	524.628	309	309
GLEAN_01594	aspartyl asparaginyl beta-hydroxylase	2619	gi|189242134|ref|XP_968235.2|PREDICTED: similar to aspartyl/asparaginyl beta-hydroxylase [Tribolium castaneum]	XP_968235	0	100	1041.57	353	353
GLEAN_01595	cell division transporter substrate-binding protein	162	gi|241151413|ref|XP_002406672.1|conserved hypothetical protein [Ixodes scapularis] >gi|215493884|gb|EEC03525.1| conserved hypothetical protein [Ixodes scapularis]	XP_002406672	2.26608e-09	58	65.0846	48	28
GLEAN_01596	predicted protein [Trichoplax adhaerens]	1539	gi|196017125|ref|XP_002118407.1|predicted protein [Trichoplax adhaerens] >gi|190578997|gb|EDV19110.1| predicted protein [Trichoplax adhaerens]	XP_002118407	2.35045e-17	46	94.7449	310	145
GLEAN_01597	protein	2067	gi|196017123|ref|XP_002118406.1|hypothetical protein TRIADDRAFT_62442 [Trichoplax adhaerens] >gi|190578996|gb|EDV19109.1| hypothetical protein TRIADDRAFT_62442 [Trichoplax adhaerens]	XP_002118406	9.55894e-36	47	156.377	448	214
GLEAN_01600	rab6	630	gi|189233646|ref|XP_972453.2|PREDICTED: similar to rab6 [Tribolium castaneum]	XP_972453	1.61156e-115	100	418.698	209	209
GLEAN_01601	without children cg5965-pa	4074	gi|189233644|ref|XP_972303.2|PREDICTED: similar to without children CG5965-PA [Tribolium castaneum]	XP_972303	0	98	2452.17	1375	1348
GLEAN_01602	isoform l	1134	gi|91094309|ref|XP_972199.1|PREDICTED: similar to bunched CG5461-PE [Tribolium castaneum]	XP_972199	0	96	648.277	378	364
GLEAN_01604	protein c4orf008 homolog	3483	gi|110764897|ref|XP_001122933.1|PREDICTED: similar to Protein C4orf008 homolog [Apis mellifera]	XP_001122933	8.33088e-22	47	110.923	186	88
GLEAN_01606	isoform a	651	gi|91094301|ref|XP_971831.1|PREDICTED: similar to CG2765 CG2765-PA [Tribolium castaneum]	XP_971831	1.05095e-96	100	356.295	216	216
GLEAN_01607	leucine-rich repeats and immunoglobulin-like domains 3	2472	gi|189233636|ref|XP_971774.2|PREDICTED: similar to leucine-rich repeats and immunoglobulin-like domains 3 [Tribolium castaneum]	XP_971774	0	94	1424.07	823	775
GLEAN_01609	isoform c	1017	gi|189233633|ref|XP_971374.2|PREDICTED: similar to vrille [Tribolium castaneum]	XP_971374	2.93198e-94	99	349.362	171	170
GLEAN_01611	sec-23 interacting protein p125	2559	gi|189233631|ref|XP_001812899.1|PREDICTED: similar to sec-23 interacting protein P125 [Tribolium castaneum]	XP_001812899	0	99	1594.71	852	848
GLEAN_01612	g i	1071	gi|189233631|ref|XP_001812899.1|PREDICTED: similar to sec-23 interacting protein P125 [Tribolium castaneum]	XP_001812899	0	100	714.916	356	356
GLEAN_01613	cln3 battenin	1323	gi|91094287|ref|XP_971061.1|PREDICTED: similar to GA18985-PA [Tribolium castaneum]	XP_971061	0	100	780.015	409	409
GLEAN_01614	actin-like 6b	237	gi|189233629|ref|XP_970999.2|PREDICTED: similar to Mouse ortholog of human ACTL6-like [Tribolium castaneum]	XP_970999	1.83744e-27	100	125.176	60	60
GLEAN_01615	PREDICTED: similar to Y55F3AM.14 [Tribolium castaneum]	957	gi|189233627|ref|XP_001814508.1|PREDICTED: similar to Y55F3AM.14 [Tribolium castaneum]	XP_001814508	3.00469e-146	85	521.931	342	292
GLEAN_01616	pdz domain protein	1386	gi|91094275|ref|XP_970558.1|PREDICTED: similar to arc CG6741-PB [Tribolium castaneum]	XP_970558	0	100	832.017	461	461
GLEAN_01617	importin 9	1230	gi|195500043|ref|XP_002097205.1|GE26093 [Drosophila yakuba] >gi|194183306|gb|EDW96917.1| GE26093 [Drosophila yakuba]	XP_002097205	5.36316e-27	49	126.331	302	150
GLEAN_01618	enoyl coenzyme a hydratase domain containing 1	852	gi|91094273|ref|XP_970483.1|PREDICTED: similar to enoyl Coenzyme A hydratase domain containing 1 [Tribolium castaneum]	XP_970483	1.09837e-162	100	576.244	283	283
GLEAN_01620	cg17184 cg17184-pa	978	gi|91094277|ref|XP_970700.1|PREDICTED: similar to CG17184 CG17184-PA [Tribolium castaneum]	XP_970700	0	100	644.04	325	325
GLEAN_01621	splicing factor proline- and glutamine-rich	1488	gi|91094279|ref|XP_970760.1|PREDICTED: similar to splicing factor proline- and glutamine-rich [Tribolium castaneum]	XP_970760	0	100	795.038	495	495
GLEAN_01622	mediator of cell motility 1	888	gi|91094281|ref|XP_970827.1|PREDICTED: similar to CG8031 CG8031-PA [Tribolium castaneum]	XP_970827	2.30551e-174	100	615.15	295	295
GLEAN_01623	btb poz domain-containing protein 7	2595	gi|91094283|ref|XP_970886.1|PREDICTED: similar to BTB/POZ domain-containing protein 7 [Tribolium castaneum]	XP_970886	0	100	1598.95	864	864
GLEAN_01624	actin-like 6a	1254	gi|189233629|ref|XP_970999.2|PREDICTED: similar to Mouse ortholog of human ACTL6-like [Tribolium castaneum]	XP_970999	0	99	844.729	417	416
GLEAN_01625	GA25804 [Drosophila pseudoobscura pseudoobscura]	2127	gi|198474006|ref|XP_002132605.1|GA25804 [Drosophila pseudoobscura pseudoobscura] >gi|198138206|gb|EDY70007.1| GA25804 [Drosophila pseudoobscura pseudoobscura]	XP_002132605	1.2059e-25	43	122.865	609	263
GLEAN_01628	caveolin 3	450	gi|91094293|ref|XP_971609.1|PREDICTED: similar to caveolin-3 [Tribolium castaneum]	XP_971609	1.13368e-85	100	318.546	149	149
GLEAN_01629	glutaryl-coenzyme a dehydrogenase	1257	gi|91094295|ref|XP_971662.1|PREDICTED: similar to acyl-coa dehydrogenase [Tribolium castaneum]	XP_971662	0	100	837.025	418	418
GLEAN_01630	steroid dehydrogenase	942	gi|91094297|ref|XP_971720.1|PREDICTED: similar to steroid dehydrogenase [Tribolium castaneum]	XP_971720	1.02988e-175	100	619.772	313	313
GLEAN_01631	leucine rich repeat containing 7	2079	gi|91094303|ref|XP_971940.1|PREDICTED: similar to Lap1 CG10255-PA [Tribolium castaneum]	XP_971940	0	100	1318.91	692	692
GLEAN_01632	pdz domain protein	1674	gi|189233639|ref|XP_001813427.1|PREDICTED: similar to arc CG6741-PB [Tribolium castaneum]	XP_001813427	0	100	1021.15	557	557
GLEAN_01633	zinc finger	1131	gi|91094305|ref|XP_972099.1|PREDICTED: similar to CG10366 CG10366-PA [Tribolium castaneum]	XP_972099	0	95	761.911	395	376
GLEAN_01634	cg3714 cg3714-pa	1761	gi|189233641|ref|XP_001814986.1|PREDICTED: similar to CG3714 CG3714-PA [Tribolium castaneum]	XP_001814986	0	93	1060.83	586	550
GLEAN_01635	adenylyl cyclase-associated protein	1251	gi|91094307|ref|XP_972149.1|PREDICTED: similar to GA18629-PA [Tribolium castaneum]	XP_972149	0	100	765.763	416	416
GLEAN_01636	cg31663 cg31663- partial	2322	gi|91094311|ref|XP_972253.1|PREDICTED: similar to AGAP010048-PA [Tribolium castaneum]	XP_972253	0	98	1402.11	777	769
GLEAN_01637	naked cuticle	1749	gi|91094315|ref|XP_972359.1|PREDICTED: similar to naked cuticle CG11614-PA [Tribolium castaneum]	XP_972359	0	100	1090.87	582	582
GLEAN_01638	dual specificity phosphatase 3	627	gi|91094317|ref|XP_972402.1|PREDICTED: similar to CG7378 CG7378-PB [Tribolium castaneum]	XP_972402	1.30186e-117	100	425.631	208	208
GLEAN_01639	beta-arrestin 1	1542	gi|189233648|ref|XP_972556.2|PREDICTED: similar to beta-arrestin 1 [Tribolium castaneum]	XP_972556	0	100	791.571	413	413
GLEAN_01640	isoform c	2379	gi|189233650|ref|XP_001813830.1|PREDICTED: similar to GA11344-PA, partial [Tribolium castaneum]	XP_001813830	0	100	1484.16	785	785
GLEAN_01642	fanconi complementation group d2	3510	gi|189241751|ref|XP_001810863.1|PREDICTED: similar to Fanconi anemia D2 protein [Tribolium castaneum]	XP_001810863	0	93	2016.51	1172	1090
GLEAN_01643	isoform a	1221	gi|91092520|ref|XP_971182.1|PREDICTED: similar to CG9911 CG9911-PA [Tribolium castaneum]	XP_971182	0	100	832.402	406	406
GLEAN_01645	115 kda protein in type-1 retrotransposable element r1dm ( 115 kda protein in type i retrotransposable element r1dm) (orf 2)	858	gi|193629731|ref|XP_001949791.1|PREDICTED: similar to non-LTR retrotransposon R1Bmks ORF2 protein [Acyrthosiphon pisum]	XP_001949791	4.41013e-18	55	95.9005	150	83
GLEAN_01646	reverse transcriptase homolog	2937	gi|189242197|ref|XP_972152.2|PREDICTED: similar to GH03753p, partial [Tribolium castaneum]	XP_972152	4.5888e-58	47	231.106	606	286
GLEAN_01647	PREDICTED: similar to orf [Tribolium castaneum]	750	gi|189242337|ref|XP_001810078.1|PREDICTED: similar to orf [Tribolium castaneum]	XP_001810078	1.60173e-132	96	475.707	248	240
GLEAN_01648	orf	4167	gi|189242337|ref|XP_001810078.1|PREDICTED: similar to orf [Tribolium castaneum]	XP_001810078	0	94	1935.23	1049	990
GLEAN_01649	PREDICTED: similar to AGAP009278-PA [Acyrthosiphon pisum]	432	gi|193716275|ref|XP_001944656.1|PREDICTED: similar to AGAP009278-PA [Acyrthosiphon pisum]	XP_001944656	2.48323e-08	50	61.6178	120	61
GLEAN_01651	gag-like protein	2397	gi|189242292|ref|XP_001808691.1|PREDICTED: similar to gag-like protein [Tribolium castaneum]	XP_001808691	2.17654e-87	79	328.176	202	161
GLEAN_01652	gag-like protein	783	gi|189242139|ref|XP_001814281.1|PREDICTED: similar to endonuclease and reverse transcriptase-like protein [Tribolium castaneum]	XP_001814281	1.81065e-81	80	294.278	110	89
GLEAN_01653	tigger transposable element derived 4	1461	gi|193606279|ref|XP_001942747.1|PREDICTED: hypothetical protein [Acyrthosiphon pisum]	XP_001942747	1.08091e-56	49	225.328	453	223
GLEAN_01654	isoform b	1488	gi|91092376|ref|XP_972248.1|PREDICTED: similar to predicted protein [Tribolium castaneum]	XP_972248	9.70703e-29	86	132.494	79	68
GLEAN_01655	endonuclease and reverse transcriptase-like protein	780	gi|189242139|ref|XP_001814281.1|PREDICTED: similar to endonuclease and reverse transcriptase-like protein [Tribolium castaneum]	XP_001814281	1.04805e-36	78	157.532	116	91
GLEAN_01656	piggybac transposable element derived 1	1263	gi|189240786|ref|XP_001807508.1|PREDICTED: hypothetical protein [Tribolium castaneum]	XP_001807508	0	93	812.372	448	420
GLEAN_01657	PREDICTED: hypothetical protein [Tribolium castaneum]	474	gi|189240784|ref|XP_001808056.1|PREDICTED: hypothetical protein [Tribolium castaneum]	XP_001808056	1.42796e-80	100	301.597	157	157
GLEAN_01658	transposase	2076	gi|189234831|ref|XP_971076.2|PREDICTED: similar to Transposable element P transposase (P-element transposase) [Tribolium castaneum]	XP_971076	0	91	777.704	212	194
GLEAN_01659	piggybac transposase uribo1	507	gi|221105059|ref|XP_002170104.1|PREDICTED: similar to piggyBac transposase Uribo1 [Hydra magnipapillata]	XP_002170104	4.61732e-48	74	193.741	119	89
GLEAN_01660	thap domain-containing protein 9	2118	gi|189234831|ref|XP_971076.2|PREDICTED: similar to Transposable element P transposase (P-element transposase) [Tribolium castaneum]	XP_971076	0	85	675.241	194	166
GLEAN_01661	zinc mym domain containing 1	747	gi|193676584|ref|XP_001950557.1|PREDICTED: similar to zinc finger, MYM domain containing 1 [Acyrthosiphon pisum]	XP_001950557	2.98268e-30	76	135.961	109	83
GLEAN_01662	cg5195 cg5195-pa	255	gi|189235399|ref|XP_001811183.1|PREDICTED: similar to CG5195 CG5195-PA [Tribolium castaneum]	XP_001811183	7.84955e-26	91	119.783	68	62
GLEAN_01663	PREDICTED: similar to predicted protein [Tribolium castaneum]	486	gi|189242110|ref|XP_966845.2|PREDICTED: similar to predicted protein [Tribolium castaneum]	XP_966845	3.49754e-26	64	120.939	100	64
GLEAN_01664	endonuclease-reverse transcriptase	2871	gi|115752598|ref|XP_001182458.1|PREDICTED: similar to endonuclease-reverse transcriptase [Strongylocentrotus purpuratus] >gi|115929996|ref|XP_001194890.1| PREDICTED: similar to endonuclease-reverse transcriptase [Strongylocentrotus purpuratus]	XP_001182458	3.70393e-129	53	467.233	759	408
GLEAN_01666	bet1-like protein	333	gi|91092516|ref|XP_969661.1|PREDICTED: similar to CG14084 CG14084-PA [Tribolium castaneum]	XP_969661	2.22766e-33	100	144.821	86	86
GLEAN_01667	integrin alpha-ps2	5976	gi|189240779|ref|XP_969505.2|PREDICTED: similar to Integrin alpha-PS2 precursor (Position-specific antigen 2 alpha subunit) (Protein inflated) [Tribolium castaneum]	XP_969505	0	98	3230.27	887	873
GLEAN_01668	intermediate filament protein	2481	gi|242007224|ref|XP_002424442.1|hypothetical protein Phum_PHUM129270 [Pediculus humanus corporis] >gi|212507842|gb|EEB11704.1| hypothetical protein Phum_PHUM129270 [Pediculus humanus corporis]	XP_002424442	2.47614e-17	58	95.5153	164	96
GLEAN_01669	hypothetical protein Phum_PHUM129270 [Pediculus humanus corporis]	2448	gi|242007224|ref|XP_002424442.1|hypothetical protein Phum_PHUM129270 [Pediculus humanus corporis] >gi|212507842|gb|EEB11704.1| hypothetical protein Phum_PHUM129270 [Pediculus humanus corporis]	XP_002424442	1.2512e-13	54	83.1889	169	92
GLEAN_01670	glucocorticoid induced transcript 1 isoform 1	801	gi|189240773|ref|XP_969143.2|PREDICTED: hypothetical protein [Tribolium castaneum]	XP_969143	6.03236e-128	95	460.685	277	265
GLEAN_01671	ribosomal protein l27e	408	gi|91092502|ref|XP_969072.1|PREDICTED: similar to Ribosomal protein L27 CG4759-PA [Tribolium castaneum]	XP_969072	2.20741e-73	100	277.715	135	135
GLEAN_01672	pancreatic lipase	1989	gi|189240775|ref|XP_969219.2|PREDICTED: similar to pancreatic lipase [Tribolium castaneum]	XP_969219	0	100	1100.89	528	528
GLEAN_01673	membrane-associated ring finger 3	768	gi|189240777|ref|XP_969434.2|PREDICTED: similar to parcas CG7761-PA [Tribolium castaneum]	XP_969434	1.09145e-131	100	473.011	255	255
GLEAN_01674	parcas cg7761-pa	1086	gi|189240777|ref|XP_969434.2|PREDICTED: similar to parcas CG7761-PA [Tribolium castaneum]	XP_969434	0	100	645.966	361	361
GLEAN_01676	inositol triphosphate 3-kinase c	1749	gi|189240781|ref|XP_969579.2|PREDICTED: similar to CG10082 CG10082-PA [Tribolium castaneum]	XP_969579	0	100	916.376	522	522
GLEAN_01677	nhl (ring finger b-box coiled coil) domain containing family member (nhl-3)	2058	gi|91092518|ref|XP_969733.1|PREDICTED: similar to NHL (ring finger b-box coiled coil) domain containing family member (nhl-3) [Tribolium castaneum]	XP_969733	0	100	1377.46	685	685
GLEAN_01678	reverse ribonuclease integrase	1254	gi|189242191|ref|XP_001810599.1|PREDICTED: similar to pol polyprotein [Tribolium castaneum]	XP_001810599	2.57078e-16	59	90.8929	142	84
GLEAN_01679	gag-like protein	2271	gi|189242224|ref|XP_001810916.1|PREDICTED: similar to gag-like protein [Tribolium castaneum]	XP_001810916	3.69566e-12	55	78.1814	79	44
GLEAN_01680	pleckstrin homology domain- family a (phosphoinositide binding specific) member 3	570	gi|91092522|ref|XP_971244.1|PREDICTED: similar to pleckstrin homology domain-containing, family A (phosphoinositide binding specific) member 3 [Tribolium castaneum]	XP_971244	3.32536e-108	100	394.045	189	189
GLEAN_01681	ga18135- partial	618	gi|189242258|ref|XP_001808441.1|PREDICTED: similar to GA18135-PA, partial [Tribolium castaneum]	XP_001808441	4.35472e-78	100	294.278	205	205
GLEAN_01682	pelota	1152	gi|91095145|ref|XP_967126.1|PREDICTED: similar to pelota [Tribolium castaneum]	XP_967126	0	100	709.909	371	371
GLEAN_01683	hira	879	gi|189242180|ref|XP_968576.2|PREDICTED: similar to histone cell cycle regulation defective homolog A (S. cerevisiae), partial [Tribolium castaneum]	XP_968576	5.43544e-144	100	514.227	259	259
GLEAN_01684	gag-pol protein	915	gi|193676630|ref|XP_001946454.1|PREDICTED: similar to putative gag-pol protein [Acyrthosiphon pisum]	XP_001946454	4.63637e-24	62	115.931	131	82
GLEAN_01685	PREDICTED: similar to Y54G2A.42 [Acyrthosiphon pisum]	1350	gi|193643674|ref|XP_001948903.1|PREDICTED: similar to Y54G2A.42 [Acyrthosiphon pisum]	XP_001948903	3.03684e-18	46	97.4413	297	139
GLEAN_01686	reverse transcriptase and rnase h	810	gi|189242365|ref|XP_001809905.1|PREDICTED: similar to protease, reverse transcriptase and RNase H [Tribolium castaneum]	XP_001809905	7.6638e-70	67	267.7	300	202
GLEAN_01687	cg41538 cg41538-pa	216	gi|189239734|ref|XP_001808421.1|PREDICTED: similar to orf [Tribolium castaneum]	XP_001808421	3.79259e-09	62	64.3142	72	45
GLEAN_01688	tetratricopeptide repeat domain partial	495	gi|193643469|ref|XP_001945169.1|PREDICTED: similar to predicted protein [Acyrthosiphon pisum]	XP_001945169	1.54543e-21	68	105.531	123	84
GLEAN_01689	reverse transcriptase and rnase h	672	gi|1226168|gb|AAA92249.1|ORF B (bases 1850-5560) first start codon at 2306 [Autographa californica nucleopolyhedrovirus]	AAA92249	4.56338e-21	57	105.145	128	73
GLEAN_01692	gag-like protein	1035	gi|193580170|ref|XP_001947054.1|PREDICTED: similar to pol-like protein [Acyrthosiphon pisum]	XP_001947054	2.51018e-40	52	170.244	295	156
GLEAN_01693	disconnected protein	3501	gi|189234085|ref|XP_971658.2|PREDICTED: similar to disconnected protein [Tribolium castaneum]	XP_971658	0	95	1509.2	505	483
GLEAN_01697	zinc finger protein	1464	gi|91092242|ref|XP_971366.1|PREDICTED: similar to zinc finger protein [Tribolium castaneum]	XP_971366	0	100	953.355	487	487
GLEAN_01698	prolylcarboxypeptidase	1467	gi|91092240|ref|XP_971305.1|PREDICTED: similar to prolylcarboxypeptidase [Tribolium castaneum]	XP_971305	0	100	985.326	488	488
GLEAN_01699	synaptic glycoprotein sc2	993	gi|91092236|ref|XP_971180.1|PREDICTED: similar to synaptic glycoprotein SC2 [Tribolium castaneum]	XP_971180	0	100	694.115	330	330
GLEAN_01700	prx- prx- prx-3	591	gi|91092234|ref|XP_970881.1|PREDICTED: similar to thiol peroxiredoxin [Tribolium castaneum]	XP_970881	2.05656e-111	100	404.831	196	196
GLEAN_01701	52 kd repressor of inhibitor of protein	1044	gi|170030640|ref|XP_001843196.1|conserved hypothetical protein [Culex quinquefasciatus] >gi|167867872|gb|EDS31255.1| conserved hypothetical protein [Culex quinquefasciatus]	XP_001843196	3.57799e-18	50	96.6709	184	93
GLEAN_01702	rnd family transporter: niemann-pick type c1 disease protein	1773	gi|157137639|ref|XP_001657108.1|hypothetical protein AaeL_AAEL003698 [Aedes aegypti] >gi|108880765|gb|EAT44990.1| conserved hypothetical protein [Aedes aegypti]	XP_001657108	2.90613e-147	64	526.554	577	375
GLEAN_01703	rnd family transporter: niemann-pick type c1 disease protein	930	gi|242020342|ref|XP_002430614.1|conserved hypothetical protein [Pediculus humanus corporis] >gi|212515786|gb|EEB17876.1| conserved hypothetical protein [Pediculus humanus corporis]	XP_002430614	3.31453e-94	71	348.977	293	210
GLEAN_01704	pseudouridylate synthase 10	1425	gi|189234068|ref|XP_970341.2|PREDICTED: similar to pseudouridylate synthase 10 [Tribolium castaneum]	XP_970341	0	100	952.97	474	474
GLEAN_01705	isoform c	699	gi|118783551|ref|XP_001230869.1|AGAP004181-PA [Anopheles gambiae str. PEST] >gi|116128922|gb|EAU76958.1| AGAP004181-PA [Anopheles gambiae str. PEST]	XP_001230869	1.8787e-12	89	76.6406	46	41
GLEAN_01706	tipe homolog 3	1353	gi|91092214|ref|XP_969938.1|PREDICTED: similar to AGAP002819-PA [Tribolium castaneum]	XP_969938	0	100	892.108	450	450
GLEAN_01707	sodium auxiliary	657	gi|189234061|ref|XP_969868.2|PREDICTED: similar to AGAP002818-PA [Tribolium castaneum]	XP_969868	1.94172e-130	100	468.389	218	218
GLEAN_01708	tipe homolog 4	1398	gi|91092210|ref|XP_969803.1|PREDICTED: similar to IP11896p [Tribolium castaneum]	XP_969803	0	99	957.592	467	465
GLEAN_01709	transmembrane protein 63a	2244	gi|189234059|ref|XP_969658.2|PREDICTED: similar to CG11210 CG11210-PA [Tribolium castaneum]	XP_969658	0	100	1353.96	747	747
GLEAN_01710	mads box transcription enhancer factor polypeptide b (myocyte enhancer factor 2b)	483	gi|91092202|ref|XP_969503.1|PREDICTED: similar to CG32590 CG32590-PA [Tribolium castaneum]	XP_969503	5.69805e-85	100	316.235	160	160
GLEAN_01711	x11lbeta cg32677-pa	3744	gi|189234056|ref|XP_969431.2|PREDICTED: similar to X11Lbeta CG32677-PA [Tribolium castaneum]	XP_969431	0	95	1182.16	366	349
GLEAN_01712	transmembrane protein	465	gi|91092196|ref|XP_969285.1|PREDICTED: similar to CG13404 CG13404-PA [Tribolium castaneum]	XP_969285	7.18241e-80	98	299.286	156	154
GLEAN_01713	member of ras oncogene family	546	gi|91092178|ref|XP_968474.1|PREDICTED: similar to ras-related protein 2 [Tribolium castaneum]	XP_968474	4.20167e-91	100	337.035	181	181
GLEAN_01714	130 kda phosphatidylinositol -biphosphate-dependent arf1 gtpase-activating	2964	gi|91092174|ref|XP_968310.1|PREDICTED: similar to AGAP007726-PB [Tribolium castaneum]	XP_968310	0	91	1683.31	975	895
GLEAN_01715	leucine-rich repeat-containing protein	1479	gi|91092168|ref|XP_968081.1|PREDICTED: similar to leucine-rich repeat-containing protein [Tribolium castaneum]	XP_968081	0	100	883.248	478	478
GLEAN_01718	organic anion transporter	2028	gi|189234041|ref|XP_967848.2|PREDICTED: similar to organic anion transporter [Tribolium castaneum]	XP_967848	0	100	1258.05	662	662
GLEAN_01720	rna binding motif protein 24	957	gi|91092160|ref|XP_967690.1|PREDICTED: similar to RNA binding region containing protein 1 [Tribolium castaneum]	XP_967690	4.81936e-128	100	461.455	294	294
GLEAN_01721	kda protein in nof-fb transposable element	468	gi|193643564|ref|XP_001949107.1|PREDICTED: similar to 120.7 kDa protein in NOF-FB transposable element [Acyrthosiphon pisum]	XP_001949107	7.3014e-08	53	60.077	118	63
GLEAN_01722	nuclear receptor subfamily group member 2	1260	gi|91092158|ref|XP_967537.1|PREDICTED: similar to COUP-TF/Svp nuclear hormone receptor [Tribolium castaneum]	XP_967537	0	100	786.563	419	419
GLEAN_01724	pigeon protein (linotte protein)	2475	gi|156551621|ref|XP_001600137.1|PREDICTED: similar to pigeon protein (linotte protein) [Nasonia vitripennis]	XP_001600137	0	65	726.472	440	290
GLEAN_01725	transportin 1	2724	gi|91092132|ref|XP_975744.1|PREDICTED: similar to transportin 1 isoform 2 [Tribolium castaneum]	XP_975744	0	98	1684.85	885	868
GLEAN_01726	short stature homeobox	1671	gi|189234030|ref|XP_967102.2|PREDICTED: similar to CG34367 CG34367-PC [Tribolium castaneum]	XP_967102	4.39919e-57	99	226.868	114	113
GLEAN_01727	dna integration recombination inversion protein	543	gi|170064380|ref|XP_001867501.1|conserved hypothetical protein [Culex quinquefasciatus] >gi|167881791|gb|EDS45174.1| conserved hypothetical protein [Culex quinquefasciatus]	XP_001867501	1.12904e-35	63	152.91	174	110
GLEAN_01728	gag-pol polyprotein	4617	gi|189239728|ref|XP_001807662.1|PREDICTED: similar to putative gag-pol protein [Tribolium castaneum]	XP_001807662	0	89	759.599	415	370
GLEAN_01731	orf	4197	gi|189236881|ref|XP_001807130.1|PREDICTED: similar to orf [Tribolium castaneum]	XP_001807130	0	67	1419.83	1460	980
GLEAN_01732	transposase-like	468	gi|221128597|ref|XP_002164173.1|PREDICTED: similar to transposase-like [Hydra magnipapillata]	XP_002164173	7.7828e-18	62	93.2041	138	86
GLEAN_01733	cg6443 cg6443-pa	897	gi|91092150|ref|XP_967198.1|PREDICTED: similar to CG6443 CG6443-PA [Tribolium castaneum]	XP_967198	1.06648e-134	100	483.411	298	298
GLEAN_01734	reverse ribonuclease integrase	4803	gi|189242199|ref|XP_001812244.1|PREDICTED: similar to protease, reverse transcriptase, ribonuclease H, integrase [Tribolium castaneum]	XP_001812244	0	93	1276.92	408	381
GLEAN_01735	reverse ribonuclease integrase	4548	gi|189242199|ref|XP_001812244.1|PREDICTED: similar to protease, reverse transcriptase, ribonuclease H, integrase [Tribolium castaneum]	XP_001812244	0	97	2704.86	1416	1376
GLEAN_01736	heat shock transcription factor	2091	gi|167735908|dbj|BAG07219.1|heat shock transcription factor [Mamestra brassicae]	BAG07219	7.09443e-55	56	219.935	227	129
GLEAN_01737	nad dehydrogenase	2634	gi|156538589|ref|XP_001607504.1|PREDICTED: similar to nad dehydrogenase [Nasonia vitripennis]	XP_001607504	0	82	1185.24	855	704
GLEAN_01738	casein kinase	1284	gi|91092138|ref|XP_966606.1|PREDICTED: similar to casein kinase isoform 1 [Tribolium castaneum]	XP_966606	0	93	786.563	215	200
GLEAN_01739	rna binding region containing protein 1	312	gi|91092160|ref|XP_967690.1|PREDICTED: similar to RNA binding region containing protein 1 [Tribolium castaneum]	XP_967690	5.83535e-18	100	93.5893	68	68
GLEAN_01740	organic anion transporter	1710	gi|157116626|ref|XP_001658582.1|organic anion transporter [Aedes aegypti] >gi|108876365|gb|EAT40590.1| organic anion transporter [Aedes aegypti]	XP_001658582	2.95447e-40	53	171.014	223	120
GLEAN_01741	defective proventriculus cg5799-pa	2193	gi|91092164|ref|XP_967929.1|PREDICTED: similar to defective proventriculus CG5799-PA [Tribolium castaneum]	XP_967929	0	100	1343.18	730	730
GLEAN_01742	leucine-rich transmembrane protein	2010	gi|91092166|ref|XP_968007.1|PREDICTED: similar to AGAP006643-PA [Tribolium castaneum]	XP_968007	0	100	1158.67	669	669
GLEAN_01743	gp150 protein	2238	gi|189234043|ref|XP_968162.2|PREDICTED: similar to gp150 protein [Tribolium castaneum]	XP_968162	0	100	1202.19	679	679
GLEAN_01744	nad-dependent methanol dehydrogenase	1401	gi|91092172|ref|XP_968236.1|PREDICTED: similar to Type III alcohol dehydrogenase CG3425-PA [Tribolium castaneum]	XP_968236	0	100	907.131	466	466
GLEAN_01745	isoform a	1095	gi|91092176|ref|XP_968390.1|PREDICTED: similar to CG7071 CG7071-PA [Tribolium castaneum]	XP_968390	0	100	653.67	330	330
GLEAN_01746	phospholipid scramblase 1	933	gi|170038740|ref|XP_001847206.1|phospholipid scramblase 1 [Culex quinquefasciatus] >gi|167882452|gb|EDS45835.1| phospholipid scramblase 1 [Culex quinquefasciatus]	XP_001847206	7.93448e-96	80	354.369	230	186
GLEAN_01747	uncharacterized protein kiaa1033	3249	gi|91092184|ref|XP_968700.1|PREDICTED: similar to Uncharacterized protein KIAA1033 [Tribolium castaneum]	XP_968700	0	94	888.641	473	449
GLEAN_01748	phosphatidylinositol glycan anchor class n	1077	gi|91092184|ref|XP_968700.1|PREDICTED: similar to Uncharacterized protein KIAA1033 [Tribolium castaneum]	XP_968700	2.94681e-172	85	608.601	207	178
GLEAN_01749	phosphatidylinositol glycan anchor class n	4200	gi|189234046|ref|XP_968851.2|PREDICTED: similar to cyclin e [Tribolium castaneum]	XP_968851	0	100	1184.09	676	676
GLEAN_01750	dicer-1	5508	gi|189234048|ref|XP_968993.2|PREDICTED: Dicer-1 [Tribolium castaneum]	XP_968993	0	98	3403.99	1865	1835
GLEAN_01751	udp-n-acteylglucosamine pyrophosphorylase	1446	gi|91092192|ref|XP_969069.1|PREDICTED: similar to UDP-n-acteylglucosamine pyrophosphorylase [Tribolium castaneum]	XP_969069	0	100	876.7	481	481
GLEAN_01752	na-k-cl cotransporter	1953	gi|189234051|ref|XP_001809969.1|PREDICTED: similar to Na-K-Cl cotransporter [Tribolium castaneum]	XP_001809969	0	100	1265.75	650	650
GLEAN_01753	msl2 protein	1017	gi|189234053|ref|XP_001809262.1|PREDICTED: similar to MSL2 protein [Tribolium castaneum]	XP_001809262	1.85688e-173	89	612.453	376	337
GLEAN_01754	ceramide kinase	1452	gi|91092194|ref|XP_969216.1|PREDICTED: similar to CG16708 CG16708-PA [Tribolium castaneum]	XP_969216	0	100	941.414	483	483
GLEAN_01755	bendless	456	gi|91092198|ref|XP_969360.1|PREDICTED: similar to ubiquitin conjugating enzyme E2 [Tribolium castaneum]	XP_969360	9.23603e-72	100	272.322	151	151
GLEAN_01756	translocon-associated protein subunit beta	573	gi|91092204|ref|XP_969577.1|PREDICTED: similar to signal sequence receptor beta subunit [Tribolium castaneum]	XP_969577	1.30157e-104	100	382.104	190	190
GLEAN_01757	unc-50-like protein	747	gi|91092208|ref|XP_969730.1|PREDICTED: similar to CG9773 CG9773-PA [Tribolium castaneum]	XP_969730	5.26206e-144	100	513.842	248	248
GLEAN_01758	temperature-induced paralytic isoform a	951	gi|91092216|ref|XP_970009.1|PREDICTED: similar to GA11553-PA [Tribolium castaneum]	XP_970009	5.9742e-155	100	550.821	316	316
GLEAN_01759	cg7397 cg7397-pa	4260	gi|189234064|ref|XP_001809913.1|PREDICTED: similar to AGAP003854-PA [Tribolium castaneum]	XP_001809913	0	100	2615.11	1386	1386
GLEAN_01760	fibroblast growth	795	gi|242020312|ref|XP_002430599.1|fibroblast growth factor, putative [Pediculus humanus corporis] >gi|212515771|gb|EEB17861.1| fibroblast growth factor, putative [Pediculus humanus corporis]	XP_002430599	1.11338e-33	83	147.517	99	83
GLEAN_01761	ef-hand domain member a2	1161	gi|189234066|ref|XP_970272.2|PREDICTED: similar to conserved hypothetical protein [Tribolium castaneum]	XP_970272	0	99	738.413	368	366
GLEAN_01762	golgi phosphoprotein 3	858	gi|91092222|ref|XP_970406.1|PREDICTED: similar to golgi phosphoprotein 3 (coat-protein GPP34) [Tribolium castaneum]	XP_970406	3.7141e-150	100	534.643	285	285
GLEAN_01763	band -like protein 4a (nbl4 protein)	2475	gi|189234071|ref|XP_970473.2|PREDICTED: similar to band 4.1-like protein 4A (NBL4 protein), putative [Tribolium castaneum]	XP_970473	0	97	1363.59	770	747
GLEAN_01764	plexin a	1470	gi|91092226|ref|XP_970548.1|PREDICTED: similar to plexin A CG11081-PA [Tribolium castaneum]	XP_970548	0	97	775.778	449	439
GLEAN_01765	plexin a	4452	gi|91092226|ref|XP_970548.1|PREDICTED: similar to plexin A CG11081-PA [Tribolium castaneum]	XP_970548	0	100	2965.25	1479	1479
GLEAN_01766	aldose 1-	1398	gi|189234074|ref|XP_970690.2|PREDICTED: similar to aldose-1-epimerase [Tribolium castaneum]	XP_970690	1.28093e-176	93	623.624	233	219
GLEAN_01767	isoform c	900	gi|91092232|ref|XP_970818.1|PREDICTED: similar to CG14331 CG14331-PC [Tribolium castaneum]	XP_970818	9.26987e-179	100	629.787	299	299
GLEAN_01769	fimbrin plastin	1869	gi|189234077|ref|XP_001812066.1|PREDICTED: similar to fimbrin/plastin [Tribolium castaneum]	XP_001812066	0	100	1143.64	622	622
GLEAN_01770	chitinase	1602	gi|86515388|ref|NP_001034524.1|chitinase 1 [Tribolium castaneum] >gi|56121707|gb|AAV74190.1| chitinase 5 [Tribolium castaneum]	NP_001034524	0	99	1083.94	519	518
GLEAN_01772	pleckstrin homology domain family j member 1	660	gi|189234079|ref|XP_001810604.1|PREDICTED: similar to pleckstrin homology domain containing, family J member 1 [Tribolium castaneum]	XP_001810604	5.20395e-107	100	390.578	219	219
GLEAN_01773	tetracycline resistance	1317	gi|189234081|ref|XP_971242.2|PREDICTED: similar to tetracycline resistance CG5760-PA [Tribolium castaneum]	XP_971242	0	100	748.043	438	438
GLEAN_01774	seven in absentia homolog 1	978	gi|91092244|ref|XP_971492.1|PREDICTED: similar to AGAP006127-PA [Tribolium castaneum]	XP_971492	7.40801e-156	100	553.903	290	290
GLEAN_01775	nuclear factor i	1827	gi|91092246|ref|XP_971603.1|PREDICTED: similar to Nuclear factor I CG2380-PB [Tribolium castaneum]	XP_971603	0	99	1086.25	608	606
GLEAN_01781	daf-16 foxo germline tumor affecting family member (dct-10)	648	gi|189242318|ref|XP_001810860.1|PREDICTED: similar to Y38H6C.5 [Tribolium castaneum]	XP_001810860	7.21012e-90	88	333.569	224	199
GLEAN_01782	orf	1056	gi|189241513|ref|XP_001808190.1|PREDICTED: similar to orf [Tribolium castaneum]	XP_001808190	8.55774e-68	84	261.536	181	153
GLEAN_01783	PREDICTED: hypothetical protein [Apis mellifera]	567	gi|110759559|ref|XP_001122437.1|PREDICTED: hypothetical protein [Apis mellifera]	XP_001122437	4.54666e-09	66	64.6994	66	44
GLEAN_01785	transposase	432	gi|16903179|gb|AAK61417.1|transposase [Ceratitis rosa]	AAK61417	6.96568e-19	55	96.6709	140	78
GLEAN_01786	reverse transcriptase	2037	gi|2736050|gb|AAB94040.1|reverse transcriptase [Hippodamia convergens]	AAB94040	5.49835e-153	76	545.814	421	323
GLEAN_01789	gag protein	981	gi|189242318|ref|XP_001810860.1|PREDICTED: similar to Y38H6C.5 [Tribolium castaneum]	XP_001810860	2.38453e-170	100	602.053	326	326
GLEAN_01790	retrotransposon partial	1032	gi|189242086|ref|XP_001806924.1|PREDICTED: similar to retrotransposon protein, putative, unclassified, partial [Tribolium castaneum]	XP_001806924	1.25135e-07	37	61.6178	237	89
GLEAN_01791	PREDICTED: similar to orf [Tribolium castaneum]	879	gi|189238306|ref|XP_001810526.1|PREDICTED: similar to orf [Tribolium castaneum]	XP_001810526	2.09927e-87	93	326.25	162	152
GLEAN_01792	l _3	1152	gi|189242191|ref|XP_001810599.1|PREDICTED: similar to pol polyprotein [Tribolium castaneum]	XP_001810599	1.04106e-69	52	268.085	429	226
GLEAN_01793	PREDICTED: similar to orf [Tribolium castaneum]	3351	gi|189236881|ref|XP_001807130.1|PREDICTED: similar to orf [Tribolium castaneum]	XP_001807130	0	97	1085.86	573	556
GLEAN_01796	gag-pol polyprotein	1446	gi|189242191|ref|XP_001810599.1|PREDICTED: similar to pol polyprotein [Tribolium castaneum]	XP_001810599	9.94812e-63	55	245.358	267	149
GLEAN_01798	zinc finger protein	1161	gi|189242191|ref|XP_001810599.1|PREDICTED: similar to pol polyprotein [Tribolium castaneum]	XP_001810599	2.71724e-25	45	120.553	209	96
GLEAN_01801	orf a span 522-1895 first start codon at 663	483	gi|1226167|gb|AAA92248.1|ORF A span 522-1895; first start codon at 663 [Autographa californica nucleopolyhedrovirus]	AAA92248	1.58446e-10	62	68.9366	81	51
GLEAN_01803	cg4562 cg4562-pa	2439	gi|189242320|ref|XP_970354.2|PREDICTED: similar to CG4562 CG4562-PA [Tribolium castaneum]	XP_970354	0	71	942.954	381	272
GLEAN_01804	orf	2337	gi|189242320|ref|XP_970354.2|PREDICTED: similar to CG4562 CG4562-PA [Tribolium castaneum]	XP_970354	4.90696e-169	99	599.356	171	170
GLEAN_01805	thap domain-containing protein 9	2679	gi|189234831|ref|XP_971076.2|PREDICTED: similar to Transposable element P transposase (P-element transposase) [Tribolium castaneum]	XP_971076	1.85145e-50	46	205.682	506	235
GLEAN_01806	ORF1p [Tribolium castaneum]	423	gi|47027607|gb|AAT08872.1|ORF1p [Tribolium castaneum]	AAT08872	1.04688e-38	91	162.54	100	91
GLEAN_01807	polyprotein	3033	gi|189242322|ref|XP_001811280.1|PREDICTED: similar to polyprotein [Tribolium castaneum]	XP_001811280	0	96	1821.98	959	922
GLEAN_01808	polyprotein	3837	gi|189242324|ref|XP_001811332.1|PREDICTED: similar to polyprotein [Tribolium castaneum]	XP_001811332	0	95	2400.55	1267	1214
GLEAN_01809	polyprotein	3993	gi|189242324|ref|XP_001811332.1|PREDICTED: similar to polyprotein [Tribolium castaneum]	XP_001811332	0	97	2450.24	1266	1240
GLEAN_01811	novel protein dna polymerases	2790	gi|115733109|ref|XP_781219.2|PREDICTED: hypothetical protein [Strongylocentrotus purpuratus] >gi|115946881|ref|XP_001182226.1| PREDICTED: hypothetical protein [Strongylocentrotus purpuratus]	XP_781219	1.49474e-34	45	152.91	303	138
GLEAN_01812	novel protein dna polymerases	2799	gi|193615467|ref|XP_001944306.1|PREDICTED: hypothetical protein [Acyrthosiphon pisum]	XP_001944306	4.92594e-78	60	297.36	335	204
GLEAN_01813	endonuclease and reverse transcriptase-like protein	2913	gi|189242139|ref|XP_001814281.1|PREDICTED: similar to endonuclease and reverse transcriptase-like protein [Tribolium castaneum]	XP_001814281	8.18696e-100	46	369.777	913	423
GLEAN_01814	unc93a protein	657	gi|110762293|ref|XP_393945.3|PREDICTED: similar to CG2121-PA [Apis mellifera]	XP_393945	6.83019e-51	77	204.142	174	134
GLEAN_01816	cytochrome oxidase biogenesis protein (oxa1 mitochondrial)	1311	gi|91095209|ref|XP_968413.1|PREDICTED: similar to cytochrome oxidase biogenesis protein (oxa1 mitochondrial) [Tribolium castaneum]	XP_968413	0	100	796.964	436	436
GLEAN_01817	aurora kinase a	969	gi|91095207|ref|XP_968329.1|PREDICTED: similar to Serine/threonine-protein kinase 6 (Aurora kinase A) (Aurora-A) (Serine/threonine kinase 15) (Aurora/IPL1-related kinase 1) (Aurora-related kinase 1) (hARK1) (Breast tumor-amplified kinase) [Tribolium castaneum]	XP_968329	4.69315e-179	100	630.943	322	322
GLEAN_01819	histidine kinase- dna gyrase b- and hsp90-like domain containing protein	867	gi|241669463|ref|XP_002399553.1|hypothetical protein IscW_ISCW024646 [Ixodes scapularis] >gi|215504035|gb|EEC13529.1| hypothetical protein IscW_ISCW024646 [Ixodes scapularis]	XP_002399553	7.93927e-15	55	85.1149	108	60
GLEAN_01820	PREDICTED: hypothetical protein, partial [Acyrthosiphon pisum]	264	gi|193704450|ref|XP_001951352.1|PREDICTED: hypothetical protein, partial [Acyrthosiphon pisum]	XP_001951352	4.43003e-05	59	50.0618	37	22
GLEAN_01821	reverse transcriptase polyprotein	1263	gi|1226168|gb|AAA92249.1|ORF B (bases 1850-5560) first start codon at 2306 [Autographa californica nucleopolyhedrovirus]	AAA92249	2.56251e-64	57	250.366	325	186
GLEAN_01822	iris	1527	gi|194759182|ref|XP_001961828.1|GF14735 [Drosophila ananassae] >gi|190615525|gb|EDV31049.1| GF14735 [Drosophila ananassae]	XP_001961828	6.55264e-12	49	76.6406	202	99
GLEAN_01823	zinc mym domain containing 1	708	gi|193643469|ref|XP_001945169.1|PREDICTED: similar to predicted protein [Acyrthosiphon pisum]	XP_001945169	2.27987e-21	62	106.301	158	98
GLEAN_01824	gag-pol polyprotein	3357	gi|189242367|ref|XP_001807263.1|PREDICTED: similar to gag-pol polyprotein [Tribolium castaneum]	XP_001807263	0	95	1287.32	367	350
GLEAN_01825	alternative oxidase	798	gi|189535190|ref|XP_001340078.2|PREDICTED: hypothetical protein [Danio rerio]	XP_001340078	4.73537e-16	46	88.9669	250	115
GLEAN_01826	thap domain-containing protein 9	1044	gi|189234831|ref|XP_971076.2|PREDICTED: similar to Transposable element P transposase (P-element transposase) [Tribolium castaneum]	XP_971076	1.95876e-24	45	117.472	286	131
GLEAN_01827	retroelement pol polyprotein	603	gi|156539703|ref|XP_001602453.1|PREDICTED: hypothetical protein [Nasonia vitripennis]	XP_001602453	1.06882e-33	67	146.747	172	116
GLEAN_01828	sjchgc09003 protein	1227	gi|198416931|ref|XP_002124840.1|PREDICTED: similar to Y26D4A.9, partial [Ciona intestinalis]	XP_002124840	8.49134e-41	63	172.17	198	126
GLEAN_01829	PREDICTED: similar to Y26D4A.11, partial [Tribolium castaneum]	873	gi|189242151|ref|XP_001811118.1|PREDICTED: similar to Y26D4A.11, partial [Tribolium castaneum]	XP_001811118	1.24874e-108	85	396.741	264	227
GLEAN_01831	golgi-specific brefeldin a-resistance guanine nucleotide exchange factor 1	714	gi|190702384|gb|ACE75277.1|transposase-like protein [Glyptapanteles flavicoxis]	ACE75277	1.96714e-20	44	103.219	236	106
GLEAN_01832	reverse ribonuclease integrase	1050	gi|189242210|ref|XP_001807967.1|PREDICTED: similar to pol polyprotein [Tribolium castaneum]	XP_001807967	0	89	667.922	375	337
GLEAN_01833	pol partial	1695	gi|189242359|ref|XP_001810716.1|PREDICTED: similar to pol polyprotein, partial [Tribolium castaneum]	XP_001810716	1.40688e-26	46	125.561	361	168
GLEAN_01834	reverse ribonuclease integrase	2166	gi|189242369|ref|XP_001807570.1|PREDICTED: similar to protease, reverse transcriptase, ribonuclease H, integrase [Tribolium castaneum]	XP_001807570	0	99	887.486	574	572
GLEAN_01835	copia ltr rider	393	gi|189242159|ref|XP_001813568.1|PREDICTED: hypothetical protein, partial [Tribolium castaneum]	XP_001813568	2.00146e-21	52	105.145	160	84
GLEAN_01836	reverse transcriptase	519	gi|548548|sp|Q05118.1|PO23_POPJARecName: Full=Retrovirus-related Pol polyprotein from type-1 retrotransposable element R2; AltName: Full=Retrovirus-related Pol polyprotein from type I retrotransposable element R2; Includes: RecName: Full=Reverse transcriptase; Includes: RecName: Full=Endonuclease >gi|160756|gb|AAA29786.1| reverse transcriptase	Q05118	7.09145e-26	50	120.168	193	98
GLEAN_01838	gag-pol protein	324	gi|193638805|ref|XP_001952410.1|PREDICTED: similar to SD27140p [Acyrthosiphon pisum]	XP_001952410	1.67475e-20	67	102.064	97	65
GLEAN_01839	gag-like protein	1449	gi|193580170|ref|XP_001947054.1|PREDICTED: similar to pol-like protein [Acyrthosiphon pisum]	XP_001947054	3.01802e-43	65	180.644	189	124
GLEAN_01841	partial	321	gi|189242084|ref|XP_001810076.1|PREDICTED: similar to Y26D4A.11 [Tribolium castaneum]	XP_001810076	3.83963e-49	94	197.208	106	100
GLEAN_01842	zinc mym domain containing 1	1158	gi|193666920|ref|XP_001942709.1|PREDICTED: similar to zinc finger MYM-type protein 1 [Acyrthosiphon pisum]	XP_001942709	8.66566e-40	56	168.703	181	103
GLEAN_01843	transposable element p transposase (p-element transposase)	855	gi|221131281|ref|XP_002157800.1|PREDICTED: similar to predicted protein [Hydra magnipapillata]	XP_002157800	3.04093e-11	43	73.1738	266	115
GLEAN_01844	PREDICTED: hypothetical protein [Tribolium castaneum]	252	gi|189242187|ref|XP_001810439.1|PREDICTED: hypothetical protein [Tribolium castaneum]	XP_001810439	2.70096e-34	95	147.902	83	79
GLEAN_01845	thap domain-containing protein 9	1278	gi|189234831|ref|XP_971076.2|PREDICTED: similar to Transposable element P transposase (P-element transposase) [Tribolium castaneum]	XP_971076	0	88	674.855	413	364
GLEAN_01846	reverse ribonuclease integrase	3405	gi|189238674|ref|XP_001807351.1|PREDICTED: similar to pol polyprotein [Tribolium castaneum]	XP_001807351	3.07721e-177	62	613.224	304	191
GLEAN_01847	reverse ribonuclease integrase	2928	gi|189238674|ref|XP_001807351.1|PREDICTED: similar to pol polyprotein [Tribolium castaneum]	XP_001807351	2.97582e-158	52	563.918	1009	532
GLEAN_01848	zinc mym domain containing 1	399	gi|221112647|ref|XP_002156024.1|PREDICTED: similar to hAT family dimerisation domain containing protein, expressed [Hydra magnipapillata]	XP_002156024	8.04127e-31	72	136.346	133	97
GLEAN_01849	gag-pol polyprotein	369	gi|189239114|ref|XP_001813413.1|PREDICTED: similar to copia-type polyprotein, putative [Tribolium castaneum]	XP_001813413	1.24659e-39	81	165.622	109	89
GLEAN_01850	misexpression suppressor of	4185	gi|189242154|ref|XP_001810019.1|PREDICTED: similar to AGAP011875-PA [Tribolium castaneum]	XP_001810019	0	100	2170.59	1394	1394
GLEAN_01851	protein kinase protein	1758	gi|91095299|ref|XP_970817.1|PREDICTED: similar to protein kinase protein, partial [Tribolium castaneum]	XP_970817	0	97	1047.73	585	570
GLEAN_01852	reverse transcriptase and rnase h	288	gi|805078|gb|AAC47272.1|integrase [Tribolium castaneum]	AAC47272	1.91947e-40	90	168.318	94	85
GLEAN_01853	PREDICTED: similar to predicted protein [Tribolium castaneum]	1083	gi|189242110|ref|XP_966845.2|PREDICTED: similar to predicted protein [Tribolium castaneum]	XP_966845	1.05566e-60	91	238.039	144	132
GLEAN_01854	protein	1209	gi|156541232|ref|XP_001601665.1|PREDICTED: hypothetical protein [Nasonia vitripennis]	XP_001601665	4.81135e-81	58	305.834	414	244
GLEAN_01855	PREDICTED: similar to predicted protein [Tribolium castaneum]	1335	gi|189242206|ref|XP_001807162.1|PREDICTED: similar to predicted protein [Tribolium castaneum]	XP_001807162	9.28297e-137	85	491.115	207	176
GLEAN_01856	protein	3693	gi|189242206|ref|XP_001807162.1|PREDICTED: similar to predicted protein [Tribolium castaneum]	XP_001807162	0	87	1099.73	336	295
GLEAN_01857	PREDICTED: similar to predicted protein [Tribolium castaneum]	801	gi|189242253|ref|XP_001808245.1|PREDICTED: similar to predicted protein [Tribolium castaneum]	XP_001808245	1.12776e-41	100	174.096	85	85
GLEAN_01858	partial	945	gi|189242084|ref|XP_001810076.1|PREDICTED: similar to Y26D4A.11 [Tribolium castaneum]	XP_001810076	6.07162e-176	98	620.542	314	310
GLEAN_01859	PREDICTED: hypothetical protein [Nasonia vitripennis]	327	gi|156540439|ref|XP_001601554.1|PREDICTED: hypothetical protein [Nasonia vitripennis]	XP_001601554	7.52423e-05	59	50.0618	88	52
GLEAN_01861	endonuclease-reverse transcriptase	753	gi|221113523|ref|XP_002168767.1|PREDICTED: similar to K09H9.4, partial [Hydra magnipapillata]	XP_002168767	6.96239e-43	56	177.948	239	135
GLEAN_01862	cytochrome c oxidase subunit va	459	gi|91094443|ref|XP_970156.1|PREDICTED: similar to cytochrome c oxidase subunit Va [Tribolium castaneum]	XP_970156	1.51219e-82	100	308.145	152	152
GLEAN_01864	set domain-containing protein	3138	gi|189242450|ref|XP_969817.2|PREDICTED: similar to conserved hypothetical protein [Tribolium castaneum]	XP_969817	0	92	1599.72	979	908
GLEAN_01865	cg18265	3024	gi|189242450|ref|XP_969817.2|PREDICTED: similar to conserved hypothetical protein [Tribolium castaneum]	XP_969817	0	100	1817.36	1007	1007
GLEAN_01866	isoform e	1533	gi|91094435|ref|XP_969749.1|PREDICTED: similar to conserved hypothetical protein [Tribolium castaneum]	XP_969749	0	100	805.823	510	510
GLEAN_01867	udp- c:alpha-6-d-mannoside beta- -n-acetylglucosaminyltransferase ii	1482	gi|91094433|ref|XP_969675.1|PREDICTED: similar to Mgat2 CG7921-PB [Tribolium castaneum]	XP_969675	0	92	815.839	493	457
GLEAN_01872	class b secretin-like g-protein coupled receptor	4257	gi|189242447|ref|XP_969375.2|PREDICTED: similar to latrophilin-like protein AD [Tribolium castaneum]	XP_969375	0	95	1653.65	634	606
GLEAN_01873	integrator complex subunit 12	801	gi|91094423|ref|XP_969158.1|PREDICTED: similar to AGAP004359-PA [Tribolium castaneum]	XP_969158	1.61345e-72	100	276.559	92	92
GLEAN_01874	cell adhesion	3303	gi|189242442|ref|XP_001807060.1|PREDICTED: similar to tyrosine phosphatase [Tribolium castaneum]	XP_001807060	0	100	2248.4	1100	1100
GLEAN_01877	plasminogen activator inhibitor 1 rna-binding	1041	gi|66565092|ref|XP_392925.2|PREDICTED: similar to vasa intronic gene CG4170-PA, isoform A [Apis mellifera]	XP_392925	5.84255e-37	59	159.073	254	152
GLEAN_01878	round spermatid basic protein 1	2811	gi|91094421|ref|XP_969086.1|PREDICTED: similar to CG10600 CG10600-PA [Tribolium castaneum]	XP_969086	0	100	1428.69	879	879
GLEAN_01879	ferm domain containing 4a	2139	gi|242005673|ref|XP_002423687.1|hypothetical protein Phum_PHUM079840 [Pediculus humanus corporis] >gi|212506863|gb|EEB10949.1| hypothetical protein Phum_PHUM079840 [Pediculus humanus corporis]	XP_002423687	8.39076e-35	73	153.295	96	71
GLEAN_01880	elongation factor 1 alpha	1389	gi|167234441|ref|NP_001107835.1|elongation factor 1-alpha [Tribolium castaneum]	NP_001107835	0	100	898.656	445	445
GLEAN_01881	host cell factor c1	3648	gi|91094425|ref|XP_969302.1|PREDICTED: similar to host cell factor C1 [Tribolium castaneum]	XP_969302	0	89	1866.66	1214	1083
GLEAN_01885	m-phase inducer phosphatase 2	1341	gi|91094429|ref|XP_969518.1|PREDICTED: similar to M-phase inducer phosphatase 2 [Tribolium castaneum]	XP_969518	0	100	899.812	446	446
GLEAN_01886	phosphatidylethanolamine-binding protein	669	gi|91094431|ref|XP_969591.1|PREDICTED: similar to AGAP008909-PA [Tribolium castaneum]	XP_969591	2.24441e-129	100	464.922	222	222
GLEAN_01887	dihydropyridine-sensitive l-type calcium channel	3795	gi|189242452|ref|XP_969952.2|PREDICTED: similar to voltage-gated calcium channel alpha2-delta subunit 1 [Tribolium castaneum]	XP_969952	0	96	2429.44	1264	1216
GLEAN_01888	dna-binding protein	1695	gi|189242454|ref|XP_970091.2|PREDICTED: similar to erect wing CG3114-PF [Tribolium castaneum]	XP_970091	0	89	839.721	569	509
GLEAN_01889	cell adhesion molecule	3804	gi|189242457|ref|XP_970217.2|PREDICTED: similar to AGAP000720-PA [Tribolium castaneum]	XP_970217	0	99	2472.58	1241	1237
GLEAN_01891	gag-like protein	3555	gi|189242178|ref|XP_001807110.1|PREDICTED: similar to gag-like protein [Tribolium castaneum]	XP_001807110	8.80492e-27	54	127.487	239	130
GLEAN_01892	reverse transcriptase	717	gi|195461710|ref|XP_002075842.1|GK22861 [Drosophila willistoni] >gi|194171927|gb|EDW86828.1| GK22861 [Drosophila willistoni]	XP_002075842	7.01353e-42	59	174.481	210	124
GLEAN_01893	reverse transcriptase	4980	gi|193704811|ref|XP_001949771.1|PREDICTED: similar to Putative 115 kDa protein in type-1 retrotransposable element R1DM (Putative 115 kDa protein in type I retrotransposable element R1DM) (ORF 2) [Acyrthosiphon pisum]	XP_001949771	2.24385e-132	50	478.789	920	461
GLEAN_01894	gag-like protein	1509	gi|189242178|ref|XP_001807110.1|PREDICTED: similar to gag-like protein [Tribolium castaneum]	XP_001807110	3.18422e-27	54	127.487	239	130
GLEAN_01895	reverse transcriptase	2904	gi|189234159|ref|XP_001807326.1|PREDICTED: similar to has homology with reverse transcriptase; 5 end of coding region for ORF2 undetermined; putative [Tribolium castaneum]	XP_001807326	1.46265e-157	80	561.607	404	327
GLEAN_01896	gag-like protein	2172	gi|189242178|ref|XP_001807110.1|PREDICTED: similar to gag-like protein [Tribolium castaneum]	XP_001807110	6.56398e-27	53	127.102	239	129
GLEAN_01897	reverse transcriptase	5514	gi|189234159|ref|XP_001807326.1|PREDICTED: similar to has homology with reverse transcriptase; 5 end of coding region for ORF2 undetermined; putative [Tribolium castaneum]	XP_001807326	1.4519e-156	68	559.296	287	196
GLEAN_01898	gag-like protein	2133	gi|189242178|ref|XP_001807110.1|PREDICTED: similar to gag-like protein [Tribolium castaneum]	XP_001807110	1.74748e-24	53	119.013	239	128
GLEAN_01900	gag-like protein	2241	gi|189242224|ref|XP_001810916.1|PREDICTED: similar to gag-like protein [Tribolium castaneum]	XP_001810916	0	95	878.241	482	459
GLEAN_01901	gag-like protein	2313	gi|189242224|ref|XP_001810916.1|PREDICTED: similar to gag-like protein [Tribolium castaneum]	XP_001810916	0	97	900.968	497	486
GLEAN_01902	reverse transcriptase	2754	gi|193704811|ref|XP_001949771.1|PREDICTED: similar to Putative 115 kDa protein in type-1 retrotransposable element R1DM (Putative 115 kDa protein in type I retrotransposable element R1DM) (ORF 2) [Acyrthosiphon pisum]	XP_001949771	1.16559e-148	51	531.946	947	490
GLEAN_01903	gag-like protein	2241	gi|189242224|ref|XP_001810916.1|PREDICTED: similar to gag-like protein [Tribolium castaneum]	XP_001810916	0	95	878.626	482	459
GLEAN_01904	gag-like protein	2241	gi|189242224|ref|XP_001810916.1|PREDICTED: similar to gag-like protein [Tribolium castaneum]	XP_001810916	0	95	880.937	482	460
GLEAN_01905	gag-like protein	1803	gi|189242224|ref|XP_001810916.1|PREDICTED: similar to gag-like protein [Tribolium castaneum]	XP_001810916	3.1594e-165	96	586.26	333	320
GLEAN_01906	PREDICTED: similar to polyprotein [Tribolium castaneum]	411	gi|189242145|ref|XP_001813277.1|PREDICTED: similar to polyprotein [Tribolium castaneum]	XP_001813277	2.09605e-07	45	58.5362	125	57
GLEAN_01907	arhgap10 protein	2406	gi|91095389|ref|XP_970279.1|PREDICTED: similar to ARHGAP10 protein, partial [Tribolium castaneum]	XP_970279	0	100	1398.26	721	721
GLEAN_01908	serine protease	984	gi|91095387|ref|XP_970214.1|PREDICTED: similar to prophenoloxidase activating factor [Tribolium castaneum]	XP_970214	0	100	658.292	309	309
GLEAN_01909	protein	1059	gi|190702374|gb|ACE75267.1|hypothetical protein GFP_L5_0150 [Glyptapanteles flavicoxis]	ACE75267	3.20132e-22	75	110.153	93	70
GLEAN_01910	protein	5760	gi|189242206|ref|XP_001807162.1|PREDICTED: similar to predicted protein [Tribolium castaneum]	XP_001807162	0	80	909.827	245	198
GLEAN_01911	partial	945	gi|189242084|ref|XP_001810076.1|PREDICTED: similar to Y26D4A.11 [Tribolium castaneum]	XP_001810076	7.17219e-177	98	623.624	314	310
GLEAN_01912	orf	285	gi|1542877|emb|CAA65152.1|orf [Drosophila melanogaster]	CAA65152	1.53702e-13	66	78.9518	83	55
GLEAN_01913	serpin 4	450	gi|189242277|ref|XP_970096.2|PREDICTED: similar to serine protease inhibitor 4, partial [Tribolium castaneum]	XP_970096	3.42134e-74	100	280.411	138	138
GLEAN_01915	golgi-specific brefeldin a-resistance guanine nucleotide exchange factor 1	531	gi|190702384|gb|ACE75277.1|transposase-like protein [Glyptapanteles flavicoxis]	ACE75277	1.37169e-19	49	99.3673	189	94
GLEAN_01916	cytochrome p450	1446	gi|91092500|ref|XP_968477.1|PREDICTED: similar to cytochrome P450, partial [Tribolium castaneum]	XP_968477	0	100	952.199	481	481
GLEAN_01917	cytochrome p450 cyp18a1	678	gi|194363749|ref|NP_001123908.1|cytochrome P450 CYP18A1 [Tribolium castaneum]	NP_001123908	8.66974e-68	100	260.381	134	134
GLEAN_01918	cg6294 cg6294-pa	1308	gi|189240744|ref|XP_968312.2|PREDICTED: similar to CG6294 CG6294-PA [Tribolium castaneum]	XP_968312	9.68305e-147	99	524.242	271	270
GLEAN_01919	kda basic	297	gi|189240742|ref|XP_001808055.1|PREDICTED: similar to acylphosphatase [Tribolium castaneum]	XP_001808055	8.7791e-54	100	212.616	98	98
GLEAN_01920	loc506073 protein	2349	gi|189240740|ref|XP_968238.2|PREDICTED: similar to LOC506073 protein [Tribolium castaneum]	XP_968238	0	98	1491.09	792	782
GLEAN_01921	l mbt-like 3	1080	gi|189240736|ref|XP_967932.2|PREDICTED: similar to l(3)mbt-like 3 [Tribolium castaneum]	XP_967932	0	100	683.33	358	358
GLEAN_01922	l mbt-like 3	1812	gi|189240736|ref|XP_967932.2|PREDICTED: similar to l(3)mbt-like 3 [Tribolium castaneum]	XP_967932	0	99	1154.43	596	595
GLEAN_01923	tfiih basal transcription factor complex p44 subunit	576	gi|189240734|ref|XP_967768.2|PREDICTED: similar to btf [Tribolium castaneum]	XP_967768	6.14352e-102	100	373.244	186	186
GLEAN_01924	transposase-like protein	414	gi|190702384|gb|ACE75277.1|transposase-like protein [Glyptapanteles flavicoxis]	ACE75277	0.04504	51	40.817	100	51
GLEAN_01925	transcription factor adf-1	648	gi|198429024|ref|XP_002129205.1|PREDICTED: similar to GK25760 [Ciona intestinalis]	XP_002129205	2.70973e-12	48	75.8702	219	107
GLEAN_01933	PREDICTED: similar to GA22079-PA [Nasonia vitripennis]	5151	gi|156538196|ref|XP_001601410.1|PREDICTED: similar to GA22079-PA [Nasonia vitripennis]	XP_001601410	3.35241e-06	45	59.6918	153	70
GLEAN_01934	cationic amino acid transporter	1308	gi|189240728|ref|XP_967023.2|PREDICTED: similar to cationic amino acid transporter, partial [Tribolium castaneum]	XP_967023	0	99	748.814	428	427
GLEAN_01935	isoform c	699	gi|189240730|ref|XP_967105.2|PREDICTED: similar to CG5535 CG5535-PA [Tribolium castaneum]	XP_967105	5.50135e-105	100	384.03	213	213
GLEAN_01936	isoform c	1638	gi|189240730|ref|XP_967105.2|PREDICTED: similar to CG5535 CG5535-PA [Tribolium castaneum]	XP_967105	4.92241e-178	99	628.632	349	348
GLEAN_01937	polycystic kidney disease 1-like 2	4791	gi|224063764|ref|XP_002194772.1|PREDICTED: similar to polycystic kidney disease 1-like 2 [Taeniopygia guttata]	XP_002194772	8.99704e-30	49	137.887	369	184
GLEAN_01938	polycystin 1 polycystic kidney disease 1	2241	gi|50512168|gb|AAT77543.1|polycystic kidney disease protein 1 precursor [Xenopus laevis]	AAT77543	7.09485e-08	40	63.929	319	129
GLEAN_01939	endonuclease reverse transcriptase	2199	gi|221119676|ref|XP_002155414.1|PREDICTED: similar to ORF2-encoded protein, partial [Hydra magnipapillata]	XP_002155414	6.41162e-46	52	190.274	334	175
GLEAN_01941	cationic amino acid transporter	2742	gi|189240732|ref|XP_967455.2|PREDICTED: similar to AGAP010563-PA [Tribolium castaneum]	XP_967455	0	95	1066.99	591	564
GLEAN_01942	dynactin subunit	921	gi|91092480|ref|XP_967611.1|PREDICTED: similar to dynactin subunit [Tribolium castaneum]	XP_967611	9.91672e-168	100	593.193	306	306
GLEAN_01943	aurora kinase b	933	gi|156538433|ref|XP_001606196.1|PREDICTED: similar to serine/threonine protein kinase [Nasonia vitripennis]	XP_001606196	1.95433e-94	75	349.747	290	220
GLEAN_01944	protein-l-isoaspartate (d-aspartate) o-methyltransferase domain containing 1	1641	gi|91092490|ref|XP_968084.1|PREDICTED: similar to protein-L-isoaspartate (D-aspartate) O-methyltransferase domain containing 1 [Tribolium castaneum]	XP_968084	0	100	912.138	546	546
GLEAN_01945	nadh: oxidoreductase subunit	393	gi|189240738|ref|XP_968166.2|PREDICTED: similar to AGAP007574-PA [Tribolium castaneum]	XP_968166	3.4841e-66	100	253.832	130	130
GLEAN_01946	clip-domain serine protease subfamily c (agap000573-pa)	903	gi|91084235|ref|XP_969850.1|PREDICTED: similar to cytochrome P450 [Tribolium castaneum]	XP_969850	6.34667e-10	42	68.9366	185	79
GLEAN_01947	cytochrome p450 cyp18a1	1569	gi|194363749|ref|NP_001123908.1|cytochrome P450 CYP18A1 [Tribolium castaneum]	NP_001123908	0	98	953.355	527	521
GLEAN_01948	golgi-specific brefeldin a-resistance guanine nucleotide exchange factor 1	513	gi|190702384|gb|ACE75277.1|transposase-like protein [Glyptapanteles flavicoxis]	ACE75277	6.80546e-18	48	93.5893	183	89
GLEAN_01949	cg12340 cg12340-pa	342	gi|157104036|ref|XP_001648229.1|hypothetical protein AaeL_AAEL003988 [Aedes aegypti] >gi|108880445|gb|EAT44670.1| hypothetical protein AaeL_AAEL003988 [Aedes aegypti]	XP_001648229	9.93523e-21	64	102.834	114	74
GLEAN_01950	cathepsin l-like proteinase	987	gi|91092018|ref|XP_970838.1|PREDICTED: similar to putative cathepsin L-like proteinase [Tribolium castaneum] >gi|91095393|ref|XP_970413.1| PREDICTED: similar to putative cathepsin L-like proteinase [Tribolium castaneum]	XP_970838	0	100	649.432	328	328
GLEAN_01951	cell division transporter substrate-binding protein	144	gi|241151413|ref|XP_002406672.1|conserved hypothetical protein [Ixodes scapularis] >gi|215493884|gb|EEC03525.1| conserved hypothetical protein [Ixodes scapularis]	XP_002406672	1.65486e-07	64	58.9214	42	27
GLEAN_01952	gag-like protein	1023	gi|189242224|ref|XP_001810916.1|PREDICTED: similar to gag-like protein [Tribolium castaneum]	XP_001810916	1.95975e-21	44	107.457	292	129
GLEAN_01953	transposase	705	gi|189523385|ref|XP_001920072.1|PREDICTED: hypothetical protein [Danio rerio]	XP_001920072	5.54863e-28	57	128.257	198	114
GLEAN_01954	beat-vi cg14064-pa	2436	gi|91093997|ref|XP_970698.1|PREDICTED: similar to beat-VI CG14064-PA [Tribolium castaneum]	XP_970698	1.8117e-97	100	361.688	192	192
GLEAN_01957	beaten path iia	777	gi|91093995|ref|XP_970628.1|PREDICTED: similar to beaten path IIa CG14334-PA [Tribolium castaneum]	XP_970628	2.40138e-142	100	508.449	255	255
GLEAN_01958	beaten path iia	912	gi|189242073|ref|XP_970555.2|PREDICTED: similar to beaten path IIa CG14334-PA [Tribolium castaneum]	XP_970555	6.47285e-119	96	431.024	242	234
GLEAN_01959	PREDICTED: hypothetical protein [Tribolium castaneum]	480	gi|91093991|ref|XP_976303.1|PREDICTED: hypothetical protein [Tribolium castaneum]	XP_976303	9.98363e-18	100	92.8189	56	56
GLEAN_01960	basic leucine zipper nuclear factor	1230	gi|91093989|ref|XP_970414.1|PREDICTED: similar to conserved hypothetical protein [Tribolium castaneum]	XP_970414	0	100	808.52	409	409
GLEAN_01961	telomere-associated protein rif1	474	gi|189240833|ref|XP_001812153.1|PREDICTED: similar to Y51B11A.1 [Tribolium castaneum]	XP_001812153	1.48458e-61	99	238.424	140	139
GLEAN_01964	cdc14 cell division cycle 14 homolog a ( cerevisiae)	1266	gi|91094781|ref|XP_968252.1|PREDICTED: similar to Dual specificity protein phosphatase CDC14A (CDC14 cell division cycle 14 homolog A) [Tribolium castaneum]	XP_968252	0	100	827.395	421	421
GLEAN_01965	cache domain containing 1	3456	gi|91094777|ref|XP_968102.1|PREDICTED: similar to dihydropyridine-sensitive l-type calcium channel [Tribolium castaneum]	XP_968102	0	100	2268.04	1151	1151
GLEAN_01966	isoform b	564	gi|189242345|ref|XP_967787.2|PREDICTED: similar to CG31665 CG31665-PB [Tribolium castaneum]	XP_967787	8.90714e-50	100	199.904	127	127
GLEAN_01967	isoform b	1665	gi|189242345|ref|XP_967787.2|PREDICTED: similar to CG31665 CG31665-PB [Tribolium castaneum]	XP_967787	2.59514e-134	61	483.411	181	112
GLEAN_01968	aldehyde oxidase	207	gi|189242343|ref|XP_001807366.1|PREDICTED: similar to aldehyde oxidase [Tribolium castaneum]	XP_001807366	5.69773e-21	88	103.605	53	47
GLEAN_01969	hydroxyproline-rich glycoprotein	459	gi|118106752|ref|XP_001235691.1|PREDICTED: hypothetical protein, partial [Gallus gallus]	XP_001235691	1.39657e-11	51	72.4034	106	55
GLEAN_01970	exonuclease	1746	gi|91094765|ref|XP_967471.1|PREDICTED: similar to exonuclease [Tribolium castaneum]	XP_967471	0	96	1021.15	581	563
GLEAN_01975	tartan	1722	gi|189242339|ref|XP_967217.2|PREDICTED: similar to tartan [Tribolium castaneum]	XP_967217	0	100	1080.86	573	573
GLEAN_01976	leucine-rich transmembrane protein	2217	gi|189242341|ref|XP_001807206.1|PREDICTED: similar to AGAP011947-PA [Tribolium castaneum]	XP_001807206	0	100	1332.39	738	738
GLEAN_01977	aldehyde oxidase	3792	gi|189242343|ref|XP_001807366.1|PREDICTED: similar to aldehyde oxidase [Tribolium castaneum]	XP_001807366	0	98	2456.79	658	646
GLEAN_01978	aldehyde oxidase	3786	gi|91094767|ref|XP_967707.1|PREDICTED: similar to xanthine dehydrogenase/oxidase [Tribolium castaneum]	XP_967707	0	100	2551.93	1261	1261
GLEAN_01979	wnt inhibitory factor 1	1059	gi|91094771|ref|XP_967866.1|PREDICTED: similar to AGAP000117-PA [Tribolium castaneum]	XP_967866	0	100	752.666	340	340
GLEAN_01980	lipophorin receptor	309	gi|91094773|ref|XP_967944.1|PREDICTED: similar to lipophorin receptor [Tribolium castaneum]	XP_967944	1.14306e-13	71	79.337	95	68
GLEAN_01981	lipophorin receptor	2523	gi|91094773|ref|XP_967944.1|PREDICTED: similar to lipophorin receptor [Tribolium castaneum]	XP_967944	0	97	1727.22	840	815
GLEAN_01982	cyclin g	927	gi|91094775|ref|XP_968026.1|PREDICTED: similar to cyclin g [Tribolium castaneum]	XP_968026	3.67554e-178	100	627.861	308	308
GLEAN_01983	zinc finger	969	gi|91094779|ref|XP_968180.1|PREDICTED: similar to CG1407 CG1407-PB [Tribolium castaneum]	XP_968180	0	100	662.144	322	322
GLEAN_01984	transposase	621	gi|156618|gb|AAA28265.1|mariner transposase [Chrysoperla plorabunda] >gi|600837|gb|AAC46947.1| mariner transposase [Chrysoperla plorabunda]	AAA28265	3.88309e-58	71	228.024	205	147
GLEAN_01985	ac transposable element derived 3	2208	gi|193657261|ref|XP_001947801.1|PREDICTED: hypothetical protein [Acyrthosiphon pisum]	XP_001947801	3.41705e-47	53	194.512	345	186
GLEAN_01987	PREDICTED: hypothetical protein [Nasonia vitripennis]	609	gi|156539742|ref|XP_001600289.1|PREDICTED: hypothetical protein [Nasonia vitripennis]	XP_001600289	0.0057725	58	44.669	55	32
GLEAN_01988	kda protein in nof-fb transposable element	1791	gi|193674066|ref|XP_001949664.1|PREDICTED: similar to 120.7 kDa protein in NOF-FB transposable element [Acyrthosiphon pisum]	XP_001949664	2.01704e-71	46	274.633	701	326
GLEAN_01989	PREDICTED: hypothetical protein [Acyrthosiphon pisum]	510	gi|193676576|ref|XP_001949797.1|PREDICTED: hypothetical protein [Acyrthosiphon pisum]	XP_001949797	5.45614e-12	55	73.9442	155	86
GLEAN_01990	gag-pol polyprotein	2802	gi|189239728|ref|XP_001807662.1|PREDICTED: similar to putative gag-pol protein [Tribolium castaneum]	XP_001807662	0	86	1414.82	890	770
GLEAN_01991	endonuclease-reverse transcriptase	2316	gi|115715767|ref|XP_788615.2|PREDICTED: similar to endonuclease-reverse transcriptase [Strongylocentrotus purpuratus] >gi|115943864|ref|XP_001196702.1| PREDICTED: similar to endonuclease-reverse transcriptase [Strongylocentrotus purpuratus]	XP_788615	1.94793e-117	53	427.943	787	422
GLEAN_01993	non-ltr retrotransposon r1bmks orf1 protein	888	gi|12597214|dbj|BAB21511.1|TRAS3 [Bombyx mori]	BAB21511	2.42058e-06	47	56.9954	119	56
GLEAN_01995	endonuclease reverse transcriptase	597	gi|221119676|ref|XP_002155414.1|PREDICTED: similar to ORF2-encoded protein, partial [Hydra magnipapillata]	XP_002155414	1.40769e-22	52	109.768	216	114
GLEAN_01996	gustatory receptor candidate 54	1197	gi|125629075|emb|CAL23174.2|gustatory receptor candidate 41 [Tribolium castaneum]	CAL23174	0	100	718.383	398	398
GLEAN_01997	dna helicase	579	gi|189241887|ref|XP_001808363.1|PREDICTED: hypothetical protein [Tribolium castaneum]	XP_001808363	4.32206e-103	100	377.096	192	192
GLEAN_01998	PREDICTED: similar to AGAP012383-PA [Tribolium castaneum]	2232	gi|189242266|ref|XP_973017.2|PREDICTED: similar to AGAP012383-PA [Tribolium castaneum]	XP_973017	9.36588e-69	95	266.159	140	134
GLEAN_01999	hsc70 hsp90-organizing protein hop	561	gi|91093123|ref|XP_968564.1|PREDICTED: similar to Hsc70/Hsp90-organizing protein HOP, partial [Tribolium castaneum]	XP_968564	5.59876e-97	100	356.681	176	176
GLEAN_02000	activating transcription factor 7 interacting protein	1047	gi|91093125|ref|XP_976223.1|PREDICTED: hypothetical protein [Tribolium castaneum]	XP_976223	4.9904e-153	100	544.658	343	343
GLEAN_02001	thap domain-containing protein 9	1164	gi|193575697|ref|XP_001948762.1|PREDICTED: similar to conserved hypothetical protein, partial [Acyrthosiphon pisum]	XP_001948762	1.16974e-68	60	264.618	382	230
GLEAN_02002	ubiquitin-protein ligase	867	gi|91093125|ref|XP_976223.1|PREDICTED: hypothetical protein [Tribolium castaneum]	XP_976223	2.60643e-58	73	229.565	269	198
GLEAN_02003	cactus protein	1092	gi|254911123|ref|NP_001157182.1|cactus isoform 2 [Tribolium castaneum] >gi|91093127|ref|XP_968785.1| PREDICTED: similar to cactus protein [Tribolium castaneum]	NP_001157182	0	100	705.286	363	363
GLEAN_02004	low molecular weight protein-tyrosine-phosphatase	885	gi|91093129|ref|XP_968930.1|PREDICTED: similar to low molecular weight protein-tyrosine-phosphatase [Tribolium castaneum]	XP_968930	2.68297e-90	100	335.88	159	159
GLEAN_02005	translational activator gcn1	1272	gi|66505329|ref|XP_392968.2|PREDICTED: similar to CG17514-PA.3 [Apis mellifera]	XP_392968	5.71614e-96	63	355.525	429	271
GLEAN_02006	gcn1 general control of amino-acid synthesis 1-like 1	2094	gi|156553177|ref|XP_001602416.1|PREDICTED: similar to translational activator gcn1 [Nasonia vitripennis]	XP_001602416	7.52334e-89	67	332.798	264	177
GLEAN_02007	gag protein	990	gi|1226167|gb|AAA92248.1|ORF A span 522-1895; first start codon at 663 [Autographa californica nucleopolyhedrovirus]	AAA92248	1.81391e-16	45	90.8929	281	128
GLEAN_02008	pol protein	1290	gi|1226168|gb|AAA92249.1|ORF B (bases 1850-5560) first start codon at 2306 [Autographa californica nucleopolyhedrovirus]	AAA92249	1.61082e-162	87	576.63	398	349
GLEAN_02009	reverse transcriptase	2394	gi|1226168|gb|AAA92249.1|ORF B (bases 1850-5560) first start codon at 2306 [Autographa californica nucleopolyhedrovirus]	AAA92249	4.13669e-54	62	217.624	275	173
GLEAN_02010	endonuclease reverse transcriptase	933	gi|103015|pir||B34751hypothetical protein - African malaria mosquito transposon T1-2 (fragment) >gi|159644|gb|AAA29367.1| unknown [Anopheles gambiae]	B34751	1.02489e-18	50	98.2117	206	104
GLEAN_02013	GA23193 [Drosophila pseudoobscura pseudoobscura]	231	gi|198459887|ref|XP_002136038.1|GA23193 [Drosophila pseudoobscura pseudoobscura] >gi|198140190|gb|EDY70977.1| GA23193 [Drosophila pseudoobscura pseudoobscura]	XP_002136038	4.72641e-15	71	83.9593	76	54
GLEAN_02014	reverse transcriptase	477	gi|193704811|ref|XP_001949771.1|PREDICTED: similar to Putative 115 kDa protein in type-1 retrotransposable element R1DM (Putative 115 kDa protein in type I retrotransposable element R1DM) (ORF 2) [Acyrthosiphon pisum]	XP_001949771	6.48548e-25	56	116.701	166	93
GLEAN_02015	reverse transcriptase	3819	gi|193704811|ref|XP_001949771.1|PREDICTED: similar to Putative 115 kDa protein in type-1 retrotransposable element R1DM (Putative 115 kDa protein in type I retrotransposable element R1DM) (ORF 2) [Acyrthosiphon pisum]	XP_001949771	2.46179e-99	52	368.622	641	336
GLEAN_02016	reverse transcriptase	3792	gi|193704811|ref|XP_001949771.1|PREDICTED: similar to Putative 115 kDa protein in type-1 retrotransposable element R1DM (Putative 115 kDa protein in type I retrotransposable element R1DM) (ORF 2) [Acyrthosiphon pisum]	XP_001949771	1.34002e-97	52	362.844	641	335
GLEAN_02017	reverse transcriptase	693	gi|198461141|ref|XP_002135891.1|GA22538 [Drosophila pseudoobscura pseudoobscura] >gi|198139679|gb|EDY70778.1| GA22538 [Drosophila pseudoobscura pseudoobscura]	XP_002135891	1.76717e-39	55	166.392	241	134
GLEAN_02019	cg5195 cg5195-pa	255	gi|189235399|ref|XP_001811183.1|PREDICTED: similar to CG5195 CG5195-PA [Tribolium castaneum]	XP_001811183	2.88241e-28	92	127.872	68	63
GLEAN_02020	protein	1209	gi|156541232|ref|XP_001601665.1|PREDICTED: hypothetical protein [Nasonia vitripennis]	XP_001601665	1.65364e-81	59	307.375	414	245
GLEAN_02021	PREDICTED: similar to predicted protein [Tribolium castaneum]	624	gi|189242206|ref|XP_001807162.1|PREDICTED: similar to predicted protein [Tribolium castaneum]	XP_001807162	5.87787e-54	96	214.157	114	110
GLEAN_02022	PREDICTED: similar to predicted protein [Tribolium castaneum]	810	gi|189242110|ref|XP_966845.2|PREDICTED: similar to predicted protein [Tribolium castaneum]	XP_966845	7.91242e-75	92	284.263	181	168
GLEAN_02023	zinc mym domain containing 1	1164	gi|193676584|ref|XP_001950557.1|PREDICTED: similar to zinc finger, MYM domain containing 1 [Acyrthosiphon pisum]	XP_001950557	7.51203e-100	68	368.237	383	264
GLEAN_02025	endonuclease and reverse transcriptase-like protein	603	gi|115842565|ref|XP_001197542.1|PREDICTED: similar to ENSANGP00000020392 [Strongylocentrotus purpuratus] >gi|115943844|ref|XP_001196101.1| PREDICTED: similar to ENSANGP00000020392 [Strongylocentrotus purpuratus]	XP_001197542	1.97481e-25	62	102.064	96	60
GLEAN_02027	reverse transcriptase	528	gi|115842565|ref|XP_001197542.1|PREDICTED: similar to ENSANGP00000020392 [Strongylocentrotus purpuratus] >gi|115943844|ref|XP_001196101.1| PREDICTED: similar to ENSANGP00000020392 [Strongylocentrotus purpuratus]	XP_001197542	4.9362e-22	62	107.457	158	98
GLEAN_02028	PREDICTED: similar to predicted protein [Tribolium castaneum]	663	gi|189242110|ref|XP_966845.2|PREDICTED: similar to predicted protein [Tribolium castaneum]	XP_966845	5.45839e-96	78	353.984	253	199
GLEAN_02029	reverse transcriptase	1026	gi|2736050|gb|AAB94040.1|reverse transcriptase [Hippodamia convergens]	AAB94040	3.50993e-18	83	96.6709	60	50
GLEAN_02030	non-ltr retrotransposon r1bmks orf2 protein	684	gi|189242251|ref|XP_001808188.1|PREDICTED: similar to pol-like protein [Tribolium castaneum]	XP_001808188	7.94161e-45	70	184.111	148	104
GLEAN_02031	endonuclease reverse transcriptase	2232	gi|193617863|ref|XP_001942753.1|PREDICTED: similar to Uncharacterized protein ZK1236.4 [Acyrthosiphon pisum]	XP_001942753	1.33374e-115	53	421.779	722	388
GLEAN_02032	conserved plasmodium protein	1170	gi|124805578|ref|XP_001350479.1|hypothetical protein [Plasmodium falciparum 3D7] >gi|23496602|gb|AAN36159.1|AE014845_14 hypothetical protein PFL0350c [Plasmodium falciparum 3D7]	XP_001350479	2.85901e-06	40	57.3806	276	111
GLEAN_02033	endonuclease reverse transcriptase	2019	gi|193617863|ref|XP_001942753.1|PREDICTED: similar to Uncharacterized protein ZK1236.4 [Acyrthosiphon pisum]	XP_001942753	3.68934e-109	54	400.208	658	359
GLEAN_02034	atp-dependent zn protease	831	gi|219460640|ref|XP_002228035.1|hypothetical protein BRAFLDRAFT_90540 [Branchiostoma floridae]	XP_002228035	5.1419e-08	56	62.3882	107	60
GLEAN_02035	armadillo repeat-containing protein 4	897	gi|91095267|ref|XP_973925.1|PREDICTED: similar to AGAP008223-PA, partial [Tribolium castaneum]	XP_973925	2.00198e-149	100	532.332	288	288
GLEAN_02036	cell division transporter substrate-binding protein	216	gi|241151413|ref|XP_002406672.1|conserved hypothetical protein [Ixodes scapularis] >gi|215493884|gb|EEC03525.1| conserved hypothetical protein [Ixodes scapularis]	XP_002406672	2.53804e-13	56	78.1814	64	36
GLEAN_02039	reverse transcriptase	756	gi|189242139|ref|XP_001814281.1|PREDICTED: similar to endonuclease and reverse transcriptase-like protein [Tribolium castaneum]	XP_001814281	1.24737e-132	97	476.093	253	247
GLEAN_02040	polyprotein	543	gi|189242324|ref|XP_001811332.1|PREDICTED: similar to polyprotein [Tribolium castaneum]	XP_001811332	1.30917e-100	100	368.622	180	180
GLEAN_02041	bel12_ag transposon polyprotein	531	gi|193674094|ref|XP_001952322.1|PREDICTED: similar to F15D4.7 [Acyrthosiphon pisum]	XP_001952322	3.24221e-45	66	184.496	171	114
GLEAN_02042	partial	945	gi|189242118|ref|XP_001807460.1|PREDICTED: similar to Y26D4A.11 [Tribolium castaneum]	XP_001807460	5.86722e-179	100	630.558	314	314
GLEAN_02043	tyrosine recombinase	666	gi|189242156|ref|XP_001807200.1|PREDICTED: similar to tyrosine recombinase, partial [Tribolium castaneum]	XP_001807200	7.37722e-16	70	87.8113	104	73
GLEAN_02044	thap domain-containing protein 9	1647	gi|193713844|ref|XP_001946289.1|PREDICTED: similar to F57G4.9 [Acyrthosiphon pisum]	XP_001946289	1.22776e-43	46	182.185	491	229
GLEAN_02046	polyprotein	546	gi|189242195|ref|XP_001812022.1|PREDICTED: similar to polyprotein, partial [Tribolium castaneum]	XP_001812022	3.62779e-31	85	137.502	49	42
GLEAN_02047	PREDICTED: similar to predicted protein [Tribolium castaneum]	510	gi|189242110|ref|XP_966845.2|PREDICTED: similar to predicted protein [Tribolium castaneum]	XP_966845	1.25203e-24	88	115.931	70	62
GLEAN_02049	cuticular protein 13 from low complexity family (agap009758-pa)	1044	gi|91093831|ref|XP_966868.1|PREDICTED: similar to conserved hypothetical protein [Tribolium castaneum]	XP_966868	3.8139e-28	100	129.798	252	252
GLEAN_02050	GI12938 [Drosophila mojavensis]	1074	gi|195125912|ref|XP_002007418.1|GI12938 [Drosophila mojavensis] >gi|193919027|gb|EDW17894.1| GI12938 [Drosophila mojavensis]	XP_002007418	8.36808e-10	48	68.9366	162	78
GLEAN_02051	tpa: cuticle protein	1026	gi|91093827|ref|XP_966784.1|PREDICTED: similar to cuticular protein 13 from Low Complexity family (AGAP009758-PA) [Tribolium castaneum]	XP_966784	4.98488e-41	77	172.555	118	92
GLEAN_02052	candidate odorant receptor (agap003054-pa)	1062	gi|189242060|ref|XP_001809674.1|PREDICTED: similar to candidate odorant receptor (AGAP003054-PA) [Tribolium castaneum]	XP_001809674	0	100	704.516	353	353
GLEAN_02053	cg6124- partial	3318	gi|91093835|ref|XP_969372.1|PREDICTED: similar to CG6124 CG6124-PA [Tribolium castaneum]	XP_969372	0	69	1293.1	352	243
GLEAN_02054	translation initiation factor eif-2b	1065	gi|91093825|ref|XP_969152.1|PREDICTED: similar to translation initiation factor eif-2b [Tribolium castaneum]	XP_969152	0	100	696.812	354	354
GLEAN_02055	meiosis-specific nuclear structural 1	1431	gi|91093823|ref|XP_969082.1|PREDICTED: similar to Meiosis-specific nuclear structural 1 [Tribolium castaneum]	XP_969082	0	100	751.895	475	475
GLEAN_02056	glucosyl glucuronosyl transferases	1527	gi|91093821|ref|XP_969004.1|PREDICTED: similar to antennal-enriched UDP-glycosyltransferase [Tribolium castaneum]	XP_969004	0	100	904.82	508	508
GLEAN_02057	glutamate dehydrogenase	1647	gi|91093819|ref|XP_968936.1|PREDICTED: similar to glutamate dehydrogenase [Tribolium castaneum]	XP_968936	0	100	1036.17	531	531
GLEAN_02058	glutamate dehydrogenase	3348	gi|91093817|ref|XP_968790.1|PREDICTED: similar to glutamate dehydrogenase [Tribolium castaneum]	XP_968790	0	100	1030.39	507	507
GLEAN_02059	rna-binding protein 11 (rna-binding motif protein 11) isoform 1	411	gi|91093811|ref|XP_968713.1|PREDICTED: similar to AGAP002256-PA [Tribolium castaneum]	XP_968713	1.33674e-62	100	241.891	113	113
GLEAN_02060	isoform a	1860	gi|189242049|ref|XP_968568.2|PREDICTED: similar to conserved hypothetical protein [Tribolium castaneum]	XP_968568	0	100	763.837	529	529
GLEAN_02061	serine protease	846	gi|189242047|ref|XP_968488.2|PREDICTED: similar to serine protease [Tribolium castaneum]	XP_968488	1.17942e-140	97	503.056	277	270
GLEAN_02063	collagen type xi alpha 2	2103	gi|189242045|ref|XP_968176.2|PREDICTED: similar to collagen alpha chain, anopheles [Tribolium castaneum]	XP_968176	1.18542e-150	89	538.11	183	164
GLEAN_02064	collagen alpha anopheles	2544	gi|189242045|ref|XP_968176.2|PREDICTED: similar to collagen alpha chain, anopheles [Tribolium castaneum]	XP_968176	0	100	1842.01	847	847
GLEAN_02065	sec16 homolog a	4773	gi|189242043|ref|XP_968094.2|PREDICTED: similar to SEC16 homolog A [Tribolium castaneum]	XP_968094	0	96	1594.71	765	737
GLEAN_02067	morn repeat containing 5	399	gi|189242041|ref|XP_001808438.1|PREDICTED: similar to neuropeptide Y receptor Y2 [Tribolium castaneum]	XP_001808438	4.21469e-72	100	273.478	125	125
GLEAN_02068	neuropeptide y receptor y2	1254	gi|189242041|ref|XP_001808438.1|PREDICTED: similar to neuropeptide Y receptor Y2 [Tribolium castaneum]	XP_001808438	0	100	733.791	417	417
GLEAN_02069	transferrin	2487	gi|189242039|ref|XP_001808066.1|PREDICTED: similar to transferrin [Tribolium castaneum]	XP_001808066	0	99	1385.55	688	684
GLEAN_02070	son dna-binding protein isoform f	1971	gi|91093789|ref|XP_967550.1|PREDICTED: similar to SON DNA-binding protein [Tribolium castaneum]	XP_967550	0	88	709.138	647	573
GLEAN_02071	muts homolog 2	2742	gi|91093785|ref|XP_967374.1|PREDICTED: similar to mismatch repair protein [Tribolium castaneum]	XP_967374	0	100	1776.14	913	913
GLEAN_02072	elongation factor rna polymerase ii	1899	gi|189242036|ref|XP_967115.2|PREDICTED: similar to AGAP004795-PA [Tribolium castaneum]	XP_967115	0	99	880.167	583	581
GLEAN_02073	hsp70 hsp90 organizing protein homolog	699	gi|189242034|ref|XP_001807841.1|PREDICTED: similar to AGAP004797-PA [Tribolium castaneum]	XP_001807841	5.85049e-123	100	443.736	232	232
GLEAN_02074	integrator complex subunit 3	3045	gi|91093779|ref|XP_967034.1|PREDICTED: similar to AGAP002539-PA [Tribolium castaneum]	XP_967034	0	100	1904.8	1014	1014
GLEAN_02075	p21-activated pak	1473	gi|189242032|ref|XP_966936.2|PREDICTED: similar to P21-activated kinase, pak [Tribolium castaneum]	XP_966936	0	100	992.26	490	490
GLEAN_02076	isoform a	2610	gi|91093773|ref|XP_966763.1|PREDICTED: similar to CG4699 CG4699-PA [Tribolium castaneum]	XP_966763	0	100	1628.99	869	869
GLEAN_02077	histone acetyltransferase 1	1218	gi|91093771|ref|XP_966673.1|PREDICTED: similar to GA15208-PA [Tribolium castaneum]	XP_966673	0	100	834.713	405	405
GLEAN_02078	5-methyltetrahydrofolate-homocysteine methyltransferase reductase	1218	gi|91093775|ref|XP_966846.1|PREDICTED: similar to methionine synthase reductase [Tribolium castaneum]	XP_966846	0	100	823.543	405	405
GLEAN_02080	cg10014 cg10014-pa	1194	gi|91093783|ref|XP_967294.1|PREDICTED: similar to CG10014 CG10014-PA [Tribolium castaneum]	XP_967294	0	100	699.508	397	397
GLEAN_02081	protein	4575	gi|170054953|ref|XP_001863364.1|conserved hypothetical protein [Culex quinquefasciatus] >gi|167875108|gb|EDS38491.1| conserved hypothetical protein [Culex quinquefasciatus]	XP_001863364	4.87719e-09	43	68.9366	271	118
GLEAN_02082	f-box and leucine-rich repeat protein 4	981	gi|91088501|ref|XP_971231.1|PREDICTED: similar to F-box and leucine-rich repeat protein 4 [Tribolium castaneum]	XP_971231	1.19511e-20	47	104.76	302	142
GLEAN_02083	cytosolic purine 5-nucleotidase	1773	gi|91093791|ref|XP_967624.1|PREDICTED: similar to cytosolic purine 5-nucleotidase [Tribolium castaneum]	XP_967624	0	93	1143.26	614	577
GLEAN_02084	mgc80372 protein	699	gi|91093793|ref|XP_967781.1|PREDICTED: similar to AGAP010729-PA [Tribolium castaneum]	XP_967781	6.06837e-112	100	407.142	232	232
GLEAN_02085	cg14470 cg14470-pa	3534	gi|91093795|ref|XP_968019.1|PREDICTED: similar to CG14470 CG14470-PA [Tribolium castaneum]	XP_968019	0	100	1756.11	1177	1177
GLEAN_02087	inositol polyphosphate-1-phosphatase	1026	gi|91093803|ref|XP_968404.1|PREDICTED: similar to AGAP001047-PA [Tribolium castaneum]	XP_968404	0	100	670.618	341	341
GLEAN_02088	dna replication licensing factor mcm3	2337	gi|189242051|ref|XP_968641.2|PREDICTED: similar to DNA replication licensing factor MCM3 [Tribolium castaneum]	XP_968641	0	100	1446.41	778	778
GLEAN_02089	heat shock protein 70	3192	gi|91093813|ref|XP_966611.1|PREDICTED: similar to heat shock cognate 70 isoform 1 [Tribolium castaneum]	XP_966611	0	100	1128.24	612	612
GLEAN_02090	alcohol dehydrogenase	765	gi|91093837|ref|XP_969445.1|PREDICTED: similar to putative alcohol dehydrogenase [Tribolium castaneum]	XP_969445	1.1203e-128	100	462.996	254	254
GLEAN_02091	alcohol dehydrogenase	768	gi|91093839|ref|XP_969514.1|PREDICTED: similar to putative alcohol dehydrogenase [Tribolium castaneum]	XP_969514	1.20674e-130	100	469.544	255	255
GLEAN_02092	angiotensin-converting enzyme 7 (agap009757-pa)	2109	gi|91093841|ref|XP_969672.1|PREDICTED: similar to angiotensin-converting enzyme 7 (AGAP009757-PA) [Tribolium castaneum]	XP_969672	0	100	1403.65	702	702
GLEAN_02093	orf	456	gi|189242076|ref|XP_001808495.1|PREDICTED: similar to orf [Tribolium castaneum]	XP_001808495	9.57998e-61	84	235.728	164	138
GLEAN_02094	PREDICTED: hypothetical protein [Tribolium castaneum]	630	gi|91095005|ref|XP_976263.1|PREDICTED: hypothetical protein [Tribolium castaneum]	XP_976263	2.87119e-80	100	301.597	205	205
GLEAN_02095	pickpocket isoform a	1884	gi|91095003|ref|XP_969379.1|PREDICTED: similar to pickpocket [Tribolium castaneum]	XP_969379	0	96	1210.67	612	593
GLEAN_02096	dtdp-glucose 4-6-dehydratase	1239	gi|91094999|ref|XP_969232.1|PREDICTED: similar to dtdp-glucose 4-6-dehydratase [Tribolium castaneum]	XP_969232	0	100	808.135	412	412
GLEAN_02097	tetratricopeptide repeat protein	1479	gi|91094997|ref|XP_969161.1|PREDICTED: similar to AGAP002752-PA [Tribolium castaneum]	XP_969161	0	100	1002.66	492	492
GLEAN_02098	ribosomal protein l35ae	432	gi|91094995|ref|XP_969089.1|PREDICTED: similar to ribosomal protein L35Ae [Tribolium castaneum]	XP_969089	5.09446e-62	100	239.965	143	143
GLEAN_02099	isoform a	1110	gi|193688100|ref|XP_001948502.1|PREDICTED: similar to CG8312 CG8312-PA [Acyrthosiphon pisum]	XP_001948502	3.51638e-43	86	179.874	137	119
GLEAN_02100	zinc finger protein	1161	gi|91095001|ref|XP_969305.1|PREDICTED: similar to zinc finger protein [Tribolium castaneum]	XP_969305	0	100	756.518	386	386
GLEAN_02101	voltage-dependent para-like sodium channel	1152	gi|189242163|ref|XP_001814477.1|PREDICTED: similar to Gag protein, partial [Tribolium castaneum]	XP_001814477	2.78942e-123	100	446.047	220	220
GLEAN_02102	serine threonine protein kinase	360	gi|157133960|ref|XP_001663093.1|serine/threonine protein kinase [Aedes aegypti] >gi|108881462|gb|EAT45687.1| serine/threonine protein kinase [Aedes aegypti]	XP_001663093	2.09949e-07	82	58.5362	35	29
GLEAN_02103	reverse transcriptase	1626	gi|189242251|ref|XP_001808188.1|PREDICTED: similar to pol-like protein [Tribolium castaneum]	XP_001808188	1.98902e-46	59	191.43	184	109
GLEAN_02104	protein	807	gi|189242251|ref|XP_001808188.1|PREDICTED: similar to pol-like protein [Tribolium castaneum]	XP_001808188	1.59733e-43	72	180.259	90	65
GLEAN_02105	non-ltr retrotransposon r1bmks orf2 protein	618	gi|189242251|ref|XP_001808188.1|PREDICTED: similar to pol-like protein [Tribolium castaneum]	XP_001808188	4.8117e-20	66	92.4337	57	38
GLEAN_02107	calcium calmodulin-dependent protein kinase kinase beta	1590	gi|189242236|ref|XP_972309.2|PREDICTED: similar to calcium/calmodulin-dependent protein kinase kinase 2 beta, partial [Tribolium castaneum]	XP_972309	0	99	918.302	237	236
GLEAN_02108	tyrosine recombinase	648	gi|189242156|ref|XP_001807200.1|PREDICTED: similar to tyrosine recombinase, partial [Tribolium castaneum]	XP_001807200	2.37806e-117	100	424.861	215	215
GLEAN_02110	transposase	1041	gi|157285980|gb|ABV31711.1|transposase [Salmo salar]	ABV31711	3.19108e-51	53	206.453	319	171
GLEAN_02112	hemolymph proteinase 5	837	gi|189235848|ref|XP_969366.2|PREDICTED: similar to hemolymph proteinase 5 [Tribolium castaneum]	XP_969366	6.5159e-160	87	567	318	278
GLEAN_02114	leukocyte receptor tyrosine protein kinase	3912	gi|189235846|ref|XP_968998.2|PREDICTED: similar to leukocyte receptor tyrosine protein kinase [Tribolium castaneum]	XP_968998	0	96	2394	1305	1260
GLEAN_02115	calpain b	1548	gi|189235844|ref|XP_968928.2|PREDICTED: similar to calpain B [Tribolium castaneum]	XP_968928	8.38822e-31	100	139.428	80	80
GLEAN_02116	calpain b	3048	gi|189235844|ref|XP_968928.2|PREDICTED: similar to calpain B [Tribolium castaneum]	XP_968928	0	76	1232.62	910	695
GLEAN_02117	calpain b	936	gi|189235842|ref|XP_001808152.1|PREDICTED: similar to calpain 3 [Tribolium castaneum]	XP_001808152	4.68908e-88	63	328.561	307	196
GLEAN_02119	krueppel c2h2-type zinc finger	2772	gi|219421446|ref|XP_002208524.1|hypothetical protein BRAFLDRAFT_119633 [Branchiostoma floridae] >gi|229277502|gb|EEN48297.1| hypothetical protein BRAFLDRAFT_119633 [Branchiostoma floridae]	XP_002208524	1.23834e-81	44	309.301	590	263
GLEAN_02120	cyclin c	801	gi|91093000|ref|XP_968481.1|PREDICTED: similar to g1/s-specific cyclin c [Tribolium castaneum]	XP_968481	1.86221e-153	100	545.428	266	266
GLEAN_02121	wdr13 protein	273	gi|91092992|ref|XP_968169.1|PREDICTED: similar to Wdr13 protein [Tribolium castaneum]	XP_968169	2.3892e-27	97	124.79	46	45
GLEAN_02122	immunoglobulin mu binding protein 2	399	gi|91092988|ref|XP_967935.1|PREDICTED: similar to CG30094 CG30094-PA [Tribolium castaneum]	XP_967935	3.82088e-65	100	250.366	119	119
GLEAN_02123	pdcd-5 cg13072-pa	393	gi|91092984|ref|XP_967771.1|PREDICTED: similar to PDCD-5 CG13072-PA [Tribolium castaneum]	XP_967771	1.01372e-65	100	252.292	130	130
GLEAN_02125	isoform a	765	gi|91092978|ref|XP_967458.1|PREDICTED: similar to GA19800-PA [Tribolium castaneum]	XP_967458	5.17989e-142	100	507.294	254	254
GLEAN_02126	cg4893-pa isoform 1	591	gi|91092974|ref|XP_967289.1|PREDICTED: similar to GA18507-PA [Tribolium castaneum]	XP_967289	3.67436e-100	100	367.466	196	196
GLEAN_02127	cg9090 cg9090-pa	495	gi|189238455|ref|XP_001813897.1|PREDICTED: hypothetical protein [Tribolium castaneum]	XP_001813897	5.14468e-17	54	90.5077	136	74
GLEAN_02128	receptor-type tyrosine-protein phosphatase kappa	1311	gi|270003164|gb|EEZ99611.1|hypothetical protein TcasGA2_TC002128 [Tribolium castaneum]	EEZ99611	0	100	895.575	436	436
GLEAN_02129	ap endonuclease	891	gi|189238676|ref|XP_969559.2|PREDICTED: similar to ap endonuclease [Tribolium castaneum]	XP_969559	5.42303e-123	91	444.506	280	256
GLEAN_02130	viral iap-associated	837	gi|91092966|ref|XP_966837.1|PREDICTED: similar to AGAP004468-PA [Tribolium castaneum]	XP_966837	2.25512e-136	100	488.804	278	278
GLEAN_02131	megator cg8274-pa	6828	gi|91092968|ref|XP_967026.1|PREDICTED: similar to megator [Tribolium castaneum]	XP_967026	0	99	3654.37	2268	2249
GLEAN_02132	cg3085-pa	1281	gi|91092970|ref|XP_967107.1|PREDICTED: similar to GA15915-PA [Tribolium castaneum]	XP_967107	0	100	825.469	426	426
GLEAN_02133	protein arginine n-methyltransferase	2019	gi|91092972|ref|XP_967203.1|PREDICTED: similar to protein arginine n-methyltransferase [Tribolium castaneum]	XP_967203	0	100	1370.14	672	672
GLEAN_02134	y4893_drome ame: full=tppp family protein cg4893	492	gi|91092976|ref|XP_967368.1|PREDICTED: similar to GA18507-PA [Tribolium castaneum]	XP_967368	5.81637e-82	100	306.22	163	163
GLEAN_02135	abelson helper integration site 1	2586	gi|91092980|ref|XP_967542.1|PREDICTED: similar to Abelson helper integration site 1 [Tribolium castaneum]	XP_967542	0	99	1608.19	841	840
GLEAN_02136	protein disulfide	1290	gi|189235835|ref|XP_967696.2|PREDICTED: similar to AGAP005431-PA [Tribolium castaneum]	XP_967696	0	97	822.387	415	404
GLEAN_02137	transmembrane protein 104	1443	gi|189235837|ref|XP_967852.2|PREDICTED: similar to CG5262 CG5262-PA [Tribolium castaneum]	XP_967852	0	100	937.176	480	480
GLEAN_02138	apoptosis-associated tyrosine kinase	5454	gi|242005799|ref|XP_002423748.1|hypothetical protein Phum_PHUM083230 [Pediculus humanus corporis] >gi|212506950|gb|EEB11010.1| hypothetical protein Phum_PHUM083230 [Pediculus humanus corporis]	XP_002423748	4.12841e-79	48	301.982	433	209
GLEAN_02139	ccaat enhancer binding protein zeta	2679	gi|91092994|ref|XP_968241.1|PREDICTED: similar to CCAAT/enhancer binding protein zeta [Tribolium castaneum]	XP_968241	0	99	1476.46	864	862
GLEAN_02140	cysteine-rich pdz-binding protein	303	gi|91092996|ref|XP_968315.1|PREDICTED: similar to Cysteine-rich PDZ-binding protein (Cysteine-rich interactor of PDZ three) (Cysteine-rich interactor of PDZ3) [Tribolium castaneum]	XP_968315	1.34456e-54	100	215.312	100	100
GLEAN_02141	ras-related c3 botulinum toxin substrate 1 (rho small gtp binding protein rac1)	579	gi|91092998|ref|XP_968397.1|PREDICTED: similar to Ras-related protein Rac1 [Tribolium castaneum]	XP_968397	1.17428e-108	100	395.586	192	192
GLEAN_02142	cg10307	942	gi|91093002|ref|XP_968562.1|PREDICTED: similar to CG10307 [Tribolium castaneum]	XP_968562	3.313e-174	100	614.764	313	313
GLEAN_02146	viral a-type inclusion protein repeat	2526	gi|110760328|ref|XP_624995.2|PREDICTED: hypothetical protein [Apis mellifera]	XP_624995	3.09345e-15	45	88.5817	298	135
GLEAN_02147	fk506-binding protein 6	1074	gi|91093012|ref|XP_969074.1|PREDICTED: similar to shutdown CG4735-PA [Tribolium castaneum]	XP_969074	0	100	670.618	345	345
GLEAN_02148	fk506-binding protein 6	1155	gi|91093014|ref|XP_969147.1|PREDICTED: similar to FK506-binding protein 6 [Tribolium castaneum]	XP_969147	0	100	750.355	384	384
GLEAN_02149	glycerol kinase	1659	gi|91093016|ref|XP_969291.1|PREDICTED: similar to Glycerol kinase, testis specific 1 (ATP:glycerol 3-phosphotransferase) (Glycerokinase) (GK) [Tribolium castaneum]	XP_969291	0	100	1089.33	552	552
GLEAN_02150	serine protease	909	gi|91093020|ref|XP_969438.1|PREDICTED: similar to prophenoloxidase activating factor [Tribolium castaneum]	XP_969438	3.36474e-168	100	594.734	302	302
GLEAN_02151	orf	1131	gi|193620105|ref|XP_001947728.1|PREDICTED: similar to orf [Acyrthosiphon pisum]	XP_001947728	4.15427e-31	63	139.813	167	106
GLEAN_02152	golgi-specific brefeldin a-resistance guanine nucleotide exchange factor 1	1089	gi|190702384|gb|ACE75277.1|transposase-like protein [Glyptapanteles flavicoxis]	ACE75277	9.63326e-62	55	241.506	360	201
GLEAN_02153	golgi-specific brefeldin a-resistance guanine nucleotide exchange factor 1	354	gi|190702384|gb|ACE75277.1|transposase-like protein [Glyptapanteles flavicoxis]	ACE75277	1.97127e-21	59	105.145	116	69
GLEAN_02154	zinc finger partial	1116	gi|193659562|ref|XP_001947203.1|PREDICTED: similar to zinc finger protein [Acyrthosiphon pisum]	XP_001947203	2.27767e-74	63	283.493	320	202
GLEAN_02155	transposase	1926	gi|189234831|ref|XP_971076.2|PREDICTED: similar to Transposable element P transposase (P-element transposase) [Tribolium castaneum]	XP_971076	6.88999e-49	45	199.904	519	235
GLEAN_02156	reverse transcriptase	450	gi|2736050|gb|AAB94040.1|reverse transcriptase [Hippodamia convergens]	AAB94040	6.15232e-07	64	56.9954	50	32
GLEAN_02157	tcb1 transposase	360	gi|157285980|gb|ABV31711.1|transposase [Salmo salar]	ABV31711	1.65583e-20	67	102.064	116	78
GLEAN_02158	maverick capsid-like	1596	gi|270016012|gb|EFA12460.1|hypothetical protein TcasGA2_TC002158 [Tribolium castaneum]	EFA12460	0	100	1077.39	531	531
GLEAN_02160	protein kinase	195	gi|241851062|ref|XP_002415746.1|hypothetical protein IscW_ISCW013930 [Ixodes scapularis] >gi|215509960|gb|EEC19413.1| hypothetical protein IscW_ISCW013930 [Ixodes scapularis]	XP_002415746	0.000129214	58	49.2914	55	32
GLEAN_02162	cral trio domain-containing protein	1230	gi|189242436|ref|XP_967214.2|PREDICTED: similar to AGAP005701-PA, partial [Tribolium castaneum]	XP_967214	0	86	686.026	409	352
GLEAN_02163	stress-induced-phosphoprotein 1 (hsp70 hsp90-organizing protein)	1098	gi|91094403|ref|XP_967038.1|PREDICTED: similar to Stress-induced-phosphoprotein 1 (Hsp70/Hsp90-organizing protein), partial [Tribolium castaneum]	XP_967038	0	100	660.603	362	362
GLEAN_02164	cd4-specific ankyrin repeat protein	363	gi|207099793|emb|CAQ52949.1|CD4-specific ankyrin repeat protein D3.1 [synthetic construct]	CAQ52949	7.92842e-15	61	83.1889	95	58
GLEAN_02165	ankyrin unc44	4035	gi|189236277|ref|XP_001814972.1|PREDICTED: similar to ankyrin 2,3/unc44 [Tribolium castaneum]	XP_001814972	2.95151e-127	54	461.455	875	480
GLEAN_02166	ankyrin unc44	2391	gi|270016350|gb|EFA12796.1|hypothetical protein TcasGA2_TC002166 [Tribolium castaneum]	EFA12796	0	100	1620.14	796	796
GLEAN_02167	reverse transcriptase	510	gi|189242285|ref|XP_970703.2|PREDICTED: similar to F59H6.5, partial [Tribolium castaneum]	XP_970703	7.10943e-20	79	100.138	69	55
GLEAN_02169	gag-like protein	957	gi|189242208|ref|XP_001807792.1|PREDICTED: similar to gag protein [Tribolium castaneum]	XP_001807792	1.75743e-154	97	549.28	315	307
GLEAN_02170	reverse transcriptase	1092	gi|193659621|ref|XP_001942928.1|PREDICTED: similar to reverse transcriptase homolog [Acyrthosiphon pisum]	XP_001942928	2.47775e-41	50	173.711	368	187
GLEAN_02171	beaten path ib	810	gi|189239751|ref|XP_001810238.1|PREDICTED: similar to AGAP009267-PA [Tribolium castaneum]	XP_001810238	1.61202e-152	100	542.347	263	263
GLEAN_02174	apaf1 interacting protein	663	gi|91092392|ref|XP_968781.1|PREDICTED: similar to MGC107831 protein [Tribolium castaneum]	XP_968781	1.74373e-118	100	428.713	220	220
GLEAN_02175	atrial natriuretic peptide receptor	6996	gi|189239742|ref|XP_001809661.1|PREDICTED: similar to atrial natriuretic peptide receptor [Tribolium castaneum]	XP_001809661	0	98	3527.26	1058	1045
GLEAN_02176	gf20795	345	gi|221112929|ref|XP_002162994.1|PREDICTED: similar to GF20795, partial [Hydra magnipapillata]	XP_002162994	1.68431e-28	69	128.642	110	76
GLEAN_02177	cg9395 cg9395-pa	1662	gi|91092388|ref|XP_968476.1|PREDICTED: similar to CG9395 CG9395-PA [Tribolium castaneum]	XP_968476	0	100	1071.23	553	553
GLEAN_02178	bel12_ag transposon polyprotein	3258	gi|193662287|ref|XP_001944580.1|PREDICTED: similar to BEL12_AG transposon polyprotein [Acyrthosiphon pisum]	XP_001944580	2.82895e-165	62	587.415	727	455
GLEAN_02180	cg41536 cg41536- partial	237	gi|189242281|ref|XP_001810382.1|PREDICTED: similar to CG41536 CG41536-PA [Tribolium castaneum]	XP_001810382	5.93833e-10	96	67.0106	31	30
GLEAN_02181	transposon en spm sub-class	315	gi|241721156|ref|XP_002413641.1|hypothetical protein IscW_ISCW012275 [Ixodes scapularis] >gi|215507457|gb|EEC16949.1| hypothetical protein IscW_ISCW012275 [Ixodes scapularis]	XP_002413641	9.63914e-08	70	59.6918	54	38
GLEAN_02183	carboxylesterase	2349	gi|189239740|ref|XP_967284.2|PREDICTED: similar to putative esterase [Tribolium castaneum]	XP_967284	0	100	702.975	196	196
GLEAN_02184	niemann-pick c1	5169	gi|189239738|ref|XP_967200.2|PREDICTED: similar to NPC1 protein [Tribolium castaneum]	XP_967200	0	96	1507.27	539	518
GLEAN_02185	secreted salivary gland	768	gi|189239736|ref|XP_001809239.1|PREDICTED: similar to AGAP010534-PA [Tribolium castaneum]	XP_001809239	1.42218e-139	100	499.204	241	241
GLEAN_02186	orf	1470	gi|189239734|ref|XP_001808421.1|PREDICTED: similar to orf [Tribolium castaneum]	XP_001808421	3.00204e-131	93	473.011	262	245
GLEAN_02187	protein	954	gi|156349133|ref|XP_001621932.1|hypothetical protein NEMVEDRAFT_v1g221392 [Nematostella vectensis] >gi|156208287|gb|EDO29832.1| predicted protein [Nematostella vectensis]	XP_001621932	1.29692e-32	56	144.436	220	124
GLEAN_02189	transposable element tc3	471	gi|189239202|ref|XP_001810007.1|PREDICTED: similar to voltage-gated potassium channel [Tribolium castaneum]	XP_001810007	5.9051e-34	92	146.747	92	85
GLEAN_02191	phd finger transcription factor	3654	gi|91092378|ref|XP_967104.1|PREDICTED: similar to phd finger transcription factor [Tribolium castaneum]	XP_967104	0	100	1714.12	1203	1203
GLEAN_02192	protein	1299	gi|221129546|ref|XP_002161798.1|PREDICTED: similar to predicted protein [Hydra magnipapillata]	XP_002161798	6.23079e-21	54	106.301	155	84
GLEAN_02193	proclotting enzyme	1026	gi|91083507|ref|XP_972628.1|PREDICTED: similar to proclotting enzyme [Tribolium castaneum]	XP_972628	1.82624e-51	49	207.223	371	185
GLEAN_02194	gag-like protein	1863	gi|189242224|ref|XP_001810916.1|PREDICTED: similar to gag-like protein [Tribolium castaneum]	XP_001810916	5.08875e-25	46	120.553	428	197
GLEAN_02195	endonuclease reverse transcriptase	861	gi|70907198|gb|AAZ15240.1|reverse transcriptase [Aedes aegypti]	AAZ15240	2.96396e-30	67	136.346	193	130
GLEAN_02198	golgi-specific brefeldin a-resistance guanine nucleotide exchange factor 1	549	gi|190702384|gb|ACE75277.1|transposase-like protein [Glyptapanteles flavicoxis]	ACE75277	2.81928e-34	65	148.288	172	112
GLEAN_02199	endonuclease-reverse transcriptase	591	gi|115967688|ref|XP_001194151.1|PREDICTED: hypothetical protein [Strongylocentrotus purpuratus]	XP_001194151	1.12126e-16	61	90.1225	136	83
GLEAN_02200	gag-like protein	1137	gi|193580170|ref|XP_001947054.1|PREDICTED: similar to pol-like protein [Acyrthosiphon pisum]	XP_001947054	1.3022e-32	47	144.821	389	186
GLEAN_02201	zinc finger protein	2412	gi|19698551|gb|AAL93203.1|AF486809_1transposase [Bactrocera dorsalis]	AAL93203	2.37054e-49	50	201.83	320	160
GLEAN_02202	orf	1110	gi|189242129|ref|XP_001810711.1|PREDICTED: similar to orf [Tribolium castaneum]	XP_001810711	4.30846e-33	60	146.362	164	100
GLEAN_02205	dna integration recombination inversion protein	726	gi|170064380|ref|XP_001867501.1|conserved hypothetical protein [Culex quinquefasciatus] >gi|167881791|gb|EDS45174.1| conserved hypothetical protein [Culex quinquefasciatus]	XP_001867501	1.72412e-27	64	126.716	108	70
GLEAN_02206	acyl- desaturase	1098	gi|189242438|ref|XP_968024.2|PREDICTED: similar to acyl-CoA desaturase HassGATD [Tribolium castaneum]	XP_968024	4.55542e-11	95	73.1738	40	38
GLEAN_02207	reverse transcriptase	1542	gi|215982090|gb|ACJ71597.1|reverse transcriptase [Rhynchosciara americana]	ACJ71597	4.30501e-11	58	73.9442	87	51
GLEAN_02208	reverse transcriptase	708	gi|4322565|gb|AAD16096.1|reverse transcriptase [Nasonia vitripennis]	AAD16096	6.83272e-34	57	147.902	208	119
GLEAN_02209	at hook motif-containing	4521	gi|189242285|ref|XP_970703.2|PREDICTED: similar to F59H6.5, partial [Tribolium castaneum]	XP_970703	0	75	1630.92	473	359
GLEAN_02210	GJ23671 [Drosophila virilis]	309	gi|195388786|ref|XP_002053060.1|GJ23671 [Drosophila virilis] >gi|194151146|gb|EDW66580.1| GJ23671 [Drosophila virilis]	XP_002053060	3.01505e-06	63	54.6842	83	53
GLEAN_02211	zinc finger protein	1431	gi|193627141|ref|XP_001951751.1|PREDICTED: similar to conserved hypothetical protein, partial [Acyrthosiphon pisum]	XP_001951751	2.99287e-11	51	74.3294	219	112
GLEAN_02212	orf	4476	gi|193620105|ref|XP_001947728.1|PREDICTED: similar to orf [Acyrthosiphon pisum]	XP_001947728	0	57	645.195	526	302
GLEAN_02213	blastopia polyprotein	1776	gi|189241967|ref|XP_001810545.1|PREDICTED: similar to orf [Tribolium castaneum]	XP_001810545	9.9873e-156	91	554.673	359	330
GLEAN_02214	zinc finger protein 617	1356	gi|66543944|ref|XP_393000.2|PREDICTED: similar to zinc finger protein 617 [Apis mellifera]	XP_393000	4.12132e-23	45	113.62	385	175
GLEAN_02215	ubiquitin-specific protease	1404	gi|91092390|ref|XP_968702.1|PREDICTED: similar to ubiquitin-specific protease [Tribolium castaneum]	XP_968702	0	100	876.315	467	467
GLEAN_02216	cardioacceleratory peptide receptor	1125	gi|134031943|ref|NP_001076796.1|cardioactive peptide receptor 1 [Tribolium castaneum] >gi|126116538|gb|ABN79651.1| cardioactive peptide receptor 1 [Tribolium castaneum]	NP_001076796	0	100	686.026	374	374
GLEAN_02217	alkaline tissue-nonspecific isozyme	1539	gi|189239745|ref|XP_968925.2|PREDICTED: similar to CG16771 CG16771-PA [Tribolium castaneum]	XP_968925	0	97	963.37	495	485
GLEAN_02218	tyrosyl-trna synthetase	765	gi|91092398|ref|XP_968995.1|PREDICTED: similar to tyrosyl-tRNA synthetase [Tribolium castaneum]	XP_968995	1.96836e-141	99	505.368	251	249
GLEAN_02219	tyrosyl-trna synthetase	447	gi|91092398|ref|XP_968995.1|PREDICTED: similar to tyrosyl-tRNA synthetase [Tribolium castaneum]	XP_968995	2.15232e-76	100	287.73	145	145
GLEAN_02220	ankyrin repeat and mynd domain containing 1	4374	gi|148235855|ref|NP_001090676.1|hypothetical protein LOC100036649 [Xenopus (Silurana) tropicalis] >gi|117557974|gb|AAI27326.1| LOC100036649 protein [Xenopus tropicalis]	NP_001090676	2.21991e-19	44	103.219	269	121
GLEAN_02221	wd repeat domain 79	1215	gi|91092400|ref|XP_969218.1|PREDICTED: similar to AGAP001885-PA [Tribolium castaneum]	XP_969218	0	100	857.44	404	404
GLEAN_02222	dna replication licensing factor mcm2 (minichromosome maintenance 2 protein)	477	gi|189239749|ref|XP_001810176.1|PREDICTED: similar to conserved hypothetical protein [Tribolium castaneum]	XP_001810176	7.28393e-85	100	315.849	158	158
GLEAN_02223	gag-pol polyprotein	4155	gi|189239753|ref|XP_969432.2|PREDICTED: similar to Copia protein (Gag-int-pol protein) [Tribolium castaneum]	XP_969432	0	98	2623.19	1384	1360
GLEAN_02224	gag-pol polyprotein	7137	gi|189239753|ref|XP_969432.2|PREDICTED: similar to Copia protein (Gag-int-pol protein) [Tribolium castaneum]	XP_969432	0	93	2467.19	821	768
GLEAN_02225	golgi-specific brefeldin a-resistance guanine nucleotide exchange factor 1	210	gi|225712314|gb|ACO12003.1|Transposable element Tc3 transposase [Lepeophtheirus salmonis]	ACO12003	7.20043e-08	64	60.077	68	44
GLEAN_02226	cg12340 cg12340-pa	330	gi|156540151|ref|XP_001599988.1|PREDICTED: hypothetical protein [Nasonia vitripennis]	XP_001599988	1.40712e-19	69	98.9821	103	72
GLEAN_02227	retrotransposon partial	5448	gi|189242086|ref|XP_001806924.1|PREDICTED: similar to retrotransposon protein, putative, unclassified, partial [Tribolium castaneum]	XP_001806924	7.13211e-31	98	141.739	86	85
GLEAN_02228	transposase	1986	gi|153791160|ref|NP_001093282.1|mariner transposase [Bombyx mori] >gi|95103114|gb|ABF51498.1| mariner transposase [Bombyx mori]	NP_001093282	3.33653e-38	79	164.466	116	92
GLEAN_02229	orf	3195	gi|189238306|ref|XP_001810526.1|PREDICTED: similar to orf [Tribolium castaneum]	XP_001810526	0	81	1008.44	197	161
GLEAN_02230	endonuclease and reverse transcriptase-like protein	294	gi|189242139|ref|XP_001814281.1|PREDICTED: similar to endonuclease and reverse transcriptase-like protein [Tribolium castaneum]	XP_001814281	1.19362e-42	98	175.637	97	96
GLEAN_02231	endonuclease and reverse transcriptase-like protein	1596	gi|7327281|gb|AAB26437.2|reverse transcriptase homolog [Chironomus thummi]	AAB26437	1.67553e-90	56	337.806	504	287
GLEAN_02234	protein kinase	309	gi|193676342|ref|XP_001948672.1|PREDICTED: similar to eukaryotic translation initiation factor 4 gamma, 3 [Acyrthosiphon pisum]	XP_001948672	6.93472e-11	53	70.0922	95	51
GLEAN_02235	serine threonine-protein kinase	1617	gi|193713844|ref|XP_001946289.1|PREDICTED: similar to F57G4.9 [Acyrthosiphon pisum]	XP_001946289	2.34826e-23	53	114.775	237	126
GLEAN_02236	endonuclease and reverse transcriptase-like protein	327	gi|189242290|ref|XP_966849.2|PREDICTED: similar to endonuclease and reverse transcriptase-like protein [Tribolium castaneum]	XP_966849	3.47091e-26	98	120.939	59	58
GLEAN_02237	is1016 transposase	309	gi|221109881|ref|XP_002158612.1|PREDICTED: hypothetical protein, partial [Hydra magnipapillata]	XP_002158612	4.9602e-08	55	43.1282	54	30
GLEAN_02238	AGAP003834-PA [Anopheles gambiae str. PEST]	720	gi|158288521|ref|XP_310395.6|AGAP003834-PA [Anopheles gambiae str. PEST] >gi|157019122|gb|EAA05949.4| AGAP003834-PA [Anopheles gambiae str. PEST]	XP_310395	1.09468e-34	52	150.599	235	124
GLEAN_02239	poly(adp-ribose) glycohydrolase	2370	gi|189242393|ref|XP_001808068.1|PREDICTED: similar to conserved hypothetical protein [Tribolium castaneum]	XP_001808068	0	92	1315.83	792	735
GLEAN_02240	mpv17 protein	537	gi|91094217|ref|XP_973172.1|PREDICTED: similar to AGAP001778-PA [Tribolium castaneum]	XP_973172	1.82043e-99	100	364.77	178	178
GLEAN_02241	zinc finger protein 37	990	gi|196007050|ref|XP_002113391.1|hypothetical protein TRIADDRAFT_26468 [Trichoplax adhaerens] >gi|190583795|gb|EDV23865.1| hypothetical protein TRIADDRAFT_26468 [Trichoplax adhaerens]	XP_002113391	6.40677e-38	59	162.155	122	72
GLEAN_02242	isoform g	459	gi|91094213|ref|XP_973050.1|PREDICTED: similar to Syt7 CG2381-PB, partial [Tribolium castaneum]	XP_973050	2.85187e-81	100	303.908	148	148
GLEAN_02243	diuretic hormone	474	gi|189242390|ref|XP_973132.2|PREDICTED: similar to diuretic hormone [Tribolium castaneum]	XP_973132	2.62053e-58	100	227.639	112	112
GLEAN_02245	cg8675-pa	561	gi|91094219|ref|XP_973249.1|PREDICTED: similar to CG8675 CG8675-PA [Tribolium castaneum]	XP_973249	1.86813e-84	100	315.079	168	168
GLEAN_02246	cop9 signalosome complex subunit 6	990	gi|91094221|ref|XP_973281.1|PREDICTED: similar to COP9 complex homolog subunit 6 CG6932-PA [Tribolium castaneum] >gi|270016217|gb|EFA12663.1| hypothetical protein TcasGA2_TC002246 [Tribolium castaneum]	XP_973281	0	100	658.292	329	329
GLEAN_02247	serine protease inhibitor serpin-4	1347	gi|189242395|ref|XP_973349.2|PREDICTED: similar to serpin 5, partial [Tribolium castaneum]	XP_973349	0	88	648.662	431	381
GLEAN_02248	endonuclease-reverse transcriptase	1350	gi|115752598|ref|XP_001182458.1|PREDICTED: similar to endonuclease-reverse transcriptase [Strongylocentrotus purpuratus] >gi|115929996|ref|XP_001194890.1| PREDICTED: similar to endonuclease-reverse transcriptase [Strongylocentrotus purpuratus]	XP_001182458	6.62561e-90	56	335.495	448	251
GLEAN_02251	cndp dipeptidase 2 (metallopeptidase m20 family)	1341	gi|91092376|ref|XP_972248.1|PREDICTED: similar to predicted protein [Tribolium castaneum]	XP_972248	0	100	650.588	312	312
GLEAN_02252	glutamate carboxypeptidase	492	gi|156541706|ref|XP_001603718.1|PREDICTED: similar to glutamate carboxypeptidase [Nasonia vitripennis]	XP_001603718	5.92529e-18	51	93.5893	166	86
GLEAN_02255	grain cg9656-pa	525	gi|189241874|ref|XP_972045.2|PREDICTED: similar to grain CG9656-PA [Tribolium castaneum]	XP_972045	2.31365e-32	100	141.739	67	67
GLEAN_02258	subfamily member isoform cra_a	2346	gi|91092368|ref|XP_971937.1|PREDICTED: similar to CG14650 CG14650-PA [Tribolium castaneum]	XP_971937	0	94	1328.15	769	729
GLEAN_02259	isoform d	1080	gi|189241872|ref|XP_971828.2|PREDICTED: similar to CG10263 CG10263-PA [Tribolium castaneum]	XP_971828	2.90052e-127	98	459.144	364	359
GLEAN_02260	cg34369 cg34369-pa	1209	gi|189241868|ref|XP_971659.2|PREDICTED: similar to CG34369 CG34369-PA [Tribolium castaneum]	XP_971659	0	96	749.199	397	385
GLEAN_02261	doublesex-mab related 93b	753	gi|118794814|ref|XP_321748.3|AGAP001388-PA [Anopheles gambiae str. PEST] >gi|116116474|gb|EAA01426.3| AGAP001388-PA [Anopheles gambiae str. PEST]	XP_321748	9.09317e-43	55	177.563	252	141
GLEAN_02262	cg7675 cg7675-pb	1020	gi|91092352|ref|XP_971428.1|PREDICTED: similar to CG7675 CG7675-PB [Tribolium castaneum]	XP_971428	3.2863e-178	99	628.246	325	324
GLEAN_02263	cg15786 cg15786-pa	954	gi|189241864|ref|XP_971367.2|PREDICTED: similar to CG15786 CG15786-PA [Tribolium castaneum]	XP_971367	0	100	646.736	293	293
GLEAN_02264	isoform e	1710	gi|189241862|ref|XP_971243.2|PREDICTED: similar to Synapsin CG3985-PE [Tribolium castaneum]	XP_971243	0	100	912.909	560	560
GLEAN_02265	novel protein containing tbc domain domain	2754	gi|66521317|ref|XP_393843.2|PREDICTED: similar to CG3996-PA isoform 1 [Apis mellifera]	XP_393843	1.12374e-159	67	568.54	576	388
GLEAN_02266	pol protein	1893	gi|1226168|gb|AAA92249.1|ORF B (bases 1850-5560) first start codon at 2306 [Autographa californica nucleopolyhedrovirus]	AAA92249	1.7846e-142	73	510.76	478	350
GLEAN_02267	zinc finger protein	1092	gi|1226168|gb|AAA92249.1|ORF B (bases 1850-5560) first start codon at 2306 [Autographa californica nucleopolyhedrovirus]	AAA92249	6.47519e-66	59	255.373	300	178
GLEAN_02268	skeletal muscle kidney enriched inositol 5-phosphatase	1320	gi|189241858|ref|XP_971116.2|PREDICTED: similar to skeletal muscle/kidney enriched inositol 5-phosphatase [Tribolium castaneum]	XP_971116	0	96	899.427	455	439
GLEAN_02269	isoform b	3156	gi|170057931|ref|XP_001864699.1|conserved hypothetical protein [Culex quinquefasciatus] >gi|167877209|gb|EDS40592.1| conserved hypothetical protein [Culex quinquefasciatus]	XP_001864699	2.89441e-74	45	285.034	479	220
GLEAN_02270	ctl transporter	3243	gi|91092340|ref|XP_970937.1|PREDICTED: similar to ctl transporter [Tribolium castaneum]	XP_970937	0	98	1718.75	1027	1008
GLEAN_02271	endonuclease reverse transcriptase	462	gi|221128543|ref|XP_002160419.1|PREDICTED: similar to reverse transcriptase-like protein [Hydra magnipapillata]	XP_002160419	6.20718e-23	60	110.153	137	83
GLEAN_02272	ctl transporter	852	gi|91092340|ref|XP_970937.1|PREDICTED: similar to ctl transporter [Tribolium castaneum]	XP_970937	5.65413e-151	99	537.339	273	271
GLEAN_02273	ctl transporter isoform 2	276	gi|189241856|ref|XP_970882.2|PREDICTED: similar to AGAP012156-PA [Tribolium castaneum]	XP_970882	4.19728e-42	100	108.612	45	45
GLEAN_02274	atp-binding cassette sub-family a member	6441	gi|189241856|ref|XP_970882.2|PREDICTED: similar to AGAP012156-PA [Tribolium castaneum]	XP_970882	0	85	2360.87	747	637
GLEAN_02275	bel12_ag transposon polyprotein	420	gi|189240756|ref|XP_968999.2|PREDICTED: similar to zinc knuckle domain protein [Tribolium castaneum]	XP_968999	4.00982e-62	87	200.675	77	67
GLEAN_02276	atp-binding cassette sub-family a member	4032	gi|189241854|ref|XP_970754.2|PREDICTED: similar to AGAP012156-PA [Tribolium castaneum]	XP_970754	0	91	2620.88	819	747
GLEAN_02277	atp-binding cassette sub-family a member	1389	gi|189241854|ref|XP_970754.2|PREDICTED: similar to AGAP012156-PA [Tribolium castaneum]	XP_970754	0	79	790.415	350	277
GLEAN_02278	atp-binding cassette sub-family a member	4350	gi|189241854|ref|XP_970754.2|PREDICTED: similar to AGAP012156-PA [Tribolium castaneum]	XP_970754	0	76	1333.93	409	311
GLEAN_02280	atp-binding cassette sub-family a member	3117	gi|189241850|ref|XP_970623.2|PREDICTED: similar to AGAP012156-PA [Tribolium castaneum]	XP_970623	0	80	1307.74	459	371
GLEAN_02281	mitochondrial ribosomal	408	gi|91092328|ref|XP_970407.1|PREDICTED: similar to mitochondrial ribosomal protein, S6, putative [Tribolium castaneum]	XP_970407	3.40555e-74	100	280.411	135	135
GLEAN_02282	cg5414 cg5414-pa	2691	gi|91092322|ref|XP_970208.1|PREDICTED: similar to CG5414 CG5414-PA [Tribolium castaneum]	XP_970208	0	97	1736.85	920	896
GLEAN_02283	PREDICTED: similar to conserved hypothetical protein [Tribolium castaneum]	426	gi|189241845|ref|XP_970081.2|PREDICTED: similar to conserved hypothetical protein [Tribolium castaneum]	XP_970081	2.63263e-66	100	254.218	119	119
GLEAN_02285	netrin	2229	gi|189241844|ref|XP_969939.2|PREDICTED: similar to netrin [Tribolium castaneum]	XP_969939	0	78	1090.49	742	586
GLEAN_02287	msr- isoform c	1575	gi|91092312|ref|XP_969869.1|PREDICTED: similar to AGAP006063-PA [Tribolium castaneum]	XP_969869	0	100	873.233	524	524
GLEAN_02288	splicing factor yt521-b	1308	gi|91092310|ref|XP_969804.1|PREDICTED: similar to splicing factor yt521-b [Tribolium castaneum]	XP_969804	3.78134e-167	100	592.038	414	414
GLEAN_02289	sodium hydrogen exchanger 8	1932	gi|189241841|ref|XP_001807104.1|PREDICTED: similar to sodium/hydrogen exchanger 8 [Tribolium castaneum]	XP_001807104	0	100	1161.36	643	643
GLEAN_02292	major royal jelly protein 3	249	gi|68059798|ref|XP_671875.1|hypothetical protein [Plasmodium berghei strain ANKA] >gi|56488450|emb|CAI03388.1| hypothetical protein PB301160.00.0 [Plasmodium berghei]	XP_671875	2.30326e-06	60	55.0694	71	43
GLEAN_02293	heparan sulfate 2-o-sulfotransferase	993	gi|91092306|ref|XP_969659.1|PREDICTED: similar to heparan sulfate 2-o-sulfotransferase, partial [Tribolium castaneum]	XP_969659	5.59937e-175	100	617.461	295	295
GLEAN_02294	ubiquitin-activating enzyme e1	1842	gi|91092308|ref|XP_969731.1|PREDICTED: similar to ubiquitin-activating enzyme E1 [Tribolium castaneum]	XP_969731	0	100	1135.17	613	613
GLEAN_02295	beta- -glucanase	1137	gi|91092316|ref|XP_970010.1|PREDICTED: similar to beta-1,3-glucanase [Tribolium castaneum]	XP_970010	0	100	764.607	359	359
GLEAN_02296	viral a-type inclusion protein	1647	gi|154413468|ref|XP_001579764.1|viral A-type inclusion protein [Trichomonas vaginalis G3] >gi|121913974|gb|EAY18778.1| viral A-type inclusion protein, putative [Trichomonas vaginalis G3]	XP_001579764	4.24921e-20	43	103.99	490	212
GLEAN_02297	vacuolar protein sorting 45	1710	gi|91092324|ref|XP_970273.1|PREDICTED: similar to Vacuolar protein sorting-associated protein 45 (mVps45) [Tribolium castaneum]	XP_970273	0	100	1102.43	569	569
GLEAN_02298	chromatin regulatory protein sir2	1884	gi|91092326|ref|XP_970342.1|PREDICTED: similar to AGAP001220-PA [Tribolium castaneum]	XP_970342	0	100	1152.12	613	613
GLEAN_02299	cg5013 cg5013-pa	696	gi|91092330|ref|XP_970474.1|PREDICTED: similar to AGAP001222-PA [Tribolium castaneum]	XP_970474	1.06549e-92	100	343.199	197	197
GLEAN_02300	acyl-coenzyme a binding domain containing 6	765	gi|91092332|ref|XP_970549.1|PREDICTED: similar to V-1 protein, putative [Tribolium castaneum]	XP_970549	2.03221e-146	100	521.931	254	254
GLEAN_02304	isoform b	1770	gi|110763531|ref|XP_394084.3|PREDICTED: similar to knickkopf CG6217-PA [Apis mellifera]	XP_394084	6.68845e-27	53	126.716	148	79
GLEAN_02305	metalloproteinase inhibitor 3	621	gi|189241860|ref|XP_001810132.1|PREDICTED: similar to metalloproteinase inhibitor 3 [Tribolium castaneum]	XP_001810132	3.33922e-118	100	427.557	206	206
GLEAN_02306	isoform b	447	gi|91092348|ref|XP_971306.1|PREDICTED: similar to conserved hypothetical protein [Tribolium castaneum]	XP_971306	1.11054e-56	97	222.246	111	108
GLEAN_02307	isoform a	1053	gi|91092348|ref|XP_971306.1|PREDICTED: similar to conserved hypothetical protein [Tribolium castaneum]	XP_971306	0	100	640.573	321	321
GLEAN_02308	bride of sevenless	1785	gi|170032680|ref|XP_001844208.1|bride of sevenless [Culex quinquefasciatus] >gi|167873038|gb|EDS36421.1| bride of sevenless [Culex quinquefasciatus]	XP_001844208	1.7839e-19	43	102.064	417	181
GLEAN_02309	synaptic vesicular amine transporter	1344	gi|189241866|ref|XP_971549.2|PREDICTED: similar to synaptic vesicular amine transporter [Tribolium castaneum]	XP_971549	0	100	816.224	447	447
GLEAN_02310	cg12340 cg12340-pa	912	gi|170064380|ref|XP_001867501.1|conserved hypothetical protein [Culex quinquefasciatus] >gi|167881791|gb|EDS45174.1| conserved hypothetical protein [Culex quinquefasciatus]	XP_001867501	4.7476e-37	48	159.073	303	148
GLEAN_02311	alpha-aminoadipic semialdehyde mitochondrial	2793	gi|189241870|ref|XP_971717.2|PREDICTED: similar to saccharopine dehydrogenase [Tribolium castaneum]	XP_971717	0	99	1751.1	922	913
GLEAN_02312	midnolin	936	gi|91092362|ref|XP_971770.1|PREDICTED: similar to CG32676 CG32676-PA [Tribolium castaneum]	XP_971770	1.93834e-142	100	509.22	311	311
GLEAN_02313	cg6379 cg6379-pa	207	gi|189235701|ref|XP_967499.2|PREDICTED: similar to CG6379 CG6379-PA [Tribolium castaneum]	XP_967499	1.00574e-17	73	92.8189	68	50
GLEAN_02314	dna polymerase epsilon subunit 4	354	gi|91092366|ref|XP_971881.1|PREDICTED: similar to DNA polymerase epsilon subunit 4 [Tribolium castaneum]	XP_971881	3.4555e-42	100	174.096	86	86
GLEAN_02315	endothelial transcription factor gata-	1230	gi|189241874|ref|XP_972045.2|PREDICTED: similar to grain CG9656-PA [Tribolium castaneum]	XP_972045	2.83566e-153	98	545.814	389	383
GLEAN_02316	pol-like protein	420	gi|193690725|ref|XP_001944874.1|PREDICTED: similar to Probable RNA-directed DNA polymerase from transposon X-element (Reverse transcriptase) [Acyrthosiphon pisum]	XP_001944874	3.83134e-07	54	50.447	64	35
GLEAN_02317	thap domain-containing protein 9	2823	gi|193713844|ref|XP_001946289.1|PREDICTED: similar to F57G4.9 [Acyrthosiphon pisum]	XP_001946289	1.36456e-51	48	209.534	504	245
GLEAN_02318	transposase domain-containing partial	906	gi|193666793|ref|XP_001949529.1|PREDICTED: hypothetical protein [Acyrthosiphon pisum]	XP_001949529	9.19842e-17	50	91.6633	165	84
GLEAN_02320	transposase	1290	gi|189516291|ref|XP_001337245.2|PREDICTED: similar to polyprotein [Danio rerio]	XP_001337245	2.57909e-35	50	154.066	266	135
GLEAN_02321	polyprotein	735	gi|189516291|ref|XP_001337245.2|PREDICTED: similar to polyprotein [Danio rerio]	XP_001337245	2.41541e-61	70	239.195	234	166
GLEAN_02322	transposase	309	gi|198412971|ref|XP_002119208.1|PREDICTED: similar to Uncharacterized protein K02A2.6 [Ciona intestinalis]	XP_002119208	4.78022e-28	74	127.102	102	76
GLEAN_02323	protein	1209	gi|156541232|ref|XP_001601665.1|PREDICTED: hypothetical protein [Nasonia vitripennis]	XP_001601665	6.94757e-80	58	301.982	414	243
GLEAN_02324	protein	5034	gi|189242206|ref|XP_001807162.1|PREDICTED: similar to predicted protein [Tribolium castaneum]	XP_001807162	0	84	1092.41	284	240
GLEAN_02325	bel12_ag transposon polyprotein	4767	gi|193636779|ref|XP_001945664.1|PREDICTED: similar to putative gag-pol protein [Acyrthosiphon pisum]	XP_001945664	0	52	758.444	779	411
GLEAN_02326	PREDICTED: similar to predicted protein [Tribolium castaneum]	1236	gi|189242253|ref|XP_001808245.1|PREDICTED: similar to predicted protein [Tribolium castaneum]	XP_001808245	3.59049e-55	98	219.935	110	108
GLEAN_02327	partial	948	gi|189242084|ref|XP_001810076.1|PREDICTED: similar to Y26D4A.11 [Tribolium castaneum]	XP_001810076	1.55624e-171	98	605.905	309	303
GLEAN_02328	PREDICTED: hypothetical protein [Nasonia vitripennis]	327	gi|156540439|ref|XP_001601554.1|PREDICTED: hypothetical protein [Nasonia vitripennis]	XP_001601554	7.52423e-05	59	50.0618	88	52
GLEAN_02329	daf-16 foxo germline tumor affecting family member (dct-10)	948	gi|189242105|ref|XP_001808365.1|PREDICTED: similar to Y38H6C.5 [Tribolium castaneum]	XP_001808365	2.2472e-170	100	602.053	315	315
GLEAN_02330	pesc_dromo ame: full=pescadillo homolog	954	gi|110755194|ref|XP_001119862.1|PREDICTED: similar to CG4364-PA [Apis mellifera]	XP_001119862	1.54544e-118	86	429.869	305	265
GLEAN_02331	nadh:ubiquinone dehydrogenase	237	gi|91095143|ref|XP_973135.1|PREDICTED: similar to GA11862-PA, partial [Tribolium castaneum]	XP_973135	1.55189e-34	100	148.673	70	70
GLEAN_02332	methyltransferase 10 domain containing	1452	gi|91095139|ref|XP_973052.1|PREDICTED: similar to methyltransferase 10 domain containing [Tribolium castaneum]	XP_973052	0	100	983.4	483	483
GLEAN_02333	trafficking protein particle complex	564	gi|189242249|ref|XP_973092.2|PREDICTED: similar to conserved hypothetical protein, partial [Tribolium castaneum]	XP_973092	1.54694e-102	100	375.17	187	187
GLEAN_02335	f-box leucine rich repeat protein	1437	gi|91094271|ref|XP_970021.1|PREDICTED: similar to f-box/leucine rich repeat protein [Tribolium castaneum]	XP_970021	0	100	923.694	478	478
GLEAN_02337	peptidylprolyl isomerase	975	gi|189242424|ref|XP_969747.2|PREDICTED: similar to AGAP000725-PA [Tribolium castaneum]	XP_969747	6.64956e-165	98	583.948	328	324
GLEAN_02338	nfkbil2 partial	3858	gi|91094261|ref|XP_969516.1|PREDICTED: similar to GA20366-PA [Tribolium castaneum]	XP_969516	0	100	2462.18	1285	1285
GLEAN_02339	coiled-coil domain-containing	1662	gi|91094257|ref|XP_969374.1|PREDICTED: similar to CG13625 CG13625-PA [Tribolium castaneum]	XP_969374	1.01568e-138	96	498.049	178	171
GLEAN_02340	novel krab box and zinc c2h2 type domain containing protein	2304	gi|189242420|ref|XP_001811279.1|PREDICTED: similar to zinc finger protein [Tribolium castaneum]	XP_001811279	0	100	1563.13	767	767
GLEAN_02341	low choriolytic enzyme	903	gi|170047349|ref|XP_001851187.1|metalloprotease [Culex quinquefasciatus] >gi|167869776|gb|EDS33159.1| metalloprotease [Culex quinquefasciatus]	XP_001851187	2.50019e-115	84	419.083	266	225
GLEAN_02343	PREDICTED: hypothetical protein [Tribolium castaneum]	753	gi|189242412|ref|XP_001810435.1|PREDICTED: hypothetical protein [Tribolium castaneum]	XP_001810435	3.15441e-11	100	72.7886	80	80
GLEAN_02345	zinc finger protein dhhc domain containing	1605	gi|189242404|ref|XP_968940.2|PREDICTED: similar to conserved hypothetical protein [Tribolium castaneum]	XP_968940	0	98	875.544	266	263
GLEAN_02346	crotonobetainyl- -	3174	gi|91094249|ref|XP_968795.1|PREDICTED: similar to crotonobetainyl-CoA-hydratase, putative [Tribolium castaneum]	XP_968795	0	100	1505.73	1057	1057
GLEAN_02347	serotonin transporter	1815	gi|91094247|ref|XP_968717.1|PREDICTED: similar to high-affinity serotonin transporter [Tribolium castaneum]	XP_968717	0	100	1193.72	604	604
GLEAN_02349	transcription factor 21	414	gi|91094245|ref|XP_968572.1|PREDICTED: similar to Transcription factor 21 (Podocyte-expressed 1) (Pod-1) (Epicardin) (Capsulin) [Tribolium castaneum]	XP_968572	2.68848e-55	100	217.624	103	103
GLEAN_02350	down syndrome critical region gene 3	909	gi|189242402|ref|XP_968407.2|PREDICTED: similar to Down syndrome critical region protein 3 [Tribolium castaneum]	XP_968407	3.84084e-172	99	607.831	304	302
GLEAN_02351	ariadne ubiquitin-conjugating enzyme e2 binding protein	1506	gi|91094237|ref|XP_968250.1|PREDICTED: similar to ariadne ubiquitin-conjugating enzyme E2 binding protein [Tribolium castaneum]	XP_968250	0	100	1075.85	501	501
GLEAN_02352	oxidative stress responsive 1	642	gi|170036971|ref|XP_001846334.1|conserved hypothetical protein [Culex quinquefasciatus] >gi|167879962|gb|EDS43345.1| conserved hypothetical protein [Culex quinquefasciatus]	XP_001846334	2.83354e-06	71	55.8398	52	37
GLEAN_02353	aminopeptidase n	540	gi|242015848|ref|XP_002428559.1|Aminopeptidase N precursor, putative [Pediculus humanus corporis] >gi|212513193|gb|EEB15821.1| Aminopeptidase N precursor, putative [Pediculus humanus corporis]	XP_002428559	5.36398e-06	55	54.299	69	38
GLEAN_02354	aminopeptidase n	2229	gi|189242399|ref|XP_968099.2|PREDICTED: similar to AGAP005728-PA, partial [Tribolium castaneum]	XP_968099	0	100	1407.12	710	710
GLEAN_02355	transposable element tc3	282	gi|189239202|ref|XP_001810007.1|PREDICTED: similar to voltage-gated potassium channel [Tribolium castaneum]	XP_001810007	3.90525e-22	94	107.457	52	49
GLEAN_02356	oxidative stress responsive 1	612	gi|170036971|ref|XP_001846334.1|conserved hypothetical protein [Culex quinquefasciatus] >gi|167879962|gb|EDS43345.1| conserved hypothetical protein [Culex quinquefasciatus]	XP_001846334	6.66408e-15	49	84.3445	162	80
GLEAN_02357	mapk scaffold protein 1	375	gi|91094239|ref|XP_968325.1|PREDICTED: similar to CG5110 CG5110-PA [Tribolium castaneum]	XP_968325	3.57347e-63	100	243.817	124	124
GLEAN_02358	wd repeat domain 70	1866	gi|91094243|ref|XP_968493.1|PREDICTED: similar to WD repeat domain 70 [Tribolium castaneum]	XP_968493	0	100	1132.86	605	605
GLEAN_02359	peptidylprolyl isomerase e (cyclophilin e)	909	gi|189242406|ref|XP_001810193.1|PREDICTED: similar to putative peptidyl-prolyl cis-trans isomerase E [Tribolium castaneum]	XP_001810193	6.76402e-177	100	623.624	302	302
GLEAN_02361	cg30380 cg30380-pa	255	gi|189242410|ref|XP_001810713.1|PREDICTED: similar to CG30380 CG30380-PA [Tribolium castaneum]	XP_001810713	3.51534e-34	100	147.517	84	84
GLEAN_02363	ccaat-box dna binding protein subunit b	939	gi|46135757|ref|XP_389570.1|hypothetical protein FG09394.1 [Gibberella zeae PH-1]	XP_389570	0.000941923	37	48.521	319	120
GLEAN_02364	PREDICTED: hypothetical protein [Tribolium castaneum]	1005	gi|189242412|ref|XP_001810435.1|PREDICTED: hypothetical protein [Tribolium castaneum]	XP_001810435	1.41391e-08	98	64.6994	57	56
GLEAN_02365	xenotropic and polytropic murine leukemia virus receptor xpr1	2013	gi|189242414|ref|XP_001811015.1|PREDICTED: similar to xenotropic and polytropic murine leukemia virus receptor xpr1 [Tribolium castaneum]	XP_001811015	0	100	1257.28	670	670
GLEAN_02366	hiv tat specific factor 1	1356	gi|189242416|ref|XP_001811064.1|PREDICTED: similar to DEAD box ATP-dependent RNA helicase [Tribolium castaneum]	XP_001811064	0	100	813.142	448	448
GLEAN_02367	dead box atp-dependent rna helicase	2007	gi|189242416|ref|XP_001811064.1|PREDICTED: similar to DEAD box ATP-dependent RNA helicase [Tribolium castaneum]	XP_001811064	0	100	1132.47	657	657
GLEAN_02368	dead box polypeptide 5	2331	gi|189242418|ref|XP_001811120.1|PREDICTED: similar to DEAD box polypeptide 5 [Tribolium castaneum]	XP_001811120	0	97	871.307	396	386
GLEAN_02369	isoform b	2736	gi|189242418|ref|XP_001811120.1|PREDICTED: similar to DEAD box polypeptide 5 [Tribolium castaneum]	XP_001811120	9.483e-143	96	512.301	252	244
GLEAN_02371	oxt	2622	gi|91094259|ref|XP_969448.1|PREDICTED: similar to protein-O-xylosyltransferase [Tribolium castaneum]	XP_969448	0	100	1701.03	873	873
GLEAN_02372	isoform b	2187	gi|189242422|ref|XP_969589.2|PREDICTED: similar to CG4966 CG4966-PB [Tribolium castaneum]	XP_969589	0	100	1436.4	727	727
GLEAN_02373	isoform b	588	gi|189242422|ref|XP_969589.2|PREDICTED: similar to CG4966 CG4966-PB [Tribolium castaneum]	XP_969589	7.22372e-101	98	369.777	187	185
GLEAN_02374	cyclin-dependent kinase 4 inhibitor	600	gi|189242426|ref|XP_969950.2|PREDICTED: similar to CG10984 CG10984-PC [Tribolium castaneum]	XP_969950	2.74802e-66	78	254.988	183	144
GLEAN_02375	cg10984 cg10984-pc	1749	gi|189242426|ref|XP_969950.2|PREDICTED: similar to CG10984 CG10984-PC [Tribolium castaneum]	XP_969950	0	100	887.486	582	582
GLEAN_02376	retrotransposon partial	345	gi|189242086|ref|XP_001806924.1|PREDICTED: similar to retrotransposon protein, putative, unclassified, partial [Tribolium castaneum]	XP_001806924	5.22369e-38	91	160.229	67	61
GLEAN_02377	importin beta-4	633	gi|189235428|ref|XP_001812612.1|PREDICTED: similar to AGAP006942-PA [Tribolium castaneum]	XP_001812612	6.87134e-106	100	386.726	210	210
GLEAN_02378	is1016 transposase	465	gi|157749299|ref|XP_001678363.1|Hypothetical protein CBG21915 [Caenorhabditis briggsae AF16] >gi|187022233|emb|CAP38647.1| Hypothetical protein CBG21915 [Caenorhabditis briggsae]	XP_001678363	2.43013e-19	56	98.2117	125	71
GLEAN_02379	transposase domain-containing protein	1419	gi|193676594|ref|XP_001951384.1|PREDICTED: similar to transposase domain-containing protein [Acyrthosiphon pisum]	XP_001951384	2.48618e-34	67	150.984	166	112
GLEAN_02380	lethal g0193 cg2206-pa	1323	gi|189242472|ref|XP_967785.2|PREDICTED: similar to conserved hypothetical protein [Tribolium castaneum]	XP_967785	3.86498e-34	79	150.214	99	79
GLEAN_02382	GA14006 [Drosophila pseudoobscura pseudoobscura]	426	gi|198451519|ref|XP_001358402.2|GA14006 [Drosophila pseudoobscura pseudoobscura] >gi|198131523|gb|EAL27541.2| GA14006 [Drosophila pseudoobscura pseudoobscura]	XP_001358402	0.000128622	50	49.2914	88	44
GLEAN_02383	zinc finger protein	837	gi|156540786|ref|XP_001600871.1|PREDICTED: similar to protease, reverse transcriptase, ribonuclease H, integrase [Nasonia vitripennis]	XP_001600871	1.56674e-37	49	158.688	161	80
GLEAN_02385	osiris 22	456	gi|195109054|ref|XP_001999105.1|GI24328 [Drosophila mojavensis] >gi|193915699|gb|EDW14566.1| GI24328 [Drosophila mojavensis]	XP_001999105	2.2395e-09	78	65.0846	56	44
GLEAN_02386	wingless-type mmtv integration site member 8a	1044	gi|91094979|ref|XP_971439.1|PREDICTED: similar to wingless-type MMTV integration site family, member 8A [Tribolium castaneum]	XP_971439	0	100	659.062	347	347
GLEAN_02388	isoform a	1365	gi|91080119|ref|XP_967658.1|PREDICTED: similar to conserved hypothetical protein [Tribolium castaneum]	XP_967658	0	100	870.537	454	454
GLEAN_02389	isoform a	1425	gi|189236029|ref|XP_967581.2|PREDICTED: similar to conserved hypothetical protein [Tribolium castaneum]	XP_967581	0	100	847.04	474	474
GLEAN_02390	mitochondrial carrier homolog isoform a	939	gi|189236027|ref|XP_967504.2|PREDICTED: similar to Mitochondrial carrier homolog 1 CG6851-PA [Tribolium castaneum]	XP_967504	5.82864e-163	96	577.4	312	302
GLEAN_02391	eukaryotic translation initiation factor 3 subunit 2 beta	981	gi|91080113|ref|XP_967415.1|PREDICTED: similar to eukaryotic translation initiation factor 3 subunit 2 beta [Tribolium castaneum]	XP_967415	0	100	678.322	326	326
GLEAN_02392	saps domain member 3	2394	gi|91080111|ref|XP_967330.1|PREDICTED: similar to SAPS domain family, member 3 [Tribolium castaneum]	XP_967330	0	97	1479.15	803	782
GLEAN_02393	cg6619 cg6619-pa	1812	gi|91080109|ref|XP_967250.1|PREDICTED: similar to CG6619 CG6619-PA [Tribolium castaneum]	XP_967250	0	100	1122.07	603	603
GLEAN_02394	uncharacterized protein kiaa1143	471	gi|189236025|ref|XP_001807230.1|PREDICTED: similar to Uncharacterized protein KIAA1143 [Tribolium castaneum]	XP_001807230	4.37931e-29	100	130.568	64	64
GLEAN_02395	cg1244 cg1244-pa	2901	gi|91080107|ref|XP_967072.1|PREDICTED: similar to CG1244 CG1244-PA [Tribolium castaneum]	XP_967072	0	99	1452.57	928	923
GLEAN_02396	aarf domain containing kinase 5	1425	gi|157116154|ref|XP_001658384.1|hypothetical protein AaeL_AAEL007472 [Aedes aegypti] >gi|108876610|gb|EAT40835.1| conserved hypothetical protein [Aedes aegypti]	XP_001658384	6.88688e-109	72	398.667	364	265
GLEAN_02398	guanine nucleotide exchange factor	1497	gi|91080093|ref|XP_968669.1|PREDICTED: similar to RhoGEF4 CG8606-PA [Tribolium castaneum]	XP_968669	0	100	771.155	413	413
GLEAN_02403	leucine rich repeat and sterile alpha motif containing 1	1497	gi|91080083|ref|XP_968048.1|PREDICTED: similar to leucine rich repeat and sterile alpha motif containing 1, partial [Tribolium castaneum]	XP_968048	0	89	751.51	489	437
GLEAN_02404	centrosome-associated protein 350 isoform 1	4596	gi|242023094|ref|XP_002431971.1|myosin heavy chain, cardiac muscle isoform, putative [Pediculus humanus corporis] >gi|212517322|gb|EEB19233.1| myosin heavy chain, cardiac muscle isoform, putative [Pediculus humanus corporis]	XP_002431971	1.56963e-23	48	117.087	330	159
GLEAN_02405	gamma-soluble nsf attachment protein	987	gi|91080077|ref|XP_967815.1|PREDICTED: similar to AGAP005632-PA [Tribolium castaneum]	XP_967815	7.7511e-169	100	597.045	328	328
GLEAN_02406	arf gtpase-activating protein	1302	gi|91080075|ref|XP_967735.1|PREDICTED: similar to arf gtpase-activating protein [Tribolium castaneum]	XP_967735	0	95	697.582	442	422
GLEAN_02407	cg2943 cg2943- partial	2526	gi|91080073|ref|XP_967657.1|PREDICTED: similar to conserved hypothetical protein [Tribolium castaneum]	XP_967657	0	100	1661.35	841	841
GLEAN_02411	leucine-rich transmembrane	1755	gi|91080065|ref|XP_966986.1|PREDICTED: similar to AGAP005962-PA [Tribolium castaneum]	XP_966986	0	73	748.043	445	327
GLEAN_02414	isoform b	501	gi|189236008|ref|XP_973291.2|PREDICTED: similar to Uncharacterized protein CG1161 [Tribolium castaneum]	XP_973291	8.24531e-71	69	269.24	205	142
GLEAN_02415	adp atp translocase	897	gi|91080053|ref|XP_973257.1|PREDICTED: similar to adp,atp carrier protein [Tribolium castaneum]	XP_973257	1.02343e-161	100	573.163	298	298
GLEAN_02416	veli cg7662-pa	594	gi|91080051|ref|XP_973222.1|PREDICTED: similar to veli CG7662-PA [Tribolium castaneum]	XP_973222	4.22432e-96	100	353.984	197	197
GLEAN_02417	adp-ribosyltransferase 2b	1215	gi|189236002|ref|XP_001812903.1|PREDICTED: similar to T-cell ecto-ADP-ribosyltransferase 2 precursor (T-cell NAD(P)(+)--arginine ADP-ribosyltransferase 2) (T-cell mono(ADP-ribosyl)transferase 2) (Alloantigen Rt6.2) (T-cell surface protein Rt6.2) [Tribolium castaneum]	XP_001812903	4.22723e-93	79	345.895	202	160
GLEAN_02418	adp-ribosyltransferase 2b	753	gi|189236002|ref|XP_001812903.1|PREDICTED: similar to T-cell ecto-ADP-ribosyltransferase 2 precursor (T-cell NAD(P)(+)--arginine ADP-ribosyltransferase 2) (T-cell mono(ADP-ribosyl)transferase 2) (Alloantigen Rt6.2) (T-cell surface protein Rt6.2) [Tribolium castaneum]	XP_001812903	2.32726e-139	100	498.434	250	250
GLEAN_02420	zinc finger	1800	gi|242023080|ref|XP_002431964.1|zinc finger protein, putative [Pediculus humanus corporis] >gi|212517315|gb|EEB19226.1| zinc finger protein, putative [Pediculus humanus corporis]	XP_002431964	6.77461e-59	46	233.032	308	142
GLEAN_02421	p18srp protein	399	gi|91080047|ref|XP_972871.1|PREDICTED: similar to CG3918 CG3918-PA [Tribolium castaneum]	XP_972871	2.76375e-31	100	137.887	65	65
GLEAN_02422	isoform d	1215	gi|242008682|ref|XP_002425131.1|conserved hypothetical protein [Pediculus humanus corporis] >gi|212508805|gb|EEB12393.1| conserved hypothetical protein [Pediculus humanus corporis]	XP_002425131	5.83377e-18	51	96.2857	167	86
GLEAN_02423	brefeldin a-inhibited guanine nucleotide-exchange protein	4995	gi|189235996|ref|XP_972785.2|PREDICTED: similar to AGAP008906-PA [Tribolium castaneum]	XP_972785	0	100	3197.53	1660	1660
GLEAN_02424	thioredoxin domain-containing protein 1	795	gi|242006595|ref|XP_002424135.1|thioredoxin domain-containing protein 1 precursor, putative [Pediculus humanus corporis] >gi|212507452|gb|EEB11397.1| thioredoxin domain-containing protein 1 precursor, putative [Pediculus humanus corporis]	XP_002424135	6.05292e-64	78	248.054	203	159
GLEAN_02425	tumor susceptibility gene 101	1179	gi|91080041|ref|XP_972705.1|PREDICTED: similar to AGAP005934-PA [Tribolium castaneum]	XP_972705	7.52142e-164	100	580.867	392	392
GLEAN_02426	kelch repeat protein	1536	gi|91079999|ref|XP_966589.1|PREDICTED: similar to kelch repeat protein isoform 1 [Tribolium castaneum]	XP_966589	0	100	876.7	454	454
GLEAN_02427	rho-related btb domain containing isoform cra_b	2808	gi|66561012|ref|XP_392779.2|PREDICTED: similar to CG7837-PA [Apis mellifera]	XP_392779	5.73677e-26	45	124.405	468	215
GLEAN_02428	glutamate kainate 5	2151	gi|242018155|ref|XP_002429546.1|hypothetical protein Phum_PHUM438750 [Pediculus humanus corporis] >gi|212514494|gb|EEB16808.1| hypothetical protein Phum_PHUM438750 [Pediculus humanus corporis]	XP_002429546	2.30643e-24	65	118.627	130	85
GLEAN_02430	chromosome 18 open reading frame 10	468	gi|189233563|ref|XP_967050.2|PREDICTED: similar to AGAP010475-PA [Tribolium castaneum]	XP_967050	4.88616e-12	51	73.9442	114	59
GLEAN_02431	ofd1 protein	1905	gi|91080025|ref|XP_972114.1|PREDICTED: similar to Ofd1 protein, putative [Tribolium castaneum]	XP_972114	0	100	1075.46	634	634
GLEAN_02432	uv radiation resistance associated	2151	gi|91080021|ref|XP_972009.1|PREDICTED: similar to UV radiation resistance associated [Tribolium castaneum]	XP_972009	0	100	1370.14	716	716
GLEAN_02433	lethal 03670	534	gi|91080019|ref|XP_971957.1|PREDICTED: hypothetical protein [Tribolium castaneum]	XP_971957	7.57115e-66	100	253.062	177	177
GLEAN_02434	cuticular protein 62bc	351	gi|91080013|ref|XP_971678.1|PREDICTED: similar to Cuticular protein 62Bc CG1919-PA [Tribolium castaneum]	XP_971678	2.41347e-27	100	124.79	100	100
GLEAN_02435	major allergen bla g	4608	gi|91080009|ref|XP_971572.1|PREDICTED: similar to cockroach allergen-like protein [Tribolium castaneum]	XP_971572	0	100	3005.7	1535	1535
GLEAN_02436	cockroach allergen-like protein	651	gi|91080007|ref|XP_971514.1|PREDICTED: similar to cockroach allergen-like protein [Tribolium castaneum]	XP_971514	2.48985e-114	100	414.846	204	204
GLEAN_02437	projectin-like protein	3828	gi|91080005|ref|XP_971454.1|PREDICTED: similar to AGAP007556-PA [Tribolium castaneum]	XP_971454	0	95	2251.48	698	664
GLEAN_02438	misexpression suppressor of ksr 2 cg15669-pa	303	gi|91080001|ref|XP_971273.1|PREDICTED: similar to Misexpression suppressor of KSR 2 CG15669-PA [Tribolium castaneum]	XP_971273	6.52353e-17	100	90.1225	61	61
GLEAN_02441	fk506-binding protein	651	gi|91079995|ref|XP_970906.1|PREDICTED: similar to AGAP008822-PA [Tribolium castaneum]	XP_970906	8.55751e-115	100	416.387	216	216
GLEAN_02443	orf	1443	gi|193666886|ref|XP_001950485.1|PREDICTED: similar to orf, partial [Acyrthosiphon pisum]	XP_001950485	1.5836e-60	62	238.039	194	121
GLEAN_02444	long form	1542	gi|91079989|ref|XP_970719.1|PREDICTED: similar to AGAP004877-PA [Tribolium castaneum]	XP_970719	0	100	764.222	513	513
GLEAN_02445	isoform c	1845	gi|91079989|ref|XP_970719.1|PREDICTED: similar to AGAP004877-PA [Tribolium castaneum]	XP_970719	0	60	676.011	410	250
GLEAN_02446	deoxyhypusine synthase	1074	gi|91079985|ref|XP_970583.1|PREDICTED: similar to deoxyhypusine synthase [Tribolium castaneum]	XP_970583	0	100	697.967	357	357
GLEAN_02447	zer1_drome ame: full=protein zer-1 homolog ame: full=zyg-11 homolog b-like protein	2337	gi|91079981|ref|XP_970437.1|PREDICTED: similar to AGAP005961-PA [Tribolium castaneum]	XP_970437	0	100	1494.95	778	778
GLEAN_02449	transient receptor potential isoform c	3954	gi|186694312|gb|ACC86138.1|TRPA1 channel protein [Anopheles gambiae]	ACC86138	0	83	1642.48	1166	972
GLEAN_02450	lim homeobox protein	549	gi|225543484|ref|NP_001139388.1|apterous [Tribolium castaneum] >gi|224459214|gb|ACN43342.1| apterous b [Tribolium castaneum]	NP_001139388	6.04117e-53	100	210.305	127	127
GLEAN_02451	apterous b	375	gi|225543484|ref|NP_001139388.1|apterous [Tribolium castaneum] >gi|224459214|gb|ACN43342.1| apterous b [Tribolium castaneum]	NP_001139388	2.4557e-11	100	71.633	51	51
GLEAN_02454	bel12_ag transposon polyprotein	954	gi|189242080|ref|XP_001809908.1|PREDICTED: similar to BEL12_AG transposon polyprotein [Tribolium castaneum]	XP_001809908	7.39458e-129	100	464.151	158	158
GLEAN_02455	endonuclease-reverse transcriptase	2214	gi|193617863|ref|XP_001942753.1|PREDICTED: similar to Uncharacterized protein ZK1236.4 [Acyrthosiphon pisum]	XP_001942753	6.16202e-97	54	359.762	595	324
GLEAN_02456	cg13310 cg13310-pa	1347	gi|189235969|ref|XP_970043.2|PREDICTED: similar to CG13310 CG13310-PA [Tribolium castaneum]	XP_970043	0	98	732.635	357	350
GLEAN_02458	cg6694 cg6694-pa	1470	gi|189235966|ref|XP_969617.2|PREDICTED: similar to CG6694 CG6694-PA [Tribolium castaneum]	XP_969617	0	96	880.552	489	472
GLEAN_02459	three prime repair exonuclease 1	960	gi|91079959|ref|XP_969470.1|PREDICTED: similar to three prime repair exonuclease 1 [Tribolium castaneum]	XP_969470	3.09748e-175	100	618.231	319	319
GLEAN_02460	three prime repair exonuclease 2	699	gi|189235963|ref|XP_969322.2|PREDICTED: similar to p15-2a protein [Tribolium castaneum]	XP_969322	5.71948e-86	91	320.857	181	165
GLEAN_02461	p15-2a protein	429	gi|189235963|ref|XP_969322.2|PREDICTED: similar to p15-2a protein [Tribolium castaneum]	XP_969322	2.8917e-73	100	277.33	136	136
GLEAN_02462	carnitine o-acyltransferase	2319	gi|189235959|ref|XP_969183.2|PREDICTED: similar to carnitine o-acyltransferase [Tribolium castaneum]	XP_969183	0	99	1588.93	772	768
GLEAN_02463	metalloprotease m41 ftsh	2346	gi|189235957|ref|XP_969110.2|PREDICTED: similar to AGAP006949-PA [Tribolium castaneum]	XP_969110	0	100	1217.22	358	358
GLEAN_02464	lysosomal alpha-mannosidase (mannosidase alpha class 2b member 1)	2991	gi|91079945|ref|XP_968596.1|PREDICTED: similar to lysosomal alpha-mannosidase (mannosidase alpha class 2b member 1) [Tribolium castaneum]	XP_968596	0	100	2052.71	996	996
GLEAN_02465	lysosomal alpha-mannosidase (mannosidase alpha class 2b member 1)	2922	gi|189235949|ref|XP_968517.2|PREDICTED: similar to lysosomal alpha-mannosidase [Tribolium castaneum]	XP_968517	0	99	1953.72	966	959
GLEAN_02466	lysosomal alpha-mannosidase (mannosidase alpha class 2b member 1)	2862	gi|91079941|ref|XP_968437.1|PREDICTED: similar to lysosomal alpha-mannosidase (mannosidase alpha class 2b member 1) [Tribolium castaneum]	XP_968437	0	99	1850.48	940	938
GLEAN_02467	lysosomal alpha-mannosidase (mannosidase alpha class 2b member 1)	2874	gi|91079939|ref|XP_968354.1|PREDICTED: similar to lysosomal alpha-mannosidase (mannosidase alpha class 2b member 1) [Tribolium castaneum]	XP_968354	0	100	1858.57	946	946
GLEAN_02468	f-box protein 39	1269	gi|91079937|ref|XP_968278.1|PREDICTED: similar to F-box protein 39 [Tribolium castaneum]	XP_968278	0	100	842.803	422	422
GLEAN_02470	quiescin q6-like 1	1635	gi|91079921|ref|XP_967414.1|PREDICTED: similar to quiescin Q6-like 1 [Tribolium castaneum]	XP_967414	0	100	1101.66	544	544
GLEAN_02471	quiescin q6-like 1	1896	gi|91079919|ref|XP_967329.1|PREDICTED: similar to AGAP007491-PA [Tribolium castaneum]	XP_967329	0	100	1166.76	593	593
GLEAN_02472	cold shock domain-containing protein e1	2733	gi|91079915|ref|XP_967163.1|PREDICTED: similar to AGAP004937-PA [Tribolium castaneum]	XP_967163	0	100	1751.49	910	910
GLEAN_02475	serine threonine-protein kinase 38 (ndr2 protein kinase)	1380	gi|91079911|ref|XP_966801.1|PREDICTED: similar to serine/threonine-protein kinase 38 (ndr2 protein kinase) [Tribolium castaneum]	XP_966801	0	100	902.894	459	459
GLEAN_02476	integrin-linked protein kinase 2 (ilk-2)	1347	gi|91079909|ref|XP_966719.1|PREDICTED: similar to integrin-linked protein kinase 2 (ilk-2) [Tribolium castaneum]	XP_966719	0	100	918.302	448	448
GLEAN_02478	unnamed protein product [Mus musculus]	420	gi|26376010|dbj|BAC25357.1|unnamed protein product [Mus musculus]	BAC25357	0.0353232	43	41.2022	123	54
GLEAN_02480	proto-oncogene tyrosine-protein kinase abl1	402	gi|158293751|ref|XP_315093.4|AGAP004989-PB [Anopheles gambiae str. PEST] >gi|157016596|gb|EAA10487.4| AGAP004989-PB [Anopheles gambiae str. PEST]	XP_315093	6.82685e-06	70	53.5286	48	34
GLEAN_02481	proto-oncogene tyrosine-protein kinase abl1	4005	gi|189235908|ref|XP_968668.2|PREDICTED: similar to AGAP004989-PB [Tribolium castaneum]	XP_968668	0	99	1243.41	642	638
GLEAN_02482	otoferlin	6246	gi|91079903|ref|XP_968595.1|PREDICTED: similar to otoferlin [Tribolium castaneum]	XP_968595	0	96	3904.75	2081	2017
GLEAN_02483	PREDICTED: hypothetical protein [Tribolium castaneum]	927	gi|91079901|ref|XP_976216.1|PREDICTED: hypothetical protein [Tribolium castaneum]	XP_976216	4.1303e-121	100	438.343	291	291
GLEAN_02486	PREDICTED: similar to conserved hypothetical protein [Tribolium castaneum]	1707	gi|91079891|ref|XP_968124.1|PREDICTED: similar to conserved hypothetical protein [Tribolium castaneum]	XP_968124	1.0551e-130	100	471.47	287	287
GLEAN_02487	isoform g	2196	gi|189235899|ref|XP_967972.2|PREDICTED: similar to CG10508 CG10508-PD [Tribolium castaneum]	XP_967972	0	98	755.362	483	475
GLEAN_02488	hiu hydrolase	981	gi|91079879|ref|XP_975774.1|PREDICTED: similar to AGAP000415-PA isoform 2 [Tribolium castaneum]	XP_975774	3.94874e-157	97	558.14	305	297
GLEAN_02490	ubiquitin carboxyl-terminal hydrolase isozyme l5	972	gi|91079883|ref|XP_967733.1|PREDICTED: similar to ubiquitin carboxyl-terminal hydrolase isozyme L5 [Tribolium castaneum]	XP_967733	2.05138e-174	100	615.535	307	307
GLEAN_02492	nucleoside diphosphate kinase	465	gi|189235892|ref|XP_967503.2|PREDICTED: similar to putative nucleoside diphosphate kinase [Tribolium castaneum]	XP_967503	1.49415e-85	100	318.161	154	154
GLEAN_02493	jnk interacting protein	1236	gi|91079869|ref|XP_967328.1|PREDICTED: similar to jnk interacting protein (jip) [Tribolium castaneum]	XP_967328	0	100	820.076	411	411
GLEAN_02494	circadian protein clock arnt bmal pas	1443	gi|166998249|ref|NP_001107795.1|CYCLE [Tribolium castaneum] >gi|140270864|gb|ABO86538.1| CYCLE [Tribolium castaneum]	NP_001107795	1.81089e-173	85	613.224	305	260
GLEAN_02495	fidipidine	1554	gi|189235888|ref|XP_966890.2|PREDICTED: similar to fidipidine [Tribolium castaneum]	XP_966890	0	94	972.615	545	517
GLEAN_02496	tyrosine hydroxylase	1653	gi|149588788|ref|NP_001092299.1|tyrosine hydroxylase [Tribolium castaneum] >gi|148611444|gb|ABQ95974.1| tyrosine hydroxylase [Tribolium castaneum]	NP_001092299	0	96	1029.62	550	532
GLEAN_02497	isoform a	1104	gi|189235884|ref|XP_970905.2|PREDICTED: similar to CG30340 CG30340-PB [Tribolium castaneum]	XP_970905	0	100	668.307	367	367
GLEAN_02498	dual oxidase 1	4500	gi|189235882|ref|XP_970848.2|PREDICTED: similar to dual oxidase 1 [Tribolium castaneum]	XP_970848	0	98	2958.32	1498	1480
GLEAN_02499	moladietz cg4482-pd	1191	gi|189235880|ref|XP_970783.2|PREDICTED: similar to moladietz CG4482-PD [Tribolium castaneum]	XP_970783	0	100	780.4	396	396
GLEAN_02500	isoform a	1665	gi|189235878|ref|XP_001811746.1|PREDICTED: similar to CG9264 CG9264-PA [Tribolium castaneum]	XP_001811746	0	100	1035.79	554	554
GLEAN_02501	lethal nc136	1797	gi|189235875|ref|XP_970507.2|PREDICTED: similar to MGC80612 protein [Tribolium castaneum]	XP_970507	0	95	1032.71	626	598
GLEAN_02502	isoform a	1059	gi|66500960|ref|XP_395396.2|PREDICTED: similar to CG15111-PB, isoform B [Apis mellifera]	XP_395396	5.99556e-45	54	185.652	303	166
GLEAN_02503	abhydrolase domain containing 12	1095	gi|66500960|ref|XP_395396.2|PREDICTED: similar to CG15111-PB, isoform B [Apis mellifera]	XP_395396	1.00804e-50	56	204.912	287	161
GLEAN_02504	vasodilator-stimulated phosphoprotein	1365	gi|91079832|ref|XP_970236.1|PREDICTED: similar to vasodilator-stimulated phosphoprotein [Tribolium castaneum]	XP_970236	1.513e-174	100	616.69	454	454
GLEAN_02505	isoform t	2511	gi|91079830|ref|XP_970174.1|PREDICTED: similar to GA10531-PA [Tribolium castaneum]	XP_970174	0	99	1563.9	836	828
GLEAN_02506	g-protein-coupled receptor family protein	2676	gi|189235871|ref|XP_001811450.1|PREDICTED: similar to CG18490 CG18490-PB [Tribolium castaneum]	XP_001811450	0	100	1513.43	891	891
GLEAN_02507	transcription initiation factor tfiid subunit 1	5664	gi|189235868|ref|XP_001811347.1|PREDICTED: similar to transcription initiation factor TFIID subunit 1 [Tribolium castaneum]	XP_001811347	0	99	3529.95	1887	1875
GLEAN_02508	major royal jelly protein 4	1182	gi|91079826|ref|XP_969898.1|PREDICTED: similar to yellow-b [Tribolium castaneum]	XP_969898	0	100	785.793	376	376
GLEAN_02509	major royal jelly protein 4	1161	gi|270003293|gb|EEZ99740.1|hypothetical protein TcasGA2_TC002509 [Tribolium castaneum]	EEZ99740	0	100	793.497	386	386
GLEAN_02510	deah (asp-glu-ala-his) box polypeptide 38	759	gi|189235866|ref|XP_969616.2|PREDICTED: similar to pre-mRNA splicing factor ATP-dependent RNA helicase PRP16 [Tribolium castaneum]	XP_969616	9.92581e-29	100	130.954	64	64
GLEAN_02518	adenomatosis polyposis coli down-regulated 1	702	gi|242021702|ref|XP_002431282.1|hypothetical protein Phum_PHUM519250 [Pediculus humanus corporis] >gi|212516550|gb|EEB18544.1| hypothetical protein Phum_PHUM519250 [Pediculus humanus corporis]	XP_002431282	4.99291e-13	49	78.5666	182	90
[truncated: 11,235 more rows]
